# Supplementary material for: Survival, gene and metabolite responses of Litoria verreauxii alpina frogs to fungal disease chytridiomycosis
Source: Sci Data. 2018 Mar 6;5:180033. doi: 10.1038/sdata.2018.33 (PMC5839156; doi:10.1038/sdata.2018.33)
Supplement: Supplementary file 1 [file sdata201833-isa1.zip]

Archive with 5 entries (5 files):
- i_Investigation.txt
- s_study_Grogan.txt
- a_swabs_Grogan.txt
- a_transcriptomics_Grogan.txt
- a_metabolomics_Grogan.txt
