# Supplementary material for: Survival, gene and metabolite responses of Litoria verreauxii alpina frogs to fungal disease chytridiomycosis
Source: Sci Data. 2018 Mar 6;5:180033. doi: 10.1038/sdata.2018.33 (PMC5839156; doi:10.1038/sdata.2018.33)
Supplement: Supplementary file 1 [file sdata201833-isa1.zip › i_Investigation.txt]

# Investigation File generated for Scientific Data with Investigation File Authoring Tool version 0.1.0 on 31/01/2018 - This metadata file is CC0
ONTOLOGY SOURCE REFERENCE
Term Source Name	NCBITAXON	UBERON	GAZ	UO	OBI	IDO	EFO
Term Source File	http://data.bioontology.org/ontologies/NCBITAXON	http://data.bioontology.org/ontologies/UBERON	http://data.bioontology.org/ontologies/GAZ	http://data.bioontology.org/ontologies/UO	http://data.bioontology.org/ontologies/OBI	http://data.bioontology.org/ontologies/IDO	http://data.bioontology.org/ontologies/EFO
Term Source Version	2016AB	releases/2014-06-15	$Revision: 1.512 $	unknown	2014-08-18	2017-11-03	2.89
Term Source Description	National Center for Biotechnology Information (NCBI) Organismal Classification	Uber Anatomy Ontology	Gazetteer	Units of Measurement Ontology	Ontology for Biomedical Investigations	Infectious Disease Ontology	Experimental Factor Ontology
INVESTIGATION
Investigation Identifier
Investigation Title
Investigation Description
Investigation Submission Date
Investigation Public Release Date
INVESTIGATION PUBLICATIONS
Investigation PubMed ID
Investigation Publication DOI
Investigation Publication Author List
Investigation Publication Title
Investigation Publication Status
Investigation Publication Status Term Accession Number
Investigation Publication Status Term Source REF
INVESTIGATION CONTACTS
Investigation Person Last Name
Investigation Person Mid Initials
Investigation Person First Name
Investigation Person Address
Investigation Person Phone
Investigation Person Fax
Investigation Person Email
Investigation Person Affiliation
Investigation Person Roles
Investigation Person Roles Term Accession Number
Investigation Person Roles Term Source REF
STUDY
Study Identifier	10.1038/sdata.2018.33
Study Title	Survival, gene and metabolite responses of Litoria verreauxii alpina frogs to fungal disease chytridiomycosis
Study Submission Date	31/08/2017
Study Public Release Date	06/03/2018
Study Description	http://www.nature.com/articles/sdata201833#abstract
Study File Name	s_study_Grogan.txt
Comment[Subject Keywords]	//;//;//;//;///
Comment[Manuscript Licence]	CC BY-4.0
Comment[Experimental Metadata Licence]	CC0
Comment[Supplementary Information File Name]		Supplementary File 1
Comment[Supplementary Information File Type]	x-zip-compressed	vnd.openxmlformats-officedocument.spreadsheetml.sheet
Comment[Supplementary Information File URL]	http://www.nature.com/articles/sdata201833#supplementary-information	http://www.nature.com/articles/sdata201833#supplementary-information
Comment[Data Repository]	Dryad Digital Repository;NCBI Sequence Read Archive;MetaboLights
Comment[Data Record Accession]	doi:10.5061/dryad.t1p7c;SRP096145;MTBLS457
Comment[Data Record URI]	https://doi.org/10.5061/dryad.t1p7c;https://www.ncbi.nlm.nih.gov/sra/?term=SRP096145;https://www.ebi.ac.uk/metabolights/MTBLS457
STUDY DESIGN DESCRIPTORS
Study Design Type	randomized complete block design	pathogenicity design
Study Design Type Term Accession Number	OBI:0500007	OBI:0001454
Study Design Type Term Source REF	OBI	OBI
STUDY PUBLICATIONS
Study PubMed ID	""
Study Publication DOI	doi:10.1111/MEC.14493
Study Publication Author List	""
Study Publication Title	""
Study Publication Status	published
Study Publication Status Term Accession Number	
Study Publication Status Term Source REF	
STUDY FACTORS
Study Factor Name	population exposure to Batrachochytrium dendrobatidis	egg collection site	experimental exposure	clutch	tissue
Study Factor Type	host exposure to environment containing infectious agent	geographic location	pathogen challenge	biological replicate	animal body part
Study Factor Type Term Accession Number	IDO:0000597	GAZ:00000448	OBI:0000712	http://www.ebi.ac.uk/efo/EFO_0002091	http://www.ebi.ac.uk/efo/EFO_0000808
Study Factor Type Term Source REF	IDO	OBI	OBI	EFO	EFO
STUDY ASSAYS
Study Assay Measurement Type	susceptibility to infectious agent	transcription profiling	metabolite profiling
Study Assay Measurement Type Term Accession Number	IDO:0000468	http://www.ebi.ac.uk/efo/EFO_0001032	OBI:0000366
Study Assay Measurement Type Term Source REF	IDO	EFO	OBI
Study Assay Technology Type	real time polymerase chain reaction assay	RNA sequencing	mass spectrometry assay
Study Assay Technology Type Term Accession Number	OBI:0000893	OBI:0001177	OBI:0000470
Study Assay Technology Type Term Source REF	OBI	OBI	OBI
Study Assay Technology Platform	Qiagen Rotor-Gene	Illumina HiSeq 2000	Shimadzu QP2010 Ultra
Study Assay File Name	a_swabs_Grogan.txt	a_transcriptomics_Grogan.txt	a_metabolomics_Grogan.txt
STUDY PROTOCOLS
Study Protocol Name	Animals were sourced as infection-naive eggs from four wild populations	Captive husbandry was performed under quarantine conditions	Experimental design involved blinded, randomized and controlled treatment groups	Frogs were exposed to Bd or sham-exposed to DSS	Swabs were collected weekly and pre-euthanasia to determine infection intensities via qPCR	Skin, liver and spleen tissues were sampled at specific times post exposure	Transcriptomics methods	RNA extractions	RNA-Seq using the Illumina HiSeq 2000 platform	Transcriptome assembly, annotation, and sample gene abundance quantification	Metabolomics methods	Metabolite isolation	Metabolite preparation and analysis	Metabolite identification and processing
Study Protocol Type	selection	animal care protocol	protocol	direct host exposure to infectious agent	real time polymerase chain reaction assay	protocol	protocol	total RNA extraction	RNA sequencing	sequence assembly process	protocol	extraction	sample preparation for assay	mass spectrometry assay
Study Protocol Type Term Accession Number	OBI:0001928	OBI:0000715	OBI:0000272	IDO:0000594	OBI:0000893	OBI:0000272	OBI:0000272	OBI:0000855	OBI:0001177	OBI:0001872	OBI:0000272	OBI:0302884	OBI:0000073	OBI:0000470
Study Protocol Type Term Source REF	OBI	OBI	OBI	IDO	OBI	OBI	OBI	OBI	OBI	OBI	OBI	OBI	OBI	OBI
Study Protocol Description														
Study Protocol URI	""	""	""	""	""	""	""	""	""	""	""	""	""	""
Study Protocol Version														
Study Protocol Parameters Name	""	""	""	""	""	""	""	""	instrument; manufacturer	""	""	""	""	""
Study Protocol Parameters Name Term Accession Number	""	""	""	""	""	""	""	""	""	""	""	""	""	""
Study Protocol Parameters Name Term Source REF	""	""	""	""	""	""	""	""	""	""	""	""	""	""
Study Protocol Components Name	""	""	""	""	""	""	""	""	""	""	""	""	""	""
Study Protocol Components Type	""	""	""	""	""	""	""	""	""	""	""	""	""	""
Study Protocol Components Type Term Accession Number	""	""	""	""	""	""	""	""	""	""	""	""	""	""
Study Protocol Components Type Term Source REF	""	""	""	""	""	""	""	""	""	""	""	""	""	""
STUDY CONTACTS
Study Person Last Name	Grogan	Mulvenna	Gummer	Scheele	Berger	Cashins	McFadden	Harlow	Hunter	Trengove	Skerratt
Study Person First Name	Laura F.	Jason	Joel P. A.	Ben C.	Lee	Scott D.	Michael S.	Peter	David A.	Robert D.	Lee F.
Study Person Mid Initials											
Study Person Email	l.grogan@griffith.edu.au	""	""	""	""	""	""	""	""	""	""
Study Person Phone											
Study Person Fax											
Study Person Address											
Study Person Affiliation	Griffith Wildlife Disease Ecology Group, Environmental Futures Research Institute and School of Environment, Griffith University, Nathan, Queensland 4111, Australia	Genetics and Computational Biology, QIMR Berghofer Medical Research Institute, 300 Herston Road, Brisbane, Queensland 4006, Australia	Separation Science and Metabolomics Laboratory, Murdoch University, Perth, Western Australia 6150, Australia	One Health Research Group, College of Public Health, Medical and Veterinary Sciences, James Cook University, Angus Smith Drive, Townsville, Queensland 4811, Australia	One Health Research Group, College of Public Health, Medical and Veterinary Sciences, James Cook University, Angus Smith Drive, Townsville, Queensland 4811, Australia	One Health Research Group, College of Public Health, Medical and Veterinary Sciences, James Cook University, Angus Smith Drive, Townsville, Queensland 4811, Australia	Taronga Conservation Society Australia, Bradleys Head Road, Mosman, New South Wales 2088, Australia	Taronga Conservation Society Australia, Bradleys Head Road, Mosman, New South Wales 2088, Australia	Ecosystems and Threatened Species, South West Region, NSW Office of Environment and Heritage, Albury, New South Wales 2640, Australia	Separation Science and Metabolomics Laboratory, Murdoch University, Perth, Western Australia 6150, Australia	One Health Research Group, College of Public Health, Medical and Veterinary Sciences, James Cook University, Angus Smith Drive, Townsville, Queensland 4811, Australia
Study Person Roles											
Study Person Roles Term Accession Number											
Study Person Roles Term Source REF											
Comment[Study Person ORCID]	0000-0002-2553-7598		0000-0002-3609-3398								
Comment[Funder]											
Comment[FundRef ID]											
Comment[Funder Term Source REF]											
Comment[Grant Identifier]											
