# Supplementary material for: Survival, gene and metabolite responses of Litoria verreauxii alpina frogs to fungal disease chytridiomycosis
Source: Sci Data. 2018 Mar 6;5:180033. doi: 10.1038/sdata.2018.33 (PMC5839156; doi:10.1038/sdata.2018.33)
Supplement: Supplementary file 1 [file sdata201833-isa1.zip › s_study_Grogan.txt]

Source Name	Characteristics[organism]	Term Source REF	Term Accession Number	Characteristics[organism part]	Term Source REF	Term Accession Number	Characteristics[geographical location]	Term Source REF	Term Accession Number	Characteristics[latitude]	Unit	Term Source REF	Term Accession Number	Characteristics[longitude]	Unit	Term Source REF	Term Accession Number	Characteristics[altitude]	Unit	Term Source REF	Term Accession Number	Protocol REF	Protocol REF	Protocol REF	Protocol REF	Comment[animal ID]	Sample Name	Factor Value[population exposure to Batrachochytrium dendrobatidis]	Factor Value[egg collection site]	Factor Value[experimental exposure]	Factor Value[clutch]	Factor Value[tissue]
Kosciuszko National Park, New South Wales, Australia	Litoria verreauxii	NCBITAXON	NCBITaxon:681275	liver	UBERON	UBERON:0002107	New South Wales	GAZ	GAZ:00002793	-36.152	degree	UO	UO:0000185	148.563	degree	UO	UO:0000185	1451	meter	UO	UO:0000008	Animals were sourced as infection-naive eggs from four wild populations	Captive husbandry was performed under quarantine conditions	Experimental design involved blinded, randomized and controlled treatment groups	Frogs were exposed to Bd or sham-exposed to DSS	Lva001	Lva001Lilysisbuffer	exposed	Eucumbene	Exposed to Bd	Eucumbene D	Liver
Kosciuszko National Park, New South Wales, Australia	Litoria verreauxii	NCBITAXON	NCBITaxon:681275	skin of body	UBERON	UBERON:0002097	New South Wales	GAZ	GAZ:00002793	-36.152	degree	UO	UO:0000185	148.563	degree	UO	UO:0000185	1451	meter	UO	UO:0000008	Animals were sourced as infection-naive eggs from four wild populations	Captive husbandry was performed under quarantine conditions	Experimental design involved blinded, randomized and controlled treatment groups	Frogs were exposed to Bd or sham-exposed to DSS	Lva001	Lva001Sklysisbuffer	exposed	Eucumbene	Exposed to Bd	Eucumbene D	Skin
Kosciuszko National Park, New South Wales, Australia	Litoria verreauxii	NCBITAXON	NCBITaxon:681275	spleen	UBERON	UBERON:0002106	New South Wales	GAZ	GAZ:00002793	-36.152	degree	UO	UO:0000185	148.563	degree	UO	UO:0000185	1451	meter	UO	UO:0000008	Animals were sourced as infection-naive eggs from four wild populations	Captive husbandry was performed under quarantine conditions	Experimental design involved blinded, randomized and controlled treatment groups	Frogs were exposed to Bd or sham-exposed to DSS	Lva001	Lva001Splysisbuffer	exposed	Eucumbene	Exposed to Bd	Eucumbene D	Spleen
Kosciuszko National Park, New South Wales, Australia	Litoria verreauxii	NCBITAXON	NCBITaxon:681275	liver	UBERON	UBERON:0002107	New South Wales	GAZ	GAZ:00002793	-36.152	degree	UO	UO:0000185	148.563	degree	UO	UO:0000185	1451	meter	UO	UO:0000008	Animals were sourced as infection-naive eggs from four wild populations	Captive husbandry was performed under quarantine conditions	Experimental design involved blinded, randomized and controlled treatment groups	Frogs were exposed to Bd or sham-exposed to DSS	Lva001	Lva001LiMeOH	exposed	Eucumbene	Exposed to Bd	Eucumbene D	Liver
Kosciuszko National Park, New South Wales, Australia	Litoria verreauxii	NCBITAXON	NCBITaxon:681275	skin of body	UBERON	UBERON:0002097	New South Wales	GAZ	GAZ:00002793	-36.152	degree	UO	UO:0000185	148.563	degree	UO	UO:0000185	1451	meter	UO	UO:0000008	Animals were sourced as infection-naive eggs from four wild populations	Captive husbandry was performed under quarantine conditions	Experimental design involved blinded, randomized and controlled treatment groups	Frogs were exposed to Bd or sham-exposed to DSS	Lva001	Lva001SkMeOH	exposed	Eucumbene	Exposed to Bd	Eucumbene D	Skin
Kosciuszko National Park, New South Wales, Australia	Litoria verreauxii	NCBITAXON	NCBITaxon:681275	skin mucus	UBERON	UBERON:0010152	New South Wales	GAZ	GAZ:00002793	-36.152	degree	UO	UO:0000185	148.563	degree	UO	UO:0000185	1451	meter	UO	UO:0000008	Animals were sourced as infection-naive eggs from four wild populations	Captive husbandry was performed under quarantine conditions	Experimental design involved blinded, randomized and controlled treatment groups	Frogs were exposed to Bd or sham-exposed to DSS	Lva001	Lva001swabAtDeath	exposed	Eucumbene	Exposed to Bd	Eucumbene D	Skin mucus
Kosciuszko National Park, New South Wales, Australia	Litoria verreauxii	NCBITAXON	NCBITaxon:681275	skin mucus	UBERON	UBERON:0010152	New South Wales	GAZ	GAZ:00002793	-36.036	degree	UO	UO:0000185	148.322	degree	UO	UO:0000185	1307	meter	UO	UO:0000008	Animals were sourced as infection-naive eggs from four wild populations	Captive husbandry was performed under quarantine conditions	Experimental design involved blinded, randomized and controlled treatment groups	Frogs were exposed to Bd or sham-exposed to DSS	Lva002	Lva002swab06Oct	exposed	Ogilvies	Exposed to Bd	Ogilvies C	Skin mucus
Kosciuszko National Park, New South Wales, Australia	Litoria verreauxii	NCBITAXON	NCBITaxon:681275	skin mucus	UBERON	UBERON:0010152	New South Wales	GAZ	GAZ:00002793	-36.036	degree	UO	UO:0000185	148.322	degree	UO	UO:0000185	1307	meter	UO	UO:0000008	Animals were sourced as infection-naive eggs from four wild populations	Captive husbandry was performed under quarantine conditions	Experimental design involved blinded, randomized and controlled treatment groups	Frogs were exposed to Bd or sham-exposed to DSS	Lva002	Lva002swabAtDeath	exposed	Ogilvies	Exposed to Bd	Ogilvies C	Skin mucus
Kosciuszko National Park, New South Wales, Australia	Litoria verreauxii	NCBITAXON	NCBITaxon:681275	skin mucus	UBERON	UBERON:0010152	New South Wales	GAZ	GAZ:00002793	-36.152	degree	UO	UO:0000185	148.563	degree	UO	UO:0000185	1451	meter	UO	UO:0000008	Animals were sourced as infection-naive eggs from four wild populations	Captive husbandry was performed under quarantine conditions	Experimental design involved blinded, randomized and controlled treatment groups	Frogs were exposed to Bd or sham-exposed to DSS	Lva003	Lva003swab06Oct	exposed	Eucumbene	Exposed to Bd	Eucumbene C	Skin mucus
Kosciuszko National Park, New South Wales, Australia	Litoria verreauxii	NCBITAXON	NCBITaxon:681275	skin mucus	UBERON	UBERON:0010152	New South Wales	GAZ	GAZ:00002793	-36.152	degree	UO	UO:0000185	148.563	degree	UO	UO:0000185	1451	meter	UO	UO:0000008	Animals were sourced as infection-naive eggs from four wild populations	Captive husbandry was performed under quarantine conditions	Experimental design involved blinded, randomized and controlled treatment groups	Frogs were exposed to Bd or sham-exposed to DSS	Lva003	Lva003swabAtDeath	exposed	Eucumbene	Exposed to Bd	Eucumbene C	Skin mucus
Kosciuszko National Park, New South Wales, Australia	Litoria verreauxii	NCBITAXON	NCBITaxon:681275	skin mucus	UBERON	UBERON:0010152	New South Wales	GAZ	GAZ:00002793	-36.152	degree	UO	UO:0000185	148.563	degree	UO	UO:0000185	1451	meter	UO	UO:0000008	Animals were sourced as infection-naive eggs from four wild populations	Captive husbandry was performed under quarantine conditions	Experimental design involved blinded, randomized and controlled treatment groups	Frogs were exposed to Bd or sham-exposed to DSS	Lva004	Lva004swab06Oct	exposed	Eucumbene	Exposed to Bd	Eucumbene B	Skin mucus
Kosciuszko National Park, New South Wales, Australia	Litoria verreauxii	NCBITAXON	NCBITaxon:681275	skin mucus	UBERON	UBERON:0010152	New South Wales	GAZ	GAZ:00002793	-36.152	degree	UO	UO:0000185	148.563	degree	UO	UO:0000185	1451	meter	UO	UO:0000008	Animals were sourced as infection-naive eggs from four wild populations	Captive husbandry was performed under quarantine conditions	Experimental design involved blinded, randomized and controlled treatment groups	Frogs were exposed to Bd or sham-exposed to DSS	Lva004	Lva004swab13Oct	exposed	Eucumbene	Exposed to Bd	Eucumbene B	Skin mucus
Kosciuszko National Park, New South Wales, Australia	Litoria verreauxii	NCBITAXON	NCBITaxon:681275	skin mucus	UBERON	UBERON:0010152	New South Wales	GAZ	GAZ:00002793	-36.152	degree	UO	UO:0000185	148.563	degree	UO	UO:0000185	1451	meter	UO	UO:0000008	Animals were sourced as infection-naive eggs from four wild populations	Captive husbandry was performed under quarantine conditions	Experimental design involved blinded, randomized and controlled treatment groups	Frogs were exposed to Bd or sham-exposed to DSS	Lva004	Lva004swabAtDeath	exposed	Eucumbene	Exposed to Bd	Eucumbene B	Skin mucus
Kosciuszko National Park, New South Wales, Australia	Litoria verreauxii	NCBITAXON	NCBITaxon:681275	skin mucus	UBERON	UBERON:0010152	New South Wales	GAZ	GAZ:00002793	-36.317	degree	UO	UO:0000185	148.26	degree	UO	UO:0000185	1525	meter	UO	UO:0000008	Animals were sourced as infection-naive eggs from four wild populations	Captive husbandry was performed under quarantine conditions	Experimental design involved blinded, randomized and controlled treatment groups	Frogs were exposed to Bd or sham-exposed to DSS	Lva005	Lva005swab06Oct	naive	Greymare	Exposed to Bd	Greymare C	Skin mucus
Kosciuszko National Park, New South Wales, Australia	Litoria verreauxii	NCBITAXON	NCBITaxon:681275	skin mucus	UBERON	UBERON:0010152	New South Wales	GAZ	GAZ:00002793	-36.317	degree	UO	UO:0000185	148.26	degree	UO	UO:0000185	1525	meter	UO	UO:0000008	Animals were sourced as infection-naive eggs from four wild populations	Captive husbandry was performed under quarantine conditions	Experimental design involved blinded, randomized and controlled treatment groups	Frogs were exposed to Bd or sham-exposed to DSS	Lva005	Lva005swab13Oct	naive	Greymare	Exposed to Bd	Greymare C	Skin mucus
Kosciuszko National Park, New South Wales, Australia	Litoria verreauxii	NCBITAXON	NCBITaxon:681275	skin mucus	UBERON	UBERON:0010152	New South Wales	GAZ	GAZ:00002793	-36.317	degree	UO	UO:0000185	148.26	degree	UO	UO:0000185	1525	meter	UO	UO:0000008	Animals were sourced as infection-naive eggs from four wild populations	Captive husbandry was performed under quarantine conditions	Experimental design involved blinded, randomized and controlled treatment groups	Frogs were exposed to Bd or sham-exposed to DSS	Lva005	Lva005swabAtDeath	naive	Greymare	Exposed to Bd	Greymare C	Skin mucus
Kosciuszko National Park, New South Wales, Australia	Litoria verreauxii	NCBITAXON	NCBITaxon:681275	skin mucus	UBERON	UBERON:0010152	New South Wales	GAZ	GAZ:00002793	-35.872	degree	UO	UO:0000185	148.5	degree	UO	UO:0000185	1356	meter	UO	UO:0000008	Animals were sourced as infection-naive eggs from four wild populations	Captive husbandry was performed under quarantine conditions	Experimental design involved blinded, randomized and controlled treatment groups	Frogs were exposed to Bd or sham-exposed to DSS	Lva006	Lva006swab06Oct	exposed	Kiandra	Sham exposed	Kiandra C	Skin mucus
Kosciuszko National Park, New South Wales, Australia	Litoria verreauxii	NCBITAXON	NCBITaxon:681275	skin mucus	UBERON	UBERON:0010152	New South Wales	GAZ	GAZ:00002793	-35.872	degree	UO	UO:0000185	148.5	degree	UO	UO:0000185	1356	meter	UO	UO:0000008	Animals were sourced as infection-naive eggs from four wild populations	Captive husbandry was performed under quarantine conditions	Experimental design involved blinded, randomized and controlled treatment groups	Frogs were exposed to Bd or sham-exposed to DSS	Lva006	Lva006swabAtDeath	exposed	Kiandra	Sham exposed	Kiandra C	Skin mucus
Kosciuszko National Park, New South Wales, Australia	Litoria verreauxii	NCBITAXON	NCBITaxon:681275	skin mucus	UBERON	UBERON:0010152	New South Wales	GAZ	GAZ:00002793	-35.872	degree	UO	UO:0000185	148.5	degree	UO	UO:0000185	1356	meter	UO	UO:0000008	Animals were sourced as infection-naive eggs from four wild populations	Captive husbandry was performed under quarantine conditions	Experimental design involved blinded, randomized and controlled treatment groups	Frogs were exposed to Bd or sham-exposed to DSS	Lva007	Lva007swab06Oct	exposed	Kiandra	Exposed to Bd	Kiandra A	Skin mucus
Kosciuszko National Park, New South Wales, Australia	Litoria verreauxii	NCBITAXON	NCBITaxon:681275	skin mucus	UBERON	UBERON:0010152	New South Wales	GAZ	GAZ:00002793	-35.872	degree	UO	UO:0000185	148.5	degree	UO	UO:0000185	1356	meter	UO	UO:0000008	Animals were sourced as infection-naive eggs from four wild populations	Captive husbandry was performed under quarantine conditions	Experimental design involved blinded, randomized and controlled treatment groups	Frogs were exposed to Bd or sham-exposed to DSS	Lva007	Lva007swabAtDeath	exposed	Kiandra	Exposed to Bd	Kiandra A	Skin mucus
Kosciuszko National Park, New South Wales, Australia	Litoria verreauxii	NCBITAXON	NCBITaxon:681275	liver	UBERON	UBERON:0002107	New South Wales	GAZ	GAZ:00002793	-36.317	degree	UO	UO:0000185	148.26	degree	UO	UO:0000185	1525	meter	UO	UO:0000008	Animals were sourced as infection-naive eggs from four wild populations	Captive husbandry was performed under quarantine conditions	Experimental design involved blinded, randomized and controlled treatment groups	Frogs were exposed to Bd or sham-exposed to DSS	Lva008	Lva008Lilysisbuffer	naive	Greymare	Exposed to Bd	Greymare B	Liver
Kosciuszko National Park, New South Wales, Australia	Litoria verreauxii	NCBITAXON	NCBITaxon:681275	skin of body	UBERON	UBERON:0002097	New South Wales	GAZ	GAZ:00002793	-36.317	degree	UO	UO:0000185	148.26	degree	UO	UO:0000185	1525	meter	UO	UO:0000008	Animals were sourced as infection-naive eggs from four wild populations	Captive husbandry was performed under quarantine conditions	Experimental design involved blinded, randomized and controlled treatment groups	Frogs were exposed to Bd or sham-exposed to DSS	Lva008	Lva008Sklysisbuffer	naive	Greymare	Exposed to Bd	Greymare B	Skin
Kosciuszko National Park, New South Wales, Australia	Litoria verreauxii	NCBITAXON	NCBITaxon:681275	spleen	UBERON	UBERON:0002106	New South Wales	GAZ	GAZ:00002793	-36.317	degree	UO	UO:0000185	148.26	degree	UO	UO:0000185	1525	meter	UO	UO:0000008	Animals were sourced as infection-naive eggs from four wild populations	Captive husbandry was performed under quarantine conditions	Experimental design involved blinded, randomized and controlled treatment groups	Frogs were exposed to Bd or sham-exposed to DSS	Lva008	Lva008Splysisbuffer	naive	Greymare	Exposed to Bd	Greymare B	Spleen
Kosciuszko National Park, New South Wales, Australia	Litoria verreauxii	NCBITAXON	NCBITaxon:681275	liver	UBERON	UBERON:0002107	New South Wales	GAZ	GAZ:00002793	-36.317	degree	UO	UO:0000185	148.26	degree	UO	UO:0000185	1525	meter	UO	UO:0000008	Animals were sourced as infection-naive eggs from four wild populations	Captive husbandry was performed under quarantine conditions	Experimental design involved blinded, randomized and controlled treatment groups	Frogs were exposed to Bd or sham-exposed to DSS	Lva008	Lva008LiMeOH	naive	Greymare	Exposed to Bd	Greymare B	Liver
Kosciuszko National Park, New South Wales, Australia	Litoria verreauxii	NCBITAXON	NCBITaxon:681275	skin of body	UBERON	UBERON:0002097	New South Wales	GAZ	GAZ:00002793	-36.317	degree	UO	UO:0000185	148.26	degree	UO	UO:0000185	1525	meter	UO	UO:0000008	Animals were sourced as infection-naive eggs from four wild populations	Captive husbandry was performed under quarantine conditions	Experimental design involved blinded, randomized and controlled treatment groups	Frogs were exposed to Bd or sham-exposed to DSS	Lva008	Lva008SkMeOH	naive	Greymare	Exposed to Bd	Greymare B	Skin
Kosciuszko National Park, New South Wales, Australia	Litoria verreauxii	NCBITAXON	NCBITaxon:681275	skin mucus	UBERON	UBERON:0010152	New South Wales	GAZ	GAZ:00002793	-36.317	degree	UO	UO:0000185	148.26	degree	UO	UO:0000185	1525	meter	UO	UO:0000008	Animals were sourced as infection-naive eggs from four wild populations	Captive husbandry was performed under quarantine conditions	Experimental design involved blinded, randomized and controlled treatment groups	Frogs were exposed to Bd or sham-exposed to DSS	Lva008	Lva008swabAtDeath	naive	Greymare	Exposed to Bd	Greymare B	Skin mucus
Kosciuszko National Park, New South Wales, Australia	Litoria verreauxii	NCBITAXON	NCBITaxon:681275	skin mucus	UBERON	UBERON:0010152	New South Wales	GAZ	GAZ:00002793	-35.872	degree	UO	UO:0000185	148.5	degree	UO	UO:0000185	1356	meter	UO	UO:0000008	Animals were sourced as infection-naive eggs from four wild populations	Captive husbandry was performed under quarantine conditions	Experimental design involved blinded, randomized and controlled treatment groups	Frogs were exposed to Bd or sham-exposed to DSS	Lva009	Lva009swab06Oct	exposed	Kiandra	Exposed to Bd	Kiandra C	Skin mucus
Kosciuszko National Park, New South Wales, Australia	Litoria verreauxii	NCBITAXON	NCBITaxon:681275	skin mucus	UBERON	UBERON:0010152	New South Wales	GAZ	GAZ:00002793	-35.872	degree	UO	UO:0000185	148.5	degree	UO	UO:0000185	1356	meter	UO	UO:0000008	Animals were sourced as infection-naive eggs from four wild populations	Captive husbandry was performed under quarantine conditions	Experimental design involved blinded, randomized and controlled treatment groups	Frogs were exposed to Bd or sham-exposed to DSS	Lva009	Lva009swab13Oct	exposed	Kiandra	Exposed to Bd	Kiandra C	Skin mucus
Kosciuszko National Park, New South Wales, Australia	Litoria verreauxii	NCBITAXON	NCBITaxon:681275	skin mucus	UBERON	UBERON:0010152	New South Wales	GAZ	GAZ:00002793	-35.872	degree	UO	UO:0000185	148.5	degree	UO	UO:0000185	1356	meter	UO	UO:0000008	Animals were sourced as infection-naive eggs from four wild populations	Captive husbandry was performed under quarantine conditions	Experimental design involved blinded, randomized and controlled treatment groups	Frogs were exposed to Bd or sham-exposed to DSS	Lva009	Lva009swab20Oct	exposed	Kiandra	Exposed to Bd	Kiandra C	Skin mucus
Kosciuszko National Park, New South Wales, Australia	Litoria verreauxii	NCBITAXON	NCBITaxon:681275	skin mucus	UBERON	UBERON:0010152	New South Wales	GAZ	GAZ:00002793	-35.872	degree	UO	UO:0000185	148.5	degree	UO	UO:0000185	1356	meter	UO	UO:0000008	Animals were sourced as infection-naive eggs from four wild populations	Captive husbandry was performed under quarantine conditions	Experimental design involved blinded, randomized and controlled treatment groups	Frogs were exposed to Bd or sham-exposed to DSS	Lva009	Lva009swab27Oct	exposed	Kiandra	Exposed to Bd	Kiandra C	Skin mucus
Kosciuszko National Park, New South Wales, Australia	Litoria verreauxii	NCBITAXON	NCBITaxon:681275	skin mucus	UBERON	UBERON:0010152	New South Wales	GAZ	GAZ:00002793	-35.872	degree	UO	UO:0000185	148.5	degree	UO	UO:0000185	1356	meter	UO	UO:0000008	Animals were sourced as infection-naive eggs from four wild populations	Captive husbandry was performed under quarantine conditions	Experimental design involved blinded, randomized and controlled treatment groups	Frogs were exposed to Bd or sham-exposed to DSS	Lva009	Lva009swab03Nov	exposed	Kiandra	Exposed to Bd	Kiandra C	Skin mucus
Kosciuszko National Park, New South Wales, Australia	Litoria verreauxii	NCBITAXON	NCBITaxon:681275	skin mucus	UBERON	UBERON:0010152	New South Wales	GAZ	GAZ:00002793	-35.872	degree	UO	UO:0000185	148.5	degree	UO	UO:0000185	1356	meter	UO	UO:0000008	Animals were sourced as infection-naive eggs from four wild populations	Captive husbandry was performed under quarantine conditions	Experimental design involved blinded, randomized and controlled treatment groups	Frogs were exposed to Bd or sham-exposed to DSS	Lva009	Lva009swab10Nov	exposed	Kiandra	Exposed to Bd	Kiandra C	Skin mucus
Kosciuszko National Park, New South Wales, Australia	Litoria verreauxii	NCBITAXON	NCBITaxon:681275	skin mucus	UBERON	UBERON:0010152	New South Wales	GAZ	GAZ:00002793	-35.872	degree	UO	UO:0000185	148.5	degree	UO	UO:0000185	1356	meter	UO	UO:0000008	Animals were sourced as infection-naive eggs from four wild populations	Captive husbandry was performed under quarantine conditions	Experimental design involved blinded, randomized and controlled treatment groups	Frogs were exposed to Bd or sham-exposed to DSS	Lva009	Lva009swab17Nov	exposed	Kiandra	Exposed to Bd	Kiandra C	Skin mucus
Kosciuszko National Park, New South Wales, Australia	Litoria verreauxii	NCBITAXON	NCBITaxon:681275	skin mucus	UBERON	UBERON:0010152	New South Wales	GAZ	GAZ:00002793	-35.872	degree	UO	UO:0000185	148.5	degree	UO	UO:0000185	1356	meter	UO	UO:0000008	Animals were sourced as infection-naive eggs from four wild populations	Captive husbandry was performed under quarantine conditions	Experimental design involved blinded, randomized and controlled treatment groups	Frogs were exposed to Bd or sham-exposed to DSS	Lva009	Lva009swab24Nov	exposed	Kiandra	Exposed to Bd	Kiandra C	Skin mucus
Kosciuszko National Park, New South Wales, Australia	Litoria verreauxii	NCBITAXON	NCBITaxon:681275	skin mucus	UBERON	UBERON:0010152	New South Wales	GAZ	GAZ:00002793	-35.872	degree	UO	UO:0000185	148.5	degree	UO	UO:0000185	1356	meter	UO	UO:0000008	Animals were sourced as infection-naive eggs from four wild populations	Captive husbandry was performed under quarantine conditions	Experimental design involved blinded, randomized and controlled treatment groups	Frogs were exposed to Bd or sham-exposed to DSS	Lva009	Lva009swab01Dec	exposed	Kiandra	Exposed to Bd	Kiandra C	Skin mucus
Kosciuszko National Park, New South Wales, Australia	Litoria verreauxii	NCBITAXON	NCBITaxon:681275	skin mucus	UBERON	UBERON:0010152	New South Wales	GAZ	GAZ:00002793	-35.872	degree	UO	UO:0000185	148.5	degree	UO	UO:0000185	1356	meter	UO	UO:0000008	Animals were sourced as infection-naive eggs from four wild populations	Captive husbandry was performed under quarantine conditions	Experimental design involved blinded, randomized and controlled treatment groups	Frogs were exposed to Bd or sham-exposed to DSS	Lva009	Lva009swab08Dec	exposed	Kiandra	Exposed to Bd	Kiandra C	Skin mucus
Kosciuszko National Park, New South Wales, Australia	Litoria verreauxii	NCBITAXON	NCBITaxon:681275	skin mucus	UBERON	UBERON:0010152	New South Wales	GAZ	GAZ:00002793	-35.872	degree	UO	UO:0000185	148.5	degree	UO	UO:0000185	1356	meter	UO	UO:0000008	Animals were sourced as infection-naive eggs from four wild populations	Captive husbandry was performed under quarantine conditions	Experimental design involved blinded, randomized and controlled treatment groups	Frogs were exposed to Bd or sham-exposed to DSS	Lva009	Lva009swabAtDeath	exposed	Kiandra	Exposed to Bd	Kiandra C	Skin mucus
Kosciuszko National Park, New South Wales, Australia	Litoria verreauxii	NCBITAXON	NCBITaxon:681275	liver	UBERON	UBERON:0002107	New South Wales	GAZ	GAZ:00002793	-35.872	degree	UO	UO:0000185	148.5	degree	UO	UO:0000185	1356	meter	UO	UO:0000008	Animals were sourced as infection-naive eggs from four wild populations	Captive husbandry was performed under quarantine conditions	Experimental design involved blinded, randomized and controlled treatment groups	Frogs were exposed to Bd or sham-exposed to DSS	Lva010	Lva010Lilysisbuffer	exposed	Kiandra	Sham exposed	Kiandra B	Liver
Kosciuszko National Park, New South Wales, Australia	Litoria verreauxii	NCBITAXON	NCBITaxon:681275	skin of body	UBERON	UBERON:0002097	New South Wales	GAZ	GAZ:00002793	-35.872	degree	UO	UO:0000185	148.5	degree	UO	UO:0000185	1356	meter	UO	UO:0000008	Animals were sourced as infection-naive eggs from four wild populations	Captive husbandry was performed under quarantine conditions	Experimental design involved blinded, randomized and controlled treatment groups	Frogs were exposed to Bd or sham-exposed to DSS	Lva010	Lva010Sklysisbuffer	exposed	Kiandra	Sham exposed	Kiandra B	Skin
Kosciuszko National Park, New South Wales, Australia	Litoria verreauxii	NCBITAXON	NCBITaxon:681275	spleen	UBERON	UBERON:0002106	New South Wales	GAZ	GAZ:00002793	-35.872	degree	UO	UO:0000185	148.5	degree	UO	UO:0000185	1356	meter	UO	UO:0000008	Animals were sourced as infection-naive eggs from four wild populations	Captive husbandry was performed under quarantine conditions	Experimental design involved blinded, randomized and controlled treatment groups	Frogs were exposed to Bd or sham-exposed to DSS	Lva010	Lva010Splysisbuffer	exposed	Kiandra	Sham exposed	Kiandra B	Spleen
Kosciuszko National Park, New South Wales, Australia	Litoria verreauxii	NCBITAXON	NCBITaxon:681275	liver	UBERON	UBERON:0002107	New South Wales	GAZ	GAZ:00002793	-35.872	degree	UO	UO:0000185	148.5	degree	UO	UO:0000185	1356	meter	UO	UO:0000008	Animals were sourced as infection-naive eggs from four wild populations	Captive husbandry was performed under quarantine conditions	Experimental design involved blinded, randomized and controlled treatment groups	Frogs were exposed to Bd or sham-exposed to DSS	Lva010	Lva010LiMeOH	exposed	Kiandra	Sham exposed	Kiandra B	Liver
Kosciuszko National Park, New South Wales, Australia	Litoria verreauxii	NCBITAXON	NCBITaxon:681275	skin of body	UBERON	UBERON:0002097	New South Wales	GAZ	GAZ:00002793	-35.872	degree	UO	UO:0000185	148.5	degree	UO	UO:0000185	1356	meter	UO	UO:0000008	Animals were sourced as infection-naive eggs from four wild populations	Captive husbandry was performed under quarantine conditions	Experimental design involved blinded, randomized and controlled treatment groups	Frogs were exposed to Bd or sham-exposed to DSS	Lva010	Lva010SkMeOH	exposed	Kiandra	Sham exposed	Kiandra B	Skin
Kosciuszko National Park, New South Wales, Australia	Litoria verreauxii	NCBITAXON	NCBITaxon:681275	skin mucus	UBERON	UBERON:0010152	New South Wales	GAZ	GAZ:00002793	-35.872	degree	UO	UO:0000185	148.5	degree	UO	UO:0000185	1356	meter	UO	UO:0000008	Animals were sourced as infection-naive eggs from four wild populations	Captive husbandry was performed under quarantine conditions	Experimental design involved blinded, randomized and controlled treatment groups	Frogs were exposed to Bd or sham-exposed to DSS	Lva010	Lva010swabAtDeath	exposed	Kiandra	Sham exposed	Kiandra B	Skin mucus
Kosciuszko National Park, New South Wales, Australia	Litoria verreauxii	NCBITAXON	NCBITaxon:681275	skin mucus	UBERON	UBERON:0010152	New South Wales	GAZ	GAZ:00002793	-35.872	degree	UO	UO:0000185	148.5	degree	UO	UO:0000185	1356	meter	UO	UO:0000008	Animals were sourced as infection-naive eggs from four wild populations	Captive husbandry was performed under quarantine conditions	Experimental design involved blinded, randomized and controlled treatment groups	Frogs were exposed to Bd or sham-exposed to DSS	Lva011	Lva011swab06Oct	exposed	Kiandra	Exposed to Bd	Kiandra C	Skin mucus
Kosciuszko National Park, New South Wales, Australia	Litoria verreauxii	NCBITAXON	NCBITaxon:681275	skin mucus	UBERON	UBERON:0010152	New South Wales	GAZ	GAZ:00002793	-35.872	degree	UO	UO:0000185	148.5	degree	UO	UO:0000185	1356	meter	UO	UO:0000008	Animals were sourced as infection-naive eggs from four wild populations	Captive husbandry was performed under quarantine conditions	Experimental design involved blinded, randomized and controlled treatment groups	Frogs were exposed to Bd or sham-exposed to DSS	Lva011	Lva011swabAtDeath	exposed	Kiandra	Exposed to Bd	Kiandra C	Skin mucus
Kosciuszko National Park, New South Wales, Australia	Litoria verreauxii	NCBITAXON	NCBITaxon:681275	skin mucus	UBERON	UBERON:0010152	New South Wales	GAZ	GAZ:00002793	-35.872	degree	UO	UO:0000185	148.5	degree	UO	UO:0000185	1356	meter	UO	UO:0000008	Animals were sourced as infection-naive eggs from four wild populations	Captive husbandry was performed under quarantine conditions	Experimental design involved blinded, randomized and controlled treatment groups	Frogs were exposed to Bd or sham-exposed to DSS	Lva012	Lva012swab06Oct	exposed	Kiandra	Exposed to Bd	Kiandra C	Skin mucus
Kosciuszko National Park, New South Wales, Australia	Litoria verreauxii	NCBITAXON	NCBITaxon:681275	skin mucus	UBERON	UBERON:0010152	New South Wales	GAZ	GAZ:00002793	-35.872	degree	UO	UO:0000185	148.5	degree	UO	UO:0000185	1356	meter	UO	UO:0000008	Animals were sourced as infection-naive eggs from four wild populations	Captive husbandry was performed under quarantine conditions	Experimental design involved blinded, randomized and controlled treatment groups	Frogs were exposed to Bd or sham-exposed to DSS	Lva012	Lva012swab13Oct	exposed	Kiandra	Exposed to Bd	Kiandra C	Skin mucus
Kosciuszko National Park, New South Wales, Australia	Litoria verreauxii	NCBITAXON	NCBITaxon:681275	skin mucus	UBERON	UBERON:0010152	New South Wales	GAZ	GAZ:00002793	-35.872	degree	UO	UO:0000185	148.5	degree	UO	UO:0000185	1356	meter	UO	UO:0000008	Animals were sourced as infection-naive eggs from four wild populations	Captive husbandry was performed under quarantine conditions	Experimental design involved blinded, randomized and controlled treatment groups	Frogs were exposed to Bd or sham-exposed to DSS	Lva012	Lva012swab20Oct	exposed	Kiandra	Exposed to Bd	Kiandra C	Skin mucus
Kosciuszko National Park, New South Wales, Australia	Litoria verreauxii	NCBITAXON	NCBITaxon:681275	skin mucus	UBERON	UBERON:0010152	New South Wales	GAZ	GAZ:00002793	-35.872	degree	UO	UO:0000185	148.5	degree	UO	UO:0000185	1356	meter	UO	UO:0000008	Animals were sourced as infection-naive eggs from four wild populations	Captive husbandry was performed under quarantine conditions	Experimental design involved blinded, randomized and controlled treatment groups	Frogs were exposed to Bd or sham-exposed to DSS	Lva012	Lva012swab27Oct	exposed	Kiandra	Exposed to Bd	Kiandra C	Skin mucus
Kosciuszko National Park, New South Wales, Australia	Litoria verreauxii	NCBITAXON	NCBITaxon:681275	skin mucus	UBERON	UBERON:0010152	New South Wales	GAZ	GAZ:00002793	-35.872	degree	UO	UO:0000185	148.5	degree	UO	UO:0000185	1356	meter	UO	UO:0000008	Animals were sourced as infection-naive eggs from four wild populations	Captive husbandry was performed under quarantine conditions	Experimental design involved blinded, randomized and controlled treatment groups	Frogs were exposed to Bd or sham-exposed to DSS	Lva012	Lva012swabAtDeath	exposed	Kiandra	Exposed to Bd	Kiandra C	Skin mucus
Kosciuszko National Park, New South Wales, Australia	Litoria verreauxii	NCBITAXON	NCBITaxon:681275	skin mucus	UBERON	UBERON:0010152	New South Wales	GAZ	GAZ:00002793	-36.152	degree	UO	UO:0000185	148.563	degree	UO	UO:0000185	1451	meter	UO	UO:0000008	Animals were sourced as infection-naive eggs from four wild populations	Captive husbandry was performed under quarantine conditions	Experimental design involved blinded, randomized and controlled treatment groups	Frogs were exposed to Bd or sham-exposed to DSS	Lva013	Lva013swab06Oct	exposed	Eucumbene	Exposed to Bd	Eucumbene B	Skin mucus
Kosciuszko National Park, New South Wales, Australia	Litoria verreauxii	NCBITAXON	NCBITaxon:681275	skin mucus	UBERON	UBERON:0010152	New South Wales	GAZ	GAZ:00002793	-36.152	degree	UO	UO:0000185	148.563	degree	UO	UO:0000185	1451	meter	UO	UO:0000008	Animals were sourced as infection-naive eggs from four wild populations	Captive husbandry was performed under quarantine conditions	Experimental design involved blinded, randomized and controlled treatment groups	Frogs were exposed to Bd or sham-exposed to DSS	Lva013	Lva013swab13Oct	exposed	Eucumbene	Exposed to Bd	Eucumbene B	Skin mucus
Kosciuszko National Park, New South Wales, Australia	Litoria verreauxii	NCBITAXON	NCBITaxon:681275	skin mucus	UBERON	UBERON:0010152	New South Wales	GAZ	GAZ:00002793	-36.152	degree	UO	UO:0000185	148.563	degree	UO	UO:0000185	1451	meter	UO	UO:0000008	Animals were sourced as infection-naive eggs from four wild populations	Captive husbandry was performed under quarantine conditions	Experimental design involved blinded, randomized and controlled treatment groups	Frogs were exposed to Bd or sham-exposed to DSS	Lva013	Lva013swabAtDeath	exposed	Eucumbene	Exposed to Bd	Eucumbene B	Skin mucus
Kosciuszko National Park, New South Wales, Australia	Litoria verreauxii	NCBITAXON	NCBITaxon:681275	skin mucus	UBERON	UBERON:0010152	New South Wales	GAZ	GAZ:00002793	-36.036	degree	UO	UO:0000185	148.322	degree	UO	UO:0000185	1307	meter	UO	UO:0000008	Animals were sourced as infection-naive eggs from four wild populations	Captive husbandry was performed under quarantine conditions	Experimental design involved blinded, randomized and controlled treatment groups	Frogs were exposed to Bd or sham-exposed to DSS	Lva014	Lva014swab06Oct	exposed	Ogilvies	Sham exposed	Ogilvies B	Skin mucus
Kosciuszko National Park, New South Wales, Australia	Litoria verreauxii	NCBITAXON	NCBITaxon:681275	skin mucus	UBERON	UBERON:0010152	New South Wales	GAZ	GAZ:00002793	-36.036	degree	UO	UO:0000185	148.322	degree	UO	UO:0000185	1307	meter	UO	UO:0000008	Animals were sourced as infection-naive eggs from four wild populations	Captive husbandry was performed under quarantine conditions	Experimental design involved blinded, randomized and controlled treatment groups	Frogs were exposed to Bd or sham-exposed to DSS	Lva014	Lva014swabAtDeath	exposed	Ogilvies	Sham exposed	Ogilvies B	Skin mucus
Kosciuszko National Park, New South Wales, Australia	Litoria verreauxii	NCBITAXON	NCBITaxon:681275	skin mucus	UBERON	UBERON:0010152	New South Wales	GAZ	GAZ:00002793	-36.036	degree	UO	UO:0000185	148.322	degree	UO	UO:0000185	1307	meter	UO	UO:0000008	Animals were sourced as infection-naive eggs from four wild populations	Captive husbandry was performed under quarantine conditions	Experimental design involved blinded, randomized and controlled treatment groups	Frogs were exposed to Bd or sham-exposed to DSS	Lva015	Lva015swab06Oct	exposed	Ogilvies	Sham exposed	Ogilvies B	Skin mucus
Kosciuszko National Park, New South Wales, Australia	Litoria verreauxii	NCBITAXON	NCBITaxon:681275	skin mucus	UBERON	UBERON:0010152	New South Wales	GAZ	GAZ:00002793	-36.036	degree	UO	UO:0000185	148.322	degree	UO	UO:0000185	1307	meter	UO	UO:0000008	Animals were sourced as infection-naive eggs from four wild populations	Captive husbandry was performed under quarantine conditions	Experimental design involved blinded, randomized and controlled treatment groups	Frogs were exposed to Bd or sham-exposed to DSS	Lva015	Lva015swab13Oct	exposed	Ogilvies	Sham exposed	Ogilvies B	Skin mucus
Kosciuszko National Park, New South Wales, Australia	Litoria verreauxii	NCBITAXON	NCBITaxon:681275	skin mucus	UBERON	UBERON:0010152	New South Wales	GAZ	GAZ:00002793	-36.036	degree	UO	UO:0000185	148.322	degree	UO	UO:0000185	1307	meter	UO	UO:0000008	Animals were sourced as infection-naive eggs from four wild populations	Captive husbandry was performed under quarantine conditions	Experimental design involved blinded, randomized and controlled treatment groups	Frogs were exposed to Bd or sham-exposed to DSS	Lva015	Lva015swab20Oct	exposed	Ogilvies	Sham exposed	Ogilvies B	Skin mucus
Kosciuszko National Park, New South Wales, Australia	Litoria verreauxii	NCBITAXON	NCBITaxon:681275	skin mucus	UBERON	UBERON:0010152	New South Wales	GAZ	GAZ:00002793	-36.036	degree	UO	UO:0000185	148.322	degree	UO	UO:0000185	1307	meter	UO	UO:0000008	Animals were sourced as infection-naive eggs from four wild populations	Captive husbandry was performed under quarantine conditions	Experimental design involved blinded, randomized and controlled treatment groups	Frogs were exposed to Bd or sham-exposed to DSS	Lva015	Lva015swab27Oct	exposed	Ogilvies	Sham exposed	Ogilvies B	Skin mucus
Kosciuszko National Park, New South Wales, Australia	Litoria verreauxii	NCBITAXON	NCBITaxon:681275	skin mucus	UBERON	UBERON:0010152	New South Wales	GAZ	GAZ:00002793	-36.036	degree	UO	UO:0000185	148.322	degree	UO	UO:0000185	1307	meter	UO	UO:0000008	Animals were sourced as infection-naive eggs from four wild populations	Captive husbandry was performed under quarantine conditions	Experimental design involved blinded, randomized and controlled treatment groups	Frogs were exposed to Bd or sham-exposed to DSS	Lva015	Lva015swab03Nov	exposed	Ogilvies	Sham exposed	Ogilvies B	Skin mucus
Kosciuszko National Park, New South Wales, Australia	Litoria verreauxii	NCBITAXON	NCBITaxon:681275	skin mucus	UBERON	UBERON:0010152	New South Wales	GAZ	GAZ:00002793	-36.036	degree	UO	UO:0000185	148.322	degree	UO	UO:0000185	1307	meter	UO	UO:0000008	Animals were sourced as infection-naive eggs from four wild populations	Captive husbandry was performed under quarantine conditions	Experimental design involved blinded, randomized and controlled treatment groups	Frogs were exposed to Bd or sham-exposed to DSS	Lva015	Lva015swab10Nov	exposed	Ogilvies	Sham exposed	Ogilvies B	Skin mucus
Kosciuszko National Park, New South Wales, Australia	Litoria verreauxii	NCBITAXON	NCBITaxon:681275	skin mucus	UBERON	UBERON:0010152	New South Wales	GAZ	GAZ:00002793	-36.036	degree	UO	UO:0000185	148.322	degree	UO	UO:0000185	1307	meter	UO	UO:0000008	Animals were sourced as infection-naive eggs from four wild populations	Captive husbandry was performed under quarantine conditions	Experimental design involved blinded, randomized and controlled treatment groups	Frogs were exposed to Bd or sham-exposed to DSS	Lva015	Lva015swab17Nov	exposed	Ogilvies	Sham exposed	Ogilvies B	Skin mucus
Kosciuszko National Park, New South Wales, Australia	Litoria verreauxii	NCBITAXON	NCBITaxon:681275	skin mucus	UBERON	UBERON:0010152	New South Wales	GAZ	GAZ:00002793	-36.036	degree	UO	UO:0000185	148.322	degree	UO	UO:0000185	1307	meter	UO	UO:0000008	Animals were sourced as infection-naive eggs from four wild populations	Captive husbandry was performed under quarantine conditions	Experimental design involved blinded, randomized and controlled treatment groups	Frogs were exposed to Bd or sham-exposed to DSS	Lva015	Lva015swabAtDeath	exposed	Ogilvies	Sham exposed	Ogilvies B	Skin mucus
Kosciuszko National Park, New South Wales, Australia	Litoria verreauxii	NCBITAXON	NCBITaxon:681275	skin mucus	UBERON	UBERON:0010152	New South Wales	GAZ	GAZ:00002793	-36.036	degree	UO	UO:0000185	148.322	degree	UO	UO:0000185	1307	meter	UO	UO:0000008	Animals were sourced as infection-naive eggs from four wild populations	Captive husbandry was performed under quarantine conditions	Experimental design involved blinded, randomized and controlled treatment groups	Frogs were exposed to Bd or sham-exposed to DSS	Lva016	Lva016swab06Oct	exposed	Ogilvies	Sham exposed	Ogilvies B	Skin mucus
Kosciuszko National Park, New South Wales, Australia	Litoria verreauxii	NCBITAXON	NCBITaxon:681275	skin mucus	UBERON	UBERON:0010152	New South Wales	GAZ	GAZ:00002793	-36.036	degree	UO	UO:0000185	148.322	degree	UO	UO:0000185	1307	meter	UO	UO:0000008	Animals were sourced as infection-naive eggs from four wild populations	Captive husbandry was performed under quarantine conditions	Experimental design involved blinded, randomized and controlled treatment groups	Frogs were exposed to Bd or sham-exposed to DSS	Lva016	Lva016swabAtDeath	exposed	Ogilvies	Sham exposed	Ogilvies B	Skin mucus
Kosciuszko National Park, New South Wales, Australia	Litoria verreauxii	NCBITAXON	NCBITaxon:681275	skin mucus	UBERON	UBERON:0010152	New South Wales	GAZ	GAZ:00002793	-36.036	degree	UO	UO:0000185	148.322	degree	UO	UO:0000185	1307	meter	UO	UO:0000008	Animals were sourced as infection-naive eggs from four wild populations	Captive husbandry was performed under quarantine conditions	Experimental design involved blinded, randomized and controlled treatment groups	Frogs were exposed to Bd or sham-exposed to DSS	Lva017	Lva017swab06Oct	exposed	Ogilvies	Exposed to Bd	Ogilvies B	Skin mucus
Kosciuszko National Park, New South Wales, Australia	Litoria verreauxii	NCBITAXON	NCBITaxon:681275	skin mucus	UBERON	UBERON:0010152	New South Wales	GAZ	GAZ:00002793	-36.036	degree	UO	UO:0000185	148.322	degree	UO	UO:0000185	1307	meter	UO	UO:0000008	Animals were sourced as infection-naive eggs from four wild populations	Captive husbandry was performed under quarantine conditions	Experimental design involved blinded, randomized and controlled treatment groups	Frogs were exposed to Bd or sham-exposed to DSS	Lva017	Lva017swabAtDeath	exposed	Ogilvies	Exposed to Bd	Ogilvies B	Skin mucus
Kosciuszko National Park, New South Wales, Australia	Litoria verreauxii	NCBITAXON	NCBITaxon:681275	liver	UBERON	UBERON:0002107	New South Wales	GAZ	GAZ:00002793	-36.036	degree	UO	UO:0000185	148.322	degree	UO	UO:0000185	1307	meter	UO	UO:0000008	Animals were sourced as infection-naive eggs from four wild populations	Captive husbandry was performed under quarantine conditions	Experimental design involved blinded, randomized and controlled treatment groups	Frogs were exposed to Bd or sham-exposed to DSS	Lva018	Lva018Lilysisbuffer	exposed	Ogilvies	Exposed to Bd	Ogilvies A	Liver
Kosciuszko National Park, New South Wales, Australia	Litoria verreauxii	NCBITAXON	NCBITaxon:681275	skin of body	UBERON	UBERON:0002097	New South Wales	GAZ	GAZ:00002793	-36.036	degree	UO	UO:0000185	148.322	degree	UO	UO:0000185	1307	meter	UO	UO:0000008	Animals were sourced as infection-naive eggs from four wild populations	Captive husbandry was performed under quarantine conditions	Experimental design involved blinded, randomized and controlled treatment groups	Frogs were exposed to Bd or sham-exposed to DSS	Lva018	Lva018Sklysisbuffer	exposed	Ogilvies	Exposed to Bd	Ogilvies A	Skin
Kosciuszko National Park, New South Wales, Australia	Litoria verreauxii	NCBITAXON	NCBITaxon:681275	spleen	UBERON	UBERON:0002106	New South Wales	GAZ	GAZ:00002793	-36.036	degree	UO	UO:0000185	148.322	degree	UO	UO:0000185	1307	meter	UO	UO:0000008	Animals were sourced as infection-naive eggs from four wild populations	Captive husbandry was performed under quarantine conditions	Experimental design involved blinded, randomized and controlled treatment groups	Frogs were exposed to Bd or sham-exposed to DSS	Lva018	Lva018Splysisbuffer	exposed	Ogilvies	Exposed to Bd	Ogilvies A	Spleen
Kosciuszko National Park, New South Wales, Australia	Litoria verreauxii	NCBITAXON	NCBITaxon:681275	liver	UBERON	UBERON:0002107	New South Wales	GAZ	GAZ:00002793	-36.036	degree	UO	UO:0000185	148.322	degree	UO	UO:0000185	1307	meter	UO	UO:0000008	Animals were sourced as infection-naive eggs from four wild populations	Captive husbandry was performed under quarantine conditions	Experimental design involved blinded, randomized and controlled treatment groups	Frogs were exposed to Bd or sham-exposed to DSS	Lva018	Lva018LiMeOH	exposed	Ogilvies	Exposed to Bd	Ogilvies A	Liver
Kosciuszko National Park, New South Wales, Australia	Litoria verreauxii	NCBITAXON	NCBITaxon:681275	skin of body	UBERON	UBERON:0002097	New South Wales	GAZ	GAZ:00002793	-36.036	degree	UO	UO:0000185	148.322	degree	UO	UO:0000185	1307	meter	UO	UO:0000008	Animals were sourced as infection-naive eggs from four wild populations	Captive husbandry was performed under quarantine conditions	Experimental design involved blinded, randomized and controlled treatment groups	Frogs were exposed to Bd or sham-exposed to DSS	Lva018	Lva018SkMeOH	exposed	Ogilvies	Exposed to Bd	Ogilvies A	Skin
Kosciuszko National Park, New South Wales, Australia	Litoria verreauxii	NCBITAXON	NCBITaxon:681275	skin mucus	UBERON	UBERON:0010152	New South Wales	GAZ	GAZ:00002793	-36.036	degree	UO	UO:0000185	148.322	degree	UO	UO:0000185	1307	meter	UO	UO:0000008	Animals were sourced as infection-naive eggs from four wild populations	Captive husbandry was performed under quarantine conditions	Experimental design involved blinded, randomized and controlled treatment groups	Frogs were exposed to Bd or sham-exposed to DSS	Lva018	Lva018swab06Oct	exposed	Ogilvies	Exposed to Bd	Ogilvies A	Skin mucus
Kosciuszko National Park, New South Wales, Australia	Litoria verreauxii	NCBITAXON	NCBITaxon:681275	skin mucus	UBERON	UBERON:0010152	New South Wales	GAZ	GAZ:00002793	-36.036	degree	UO	UO:0000185	148.322	degree	UO	UO:0000185	1307	meter	UO	UO:0000008	Animals were sourced as infection-naive eggs from four wild populations	Captive husbandry was performed under quarantine conditions	Experimental design involved blinded, randomized and controlled treatment groups	Frogs were exposed to Bd or sham-exposed to DSS	Lva018	Lva018swab13Oct	exposed	Ogilvies	Exposed to Bd	Ogilvies A	Skin mucus
Kosciuszko National Park, New South Wales, Australia	Litoria verreauxii	NCBITAXON	NCBITaxon:681275	skin mucus	UBERON	UBERON:0010152	New South Wales	GAZ	GAZ:00002793	-36.036	degree	UO	UO:0000185	148.322	degree	UO	UO:0000185	1307	meter	UO	UO:0000008	Animals were sourced as infection-naive eggs from four wild populations	Captive husbandry was performed under quarantine conditions	Experimental design involved blinded, randomized and controlled treatment groups	Frogs were exposed to Bd or sham-exposed to DSS	Lva018	Lva018swabAtDeath	exposed	Ogilvies	Exposed to Bd	Ogilvies A	Skin mucus
Kosciuszko National Park, New South Wales, Australia	Litoria verreauxii	NCBITAXON	NCBITaxon:681275	skin mucus	UBERON	UBERON:0010152	New South Wales	GAZ	GAZ:00002793	-36.317	degree	UO	UO:0000185	148.26	degree	UO	UO:0000185	1525	meter	UO	UO:0000008	Animals were sourced as infection-naive eggs from four wild populations	Captive husbandry was performed under quarantine conditions	Experimental design involved blinded, randomized and controlled treatment groups	Frogs were exposed to Bd or sham-exposed to DSS	Lva019	Lva019swab06Oct	naive	Greymare	Exposed to Bd	Greymare B	Skin mucus
Kosciuszko National Park, New South Wales, Australia	Litoria verreauxii	NCBITAXON	NCBITaxon:681275	skin mucus	UBERON	UBERON:0010152	New South Wales	GAZ	GAZ:00002793	-36.317	degree	UO	UO:0000185	148.26	degree	UO	UO:0000185	1525	meter	UO	UO:0000008	Animals were sourced as infection-naive eggs from four wild populations	Captive husbandry was performed under quarantine conditions	Experimental design involved blinded, randomized and controlled treatment groups	Frogs were exposed to Bd or sham-exposed to DSS	Lva019	Lva019swabAtDeath	naive	Greymare	Exposed to Bd	Greymare B	Skin mucus
Kosciuszko National Park, New South Wales, Australia	Litoria verreauxii	NCBITAXON	NCBITaxon:681275	skin mucus	UBERON	UBERON:0010152	New South Wales	GAZ	GAZ:00002793	-36.036	degree	UO	UO:0000185	148.322	degree	UO	UO:0000185	1307	meter	UO	UO:0000008	Animals were sourced as infection-naive eggs from four wild populations	Captive husbandry was performed under quarantine conditions	Experimental design involved blinded, randomized and controlled treatment groups	Frogs were exposed to Bd or sham-exposed to DSS	Lva020	Lva020swab06Oct	exposed	Ogilvies	Exposed to Bd	Ogilvies C	Skin mucus
Kosciuszko National Park, New South Wales, Australia	Litoria verreauxii	NCBITAXON	NCBITaxon:681275	skin mucus	UBERON	UBERON:0010152	New South Wales	GAZ	GAZ:00002793	-36.036	degree	UO	UO:0000185	148.322	degree	UO	UO:0000185	1307	meter	UO	UO:0000008	Animals were sourced as infection-naive eggs from four wild populations	Captive husbandry was performed under quarantine conditions	Experimental design involved blinded, randomized and controlled treatment groups	Frogs were exposed to Bd or sham-exposed to DSS	Lva020	Lva020swabAtDeath	exposed	Ogilvies	Exposed to Bd	Ogilvies C	Skin mucus
Kosciuszko National Park, New South Wales, Australia	Litoria verreauxii	NCBITAXON	NCBITaxon:681275	skin mucus	UBERON	UBERON:0010152	New South Wales	GAZ	GAZ:00002793	-36.036	degree	UO	UO:0000185	148.322	degree	UO	UO:0000185	1307	meter	UO	UO:0000008	Animals were sourced as infection-naive eggs from four wild populations	Captive husbandry was performed under quarantine conditions	Experimental design involved blinded, randomized and controlled treatment groups	Frogs were exposed to Bd or sham-exposed to DSS	Lva021	Lva021swab06Oct	exposed	Ogilvies	Sham exposed	Ogilvies B	Skin mucus
Kosciuszko National Park, New South Wales, Australia	Litoria verreauxii	NCBITAXON	NCBITaxon:681275	skin mucus	UBERON	UBERON:0010152	New South Wales	GAZ	GAZ:00002793	-36.036	degree	UO	UO:0000185	148.322	degree	UO	UO:0000185	1307	meter	UO	UO:0000008	Animals were sourced as infection-naive eggs from four wild populations	Captive husbandry was performed under quarantine conditions	Experimental design involved blinded, randomized and controlled treatment groups	Frogs were exposed to Bd or sham-exposed to DSS	Lva021	Lva021swab13Oct	exposed	Ogilvies	Sham exposed	Ogilvies B	Skin mucus
Kosciuszko National Park, New South Wales, Australia	Litoria verreauxii	NCBITAXON	NCBITaxon:681275	skin mucus	UBERON	UBERON:0010152	New South Wales	GAZ	GAZ:00002793	-36.036	degree	UO	UO:0000185	148.322	degree	UO	UO:0000185	1307	meter	UO	UO:0000008	Animals were sourced as infection-naive eggs from four wild populations	Captive husbandry was performed under quarantine conditions	Experimental design involved blinded, randomized and controlled treatment groups	Frogs were exposed to Bd or sham-exposed to DSS	Lva021	Lva021swab20Oct	exposed	Ogilvies	Sham exposed	Ogilvies B	Skin mucus
Kosciuszko National Park, New South Wales, Australia	Litoria verreauxii	NCBITAXON	NCBITaxon:681275	skin mucus	UBERON	UBERON:0010152	New South Wales	GAZ	GAZ:00002793	-36.036	degree	UO	UO:0000185	148.322	degree	UO	UO:0000185	1307	meter	UO	UO:0000008	Animals were sourced as infection-naive eggs from four wild populations	Captive husbandry was performed under quarantine conditions	Experimental design involved blinded, randomized and controlled treatment groups	Frogs were exposed to Bd or sham-exposed to DSS	Lva021	Lva021swab27Oct	exposed	Ogilvies	Sham exposed	Ogilvies B	Skin mucus
Kosciuszko National Park, New South Wales, Australia	Litoria verreauxii	NCBITAXON	NCBITaxon:681275	skin mucus	UBERON	UBERON:0010152	New South Wales	GAZ	GAZ:00002793	-36.036	degree	UO	UO:0000185	148.322	degree	UO	UO:0000185	1307	meter	UO	UO:0000008	Animals were sourced as infection-naive eggs from four wild populations	Captive husbandry was performed under quarantine conditions	Experimental design involved blinded, randomized and controlled treatment groups	Frogs were exposed to Bd or sham-exposed to DSS	Lva021	Lva021swab03Nov	exposed	Ogilvies	Sham exposed	Ogilvies B	Skin mucus
Kosciuszko National Park, New South Wales, Australia	Litoria verreauxii	NCBITAXON	NCBITaxon:681275	skin mucus	UBERON	UBERON:0010152	New South Wales	GAZ	GAZ:00002793	-36.036	degree	UO	UO:0000185	148.322	degree	UO	UO:0000185	1307	meter	UO	UO:0000008	Animals were sourced as infection-naive eggs from four wild populations	Captive husbandry was performed under quarantine conditions	Experimental design involved blinded, randomized and controlled treatment groups	Frogs were exposed to Bd or sham-exposed to DSS	Lva021	Lva021swab10Nov	exposed	Ogilvies	Sham exposed	Ogilvies B	Skin mucus
Kosciuszko National Park, New South Wales, Australia	Litoria verreauxii	NCBITAXON	NCBITaxon:681275	skin mucus	UBERON	UBERON:0010152	New South Wales	GAZ	GAZ:00002793	-36.036	degree	UO	UO:0000185	148.322	degree	UO	UO:0000185	1307	meter	UO	UO:0000008	Animals were sourced as infection-naive eggs from four wild populations	Captive husbandry was performed under quarantine conditions	Experimental design involved blinded, randomized and controlled treatment groups	Frogs were exposed to Bd or sham-exposed to DSS	Lva021	Lva021swab17Nov	exposed	Ogilvies	Sham exposed	Ogilvies B	Skin mucus
Kosciuszko National Park, New South Wales, Australia	Litoria verreauxii	NCBITAXON	NCBITaxon:681275	skin mucus	UBERON	UBERON:0010152	New South Wales	GAZ	GAZ:00002793	-36.036	degree	UO	UO:0000185	148.322	degree	UO	UO:0000185	1307	meter	UO	UO:0000008	Animals were sourced as infection-naive eggs from four wild populations	Captive husbandry was performed under quarantine conditions	Experimental design involved blinded, randomized and controlled treatment groups	Frogs were exposed to Bd or sham-exposed to DSS	Lva021	Lva021swab24Nov	exposed	Ogilvies	Sham exposed	Ogilvies B	Skin mucus
Kosciuszko National Park, New South Wales, Australia	Litoria verreauxii	NCBITAXON	NCBITaxon:681275	skin mucus	UBERON	UBERON:0010152	New South Wales	GAZ	GAZ:00002793	-36.036	degree	UO	UO:0000185	148.322	degree	UO	UO:0000185	1307	meter	UO	UO:0000008	Animals were sourced as infection-naive eggs from four wild populations	Captive husbandry was performed under quarantine conditions	Experimental design involved blinded, randomized and controlled treatment groups	Frogs were exposed to Bd or sham-exposed to DSS	Lva021	Lva021swabAtDeath	exposed	Ogilvies	Sham exposed	Ogilvies B	Skin mucus
Kosciuszko National Park, New South Wales, Australia	Litoria verreauxii	NCBITAXON	NCBITaxon:681275	skin mucus	UBERON	UBERON:0010152	New South Wales	GAZ	GAZ:00002793	-36.036	degree	UO	UO:0000185	148.322	degree	UO	UO:0000185	1307	meter	UO	UO:0000008	Animals were sourced as infection-naive eggs from four wild populations	Captive husbandry was performed under quarantine conditions	Experimental design involved blinded, randomized and controlled treatment groups	Frogs were exposed to Bd or sham-exposed to DSS	Lva022	Lva022swab06Oct	exposed	Ogilvies	Exposed to Bd	Ogilvies B	Skin mucus
Kosciuszko National Park, New South Wales, Australia	Litoria verreauxii	NCBITAXON	NCBITaxon:681275	skin mucus	UBERON	UBERON:0010152	New South Wales	GAZ	GAZ:00002793	-36.036	degree	UO	UO:0000185	148.322	degree	UO	UO:0000185	1307	meter	UO	UO:0000008	Animals were sourced as infection-naive eggs from four wild populations	Captive husbandry was performed under quarantine conditions	Experimental design involved blinded, randomized and controlled treatment groups	Frogs were exposed to Bd or sham-exposed to DSS	Lva022	Lva022swabAtDeath	exposed	Ogilvies	Exposed to Bd	Ogilvies B	Skin mucus
Kosciuszko National Park, New South Wales, Australia	Litoria verreauxii	NCBITAXON	NCBITaxon:681275	skin mucus	UBERON	UBERON:0010152	New South Wales	GAZ	GAZ:00002793	-36.317	degree	UO	UO:0000185	148.26	degree	UO	UO:0000185	1525	meter	UO	UO:0000008	Animals were sourced as infection-naive eggs from four wild populations	Captive husbandry was performed under quarantine conditions	Experimental design involved blinded, randomized and controlled treatment groups	Frogs were exposed to Bd or sham-exposed to DSS	Lva023	Lva023swab06Oct	naive	Greymare	Exposed to Bd	Greymare D	Skin mucus
Kosciuszko National Park, New South Wales, Australia	Litoria verreauxii	NCBITAXON	NCBITaxon:681275	skin mucus	UBERON	UBERON:0010152	New South Wales	GAZ	GAZ:00002793	-36.317	degree	UO	UO:0000185	148.26	degree	UO	UO:0000185	1525	meter	UO	UO:0000008	Animals were sourced as infection-naive eggs from four wild populations	Captive husbandry was performed under quarantine conditions	Experimental design involved blinded, randomized and controlled treatment groups	Frogs were exposed to Bd or sham-exposed to DSS	Lva023	Lva023swab13Oct	naive	Greymare	Exposed to Bd	Greymare D	Skin mucus
Kosciuszko National Park, New South Wales, Australia	Litoria verreauxii	NCBITAXON	NCBITaxon:681275	skin mucus	UBERON	UBERON:0010152	New South Wales	GAZ	GAZ:00002793	-36.317	degree	UO	UO:0000185	148.26	degree	UO	UO:0000185	1525	meter	UO	UO:0000008	Animals were sourced as infection-naive eggs from four wild populations	Captive husbandry was performed under quarantine conditions	Experimental design involved blinded, randomized and controlled treatment groups	Frogs were exposed to Bd or sham-exposed to DSS	Lva023	Lva023swabAtDeath	naive	Greymare	Exposed to Bd	Greymare D	Skin mucus
Kosciuszko National Park, New South Wales, Australia	Litoria verreauxii	NCBITAXON	NCBITaxon:681275	skin mucus	UBERON	UBERON:0010152	New South Wales	GAZ	GAZ:00002793	-35.872	degree	UO	UO:0000185	148.5	degree	UO	UO:0000185	1356	meter	UO	UO:0000008	Animals were sourced as infection-naive eggs from four wild populations	Captive husbandry was performed under quarantine conditions	Experimental design involved blinded, randomized and controlled treatment groups	Frogs were exposed to Bd or sham-exposed to DSS	Lva024	Lva024swab06Oct	exposed	Kiandra	Exposed to Bd	Kiandra A	Skin mucus
Kosciuszko National Park, New South Wales, Australia	Litoria verreauxii	NCBITAXON	NCBITaxon:681275	skin mucus	UBERON	UBERON:0010152	New South Wales	GAZ	GAZ:00002793	-35.872	degree	UO	UO:0000185	148.5	degree	UO	UO:0000185	1356	meter	UO	UO:0000008	Animals were sourced as infection-naive eggs from four wild populations	Captive husbandry was performed under quarantine conditions	Experimental design involved blinded, randomized and controlled treatment groups	Frogs were exposed to Bd or sham-exposed to DSS	Lva024	Lva024swab13Oct	exposed	Kiandra	Exposed to Bd	Kiandra A	Skin mucus
Kosciuszko National Park, New South Wales, Australia	Litoria verreauxii	NCBITAXON	NCBITaxon:681275	skin mucus	UBERON	UBERON:0010152	New South Wales	GAZ	GAZ:00002793	-35.872	degree	UO	UO:0000185	148.5	degree	UO	UO:0000185	1356	meter	UO	UO:0000008	Animals were sourced as infection-naive eggs from four wild populations	Captive husbandry was performed under quarantine conditions	Experimental design involved blinded, randomized and controlled treatment groups	Frogs were exposed to Bd or sham-exposed to DSS	Lva024	Lva024swab20Oct	exposed	Kiandra	Exposed to Bd	Kiandra A	Skin mucus
Kosciuszko National Park, New South Wales, Australia	Litoria verreauxii	NCBITAXON	NCBITaxon:681275	skin mucus	UBERON	UBERON:0010152	New South Wales	GAZ	GAZ:00002793	-35.872	degree	UO	UO:0000185	148.5	degree	UO	UO:0000185	1356	meter	UO	UO:0000008	Animals were sourced as infection-naive eggs from four wild populations	Captive husbandry was performed under quarantine conditions	Experimental design involved blinded, randomized and controlled treatment groups	Frogs were exposed to Bd or sham-exposed to DSS	Lva024	Lva024swabAtDeath	exposed	Kiandra	Exposed to Bd	Kiandra A	Skin mucus
Kosciuszko National Park, New South Wales, Australia	Litoria verreauxii	NCBITAXON	NCBITaxon:681275	skin mucus	UBERON	UBERON:0010152	New South Wales	GAZ	GAZ:00002793	-36.317	degree	UO	UO:0000185	148.26	degree	UO	UO:0000185	1525	meter	UO	UO:0000008	Animals were sourced as infection-naive eggs from four wild populations	Captive husbandry was performed under quarantine conditions	Experimental design involved blinded, randomized and controlled treatment groups	Frogs were exposed to Bd or sham-exposed to DSS	Lva025	Lva025swab06Oct	naive	Greymare	Exposed to Bd	Greymare B	Skin mucus
Kosciuszko National Park, New South Wales, Australia	Litoria verreauxii	NCBITAXON	NCBITaxon:681275	skin mucus	UBERON	UBERON:0010152	New South Wales	GAZ	GAZ:00002793	-36.317	degree	UO	UO:0000185	148.26	degree	UO	UO:0000185	1525	meter	UO	UO:0000008	Animals were sourced as infection-naive eggs from four wild populations	Captive husbandry was performed under quarantine conditions	Experimental design involved blinded, randomized and controlled treatment groups	Frogs were exposed to Bd or sham-exposed to DSS	Lva025	Lva025swabAtDeath	naive	Greymare	Exposed to Bd	Greymare B	Skin mucus
Kosciuszko National Park, New South Wales, Australia	Litoria verreauxii	NCBITAXON	NCBITaxon:681275	liver	UBERON	UBERON:0002107	New South Wales	GAZ	GAZ:00002793	-35.872	degree	UO	UO:0000185	148.5	degree	UO	UO:0000185	1356	meter	UO	UO:0000008	Animals were sourced as infection-naive eggs from four wild populations	Captive husbandry was performed under quarantine conditions	Experimental design involved blinded, randomized and controlled treatment groups	Frogs were exposed to Bd or sham-exposed to DSS	Lva026	Lva026Lilysisbuffer	exposed	Kiandra	Sham exposed	Kiandra B	Liver
Kosciuszko National Park, New South Wales, Australia	Litoria verreauxii	NCBITAXON	NCBITaxon:681275	skin of body	UBERON	UBERON:0002097	New South Wales	GAZ	GAZ:00002793	-35.872	degree	UO	UO:0000185	148.5	degree	UO	UO:0000185	1356	meter	UO	UO:0000008	Animals were sourced as infection-naive eggs from four wild populations	Captive husbandry was performed under quarantine conditions	Experimental design involved blinded, randomized and controlled treatment groups	Frogs were exposed to Bd or sham-exposed to DSS	Lva026	Lva026Sklysisbuffer	exposed	Kiandra	Sham exposed	Kiandra B	Skin
Kosciuszko National Park, New South Wales, Australia	Litoria verreauxii	NCBITAXON	NCBITaxon:681275	spleen	UBERON	UBERON:0002106	New South Wales	GAZ	GAZ:00002793	-35.872	degree	UO	UO:0000185	148.5	degree	UO	UO:0000185	1356	meter	UO	UO:0000008	Animals were sourced as infection-naive eggs from four wild populations	Captive husbandry was performed under quarantine conditions	Experimental design involved blinded, randomized and controlled treatment groups	Frogs were exposed to Bd or sham-exposed to DSS	Lva026	Lva026Splysisbuffer	exposed	Kiandra	Sham exposed	Kiandra B	Spleen
Kosciuszko National Park, New South Wales, Australia	Litoria verreauxii	NCBITAXON	NCBITaxon:681275	liver	UBERON	UBERON:0002107	New South Wales	GAZ	GAZ:00002793	-35.872	degree	UO	UO:0000185	148.5	degree	UO	UO:0000185	1356	meter	UO	UO:0000008	Animals were sourced as infection-naive eggs from four wild populations	Captive husbandry was performed under quarantine conditions	Experimental design involved blinded, randomized and controlled treatment groups	Frogs were exposed to Bd or sham-exposed to DSS	Lva026	Lva026LiMeOH	exposed	Kiandra	Sham exposed	Kiandra B	Liver
Kosciuszko National Park, New South Wales, Australia	Litoria verreauxii	NCBITAXON	NCBITaxon:681275	skin of body	UBERON	UBERON:0002097	New South Wales	GAZ	GAZ:00002793	-35.872	degree	UO	UO:0000185	148.5	degree	UO	UO:0000185	1356	meter	UO	UO:0000008	Animals were sourced as infection-naive eggs from four wild populations	Captive husbandry was performed under quarantine conditions	Experimental design involved blinded, randomized and controlled treatment groups	Frogs were exposed to Bd or sham-exposed to DSS	Lva026	Lva026SkMeOH	exposed	Kiandra	Sham exposed	Kiandra B	Skin
Kosciuszko National Park, New South Wales, Australia	Litoria verreauxii	NCBITAXON	NCBITaxon:681275	skin mucus	UBERON	UBERON:0010152	New South Wales	GAZ	GAZ:00002793	-35.872	degree	UO	UO:0000185	148.5	degree	UO	UO:0000185	1356	meter	UO	UO:0000008	Animals were sourced as infection-naive eggs from four wild populations	Captive husbandry was performed under quarantine conditions	Experimental design involved blinded, randomized and controlled treatment groups	Frogs were exposed to Bd or sham-exposed to DSS	Lva026	Lva026swabAtDeath	exposed	Kiandra	Sham exposed	Kiandra B	Skin mucus
Kosciuszko National Park, New South Wales, Australia	Litoria verreauxii	NCBITAXON	NCBITaxon:681275	skin mucus	UBERON	UBERON:0010152	New South Wales	GAZ	GAZ:00002793	-35.872	degree	UO	UO:0000185	148.5	degree	UO	UO:0000185	1356	meter	UO	UO:0000008	Animals were sourced as infection-naive eggs from four wild populations	Captive husbandry was performed under quarantine conditions	Experimental design involved blinded, randomized and controlled treatment groups	Frogs were exposed to Bd or sham-exposed to DSS	Lva027	Lva027swab06Oct	exposed	Kiandra	Exposed to Bd	Kiandra C	Skin mucus
Kosciuszko National Park, New South Wales, Australia	Litoria verreauxii	NCBITAXON	NCBITaxon:681275	skin mucus	UBERON	UBERON:0010152	New South Wales	GAZ	GAZ:00002793	-35.872	degree	UO	UO:0000185	148.5	degree	UO	UO:0000185	1356	meter	UO	UO:0000008	Animals were sourced as infection-naive eggs from four wild populations	Captive husbandry was performed under quarantine conditions	Experimental design involved blinded, randomized and controlled treatment groups	Frogs were exposed to Bd or sham-exposed to DSS	Lva027	Lva027swabAtDeath	exposed	Kiandra	Exposed to Bd	Kiandra C	Skin mucus
Kosciuszko National Park, New South Wales, Australia	Litoria verreauxii	NCBITAXON	NCBITaxon:681275	skin mucus	UBERON	UBERON:0010152	New South Wales	GAZ	GAZ:00002793	-36.152	degree	UO	UO:0000185	148.563	degree	UO	UO:0000185	1451	meter	UO	UO:0000008	Animals were sourced as infection-naive eggs from four wild populations	Captive husbandry was performed under quarantine conditions	Experimental design involved blinded, randomized and controlled treatment groups	Frogs were exposed to Bd or sham-exposed to DSS	Lva028	Lva028swab06Oct	exposed	Eucumbene	Exposed to Bd	Eucumbene C	Skin mucus
Kosciuszko National Park, New South Wales, Australia	Litoria verreauxii	NCBITAXON	NCBITaxon:681275	skin mucus	UBERON	UBERON:0010152	New South Wales	GAZ	GAZ:00002793	-36.152	degree	UO	UO:0000185	148.563	degree	UO	UO:0000185	1451	meter	UO	UO:0000008	Animals were sourced as infection-naive eggs from four wild populations	Captive husbandry was performed under quarantine conditions	Experimental design involved blinded, randomized and controlled treatment groups	Frogs were exposed to Bd or sham-exposed to DSS	Lva028	Lva028swabAtDeath	exposed	Eucumbene	Exposed to Bd	Eucumbene C	Skin mucus
Kosciuszko National Park, New South Wales, Australia	Litoria verreauxii	NCBITAXON	NCBITaxon:681275	skin mucus	UBERON	UBERON:0010152	New South Wales	GAZ	GAZ:00002793	-35.872	degree	UO	UO:0000185	148.5	degree	UO	UO:0000185	1356	meter	UO	UO:0000008	Animals were sourced as infection-naive eggs from four wild populations	Captive husbandry was performed under quarantine conditions	Experimental design involved blinded, randomized and controlled treatment groups	Frogs were exposed to Bd or sham-exposed to DSS	Lva029	Lva029swab06Oct	exposed	Kiandra	Exposed to Bd	Kiandra B	Skin mucus
Kosciuszko National Park, New South Wales, Australia	Litoria verreauxii	NCBITAXON	NCBITaxon:681275	skin mucus	UBERON	UBERON:0010152	New South Wales	GAZ	GAZ:00002793	-35.872	degree	UO	UO:0000185	148.5	degree	UO	UO:0000185	1356	meter	UO	UO:0000008	Animals were sourced as infection-naive eggs from four wild populations	Captive husbandry was performed under quarantine conditions	Experimental design involved blinded, randomized and controlled treatment groups	Frogs were exposed to Bd or sham-exposed to DSS	Lva029	Lva029swab13Oct	exposed	Kiandra	Exposed to Bd	Kiandra B	Skin mucus
Kosciuszko National Park, New South Wales, Australia	Litoria verreauxii	NCBITAXON	NCBITaxon:681275	skin mucus	UBERON	UBERON:0010152	New South Wales	GAZ	GAZ:00002793	-35.872	degree	UO	UO:0000185	148.5	degree	UO	UO:0000185	1356	meter	UO	UO:0000008	Animals were sourced as infection-naive eggs from four wild populations	Captive husbandry was performed under quarantine conditions	Experimental design involved blinded, randomized and controlled treatment groups	Frogs were exposed to Bd or sham-exposed to DSS	Lva029	Lva029swab20Oct	exposed	Kiandra	Exposed to Bd	Kiandra B	Skin mucus
Kosciuszko National Park, New South Wales, Australia	Litoria verreauxii	NCBITAXON	NCBITaxon:681275	skin mucus	UBERON	UBERON:0010152	New South Wales	GAZ	GAZ:00002793	-35.872	degree	UO	UO:0000185	148.5	degree	UO	UO:0000185	1356	meter	UO	UO:0000008	Animals were sourced as infection-naive eggs from four wild populations	Captive husbandry was performed under quarantine conditions	Experimental design involved blinded, randomized and controlled treatment groups	Frogs were exposed to Bd or sham-exposed to DSS	Lva029	Lva029swabAtDeath	exposed	Kiandra	Exposed to Bd	Kiandra B	Skin mucus
Kosciuszko National Park, New South Wales, Australia	Litoria verreauxii	NCBITAXON	NCBITaxon:681275	skin mucus	UBERON	UBERON:0010152	New South Wales	GAZ	GAZ:00002793	-35.872	degree	UO	UO:0000185	148.5	degree	UO	UO:0000185	1356	meter	UO	UO:0000008	Animals were sourced as infection-naive eggs from four wild populations	Captive husbandry was performed under quarantine conditions	Experimental design involved blinded, randomized and controlled treatment groups	Frogs were exposed to Bd or sham-exposed to DSS	Lva030	Lva030swab06Oct	exposed	Kiandra	Exposed to Bd	Kiandra D	Skin mucus
Kosciuszko National Park, New South Wales, Australia	Litoria verreauxii	NCBITAXON	NCBITaxon:681275	skin mucus	UBERON	UBERON:0010152	New South Wales	GAZ	GAZ:00002793	-35.872	degree	UO	UO:0000185	148.5	degree	UO	UO:0000185	1356	meter	UO	UO:0000008	Animals were sourced as infection-naive eggs from four wild populations	Captive husbandry was performed under quarantine conditions	Experimental design involved blinded, randomized and controlled treatment groups	Frogs were exposed to Bd or sham-exposed to DSS	Lva030	Lva030swab13Oct	exposed	Kiandra	Exposed to Bd	Kiandra D	Skin mucus
Kosciuszko National Park, New South Wales, Australia	Litoria verreauxii	NCBITAXON	NCBITaxon:681275	skin mucus	UBERON	UBERON:0010152	New South Wales	GAZ	GAZ:00002793	-35.872	degree	UO	UO:0000185	148.5	degree	UO	UO:0000185	1356	meter	UO	UO:0000008	Animals were sourced as infection-naive eggs from four wild populations	Captive husbandry was performed under quarantine conditions	Experimental design involved blinded, randomized and controlled treatment groups	Frogs were exposed to Bd or sham-exposed to DSS	Lva030	Lva030swab20Oct	exposed	Kiandra	Exposed to Bd	Kiandra D	Skin mucus
Kosciuszko National Park, New South Wales, Australia	Litoria verreauxii	NCBITAXON	NCBITaxon:681275	skin mucus	UBERON	UBERON:0010152	New South Wales	GAZ	GAZ:00002793	-35.872	degree	UO	UO:0000185	148.5	degree	UO	UO:0000185	1356	meter	UO	UO:0000008	Animals were sourced as infection-naive eggs from four wild populations	Captive husbandry was performed under quarantine conditions	Experimental design involved blinded, randomized and controlled treatment groups	Frogs were exposed to Bd or sham-exposed to DSS	Lva030	Lva030swab27Oct	exposed	Kiandra	Exposed to Bd	Kiandra D	Skin mucus
Kosciuszko National Park, New South Wales, Australia	Litoria verreauxii	NCBITAXON	NCBITaxon:681275	skin mucus	UBERON	UBERON:0010152	New South Wales	GAZ	GAZ:00002793	-35.872	degree	UO	UO:0000185	148.5	degree	UO	UO:0000185	1356	meter	UO	UO:0000008	Animals were sourced as infection-naive eggs from four wild populations	Captive husbandry was performed under quarantine conditions	Experimental design involved blinded, randomized and controlled treatment groups	Frogs were exposed to Bd or sham-exposed to DSS	Lva030	Lva030swabAtDeath	exposed	Kiandra	Exposed to Bd	Kiandra D	Skin mucus
Kosciuszko National Park, New South Wales, Australia	Litoria verreauxii	NCBITAXON	NCBITaxon:681275	liver	UBERON	UBERON:0002107	New South Wales	GAZ	GAZ:00002793	-36.317	degree	UO	UO:0000185	148.26	degree	UO	UO:0000185	1525	meter	UO	UO:0000008	Animals were sourced as infection-naive eggs from four wild populations	Captive husbandry was performed under quarantine conditions	Experimental design involved blinded, randomized and controlled treatment groups	Frogs were exposed to Bd or sham-exposed to DSS	Lva031	Lva031Lilysisbuffer	naive	Greymare	Sham exposed	Greymare B	Liver
Kosciuszko National Park, New South Wales, Australia	Litoria verreauxii	NCBITAXON	NCBITaxon:681275	skin of body	UBERON	UBERON:0002097	New South Wales	GAZ	GAZ:00002793	-36.317	degree	UO	UO:0000185	148.26	degree	UO	UO:0000185	1525	meter	UO	UO:0000008	Animals were sourced as infection-naive eggs from four wild populations	Captive husbandry was performed under quarantine conditions	Experimental design involved blinded, randomized and controlled treatment groups	Frogs were exposed to Bd or sham-exposed to DSS	Lva031	Lva031Sklysisbuffer	naive	Greymare	Sham exposed	Greymare B	Skin
Kosciuszko National Park, New South Wales, Australia	Litoria verreauxii	NCBITAXON	NCBITaxon:681275	spleen	UBERON	UBERON:0002106	New South Wales	GAZ	GAZ:00002793	-36.317	degree	UO	UO:0000185	148.26	degree	UO	UO:0000185	1525	meter	UO	UO:0000008	Animals were sourced as infection-naive eggs from four wild populations	Captive husbandry was performed under quarantine conditions	Experimental design involved blinded, randomized and controlled treatment groups	Frogs were exposed to Bd or sham-exposed to DSS	Lva031	Lva031Splysisbuffer	naive	Greymare	Sham exposed	Greymare B	Spleen
Kosciuszko National Park, New South Wales, Australia	Litoria verreauxii	NCBITAXON	NCBITaxon:681275	liver	UBERON	UBERON:0002107	New South Wales	GAZ	GAZ:00002793	-36.317	degree	UO	UO:0000185	148.26	degree	UO	UO:0000185	1525	meter	UO	UO:0000008	Animals were sourced as infection-naive eggs from four wild populations	Captive husbandry was performed under quarantine conditions	Experimental design involved blinded, randomized and controlled treatment groups	Frogs were exposed to Bd or sham-exposed to DSS	Lva031	Lva031LiMeOH	naive	Greymare	Sham exposed	Greymare B	Liver
Kosciuszko National Park, New South Wales, Australia	Litoria verreauxii	NCBITAXON	NCBITaxon:681275	skin of body	UBERON	UBERON:0002097	New South Wales	GAZ	GAZ:00002793	-36.317	degree	UO	UO:0000185	148.26	degree	UO	UO:0000185	1525	meter	UO	UO:0000008	Animals were sourced as infection-naive eggs from four wild populations	Captive husbandry was performed under quarantine conditions	Experimental design involved blinded, randomized and controlled treatment groups	Frogs were exposed to Bd or sham-exposed to DSS	Lva031	Lva031SkMeOH	naive	Greymare	Sham exposed	Greymare B	Skin
Kosciuszko National Park, New South Wales, Australia	Litoria verreauxii	NCBITAXON	NCBITaxon:681275	skin mucus	UBERON	UBERON:0010152	New South Wales	GAZ	GAZ:00002793	-36.317	degree	UO	UO:0000185	148.26	degree	UO	UO:0000185	1525	meter	UO	UO:0000008	Animals were sourced as infection-naive eggs from four wild populations	Captive husbandry was performed under quarantine conditions	Experimental design involved blinded, randomized and controlled treatment groups	Frogs were exposed to Bd or sham-exposed to DSS	Lva031	Lva031swabAtDeath	naive	Greymare	Sham exposed	Greymare B	Skin mucus
Kosciuszko National Park, New South Wales, Australia	Litoria verreauxii	NCBITAXON	NCBITaxon:681275	skin mucus	UBERON	UBERON:0010152	New South Wales	GAZ	GAZ:00002793	-36.152	degree	UO	UO:0000185	148.563	degree	UO	UO:0000185	1451	meter	UO	UO:0000008	Animals were sourced as infection-naive eggs from four wild populations	Captive husbandry was performed under quarantine conditions	Experimental design involved blinded, randomized and controlled treatment groups	Frogs were exposed to Bd or sham-exposed to DSS	Lva032	Lva032swab06Oct	exposed	Eucumbene	Exposed to Bd	Eucumbene C	Skin mucus
Kosciuszko National Park, New South Wales, Australia	Litoria verreauxii	NCBITAXON	NCBITaxon:681275	skin mucus	UBERON	UBERON:0010152	New South Wales	GAZ	GAZ:00002793	-36.152	degree	UO	UO:0000185	148.563	degree	UO	UO:0000185	1451	meter	UO	UO:0000008	Animals were sourced as infection-naive eggs from four wild populations	Captive husbandry was performed under quarantine conditions	Experimental design involved blinded, randomized and controlled treatment groups	Frogs were exposed to Bd or sham-exposed to DSS	Lva032	Lva032swabAtDeath	exposed	Eucumbene	Exposed to Bd	Eucumbene C	Skin mucus
Kosciuszko National Park, New South Wales, Australia	Litoria verreauxii	NCBITAXON	NCBITaxon:681275	skin mucus	UBERON	UBERON:0010152	New South Wales	GAZ	GAZ:00002793	-36.036	degree	UO	UO:0000185	148.322	degree	UO	UO:0000185	1307	meter	UO	UO:0000008	Animals were sourced as infection-naive eggs from four wild populations	Captive husbandry was performed under quarantine conditions	Experimental design involved blinded, randomized and controlled treatment groups	Frogs were exposed to Bd or sham-exposed to DSS	Lva033	Lva033swab06Oct	exposed	Ogilvies	Sham exposed	Ogilvies B	Skin mucus
Kosciuszko National Park, New South Wales, Australia	Litoria verreauxii	NCBITAXON	NCBITaxon:681275	skin mucus	UBERON	UBERON:0010152	New South Wales	GAZ	GAZ:00002793	-36.036	degree	UO	UO:0000185	148.322	degree	UO	UO:0000185	1307	meter	UO	UO:0000008	Animals were sourced as infection-naive eggs from four wild populations	Captive husbandry was performed under quarantine conditions	Experimental design involved blinded, randomized and controlled treatment groups	Frogs were exposed to Bd or sham-exposed to DSS	Lva033	Lva033swabAtDeath	exposed	Ogilvies	Sham exposed	Ogilvies B	Skin mucus
Kosciuszko National Park, New South Wales, Australia	Litoria verreauxii	NCBITAXON	NCBITaxon:681275	skin mucus	UBERON	UBERON:0010152	New South Wales	GAZ	GAZ:00002793	-36.317	degree	UO	UO:0000185	148.26	degree	UO	UO:0000185	1525	meter	UO	UO:0000008	Animals were sourced as infection-naive eggs from four wild populations	Captive husbandry was performed under quarantine conditions	Experimental design involved blinded, randomized and controlled treatment groups	Frogs were exposed to Bd or sham-exposed to DSS	Lva034	Lva034swab06Oct	naive	Greymare	Exposed to Bd	Greymare B	Skin mucus
Kosciuszko National Park, New South Wales, Australia	Litoria verreauxii	NCBITAXON	NCBITaxon:681275	skin mucus	UBERON	UBERON:0010152	New South Wales	GAZ	GAZ:00002793	-36.317	degree	UO	UO:0000185	148.26	degree	UO	UO:0000185	1525	meter	UO	UO:0000008	Animals were sourced as infection-naive eggs from four wild populations	Captive husbandry was performed under quarantine conditions	Experimental design involved blinded, randomized and controlled treatment groups	Frogs were exposed to Bd or sham-exposed to DSS	Lva034	Lva034swabAtDeath	naive	Greymare	Exposed to Bd	Greymare B	Skin mucus
Kosciuszko National Park, New South Wales, Australia	Litoria verreauxii	NCBITAXON	NCBITaxon:681275	skin mucus	UBERON	UBERON:0010152	New South Wales	GAZ	GAZ:00002793	-36.317	degree	UO	UO:0000185	148.26	degree	UO	UO:0000185	1525	meter	UO	UO:0000008	Animals were sourced as infection-naive eggs from four wild populations	Captive husbandry was performed under quarantine conditions	Experimental design involved blinded, randomized and controlled treatment groups	Frogs were exposed to Bd or sham-exposed to DSS	Lva035	Lva035swab06Oct	naive	Greymare	Exposed to Bd	Greymare C	Skin mucus
Kosciuszko National Park, New South Wales, Australia	Litoria verreauxii	NCBITAXON	NCBITaxon:681275	skin mucus	UBERON	UBERON:0010152	New South Wales	GAZ	GAZ:00002793	-36.317	degree	UO	UO:0000185	148.26	degree	UO	UO:0000185	1525	meter	UO	UO:0000008	Animals were sourced as infection-naive eggs from four wild populations	Captive husbandry was performed under quarantine conditions	Experimental design involved blinded, randomized and controlled treatment groups	Frogs were exposed to Bd or sham-exposed to DSS	Lva035	Lva035swab13Oct	naive	Greymare	Exposed to Bd	Greymare C	Skin mucus
Kosciuszko National Park, New South Wales, Australia	Litoria verreauxii	NCBITAXON	NCBITaxon:681275	skin mucus	UBERON	UBERON:0010152	New South Wales	GAZ	GAZ:00002793	-36.317	degree	UO	UO:0000185	148.26	degree	UO	UO:0000185	1525	meter	UO	UO:0000008	Animals were sourced as infection-naive eggs from four wild populations	Captive husbandry was performed under quarantine conditions	Experimental design involved blinded, randomized and controlled treatment groups	Frogs were exposed to Bd or sham-exposed to DSS	Lva035	Lva035swabAtDeath	naive	Greymare	Exposed to Bd	Greymare C	Skin mucus
Kosciuszko National Park, New South Wales, Australia	Litoria verreauxii	NCBITAXON	NCBITaxon:681275	skin mucus	UBERON	UBERON:0010152	New South Wales	GAZ	GAZ:00002793	-35.872	degree	UO	UO:0000185	148.5	degree	UO	UO:0000185	1356	meter	UO	UO:0000008	Animals were sourced as infection-naive eggs from four wild populations	Captive husbandry was performed under quarantine conditions	Experimental design involved blinded, randomized and controlled treatment groups	Frogs were exposed to Bd or sham-exposed to DSS	Lva036	Lva036swab06Oct	exposed	Kiandra	Exposed to Bd	Kiandra A	Skin mucus
Kosciuszko National Park, New South Wales, Australia	Litoria verreauxii	NCBITAXON	NCBITaxon:681275	skin mucus	UBERON	UBERON:0010152	New South Wales	GAZ	GAZ:00002793	-35.872	degree	UO	UO:0000185	148.5	degree	UO	UO:0000185	1356	meter	UO	UO:0000008	Animals were sourced as infection-naive eggs from four wild populations	Captive husbandry was performed under quarantine conditions	Experimental design involved blinded, randomized and controlled treatment groups	Frogs were exposed to Bd or sham-exposed to DSS	Lva036	Lva036swabAtDeath	exposed	Kiandra	Exposed to Bd	Kiandra A	Skin mucus
Kosciuszko National Park, New South Wales, Australia	Litoria verreauxii	NCBITAXON	NCBITaxon:681275	skin mucus	UBERON	UBERON:0010152	New South Wales	GAZ	GAZ:00002793	-35.872	degree	UO	UO:0000185	148.5	degree	UO	UO:0000185	1356	meter	UO	UO:0000008	Animals were sourced as infection-naive eggs from four wild populations	Captive husbandry was performed under quarantine conditions	Experimental design involved blinded, randomized and controlled treatment groups	Frogs were exposed to Bd or sham-exposed to DSS	Lva037	Lva037swab06Oct	exposed	Kiandra	Sham exposed	Kiandra A	Skin mucus
Kosciuszko National Park, New South Wales, Australia	Litoria verreauxii	NCBITAXON	NCBITaxon:681275	skin mucus	UBERON	UBERON:0010152	New South Wales	GAZ	GAZ:00002793	-35.872	degree	UO	UO:0000185	148.5	degree	UO	UO:0000185	1356	meter	UO	UO:0000008	Animals were sourced as infection-naive eggs from four wild populations	Captive husbandry was performed under quarantine conditions	Experimental design involved blinded, randomized and controlled treatment groups	Frogs were exposed to Bd or sham-exposed to DSS	Lva037	Lva037swabAtDeath	exposed	Kiandra	Sham exposed	Kiandra A	Skin mucus
Kosciuszko National Park, New South Wales, Australia	Litoria verreauxii	NCBITAXON	NCBITaxon:681275	skin mucus	UBERON	UBERON:0010152	New South Wales	GAZ	GAZ:00002793	-36.152	degree	UO	UO:0000185	148.563	degree	UO	UO:0000185	1451	meter	UO	UO:0000008	Animals were sourced as infection-naive eggs from four wild populations	Captive husbandry was performed under quarantine conditions	Experimental design involved blinded, randomized and controlled treatment groups	Frogs were exposed to Bd or sham-exposed to DSS	Lva038	Lva038swab06Oct	exposed	Eucumbene	Sham exposed	Eucumbene A	Skin mucus
Kosciuszko National Park, New South Wales, Australia	Litoria verreauxii	NCBITAXON	NCBITaxon:681275	skin mucus	UBERON	UBERON:0010152	New South Wales	GAZ	GAZ:00002793	-36.152	degree	UO	UO:0000185	148.563	degree	UO	UO:0000185	1451	meter	UO	UO:0000008	Animals were sourced as infection-naive eggs from four wild populations	Captive husbandry was performed under quarantine conditions	Experimental design involved blinded, randomized and controlled treatment groups	Frogs were exposed to Bd or sham-exposed to DSS	Lva038	Lva038swabAtDeath	exposed	Eucumbene	Sham exposed	Eucumbene A	Skin mucus
Kosciuszko National Park, New South Wales, Australia	Litoria verreauxii	NCBITAXON	NCBITaxon:681275	liver	UBERON	UBERON:0002107	New South Wales	GAZ	GAZ:00002793	-36.152	degree	UO	UO:0000185	148.563	degree	UO	UO:0000185	1451	meter	UO	UO:0000008	Animals were sourced as infection-naive eggs from four wild populations	Captive husbandry was performed under quarantine conditions	Experimental design involved blinded, randomized and controlled treatment groups	Frogs were exposed to Bd or sham-exposed to DSS	Lva039	Lva039Lilysisbuffer	exposed	Eucumbene	Sham exposed	Eucumbene D	Liver
Kosciuszko National Park, New South Wales, Australia	Litoria verreauxii	NCBITAXON	NCBITaxon:681275	skin of body	UBERON	UBERON:0002097	New South Wales	GAZ	GAZ:00002793	-36.152	degree	UO	UO:0000185	148.563	degree	UO	UO:0000185	1451	meter	UO	UO:0000008	Animals were sourced as infection-naive eggs from four wild populations	Captive husbandry was performed under quarantine conditions	Experimental design involved blinded, randomized and controlled treatment groups	Frogs were exposed to Bd or sham-exposed to DSS	Lva039	Lva039Sklysisbuffer	exposed	Eucumbene	Sham exposed	Eucumbene D	Skin
Kosciuszko National Park, New South Wales, Australia	Litoria verreauxii	NCBITAXON	NCBITaxon:681275	spleen	UBERON	UBERON:0002106	New South Wales	GAZ	GAZ:00002793	-36.152	degree	UO	UO:0000185	148.563	degree	UO	UO:0000185	1451	meter	UO	UO:0000008	Animals were sourced as infection-naive eggs from four wild populations	Captive husbandry was performed under quarantine conditions	Experimental design involved blinded, randomized and controlled treatment groups	Frogs were exposed to Bd or sham-exposed to DSS	Lva039	Lva039Splysisbuffer	exposed	Eucumbene	Sham exposed	Eucumbene D	Spleen
Kosciuszko National Park, New South Wales, Australia	Litoria verreauxii	NCBITAXON	NCBITaxon:681275	liver	UBERON	UBERON:0002107	New South Wales	GAZ	GAZ:00002793	-36.152	degree	UO	UO:0000185	148.563	degree	UO	UO:0000185	1451	meter	UO	UO:0000008	Animals were sourced as infection-naive eggs from four wild populations	Captive husbandry was performed under quarantine conditions	Experimental design involved blinded, randomized and controlled treatment groups	Frogs were exposed to Bd or sham-exposed to DSS	Lva039	Lva039LiMeOH	exposed	Eucumbene	Sham exposed	Eucumbene D	Liver
Kosciuszko National Park, New South Wales, Australia	Litoria verreauxii	NCBITAXON	NCBITaxon:681275	skin of body	UBERON	UBERON:0002097	New South Wales	GAZ	GAZ:00002793	-36.152	degree	UO	UO:0000185	148.563	degree	UO	UO:0000185	1451	meter	UO	UO:0000008	Animals were sourced as infection-naive eggs from four wild populations	Captive husbandry was performed under quarantine conditions	Experimental design involved blinded, randomized and controlled treatment groups	Frogs were exposed to Bd or sham-exposed to DSS	Lva039	Lva039SkMeOH	exposed	Eucumbene	Sham exposed	Eucumbene D	Skin
Kosciuszko National Park, New South Wales, Australia	Litoria verreauxii	NCBITAXON	NCBITaxon:681275	skin mucus	UBERON	UBERON:0010152	New South Wales	GAZ	GAZ:00002793	-36.152	degree	UO	UO:0000185	148.563	degree	UO	UO:0000185	1451	meter	UO	UO:0000008	Animals were sourced as infection-naive eggs from four wild populations	Captive husbandry was performed under quarantine conditions	Experimental design involved blinded, randomized and controlled treatment groups	Frogs were exposed to Bd or sham-exposed to DSS	Lva039	Lva039swabAtDeath	exposed	Eucumbene	Sham exposed	Eucumbene D	Skin mucus
Kosciuszko National Park, New South Wales, Australia	Litoria verreauxii	NCBITAXON	NCBITaxon:681275	skin mucus	UBERON	UBERON:0010152	New South Wales	GAZ	GAZ:00002793	-35.872	degree	UO	UO:0000185	148.5	degree	UO	UO:0000185	1356	meter	UO	UO:0000008	Animals were sourced as infection-naive eggs from four wild populations	Captive husbandry was performed under quarantine conditions	Experimental design involved blinded, randomized and controlled treatment groups	Frogs were exposed to Bd or sham-exposed to DSS	Lva040	Lva040swab06Oct	exposed	Kiandra	Exposed to Bd	Kiandra B	Skin mucus
Kosciuszko National Park, New South Wales, Australia	Litoria verreauxii	NCBITAXON	NCBITaxon:681275	skin mucus	UBERON	UBERON:0010152	New South Wales	GAZ	GAZ:00002793	-35.872	degree	UO	UO:0000185	148.5	degree	UO	UO:0000185	1356	meter	UO	UO:0000008	Animals were sourced as infection-naive eggs from four wild populations	Captive husbandry was performed under quarantine conditions	Experimental design involved blinded, randomized and controlled treatment groups	Frogs were exposed to Bd or sham-exposed to DSS	Lva040	Lva040swab13Oct	exposed	Kiandra	Exposed to Bd	Kiandra B	Skin mucus
Kosciuszko National Park, New South Wales, Australia	Litoria verreauxii	NCBITAXON	NCBITaxon:681275	skin mucus	UBERON	UBERON:0010152	New South Wales	GAZ	GAZ:00002793	-35.872	degree	UO	UO:0000185	148.5	degree	UO	UO:0000185	1356	meter	UO	UO:0000008	Animals were sourced as infection-naive eggs from four wild populations	Captive husbandry was performed under quarantine conditions	Experimental design involved blinded, randomized and controlled treatment groups	Frogs were exposed to Bd or sham-exposed to DSS	Lva040	Lva040swab20Oct	exposed	Kiandra	Exposed to Bd	Kiandra B	Skin mucus
Kosciuszko National Park, New South Wales, Australia	Litoria verreauxii	NCBITAXON	NCBITaxon:681275	skin mucus	UBERON	UBERON:0010152	New South Wales	GAZ	GAZ:00002793	-35.872	degree	UO	UO:0000185	148.5	degree	UO	UO:0000185	1356	meter	UO	UO:0000008	Animals were sourced as infection-naive eggs from four wild populations	Captive husbandry was performed under quarantine conditions	Experimental design involved blinded, randomized and controlled treatment groups	Frogs were exposed to Bd or sham-exposed to DSS	Lva040	Lva040swabAtDeath	exposed	Kiandra	Exposed to Bd	Kiandra B	Skin mucus
Kosciuszko National Park, New South Wales, Australia	Litoria verreauxii	NCBITAXON	NCBITaxon:681275	skin mucus	UBERON	UBERON:0010152	New South Wales	GAZ	GAZ:00002793	-36.152	degree	UO	UO:0000185	148.563	degree	UO	UO:0000185	1451	meter	UO	UO:0000008	Animals were sourced as infection-naive eggs from four wild populations	Captive husbandry was performed under quarantine conditions	Experimental design involved blinded, randomized and controlled treatment groups	Frogs were exposed to Bd or sham-exposed to DSS	Lva041	Lva041swab06Oct	exposed	Eucumbene	Exposed to Bd	Eucumbene A	Skin mucus
Kosciuszko National Park, New South Wales, Australia	Litoria verreauxii	NCBITAXON	NCBITaxon:681275	skin mucus	UBERON	UBERON:0010152	New South Wales	GAZ	GAZ:00002793	-36.152	degree	UO	UO:0000185	148.563	degree	UO	UO:0000185	1451	meter	UO	UO:0000008	Animals were sourced as infection-naive eggs from four wild populations	Captive husbandry was performed under quarantine conditions	Experimental design involved blinded, randomized and controlled treatment groups	Frogs were exposed to Bd or sham-exposed to DSS	Lva041	Lva041swabAtDeath	exposed	Eucumbene	Exposed to Bd	Eucumbene A	Skin mucus
Kosciuszko National Park, New South Wales, Australia	Litoria verreauxii	NCBITAXON	NCBITaxon:681275	skin mucus	UBERON	UBERON:0010152	New South Wales	GAZ	GAZ:00002793	-36.317	degree	UO	UO:0000185	148.26	degree	UO	UO:0000185	1525	meter	UO	UO:0000008	Animals were sourced as infection-naive eggs from four wild populations	Captive husbandry was performed under quarantine conditions	Experimental design involved blinded, randomized and controlled treatment groups	Frogs were exposed to Bd or sham-exposed to DSS	Lva042	Lva042swab06Oct	naive	Greymare	Sham exposed	Greymare C	Skin mucus
Kosciuszko National Park, New South Wales, Australia	Litoria verreauxii	NCBITAXON	NCBITaxon:681275	skin mucus	UBERON	UBERON:0010152	New South Wales	GAZ	GAZ:00002793	-36.317	degree	UO	UO:0000185	148.26	degree	UO	UO:0000185	1525	meter	UO	UO:0000008	Animals were sourced as infection-naive eggs from four wild populations	Captive husbandry was performed under quarantine conditions	Experimental design involved blinded, randomized and controlled treatment groups	Frogs were exposed to Bd or sham-exposed to DSS	Lva042	Lva042swabAtDeath	naive	Greymare	Sham exposed	Greymare C	Skin mucus
Kosciuszko National Park, New South Wales, Australia	Litoria verreauxii	NCBITAXON	NCBITaxon:681275	skin mucus	UBERON	UBERON:0010152	New South Wales	GAZ	GAZ:00002793	-35.872	degree	UO	UO:0000185	148.5	degree	UO	UO:0000185	1356	meter	UO	UO:0000008	Animals were sourced as infection-naive eggs from four wild populations	Captive husbandry was performed under quarantine conditions	Experimental design involved blinded, randomized and controlled treatment groups	Frogs were exposed to Bd or sham-exposed to DSS	Lva043	Lva043swab06Oct	exposed	Kiandra	Exposed to Bd	Kiandra A	Skin mucus
Kosciuszko National Park, New South Wales, Australia	Litoria verreauxii	NCBITAXON	NCBITaxon:681275	skin mucus	UBERON	UBERON:0010152	New South Wales	GAZ	GAZ:00002793	-35.872	degree	UO	UO:0000185	148.5	degree	UO	UO:0000185	1356	meter	UO	UO:0000008	Animals were sourced as infection-naive eggs from four wild populations	Captive husbandry was performed under quarantine conditions	Experimental design involved blinded, randomized and controlled treatment groups	Frogs were exposed to Bd or sham-exposed to DSS	Lva043	Lva043swabAtDeath	exposed	Kiandra	Exposed to Bd	Kiandra A	Skin mucus
Kosciuszko National Park, New South Wales, Australia	Litoria verreauxii	NCBITAXON	NCBITaxon:681275	skin mucus	UBERON	UBERON:0010152	New South Wales	GAZ	GAZ:00002793	-35.872	degree	UO	UO:0000185	148.5	degree	UO	UO:0000185	1356	meter	UO	UO:0000008	Animals were sourced as infection-naive eggs from four wild populations	Captive husbandry was performed under quarantine conditions	Experimental design involved blinded, randomized and controlled treatment groups	Frogs were exposed to Bd or sham-exposed to DSS	Lva044	Lva044swab06Oct	exposed	Kiandra	Sham exposed	Kiandra A	Skin mucus
Kosciuszko National Park, New South Wales, Australia	Litoria verreauxii	NCBITAXON	NCBITaxon:681275	skin mucus	UBERON	UBERON:0010152	New South Wales	GAZ	GAZ:00002793	-35.872	degree	UO	UO:0000185	148.5	degree	UO	UO:0000185	1356	meter	UO	UO:0000008	Animals were sourced as infection-naive eggs from four wild populations	Captive husbandry was performed under quarantine conditions	Experimental design involved blinded, randomized and controlled treatment groups	Frogs were exposed to Bd or sham-exposed to DSS	Lva044	Lva044swabAtDeath	exposed	Kiandra	Sham exposed	Kiandra A	Skin mucus
Kosciuszko National Park, New South Wales, Australia	Litoria verreauxii	NCBITAXON	NCBITaxon:681275	skin mucus	UBERON	UBERON:0010152	New South Wales	GAZ	GAZ:00002793	-36.036	degree	UO	UO:0000185	148.322	degree	UO	UO:0000185	1307	meter	UO	UO:0000008	Animals were sourced as infection-naive eggs from four wild populations	Captive husbandry was performed under quarantine conditions	Experimental design involved blinded, randomized and controlled treatment groups	Frogs were exposed to Bd or sham-exposed to DSS	Lva045	Lva045swab06Oct	exposed	Ogilvies	Exposed to Bd	Ogilvies B	Skin mucus
Kosciuszko National Park, New South Wales, Australia	Litoria verreauxii	NCBITAXON	NCBITaxon:681275	skin mucus	UBERON	UBERON:0010152	New South Wales	GAZ	GAZ:00002793	-36.036	degree	UO	UO:0000185	148.322	degree	UO	UO:0000185	1307	meter	UO	UO:0000008	Animals were sourced as infection-naive eggs from four wild populations	Captive husbandry was performed under quarantine conditions	Experimental design involved blinded, randomized and controlled treatment groups	Frogs were exposed to Bd or sham-exposed to DSS	Lva045	Lva045swab13Oct	exposed	Ogilvies	Exposed to Bd	Ogilvies B	Skin mucus
Kosciuszko National Park, New South Wales, Australia	Litoria verreauxii	NCBITAXON	NCBITaxon:681275	skin mucus	UBERON	UBERON:0010152	New South Wales	GAZ	GAZ:00002793	-36.036	degree	UO	UO:0000185	148.322	degree	UO	UO:0000185	1307	meter	UO	UO:0000008	Animals were sourced as infection-naive eggs from four wild populations	Captive husbandry was performed under quarantine conditions	Experimental design involved blinded, randomized and controlled treatment groups	Frogs were exposed to Bd or sham-exposed to DSS	Lva045	Lva045swabAtDeath	exposed	Ogilvies	Exposed to Bd	Ogilvies B	Skin mucus
Kosciuszko National Park, New South Wales, Australia	Litoria verreauxii	NCBITAXON	NCBITaxon:681275	skin mucus	UBERON	UBERON:0010152	New South Wales	GAZ	GAZ:00002793	-36.317	degree	UO	UO:0000185	148.26	degree	UO	UO:0000185	1525	meter	UO	UO:0000008	Animals were sourced as infection-naive eggs from four wild populations	Captive husbandry was performed under quarantine conditions	Experimental design involved blinded, randomized and controlled treatment groups	Frogs were exposed to Bd or sham-exposed to DSS	Lva046	Lva046swab06Oct	naive	Greymare	Exposed to Bd	Greymare C	Skin mucus
Kosciuszko National Park, New South Wales, Australia	Litoria verreauxii	NCBITAXON	NCBITaxon:681275	skin mucus	UBERON	UBERON:0010152	New South Wales	GAZ	GAZ:00002793	-36.317	degree	UO	UO:0000185	148.26	degree	UO	UO:0000185	1525	meter	UO	UO:0000008	Animals were sourced as infection-naive eggs from four wild populations	Captive husbandry was performed under quarantine conditions	Experimental design involved blinded, randomized and controlled treatment groups	Frogs were exposed to Bd or sham-exposed to DSS	Lva046	Lva046swabAtDeath	naive	Greymare	Exposed to Bd	Greymare C	Skin mucus
Kosciuszko National Park, New South Wales, Australia	Litoria verreauxii	NCBITAXON	NCBITaxon:681275	skin mucus	UBERON	UBERON:0010152	New South Wales	GAZ	GAZ:00002793	-36.036	degree	UO	UO:0000185	148.322	degree	UO	UO:0000185	1307	meter	UO	UO:0000008	Animals were sourced as infection-naive eggs from four wild populations	Captive husbandry was performed under quarantine conditions	Experimental design involved blinded, randomized and controlled treatment groups	Frogs were exposed to Bd or sham-exposed to DSS	Lva047	Lva047swab06Oct	exposed	Ogilvies	Exposed to Bd	Ogilvies B	Skin mucus
Kosciuszko National Park, New South Wales, Australia	Litoria verreauxii	NCBITAXON	NCBITaxon:681275	skin mucus	UBERON	UBERON:0010152	New South Wales	GAZ	GAZ:00002793	-36.036	degree	UO	UO:0000185	148.322	degree	UO	UO:0000185	1307	meter	UO	UO:0000008	Animals were sourced as infection-naive eggs from four wild populations	Captive husbandry was performed under quarantine conditions	Experimental design involved blinded, randomized and controlled treatment groups	Frogs were exposed to Bd or sham-exposed to DSS	Lva047	Lva047swabAtDeath	exposed	Ogilvies	Exposed to Bd	Ogilvies B	Skin mucus
Kosciuszko National Park, New South Wales, Australia	Litoria verreauxii	NCBITAXON	NCBITaxon:681275	skin mucus	UBERON	UBERON:0010152	New South Wales	GAZ	GAZ:00002793	-36.317	degree	UO	UO:0000185	148.26	degree	UO	UO:0000185	1525	meter	UO	UO:0000008	Animals were sourced as infection-naive eggs from four wild populations	Captive husbandry was performed under quarantine conditions	Experimental design involved blinded, randomized and controlled treatment groups	Frogs were exposed to Bd or sham-exposed to DSS	Lva048	Lva048swab06Oct	naive	Greymare	Sham exposed	Greymare B	Skin mucus
Kosciuszko National Park, New South Wales, Australia	Litoria verreauxii	NCBITAXON	NCBITaxon:681275	skin mucus	UBERON	UBERON:0010152	New South Wales	GAZ	GAZ:00002793	-36.317	degree	UO	UO:0000185	148.26	degree	UO	UO:0000185	1525	meter	UO	UO:0000008	Animals were sourced as infection-naive eggs from four wild populations	Captive husbandry was performed under quarantine conditions	Experimental design involved blinded, randomized and controlled treatment groups	Frogs were exposed to Bd or sham-exposed to DSS	Lva048	Lva048swabAtDeath	naive	Greymare	Sham exposed	Greymare B	Skin mucus
Kosciuszko National Park, New South Wales, Australia	Litoria verreauxii	NCBITAXON	NCBITaxon:681275	skin mucus	UBERON	UBERON:0010152	New South Wales	GAZ	GAZ:00002793	-36.317	degree	UO	UO:0000185	148.26	degree	UO	UO:0000185	1525	meter	UO	UO:0000008	Animals were sourced as infection-naive eggs from four wild populations	Captive husbandry was performed under quarantine conditions	Experimental design involved blinded, randomized and controlled treatment groups	Frogs were exposed to Bd or sham-exposed to DSS	Lva049	Lva049swab06Oct	naive	Greymare	Exposed to Bd	Greymare C	Skin mucus
Kosciuszko National Park, New South Wales, Australia	Litoria verreauxii	NCBITAXON	NCBITaxon:681275	skin mucus	UBERON	UBERON:0010152	New South Wales	GAZ	GAZ:00002793	-36.317	degree	UO	UO:0000185	148.26	degree	UO	UO:0000185	1525	meter	UO	UO:0000008	Animals were sourced as infection-naive eggs from four wild populations	Captive husbandry was performed under quarantine conditions	Experimental design involved blinded, randomized and controlled treatment groups	Frogs were exposed to Bd or sham-exposed to DSS	Lva049	Lva049swabAtDeath	naive	Greymare	Exposed to Bd	Greymare C	Skin mucus
Kosciuszko National Park, New South Wales, Australia	Litoria verreauxii	NCBITAXON	NCBITaxon:681275	skin mucus	UBERON	UBERON:0010152	New South Wales	GAZ	GAZ:00002793	-36.317	degree	UO	UO:0000185	148.26	degree	UO	UO:0000185	1525	meter	UO	UO:0000008	Animals were sourced as infection-naive eggs from four wild populations	Captive husbandry was performed under quarantine conditions	Experimental design involved blinded, randomized and controlled treatment groups	Frogs were exposed to Bd or sham-exposed to DSS	Lva050	Lva050swab06Oct	naive	Greymare	Exposed to Bd	Greymare C	Skin mucus
Kosciuszko National Park, New South Wales, Australia	Litoria verreauxii	NCBITAXON	NCBITaxon:681275	skin mucus	UBERON	UBERON:0010152	New South Wales	GAZ	GAZ:00002793	-36.317	degree	UO	UO:0000185	148.26	degree	UO	UO:0000185	1525	meter	UO	UO:0000008	Animals were sourced as infection-naive eggs from four wild populations	Captive husbandry was performed under quarantine conditions	Experimental design involved blinded, randomized and controlled treatment groups	Frogs were exposed to Bd or sham-exposed to DSS	Lva050	Lva050swabAtDeath	naive	Greymare	Exposed to Bd	Greymare C	Skin mucus
Kosciuszko National Park, New South Wales, Australia	Litoria verreauxii	NCBITAXON	NCBITaxon:681275	skin mucus	UBERON	UBERON:0010152	New South Wales	GAZ	GAZ:00002793	-36.036	degree	UO	UO:0000185	148.322	degree	UO	UO:0000185	1307	meter	UO	UO:0000008	Animals were sourced as infection-naive eggs from four wild populations	Captive husbandry was performed under quarantine conditions	Experimental design involved blinded, randomized and controlled treatment groups	Frogs were exposed to Bd or sham-exposed to DSS	Lva051	Lva051swab06Oct	exposed	Ogilvies	Sham exposed	Ogilvies B	Skin mucus
Kosciuszko National Park, New South Wales, Australia	Litoria verreauxii	NCBITAXON	NCBITaxon:681275	skin mucus	UBERON	UBERON:0010152	New South Wales	GAZ	GAZ:00002793	-36.036	degree	UO	UO:0000185	148.322	degree	UO	UO:0000185	1307	meter	UO	UO:0000008	Animals were sourced as infection-naive eggs from four wild populations	Captive husbandry was performed under quarantine conditions	Experimental design involved blinded, randomized and controlled treatment groups	Frogs were exposed to Bd or sham-exposed to DSS	Lva051	Lva051swabAtDeath	exposed	Ogilvies	Sham exposed	Ogilvies B	Skin mucus
Kosciuszko National Park, New South Wales, Australia	Litoria verreauxii	NCBITAXON	NCBITaxon:681275	skin mucus	UBERON	UBERON:0010152	New South Wales	GAZ	GAZ:00002793	-36.317	degree	UO	UO:0000185	148.26	degree	UO	UO:0000185	1525	meter	UO	UO:0000008	Animals were sourced as infection-naive eggs from four wild populations	Captive husbandry was performed under quarantine conditions	Experimental design involved blinded, randomized and controlled treatment groups	Frogs were exposed to Bd or sham-exposed to DSS	Lva052	Lva052swab06Oct	naive	Greymare	Exposed to Bd	Greymare B	Skin mucus
Kosciuszko National Park, New South Wales, Australia	Litoria verreauxii	NCBITAXON	NCBITaxon:681275	skin mucus	UBERON	UBERON:0010152	New South Wales	GAZ	GAZ:00002793	-36.317	degree	UO	UO:0000185	148.26	degree	UO	UO:0000185	1525	meter	UO	UO:0000008	Animals were sourced as infection-naive eggs from four wild populations	Captive husbandry was performed under quarantine conditions	Experimental design involved blinded, randomized and controlled treatment groups	Frogs were exposed to Bd or sham-exposed to DSS	Lva052	Lva052swab20Oct	naive	Greymare	Exposed to Bd	Greymare B	Skin mucus
Kosciuszko National Park, New South Wales, Australia	Litoria verreauxii	NCBITAXON	NCBITaxon:681275	skin mucus	UBERON	UBERON:0010152	New South Wales	GAZ	GAZ:00002793	-36.317	degree	UO	UO:0000185	148.26	degree	UO	UO:0000185	1525	meter	UO	UO:0000008	Animals were sourced as infection-naive eggs from four wild populations	Captive husbandry was performed under quarantine conditions	Experimental design involved blinded, randomized and controlled treatment groups	Frogs were exposed to Bd or sham-exposed to DSS	Lva052	Lva052swabAtDeath	naive	Greymare	Exposed to Bd	Greymare B	Skin mucus
Kosciuszko National Park, New South Wales, Australia	Litoria verreauxii	NCBITAXON	NCBITaxon:681275	skin mucus	UBERON	UBERON:0010152	New South Wales	GAZ	GAZ:00002793	-36.317	degree	UO	UO:0000185	148.26	degree	UO	UO:0000185	1525	meter	UO	UO:0000008	Animals were sourced as infection-naive eggs from four wild populations	Captive husbandry was performed under quarantine conditions	Experimental design involved blinded, randomized and controlled treatment groups	Frogs were exposed to Bd or sham-exposed to DSS	Lva053	Lva053swab06Oct	naive	Greymare	Exposed to Bd	Greymare C	Skin mucus
Kosciuszko National Park, New South Wales, Australia	Litoria verreauxii	NCBITAXON	NCBITaxon:681275	skin mucus	UBERON	UBERON:0010152	New South Wales	GAZ	GAZ:00002793	-36.317	degree	UO	UO:0000185	148.26	degree	UO	UO:0000185	1525	meter	UO	UO:0000008	Animals were sourced as infection-naive eggs from four wild populations	Captive husbandry was performed under quarantine conditions	Experimental design involved blinded, randomized and controlled treatment groups	Frogs were exposed to Bd or sham-exposed to DSS	Lva053	Lva053swab13Oct	naive	Greymare	Exposed to Bd	Greymare C	Skin mucus
Kosciuszko National Park, New South Wales, Australia	Litoria verreauxii	NCBITAXON	NCBITaxon:681275	skin mucus	UBERON	UBERON:0010152	New South Wales	GAZ	GAZ:00002793	-36.317	degree	UO	UO:0000185	148.26	degree	UO	UO:0000185	1525	meter	UO	UO:0000008	Animals were sourced as infection-naive eggs from four wild populations	Captive husbandry was performed under quarantine conditions	Experimental design involved blinded, randomized and controlled treatment groups	Frogs were exposed to Bd or sham-exposed to DSS	Lva053	Lva053swabAtDeath	naive	Greymare	Exposed to Bd	Greymare C	Skin mucus
Kosciuszko National Park, New South Wales, Australia	Litoria verreauxii	NCBITAXON	NCBITaxon:681275	skin mucus	UBERON	UBERON:0010152	New South Wales	GAZ	GAZ:00002793	-36.317	degree	UO	UO:0000185	148.26	degree	UO	UO:0000185	1525	meter	UO	UO:0000008	Animals were sourced as infection-naive eggs from four wild populations	Captive husbandry was performed under quarantine conditions	Experimental design involved blinded, randomized and controlled treatment groups	Frogs were exposed to Bd or sham-exposed to DSS	Lva054	Lva054swab06Oct	naive	Greymare	Exposed to Bd	Greymare A	Skin mucus
Kosciuszko National Park, New South Wales, Australia	Litoria verreauxii	NCBITAXON	NCBITaxon:681275	skin mucus	UBERON	UBERON:0010152	New South Wales	GAZ	GAZ:00002793	-36.317	degree	UO	UO:0000185	148.26	degree	UO	UO:0000185	1525	meter	UO	UO:0000008	Animals were sourced as infection-naive eggs from four wild populations	Captive husbandry was performed under quarantine conditions	Experimental design involved blinded, randomized and controlled treatment groups	Frogs were exposed to Bd or sham-exposed to DSS	Lva054	Lva054swabAtDeath	naive	Greymare	Exposed to Bd	Greymare A	Skin mucus
Kosciuszko National Park, New South Wales, Australia	Litoria verreauxii	NCBITAXON	NCBITaxon:681275	liver	UBERON	UBERON:0002107	New South Wales	GAZ	GAZ:00002793	-35.872	degree	UO	UO:0000185	148.5	degree	UO	UO:0000185	1356	meter	UO	UO:0000008	Animals were sourced as infection-naive eggs from four wild populations	Captive husbandry was performed under quarantine conditions	Experimental design involved blinded, randomized and controlled treatment groups	Frogs were exposed to Bd or sham-exposed to DSS	Lva055	Lva055Lilysisbuffer	exposed	Kiandra	Exposed to Bd	Kiandra B	Liver
Kosciuszko National Park, New South Wales, Australia	Litoria verreauxii	NCBITAXON	NCBITaxon:681275	skin of body	UBERON	UBERON:0002097	New South Wales	GAZ	GAZ:00002793	-35.872	degree	UO	UO:0000185	148.5	degree	UO	UO:0000185	1356	meter	UO	UO:0000008	Animals were sourced as infection-naive eggs from four wild populations	Captive husbandry was performed under quarantine conditions	Experimental design involved blinded, randomized and controlled treatment groups	Frogs were exposed to Bd or sham-exposed to DSS	Lva055	Lva055Sklysisbuffer	exposed	Kiandra	Exposed to Bd	Kiandra B	Skin
Kosciuszko National Park, New South Wales, Australia	Litoria verreauxii	NCBITAXON	NCBITaxon:681275	spleen	UBERON	UBERON:0002106	New South Wales	GAZ	GAZ:00002793	-35.872	degree	UO	UO:0000185	148.5	degree	UO	UO:0000185	1356	meter	UO	UO:0000008	Animals were sourced as infection-naive eggs from four wild populations	Captive husbandry was performed under quarantine conditions	Experimental design involved blinded, randomized and controlled treatment groups	Frogs were exposed to Bd or sham-exposed to DSS	Lva055	Lva055Splysisbuffer	exposed	Kiandra	Exposed to Bd	Kiandra B	Spleen
Kosciuszko National Park, New South Wales, Australia	Litoria verreauxii	NCBITAXON	NCBITaxon:681275	liver	UBERON	UBERON:0002107	New South Wales	GAZ	GAZ:00002793	-35.872	degree	UO	UO:0000185	148.5	degree	UO	UO:0000185	1356	meter	UO	UO:0000008	Animals were sourced as infection-naive eggs from four wild populations	Captive husbandry was performed under quarantine conditions	Experimental design involved blinded, randomized and controlled treatment groups	Frogs were exposed to Bd or sham-exposed to DSS	Lva055	Lva055LiMeOH	exposed	Kiandra	Exposed to Bd	Kiandra B	Liver
Kosciuszko National Park, New South Wales, Australia	Litoria verreauxii	NCBITAXON	NCBITaxon:681275	skin of body	UBERON	UBERON:0002097	New South Wales	GAZ	GAZ:00002793	-35.872	degree	UO	UO:0000185	148.5	degree	UO	UO:0000185	1356	meter	UO	UO:0000008	Animals were sourced as infection-naive eggs from four wild populations	Captive husbandry was performed under quarantine conditions	Experimental design involved blinded, randomized and controlled treatment groups	Frogs were exposed to Bd or sham-exposed to DSS	Lva055	Lva055SkMeOH	exposed	Kiandra	Exposed to Bd	Kiandra B	Skin
Kosciuszko National Park, New South Wales, Australia	Litoria verreauxii	NCBITAXON	NCBITaxon:681275	skin mucus	UBERON	UBERON:0010152	New South Wales	GAZ	GAZ:00002793	-35.872	degree	UO	UO:0000185	148.5	degree	UO	UO:0000185	1356	meter	UO	UO:0000008	Animals were sourced as infection-naive eggs from four wild populations	Captive husbandry was performed under quarantine conditions	Experimental design involved blinded, randomized and controlled treatment groups	Frogs were exposed to Bd or sham-exposed to DSS	Lva055	Lva055swabAtDeath	exposed	Kiandra	Exposed to Bd	Kiandra B	Skin mucus
Kosciuszko National Park, New South Wales, Australia	Litoria verreauxii	NCBITAXON	NCBITaxon:681275	skin mucus	UBERON	UBERON:0010152	New South Wales	GAZ	GAZ:00002793	-35.872	degree	UO	UO:0000185	148.5	degree	UO	UO:0000185	1356	meter	UO	UO:0000008	Animals were sourced as infection-naive eggs from four wild populations	Captive husbandry was performed under quarantine conditions	Experimental design involved blinded, randomized and controlled treatment groups	Frogs were exposed to Bd or sham-exposed to DSS	Lva056	Lva056swab06Oct	exposed	Kiandra	Sham exposed	Kiandra B	Skin mucus
Kosciuszko National Park, New South Wales, Australia	Litoria verreauxii	NCBITAXON	NCBITaxon:681275	skin mucus	UBERON	UBERON:0010152	New South Wales	GAZ	GAZ:00002793	-35.872	degree	UO	UO:0000185	148.5	degree	UO	UO:0000185	1356	meter	UO	UO:0000008	Animals were sourced as infection-naive eggs from four wild populations	Captive husbandry was performed under quarantine conditions	Experimental design involved blinded, randomized and controlled treatment groups	Frogs were exposed to Bd or sham-exposed to DSS	Lva056	Lva056swabAtDeath	exposed	Kiandra	Sham exposed	Kiandra B	Skin mucus
Kosciuszko National Park, New South Wales, Australia	Litoria verreauxii	NCBITAXON	NCBITaxon:681275	skin mucus	UBERON	UBERON:0010152	New South Wales	GAZ	GAZ:00002793	-35.872	degree	UO	UO:0000185	148.5	degree	UO	UO:0000185	1356	meter	UO	UO:0000008	Animals were sourced as infection-naive eggs from four wild populations	Captive husbandry was performed under quarantine conditions	Experimental design involved blinded, randomized and controlled treatment groups	Frogs were exposed to Bd or sham-exposed to DSS	Lva057	Lva057swab06Oct	exposed	Kiandra	Sham exposed	Kiandra B	Skin mucus
Kosciuszko National Park, New South Wales, Australia	Litoria verreauxii	NCBITAXON	NCBITaxon:681275	skin mucus	UBERON	UBERON:0010152	New South Wales	GAZ	GAZ:00002793	-35.872	degree	UO	UO:0000185	148.5	degree	UO	UO:0000185	1356	meter	UO	UO:0000008	Animals were sourced as infection-naive eggs from four wild populations	Captive husbandry was performed under quarantine conditions	Experimental design involved blinded, randomized and controlled treatment groups	Frogs were exposed to Bd or sham-exposed to DSS	Lva057	Lva057swabAtDeath	exposed	Kiandra	Sham exposed	Kiandra B	Skin mucus
Kosciuszko National Park, New South Wales, Australia	Litoria verreauxii	NCBITAXON	NCBITaxon:681275	skin mucus	UBERON	UBERON:0010152	New South Wales	GAZ	GAZ:00002793	-35.872	degree	UO	UO:0000185	148.5	degree	UO	UO:0000185	1356	meter	UO	UO:0000008	Animals were sourced as infection-naive eggs from four wild populations	Captive husbandry was performed under quarantine conditions	Experimental design involved blinded, randomized and controlled treatment groups	Frogs were exposed to Bd or sham-exposed to DSS	Lva058	Lva058swab06Oct	exposed	Kiandra	Exposed to Bd	Kiandra B	Skin mucus
Kosciuszko National Park, New South Wales, Australia	Litoria verreauxii	NCBITAXON	NCBITaxon:681275	skin mucus	UBERON	UBERON:0010152	New South Wales	GAZ	GAZ:00002793	-35.872	degree	UO	UO:0000185	148.5	degree	UO	UO:0000185	1356	meter	UO	UO:0000008	Animals were sourced as infection-naive eggs from four wild populations	Captive husbandry was performed under quarantine conditions	Experimental design involved blinded, randomized and controlled treatment groups	Frogs were exposed to Bd or sham-exposed to DSS	Lva058	Lva058swab13Oct	exposed	Kiandra	Exposed to Bd	Kiandra B	Skin mucus
Kosciuszko National Park, New South Wales, Australia	Litoria verreauxii	NCBITAXON	NCBITaxon:681275	skin mucus	UBERON	UBERON:0010152	New South Wales	GAZ	GAZ:00002793	-35.872	degree	UO	UO:0000185	148.5	degree	UO	UO:0000185	1356	meter	UO	UO:0000008	Animals were sourced as infection-naive eggs from four wild populations	Captive husbandry was performed under quarantine conditions	Experimental design involved blinded, randomized and controlled treatment groups	Frogs were exposed to Bd or sham-exposed to DSS	Lva058	Lva058swab20Oct	exposed	Kiandra	Exposed to Bd	Kiandra B	Skin mucus
Kosciuszko National Park, New South Wales, Australia	Litoria verreauxii	NCBITAXON	NCBITaxon:681275	skin mucus	UBERON	UBERON:0010152	New South Wales	GAZ	GAZ:00002793	-35.872	degree	UO	UO:0000185	148.5	degree	UO	UO:0000185	1356	meter	UO	UO:0000008	Animals were sourced as infection-naive eggs from four wild populations	Captive husbandry was performed under quarantine conditions	Experimental design involved blinded, randomized and controlled treatment groups	Frogs were exposed to Bd or sham-exposed to DSS	Lva058	Lva058swab27Oct	exposed	Kiandra	Exposed to Bd	Kiandra B	Skin mucus
Kosciuszko National Park, New South Wales, Australia	Litoria verreauxii	NCBITAXON	NCBITaxon:681275	skin mucus	UBERON	UBERON:0010152	New South Wales	GAZ	GAZ:00002793	-35.872	degree	UO	UO:0000185	148.5	degree	UO	UO:0000185	1356	meter	UO	UO:0000008	Animals were sourced as infection-naive eggs from four wild populations	Captive husbandry was performed under quarantine conditions	Experimental design involved blinded, randomized and controlled treatment groups	Frogs were exposed to Bd or sham-exposed to DSS	Lva058	Lva058swabAtDeath	exposed	Kiandra	Exposed to Bd	Kiandra B	Skin mucus
Kosciuszko National Park, New South Wales, Australia	Litoria verreauxii	NCBITAXON	NCBITaxon:681275	skin mucus	UBERON	UBERON:0010152	New South Wales	GAZ	GAZ:00002793	-36.152	degree	UO	UO:0000185	148.563	degree	UO	UO:0000185	1451	meter	UO	UO:0000008	Animals were sourced as infection-naive eggs from four wild populations	Captive husbandry was performed under quarantine conditions	Experimental design involved blinded, randomized and controlled treatment groups	Frogs were exposed to Bd or sham-exposed to DSS	Lva059	Lva059swab06Oct	exposed	Eucumbene	Exposed to Bd	Eucumbene D	Skin mucus
Kosciuszko National Park, New South Wales, Australia	Litoria verreauxii	NCBITAXON	NCBITaxon:681275	skin mucus	UBERON	UBERON:0010152	New South Wales	GAZ	GAZ:00002793	-36.152	degree	UO	UO:0000185	148.563	degree	UO	UO:0000185	1451	meter	UO	UO:0000008	Animals were sourced as infection-naive eggs from four wild populations	Captive husbandry was performed under quarantine conditions	Experimental design involved blinded, randomized and controlled treatment groups	Frogs were exposed to Bd or sham-exposed to DSS	Lva059	Lva059swabAtDeath	exposed	Eucumbene	Exposed to Bd	Eucumbene D	Skin mucus
Kosciuszko National Park, New South Wales, Australia	Litoria verreauxii	NCBITAXON	NCBITaxon:681275	skin mucus	UBERON	UBERON:0010152	New South Wales	GAZ	GAZ:00002793	-36.317	degree	UO	UO:0000185	148.26	degree	UO	UO:0000185	1525	meter	UO	UO:0000008	Animals were sourced as infection-naive eggs from four wild populations	Captive husbandry was performed under quarantine conditions	Experimental design involved blinded, randomized and controlled treatment groups	Frogs were exposed to Bd or sham-exposed to DSS	Lva060	Lva060swab06Oct	naive	Greymare	Sham exposed	Greymare C	Skin mucus
Kosciuszko National Park, New South Wales, Australia	Litoria verreauxii	NCBITAXON	NCBITaxon:681275	skin mucus	UBERON	UBERON:0010152	New South Wales	GAZ	GAZ:00002793	-36.317	degree	UO	UO:0000185	148.26	degree	UO	UO:0000185	1525	meter	UO	UO:0000008	Animals were sourced as infection-naive eggs from four wild populations	Captive husbandry was performed under quarantine conditions	Experimental design involved blinded, randomized and controlled treatment groups	Frogs were exposed to Bd or sham-exposed to DSS	Lva060	Lva060swabAtDeath	naive	Greymare	Sham exposed	Greymare C	Skin mucus
Kosciuszko National Park, New South Wales, Australia	Litoria verreauxii	NCBITAXON	NCBITaxon:681275	skin mucus	UBERON	UBERON:0010152	New South Wales	GAZ	GAZ:00002793	-36.152	degree	UO	UO:0000185	148.563	degree	UO	UO:0000185	1451	meter	UO	UO:0000008	Animals were sourced as infection-naive eggs from four wild populations	Captive husbandry was performed under quarantine conditions	Experimental design involved blinded, randomized and controlled treatment groups	Frogs were exposed to Bd or sham-exposed to DSS	Lva061	Lva061swab06Oct	exposed	Eucumbene	Exposed to Bd	Eucumbene B	Skin mucus
Kosciuszko National Park, New South Wales, Australia	Litoria verreauxii	NCBITAXON	NCBITaxon:681275	skin mucus	UBERON	UBERON:0010152	New South Wales	GAZ	GAZ:00002793	-36.152	degree	UO	UO:0000185	148.563	degree	UO	UO:0000185	1451	meter	UO	UO:0000008	Animals were sourced as infection-naive eggs from four wild populations	Captive husbandry was performed under quarantine conditions	Experimental design involved blinded, randomized and controlled treatment groups	Frogs were exposed to Bd or sham-exposed to DSS	Lva061	Lva061swabAtDeath	exposed	Eucumbene	Exposed to Bd	Eucumbene B	Skin mucus
Kosciuszko National Park, New South Wales, Australia	Litoria verreauxii	NCBITAXON	NCBITaxon:681275	skin mucus	UBERON	UBERON:0010152	New South Wales	GAZ	GAZ:00002793	-36.317	degree	UO	UO:0000185	148.26	degree	UO	UO:0000185	1525	meter	UO	UO:0000008	Animals were sourced as infection-naive eggs from four wild populations	Captive husbandry was performed under quarantine conditions	Experimental design involved blinded, randomized and controlled treatment groups	Frogs were exposed to Bd or sham-exposed to DSS	Lva062	Lva062swab06Oct	naive	Greymare	Exposed to Bd	Greymare B	Skin mucus
Kosciuszko National Park, New South Wales, Australia	Litoria verreauxii	NCBITAXON	NCBITaxon:681275	skin mucus	UBERON	UBERON:0010152	New South Wales	GAZ	GAZ:00002793	-36.317	degree	UO	UO:0000185	148.26	degree	UO	UO:0000185	1525	meter	UO	UO:0000008	Animals were sourced as infection-naive eggs from four wild populations	Captive husbandry was performed under quarantine conditions	Experimental design involved blinded, randomized and controlled treatment groups	Frogs were exposed to Bd or sham-exposed to DSS	Lva062	Lva062swabAtDeath	naive	Greymare	Exposed to Bd	Greymare B	Skin mucus
Kosciuszko National Park, New South Wales, Australia	Litoria verreauxii	NCBITAXON	NCBITaxon:681275	skin mucus	UBERON	UBERON:0010152	New South Wales	GAZ	GAZ:00002793	-35.872	degree	UO	UO:0000185	148.5	degree	UO	UO:0000185	1356	meter	UO	UO:0000008	Animals were sourced as infection-naive eggs from four wild populations	Captive husbandry was performed under quarantine conditions	Experimental design involved blinded, randomized and controlled treatment groups	Frogs were exposed to Bd or sham-exposed to DSS	Lva063	Lva063swab06Oct	exposed	Kiandra	Exposed to Bd	Kiandra A	Skin mucus
Kosciuszko National Park, New South Wales, Australia	Litoria verreauxii	NCBITAXON	NCBITaxon:681275	skin mucus	UBERON	UBERON:0010152	New South Wales	GAZ	GAZ:00002793	-35.872	degree	UO	UO:0000185	148.5	degree	UO	UO:0000185	1356	meter	UO	UO:0000008	Animals were sourced as infection-naive eggs from four wild populations	Captive husbandry was performed under quarantine conditions	Experimental design involved blinded, randomized and controlled treatment groups	Frogs were exposed to Bd or sham-exposed to DSS	Lva063	Lva063swab13Oct	exposed	Kiandra	Exposed to Bd	Kiandra A	Skin mucus
Kosciuszko National Park, New South Wales, Australia	Litoria verreauxii	NCBITAXON	NCBITaxon:681275	skin mucus	UBERON	UBERON:0010152	New South Wales	GAZ	GAZ:00002793	-35.872	degree	UO	UO:0000185	148.5	degree	UO	UO:0000185	1356	meter	UO	UO:0000008	Animals were sourced as infection-naive eggs from four wild populations	Captive husbandry was performed under quarantine conditions	Experimental design involved blinded, randomized and controlled treatment groups	Frogs were exposed to Bd or sham-exposed to DSS	Lva063	Lva063swabAtDeath	exposed	Kiandra	Exposed to Bd	Kiandra A	Skin mucus
Kosciuszko National Park, New South Wales, Australia	Litoria verreauxii	NCBITAXON	NCBITaxon:681275	skin mucus	UBERON	UBERON:0010152	New South Wales	GAZ	GAZ:00002793	-36.317	degree	UO	UO:0000185	148.26	degree	UO	UO:0000185	1525	meter	UO	UO:0000008	Animals were sourced as infection-naive eggs from four wild populations	Captive husbandry was performed under quarantine conditions	Experimental design involved blinded, randomized and controlled treatment groups	Frogs were exposed to Bd or sham-exposed to DSS	Lva064	Lva064swab06Oct	naive	Greymare	Exposed to Bd	Greymare B	Skin mucus
Kosciuszko National Park, New South Wales, Australia	Litoria verreauxii	NCBITAXON	NCBITaxon:681275	skin mucus	UBERON	UBERON:0010152	New South Wales	GAZ	GAZ:00002793	-36.317	degree	UO	UO:0000185	148.26	degree	UO	UO:0000185	1525	meter	UO	UO:0000008	Animals were sourced as infection-naive eggs from four wild populations	Captive husbandry was performed under quarantine conditions	Experimental design involved blinded, randomized and controlled treatment groups	Frogs were exposed to Bd or sham-exposed to DSS	Lva064	Lva064swab13Oct	naive	Greymare	Exposed to Bd	Greymare B	Skin mucus
Kosciuszko National Park, New South Wales, Australia	Litoria verreauxii	NCBITAXON	NCBITaxon:681275	skin mucus	UBERON	UBERON:0010152	New South Wales	GAZ	GAZ:00002793	-36.317	degree	UO	UO:0000185	148.26	degree	UO	UO:0000185	1525	meter	UO	UO:0000008	Animals were sourced as infection-naive eggs from four wild populations	Captive husbandry was performed under quarantine conditions	Experimental design involved blinded, randomized and controlled treatment groups	Frogs were exposed to Bd or sham-exposed to DSS	Lva064	Lva064swabAtDeath	naive	Greymare	Exposed to Bd	Greymare B	Skin mucus
Kosciuszko National Park, New South Wales, Australia	Litoria verreauxii	NCBITAXON	NCBITaxon:681275	skin mucus	UBERON	UBERON:0010152	New South Wales	GAZ	GAZ:00002793	-36.317	degree	UO	UO:0000185	148.26	degree	UO	UO:0000185	1525	meter	UO	UO:0000008	Animals were sourced as infection-naive eggs from four wild populations	Captive husbandry was performed under quarantine conditions	Experimental design involved blinded, randomized and controlled treatment groups	Frogs were exposed to Bd or sham-exposed to DSS	Lva065	Lva065swab06Oct	naive	Greymare	Exposed to Bd	Greymare A	Skin mucus
Kosciuszko National Park, New South Wales, Australia	Litoria verreauxii	NCBITAXON	NCBITaxon:681275	skin mucus	UBERON	UBERON:0010152	New South Wales	GAZ	GAZ:00002793	-36.317	degree	UO	UO:0000185	148.26	degree	UO	UO:0000185	1525	meter	UO	UO:0000008	Animals were sourced as infection-naive eggs from four wild populations	Captive husbandry was performed under quarantine conditions	Experimental design involved blinded, randomized and controlled treatment groups	Frogs were exposed to Bd or sham-exposed to DSS	Lva065	Lva065swabAtDeath	naive	Greymare	Exposed to Bd	Greymare A	Skin mucus
Kosciuszko National Park, New South Wales, Australia	Litoria verreauxii	NCBITAXON	NCBITaxon:681275	skin mucus	UBERON	UBERON:0010152	New South Wales	GAZ	GAZ:00002793	-36.036	degree	UO	UO:0000185	148.322	degree	UO	UO:0000185	1307	meter	UO	UO:0000008	Animals were sourced as infection-naive eggs from four wild populations	Captive husbandry was performed under quarantine conditions	Experimental design involved blinded, randomized and controlled treatment groups	Frogs were exposed to Bd or sham-exposed to DSS	Lva066	Lva066swab06Oct	exposed	Ogilvies	Exposed to Bd	Ogilvies C	Skin mucus
Kosciuszko National Park, New South Wales, Australia	Litoria verreauxii	NCBITAXON	NCBITaxon:681275	skin mucus	UBERON	UBERON:0010152	New South Wales	GAZ	GAZ:00002793	-36.036	degree	UO	UO:0000185	148.322	degree	UO	UO:0000185	1307	meter	UO	UO:0000008	Animals were sourced as infection-naive eggs from four wild populations	Captive husbandry was performed under quarantine conditions	Experimental design involved blinded, randomized and controlled treatment groups	Frogs were exposed to Bd or sham-exposed to DSS	Lva066	Lva066swabAtDeath	exposed	Ogilvies	Exposed to Bd	Ogilvies C	Skin mucus
Kosciuszko National Park, New South Wales, Australia	Litoria verreauxii	NCBITAXON	NCBITaxon:681275	skin mucus	UBERON	UBERON:0010152	New South Wales	GAZ	GAZ:00002793	-35.872	degree	UO	UO:0000185	148.5	degree	UO	UO:0000185	1356	meter	UO	UO:0000008	Animals were sourced as infection-naive eggs from four wild populations	Captive husbandry was performed under quarantine conditions	Experimental design involved blinded, randomized and controlled treatment groups	Frogs were exposed to Bd or sham-exposed to DSS	Lva067	Lva067swab06Oct	exposed	Kiandra	Exposed to Bd	Kiandra A	Skin mucus
Kosciuszko National Park, New South Wales, Australia	Litoria verreauxii	NCBITAXON	NCBITaxon:681275	skin mucus	UBERON	UBERON:0010152	New South Wales	GAZ	GAZ:00002793	-35.872	degree	UO	UO:0000185	148.5	degree	UO	UO:0000185	1356	meter	UO	UO:0000008	Animals were sourced as infection-naive eggs from four wild populations	Captive husbandry was performed under quarantine conditions	Experimental design involved blinded, randomized and controlled treatment groups	Frogs were exposed to Bd or sham-exposed to DSS	Lva067	Lva067swab13Oct	exposed	Kiandra	Exposed to Bd	Kiandra A	Skin mucus
Kosciuszko National Park, New South Wales, Australia	Litoria verreauxii	NCBITAXON	NCBITaxon:681275	skin mucus	UBERON	UBERON:0010152	New South Wales	GAZ	GAZ:00002793	-35.872	degree	UO	UO:0000185	148.5	degree	UO	UO:0000185	1356	meter	UO	UO:0000008	Animals were sourced as infection-naive eggs from four wild populations	Captive husbandry was performed under quarantine conditions	Experimental design involved blinded, randomized and controlled treatment groups	Frogs were exposed to Bd or sham-exposed to DSS	Lva067	Lva067swabAtDeath	exposed	Kiandra	Exposed to Bd	Kiandra A	Skin mucus
Kosciuszko National Park, New South Wales, Australia	Litoria verreauxii	NCBITAXON	NCBITaxon:681275	skin mucus	UBERON	UBERON:0010152	New South Wales	GAZ	GAZ:00002793	-36.152	degree	UO	UO:0000185	148.563	degree	UO	UO:0000185	1451	meter	UO	UO:0000008	Animals were sourced as infection-naive eggs from four wild populations	Captive husbandry was performed under quarantine conditions	Experimental design involved blinded, randomized and controlled treatment groups	Frogs were exposed to Bd or sham-exposed to DSS	Lva068	Lva068swab06Oct	exposed	Eucumbene	Exposed to Bd	Eucumbene A	Skin mucus
Kosciuszko National Park, New South Wales, Australia	Litoria verreauxii	NCBITAXON	NCBITaxon:681275	skin mucus	UBERON	UBERON:0010152	New South Wales	GAZ	GAZ:00002793	-36.152	degree	UO	UO:0000185	148.563	degree	UO	UO:0000185	1451	meter	UO	UO:0000008	Animals were sourced as infection-naive eggs from four wild populations	Captive husbandry was performed under quarantine conditions	Experimental design involved blinded, randomized and controlled treatment groups	Frogs were exposed to Bd or sham-exposed to DSS	Lva068	Lva068swab13Oct	exposed	Eucumbene	Exposed to Bd	Eucumbene A	Skin mucus
Kosciuszko National Park, New South Wales, Australia	Litoria verreauxii	NCBITAXON	NCBITaxon:681275	skin mucus	UBERON	UBERON:0010152	New South Wales	GAZ	GAZ:00002793	-36.152	degree	UO	UO:0000185	148.563	degree	UO	UO:0000185	1451	meter	UO	UO:0000008	Animals were sourced as infection-naive eggs from four wild populations	Captive husbandry was performed under quarantine conditions	Experimental design involved blinded, randomized and controlled treatment groups	Frogs were exposed to Bd or sham-exposed to DSS	Lva068	Lva068swabAtDeath	exposed	Eucumbene	Exposed to Bd	Eucumbene A	Skin mucus
Kosciuszko National Park, New South Wales, Australia	Litoria verreauxii	NCBITAXON	NCBITaxon:681275	skin mucus	UBERON	UBERON:0010152	New South Wales	GAZ	GAZ:00002793	-36.152	degree	UO	UO:0000185	148.563	degree	UO	UO:0000185	1451	meter	UO	UO:0000008	Animals were sourced as infection-naive eggs from four wild populations	Captive husbandry was performed under quarantine conditions	Experimental design involved blinded, randomized and controlled treatment groups	Frogs were exposed to Bd or sham-exposed to DSS	Lva069	Lva069swabAtDeath	exposed	Eucumbene	Exposed to Bd	Eucumbene C	Skin mucus
Kosciuszko National Park, New South Wales, Australia	Litoria verreauxii	NCBITAXON	NCBITaxon:681275	skin mucus	UBERON	UBERON:0010152	New South Wales	GAZ	GAZ:00002793	-36.036	degree	UO	UO:0000185	148.322	degree	UO	UO:0000185	1307	meter	UO	UO:0000008	Animals were sourced as infection-naive eggs from four wild populations	Captive husbandry was performed under quarantine conditions	Experimental design involved blinded, randomized and controlled treatment groups	Frogs were exposed to Bd or sham-exposed to DSS	Lva070	Lva070swabAtDeath	exposed	Ogilvies	Exposed to Bd	Ogilvies A	Skin mucus
Kosciuszko National Park, New South Wales, Australia	Litoria verreauxii	NCBITAXON	NCBITaxon:681275	skin mucus	UBERON	UBERON:0010152	New South Wales	GAZ	GAZ:00002793	-36.152	degree	UO	UO:0000185	148.563	degree	UO	UO:0000185	1451	meter	UO	UO:0000008	Animals were sourced as infection-naive eggs from four wild populations	Captive husbandry was performed under quarantine conditions	Experimental design involved blinded, randomized and controlled treatment groups	Frogs were exposed to Bd or sham-exposed to DSS	Lva071	Lva071swabAtDeath	exposed	Eucumbene	Sham exposed	Eucumbene A	Skin mucus
Kosciuszko National Park, New South Wales, Australia	Litoria verreauxii	NCBITAXON	NCBITaxon:681275	skin mucus	UBERON	UBERON:0010152	New South Wales	GAZ	GAZ:00002793	-36.036	degree	UO	UO:0000185	148.322	degree	UO	UO:0000185	1307	meter	UO	UO:0000008	Animals were sourced as infection-naive eggs from four wild populations	Captive husbandry was performed under quarantine conditions	Experimental design involved blinded, randomized and controlled treatment groups	Frogs were exposed to Bd or sham-exposed to DSS	Lva072	Lva072swab06Oct	exposed	Ogilvies	Exposed to Bd	Ogilvies C	Skin mucus
Kosciuszko National Park, New South Wales, Australia	Litoria verreauxii	NCBITAXON	NCBITaxon:681275	skin mucus	UBERON	UBERON:0010152	New South Wales	GAZ	GAZ:00002793	-36.036	degree	UO	UO:0000185	148.322	degree	UO	UO:0000185	1307	meter	UO	UO:0000008	Animals were sourced as infection-naive eggs from four wild populations	Captive husbandry was performed under quarantine conditions	Experimental design involved blinded, randomized and controlled treatment groups	Frogs were exposed to Bd or sham-exposed to DSS	Lva072	Lva072swab13Oct	exposed	Ogilvies	Exposed to Bd	Ogilvies C	Skin mucus
Kosciuszko National Park, New South Wales, Australia	Litoria verreauxii	NCBITAXON	NCBITaxon:681275	skin mucus	UBERON	UBERON:0010152	New South Wales	GAZ	GAZ:00002793	-36.036	degree	UO	UO:0000185	148.322	degree	UO	UO:0000185	1307	meter	UO	UO:0000008	Animals were sourced as infection-naive eggs from four wild populations	Captive husbandry was performed under quarantine conditions	Experimental design involved blinded, randomized and controlled treatment groups	Frogs were exposed to Bd or sham-exposed to DSS	Lva072	Lva072swab20Oct	exposed	Ogilvies	Exposed to Bd	Ogilvies C	Skin mucus
Kosciuszko National Park, New South Wales, Australia	Litoria verreauxii	NCBITAXON	NCBITaxon:681275	skin mucus	UBERON	UBERON:0010152	New South Wales	GAZ	GAZ:00002793	-36.036	degree	UO	UO:0000185	148.322	degree	UO	UO:0000185	1307	meter	UO	UO:0000008	Animals were sourced as infection-naive eggs from four wild populations	Captive husbandry was performed under quarantine conditions	Experimental design involved blinded, randomized and controlled treatment groups	Frogs were exposed to Bd or sham-exposed to DSS	Lva072	Lva072swabAtDeath	exposed	Ogilvies	Exposed to Bd	Ogilvies C	Skin mucus
Kosciuszko National Park, New South Wales, Australia	Litoria verreauxii	NCBITAXON	NCBITaxon:681275	skin mucus	UBERON	UBERON:0010152	New South Wales	GAZ	GAZ:00002793	-36.152	degree	UO	UO:0000185	148.563	degree	UO	UO:0000185	1451	meter	UO	UO:0000008	Animals were sourced as infection-naive eggs from four wild populations	Captive husbandry was performed under quarantine conditions	Experimental design involved blinded, randomized and controlled treatment groups	Frogs were exposed to Bd or sham-exposed to DSS	Lva073	Lva073swabAtDeath	exposed	Eucumbene	Exposed to Bd	Eucumbene B	Skin mucus
Kosciuszko National Park, New South Wales, Australia	Litoria verreauxii	NCBITAXON	NCBITaxon:681275	skin mucus	UBERON	UBERON:0010152	New South Wales	GAZ	GAZ:00002793	-35.872	degree	UO	UO:0000185	148.5	degree	UO	UO:0000185	1356	meter	UO	UO:0000008	Animals were sourced as infection-naive eggs from four wild populations	Captive husbandry was performed under quarantine conditions	Experimental design involved blinded, randomized and controlled treatment groups	Frogs were exposed to Bd or sham-exposed to DSS	Lva074	Lva074swabAtDeath	exposed	Kiandra	Exposed to Bd	Kiandra D	Skin mucus
Kosciuszko National Park, New South Wales, Australia	Litoria verreauxii	NCBITAXON	NCBITaxon:681275	skin mucus	UBERON	UBERON:0010152	New South Wales	GAZ	GAZ:00002793	-36.152	degree	UO	UO:0000185	148.563	degree	UO	UO:0000185	1451	meter	UO	UO:0000008	Animals were sourced as infection-naive eggs from four wild populations	Captive husbandry was performed under quarantine conditions	Experimental design involved blinded, randomized and controlled treatment groups	Frogs were exposed to Bd or sham-exposed to DSS	Lva075	Lva075swabAtDeath	exposed	Eucumbene	Sham exposed	Eucumbene C	Skin mucus
Kosciuszko National Park, New South Wales, Australia	Litoria verreauxii	NCBITAXON	NCBITaxon:681275	liver	UBERON	UBERON:0002107	New South Wales	GAZ	GAZ:00002793	-36.317	degree	UO	UO:0000185	148.26	degree	UO	UO:0000185	1525	meter	UO	UO:0000008	Animals were sourced as infection-naive eggs from four wild populations	Captive husbandry was performed under quarantine conditions	Experimental design involved blinded, randomized and controlled treatment groups	Frogs were exposed to Bd or sham-exposed to DSS	Lva076	Lva076Lilysisbuffer	naive	Greymare	Exposed to Bd	Greymare B	Liver
Kosciuszko National Park, New South Wales, Australia	Litoria verreauxii	NCBITAXON	NCBITaxon:681275	skin of body	UBERON	UBERON:0002097	New South Wales	GAZ	GAZ:00002793	-36.317	degree	UO	UO:0000185	148.26	degree	UO	UO:0000185	1525	meter	UO	UO:0000008	Animals were sourced as infection-naive eggs from four wild populations	Captive husbandry was performed under quarantine conditions	Experimental design involved blinded, randomized and controlled treatment groups	Frogs were exposed to Bd or sham-exposed to DSS	Lva076	Lva076Sklysisbuffer	naive	Greymare	Exposed to Bd	Greymare B	Skin
Kosciuszko National Park, New South Wales, Australia	Litoria verreauxii	NCBITAXON	NCBITaxon:681275	spleen	UBERON	UBERON:0002106	New South Wales	GAZ	GAZ:00002793	-36.317	degree	UO	UO:0000185	148.26	degree	UO	UO:0000185	1525	meter	UO	UO:0000008	Animals were sourced as infection-naive eggs from four wild populations	Captive husbandry was performed under quarantine conditions	Experimental design involved blinded, randomized and controlled treatment groups	Frogs were exposed to Bd or sham-exposed to DSS	Lva076	Lva076Splysisbuffer	naive	Greymare	Exposed to Bd	Greymare B	Spleen
Kosciuszko National Park, New South Wales, Australia	Litoria verreauxii	NCBITAXON	NCBITaxon:681275	liver	UBERON	UBERON:0002107	New South Wales	GAZ	GAZ:00002793	-36.317	degree	UO	UO:0000185	148.26	degree	UO	UO:0000185	1525	meter	UO	UO:0000008	Animals were sourced as infection-naive eggs from four wild populations	Captive husbandry was performed under quarantine conditions	Experimental design involved blinded, randomized and controlled treatment groups	Frogs were exposed to Bd or sham-exposed to DSS	Lva076	Lva076LiMeOH	naive	Greymare	Exposed to Bd	Greymare B	Liver
Kosciuszko National Park, New South Wales, Australia	Litoria verreauxii	NCBITAXON	NCBITaxon:681275	skin of body	UBERON	UBERON:0002097	New South Wales	GAZ	GAZ:00002793	-36.317	degree	UO	UO:0000185	148.26	degree	UO	UO:0000185	1525	meter	UO	UO:0000008	Animals were sourced as infection-naive eggs from four wild populations	Captive husbandry was performed under quarantine conditions	Experimental design involved blinded, randomized and controlled treatment groups	Frogs were exposed to Bd or sham-exposed to DSS	Lva076	Lva076SkMeOH	naive	Greymare	Exposed to Bd	Greymare B	Skin
Kosciuszko National Park, New South Wales, Australia	Litoria verreauxii	NCBITAXON	NCBITaxon:681275	skin mucus	UBERON	UBERON:0010152	New South Wales	GAZ	GAZ:00002793	-36.317	degree	UO	UO:0000185	148.26	degree	UO	UO:0000185	1525	meter	UO	UO:0000008	Animals were sourced as infection-naive eggs from four wild populations	Captive husbandry was performed under quarantine conditions	Experimental design involved blinded, randomized and controlled treatment groups	Frogs were exposed to Bd or sham-exposed to DSS	Lva076	Lva076swabAtDeath	naive	Greymare	Exposed to Bd	Greymare B	Skin mucus
Kosciuszko National Park, New South Wales, Australia	Litoria verreauxii	NCBITAXON	NCBITaxon:681275	skin mucus	UBERON	UBERON:0010152	New South Wales	GAZ	GAZ:00002793	-36.036	degree	UO	UO:0000185	148.322	degree	UO	UO:0000185	1307	meter	UO	UO:0000008	Animals were sourced as infection-naive eggs from four wild populations	Captive husbandry was performed under quarantine conditions	Experimental design involved blinded, randomized and controlled treatment groups	Frogs were exposed to Bd or sham-exposed to DSS	Lva077	Lva077swabAtDeath	exposed	Ogilvies	Sham exposed	Ogilvies B	Skin mucus
Kosciuszko National Park, New South Wales, Australia	Litoria verreauxii	NCBITAXON	NCBITaxon:681275	skin mucus	UBERON	UBERON:0010152	New South Wales	GAZ	GAZ:00002793	-36.152	degree	UO	UO:0000185	148.563	degree	UO	UO:0000185	1451	meter	UO	UO:0000008	Animals were sourced as infection-naive eggs from four wild populations	Captive husbandry was performed under quarantine conditions	Experimental design involved blinded, randomized and controlled treatment groups	Frogs were exposed to Bd or sham-exposed to DSS	Lva078	Lva078swab06Oct	exposed	Eucumbene	Exposed to Bd	Eucumbene C	Skin mucus
Kosciuszko National Park, New South Wales, Australia	Litoria verreauxii	NCBITAXON	NCBITaxon:681275	skin mucus	UBERON	UBERON:0010152	New South Wales	GAZ	GAZ:00002793	-36.152	degree	UO	UO:0000185	148.563	degree	UO	UO:0000185	1451	meter	UO	UO:0000008	Animals were sourced as infection-naive eggs from four wild populations	Captive husbandry was performed under quarantine conditions	Experimental design involved blinded, randomized and controlled treatment groups	Frogs were exposed to Bd or sham-exposed to DSS	Lva078	Lva078swab13Oct	exposed	Eucumbene	Exposed to Bd	Eucumbene C	Skin mucus
Kosciuszko National Park, New South Wales, Australia	Litoria verreauxii	NCBITAXON	NCBITaxon:681275	skin mucus	UBERON	UBERON:0010152	New South Wales	GAZ	GAZ:00002793	-36.152	degree	UO	UO:0000185	148.563	degree	UO	UO:0000185	1451	meter	UO	UO:0000008	Animals were sourced as infection-naive eggs from four wild populations	Captive husbandry was performed under quarantine conditions	Experimental design involved blinded, randomized and controlled treatment groups	Frogs were exposed to Bd or sham-exposed to DSS	Lva078	Lva078swab20Oct	exposed	Eucumbene	Exposed to Bd	Eucumbene C	Skin mucus
Kosciuszko National Park, New South Wales, Australia	Litoria verreauxii	NCBITAXON	NCBITaxon:681275	skin mucus	UBERON	UBERON:0010152	New South Wales	GAZ	GAZ:00002793	-36.152	degree	UO	UO:0000185	148.563	degree	UO	UO:0000185	1451	meter	UO	UO:0000008	Animals were sourced as infection-naive eggs from four wild populations	Captive husbandry was performed under quarantine conditions	Experimental design involved blinded, randomized and controlled treatment groups	Frogs were exposed to Bd or sham-exposed to DSS	Lva078	Lva078swabAtDeath	exposed	Eucumbene	Exposed to Bd	Eucumbene C	Skin mucus
Kosciuszko National Park, New South Wales, Australia	Litoria verreauxii	NCBITAXON	NCBITaxon:681275	skin mucus	UBERON	UBERON:0010152	New South Wales	GAZ	GAZ:00002793	-36.152	degree	UO	UO:0000185	148.563	degree	UO	UO:0000185	1451	meter	UO	UO:0000008	Animals were sourced as infection-naive eggs from four wild populations	Captive husbandry was performed under quarantine conditions	Experimental design involved blinded, randomized and controlled treatment groups	Frogs were exposed to Bd or sham-exposed to DSS	Lva079	Lva079swab06Oct	exposed	Eucumbene	Exposed to Bd	Eucumbene A	Skin mucus
Kosciuszko National Park, New South Wales, Australia	Litoria verreauxii	NCBITAXON	NCBITaxon:681275	skin mucus	UBERON	UBERON:0010152	New South Wales	GAZ	GAZ:00002793	-36.152	degree	UO	UO:0000185	148.563	degree	UO	UO:0000185	1451	meter	UO	UO:0000008	Animals were sourced as infection-naive eggs from four wild populations	Captive husbandry was performed under quarantine conditions	Experimental design involved blinded, randomized and controlled treatment groups	Frogs were exposed to Bd or sham-exposed to DSS	Lva079	Lva079swabAtDeath	exposed	Eucumbene	Exposed to Bd	Eucumbene A	Skin mucus
Kosciuszko National Park, New South Wales, Australia	Litoria verreauxii	NCBITAXON	NCBITaxon:681275	skin mucus	UBERON	UBERON:0010152	New South Wales	GAZ	GAZ:00002793	-35.872	degree	UO	UO:0000185	148.5	degree	UO	UO:0000185	1356	meter	UO	UO:0000008	Animals were sourced as infection-naive eggs from four wild populations	Captive husbandry was performed under quarantine conditions	Experimental design involved blinded, randomized and controlled treatment groups	Frogs were exposed to Bd or sham-exposed to DSS	Lva080	Lva080swabAtDeath	exposed	Kiandra	Exposed to Bd	Kiandra D	Skin mucus
Kosciuszko National Park, New South Wales, Australia	Litoria verreauxii	NCBITAXON	NCBITaxon:681275	skin mucus	UBERON	UBERON:0010152	New South Wales	GAZ	GAZ:00002793	-36.317	degree	UO	UO:0000185	148.26	degree	UO	UO:0000185	1525	meter	UO	UO:0000008	Animals were sourced as infection-naive eggs from four wild populations	Captive husbandry was performed under quarantine conditions	Experimental design involved blinded, randomized and controlled treatment groups	Frogs were exposed to Bd or sham-exposed to DSS	Lva081	Lva081swabAtDeath	naive	Greymare	Sham exposed	Greymare C	Skin mucus
Kosciuszko National Park, New South Wales, Australia	Litoria verreauxii	NCBITAXON	NCBITaxon:681275	skin mucus	UBERON	UBERON:0010152	New South Wales	GAZ	GAZ:00002793	-35.872	degree	UO	UO:0000185	148.5	degree	UO	UO:0000185	1356	meter	UO	UO:0000008	Animals were sourced as infection-naive eggs from four wild populations	Captive husbandry was performed under quarantine conditions	Experimental design involved blinded, randomized and controlled treatment groups	Frogs were exposed to Bd or sham-exposed to DSS	Lva082	Lva082swabAtDeath	exposed	Kiandra	Exposed to Bd	Kiandra C	Skin mucus
Kosciuszko National Park, New South Wales, Australia	Litoria verreauxii	NCBITAXON	NCBITaxon:681275	skin mucus	UBERON	UBERON:0010152	New South Wales	GAZ	GAZ:00002793	-35.872	degree	UO	UO:0000185	148.5	degree	UO	UO:0000185	1356	meter	UO	UO:0000008	Animals were sourced as infection-naive eggs from four wild populations	Captive husbandry was performed under quarantine conditions	Experimental design involved blinded, randomized and controlled treatment groups	Frogs were exposed to Bd or sham-exposed to DSS	Lva083	Lva083swab06Oct	exposed	Kiandra	Exposed to Bd	Kiandra B	Skin mucus
Kosciuszko National Park, New South Wales, Australia	Litoria verreauxii	NCBITAXON	NCBITaxon:681275	skin mucus	UBERON	UBERON:0010152	New South Wales	GAZ	GAZ:00002793	-35.872	degree	UO	UO:0000185	148.5	degree	UO	UO:0000185	1356	meter	UO	UO:0000008	Animals were sourced as infection-naive eggs from four wild populations	Captive husbandry was performed under quarantine conditions	Experimental design involved blinded, randomized and controlled treatment groups	Frogs were exposed to Bd or sham-exposed to DSS	Lva083	Lva083swab13Oct	exposed	Kiandra	Exposed to Bd	Kiandra B	Skin mucus
Kosciuszko National Park, New South Wales, Australia	Litoria verreauxii	NCBITAXON	NCBITaxon:681275	skin mucus	UBERON	UBERON:0010152	New South Wales	GAZ	GAZ:00002793	-35.872	degree	UO	UO:0000185	148.5	degree	UO	UO:0000185	1356	meter	UO	UO:0000008	Animals were sourced as infection-naive eggs from four wild populations	Captive husbandry was performed under quarantine conditions	Experimental design involved blinded, randomized and controlled treatment groups	Frogs were exposed to Bd or sham-exposed to DSS	Lva083	Lva083swab20Oct	exposed	Kiandra	Exposed to Bd	Kiandra B	Skin mucus
Kosciuszko National Park, New South Wales, Australia	Litoria verreauxii	NCBITAXON	NCBITaxon:681275	skin mucus	UBERON	UBERON:0010152	New South Wales	GAZ	GAZ:00002793	-35.872	degree	UO	UO:0000185	148.5	degree	UO	UO:0000185	1356	meter	UO	UO:0000008	Animals were sourced as infection-naive eggs from four wild populations	Captive husbandry was performed under quarantine conditions	Experimental design involved blinded, randomized and controlled treatment groups	Frogs were exposed to Bd or sham-exposed to DSS	Lva083	Lva083swabAtDeath	exposed	Kiandra	Exposed to Bd	Kiandra B	Skin mucus
Kosciuszko National Park, New South Wales, Australia	Litoria verreauxii	NCBITAXON	NCBITaxon:681275	skin mucus	UBERON	UBERON:0010152	New South Wales	GAZ	GAZ:00002793	-36.317	degree	UO	UO:0000185	148.26	degree	UO	UO:0000185	1525	meter	UO	UO:0000008	Animals were sourced as infection-naive eggs from four wild populations	Captive husbandry was performed under quarantine conditions	Experimental design involved blinded, randomized and controlled treatment groups	Frogs were exposed to Bd or sham-exposed to DSS	Lva084	Lva084swabAtDeath	naive	Greymare	Exposed to Bd	Greymare B	Skin mucus
Kosciuszko National Park, New South Wales, Australia	Litoria verreauxii	NCBITAXON	NCBITaxon:681275	liver	UBERON	UBERON:0002107	New South Wales	GAZ	GAZ:00002793	-36.152	degree	UO	UO:0000185	148.563	degree	UO	UO:0000185	1451	meter	UO	UO:0000008	Animals were sourced as infection-naive eggs from four wild populations	Captive husbandry was performed under quarantine conditions	Experimental design involved blinded, randomized and controlled treatment groups	Frogs were exposed to Bd or sham-exposed to DSS	Lva085	Lva085Lilysisbuffer	exposed	Eucumbene	Exposed to Bd	Eucumbene D	Liver
Kosciuszko National Park, New South Wales, Australia	Litoria verreauxii	NCBITAXON	NCBITaxon:681275	skin of body	UBERON	UBERON:0002097	New South Wales	GAZ	GAZ:00002793	-36.152	degree	UO	UO:0000185	148.563	degree	UO	UO:0000185	1451	meter	UO	UO:0000008	Animals were sourced as infection-naive eggs from four wild populations	Captive husbandry was performed under quarantine conditions	Experimental design involved blinded, randomized and controlled treatment groups	Frogs were exposed to Bd or sham-exposed to DSS	Lva085	Lva085Sklysisbuffer	exposed	Eucumbene	Exposed to Bd	Eucumbene D	Skin
Kosciuszko National Park, New South Wales, Australia	Litoria verreauxii	NCBITAXON	NCBITaxon:681275	spleen	UBERON	UBERON:0002106	New South Wales	GAZ	GAZ:00002793	-36.152	degree	UO	UO:0000185	148.563	degree	UO	UO:0000185	1451	meter	UO	UO:0000008	Animals were sourced as infection-naive eggs from four wild populations	Captive husbandry was performed under quarantine conditions	Experimental design involved blinded, randomized and controlled treatment groups	Frogs were exposed to Bd or sham-exposed to DSS	Lva085	Lva085Splysisbuffer	exposed	Eucumbene	Exposed to Bd	Eucumbene D	Spleen
Kosciuszko National Park, New South Wales, Australia	Litoria verreauxii	NCBITAXON	NCBITaxon:681275	liver	UBERON	UBERON:0002107	New South Wales	GAZ	GAZ:00002793	-36.152	degree	UO	UO:0000185	148.563	degree	UO	UO:0000185	1451	meter	UO	UO:0000008	Animals were sourced as infection-naive eggs from four wild populations	Captive husbandry was performed under quarantine conditions	Experimental design involved blinded, randomized and controlled treatment groups	Frogs were exposed to Bd or sham-exposed to DSS	Lva085	Lva085LiMeOH	exposed	Eucumbene	Exposed to Bd	Eucumbene D	Liver
Kosciuszko National Park, New South Wales, Australia	Litoria verreauxii	NCBITAXON	NCBITaxon:681275	skin of body	UBERON	UBERON:0002097	New South Wales	GAZ	GAZ:00002793	-36.152	degree	UO	UO:0000185	148.563	degree	UO	UO:0000185	1451	meter	UO	UO:0000008	Animals were sourced as infection-naive eggs from four wild populations	Captive husbandry was performed under quarantine conditions	Experimental design involved blinded, randomized and controlled treatment groups	Frogs were exposed to Bd or sham-exposed to DSS	Lva085	Lva085SkMeOH	exposed	Eucumbene	Exposed to Bd	Eucumbene D	Skin
Kosciuszko National Park, New South Wales, Australia	Litoria verreauxii	NCBITAXON	NCBITaxon:681275	skin mucus	UBERON	UBERON:0010152	New South Wales	GAZ	GAZ:00002793	-36.152	degree	UO	UO:0000185	148.563	degree	UO	UO:0000185	1451	meter	UO	UO:0000008	Animals were sourced as infection-naive eggs from four wild populations	Captive husbandry was performed under quarantine conditions	Experimental design involved blinded, randomized and controlled treatment groups	Frogs were exposed to Bd or sham-exposed to DSS	Lva085	Lva085swabAtDeath	exposed	Eucumbene	Exposed to Bd	Eucumbene D	Skin mucus
Kosciuszko National Park, New South Wales, Australia	Litoria verreauxii	NCBITAXON	NCBITaxon:681275	skin mucus	UBERON	UBERON:0010152	New South Wales	GAZ	GAZ:00002793	-36.152	degree	UO	UO:0000185	148.563	degree	UO	UO:0000185	1451	meter	UO	UO:0000008	Animals were sourced as infection-naive eggs from four wild populations	Captive husbandry was performed under quarantine conditions	Experimental design involved blinded, randomized and controlled treatment groups	Frogs were exposed to Bd or sham-exposed to DSS	Lva086	Lva086swabAtDeath	exposed	Eucumbene	Exposed to Bd	Eucumbene A	Skin mucus
Kosciuszko National Park, New South Wales, Australia	Litoria verreauxii	NCBITAXON	NCBITaxon:681275	skin mucus	UBERON	UBERON:0010152	New South Wales	GAZ	GAZ:00002793	-36.036	degree	UO	UO:0000185	148.322	degree	UO	UO:0000185	1307	meter	UO	UO:0000008	Animals were sourced as infection-naive eggs from four wild populations	Captive husbandry was performed under quarantine conditions	Experimental design involved blinded, randomized and controlled treatment groups	Frogs were exposed to Bd or sham-exposed to DSS	Lva087	Lva087swabAtDeath	exposed	Ogilvies	Exposed to Bd	Ogilvies C	Skin mucus
Kosciuszko National Park, New South Wales, Australia	Litoria verreauxii	NCBITAXON	NCBITaxon:681275	skin mucus	UBERON	UBERON:0010152	New South Wales	GAZ	GAZ:00002793	-36.317	degree	UO	UO:0000185	148.26	degree	UO	UO:0000185	1525	meter	UO	UO:0000008	Animals were sourced as infection-naive eggs from four wild populations	Captive husbandry was performed under quarantine conditions	Experimental design involved blinded, randomized and controlled treatment groups	Frogs were exposed to Bd or sham-exposed to DSS	Lva088	Lva088swabAtDeath	naive	Greymare	Exposed to Bd	Greymare A	Skin mucus
Kosciuszko National Park, New South Wales, Australia	Litoria verreauxii	NCBITAXON	NCBITaxon:681275	skin mucus	UBERON	UBERON:0010152	New South Wales	GAZ	GAZ:00002793	-36.036	degree	UO	UO:0000185	148.322	degree	UO	UO:0000185	1307	meter	UO	UO:0000008	Animals were sourced as infection-naive eggs from four wild populations	Captive husbandry was performed under quarantine conditions	Experimental design involved blinded, randomized and controlled treatment groups	Frogs were exposed to Bd or sham-exposed to DSS	Lva089	Lva089swab06Oct	exposed	Ogilvies	Exposed to Bd	Ogilvies A	Skin mucus
Kosciuszko National Park, New South Wales, Australia	Litoria verreauxii	NCBITAXON	NCBITaxon:681275	skin mucus	UBERON	UBERON:0010152	New South Wales	GAZ	GAZ:00002793	-36.036	degree	UO	UO:0000185	148.322	degree	UO	UO:0000185	1307	meter	UO	UO:0000008	Animals were sourced as infection-naive eggs from four wild populations	Captive husbandry was performed under quarantine conditions	Experimental design involved blinded, randomized and controlled treatment groups	Frogs were exposed to Bd or sham-exposed to DSS	Lva089	Lva089swabAtDeath	exposed	Ogilvies	Exposed to Bd	Ogilvies A	Skin mucus
Kosciuszko National Park, New South Wales, Australia	Litoria verreauxii	NCBITAXON	NCBITaxon:681275	skin mucus	UBERON	UBERON:0010152	New South Wales	GAZ	GAZ:00002793	-36.152	degree	UO	UO:0000185	148.563	degree	UO	UO:0000185	1451	meter	UO	UO:0000008	Animals were sourced as infection-naive eggs from four wild populations	Captive husbandry was performed under quarantine conditions	Experimental design involved blinded, randomized and controlled treatment groups	Frogs were exposed to Bd or sham-exposed to DSS	Lva090	Lva090swabAtDeath	exposed	Eucumbene	Exposed to Bd	Eucumbene B	Skin mucus
Kosciuszko National Park, New South Wales, Australia	Litoria verreauxii	NCBITAXON	NCBITaxon:681275	skin mucus	UBERON	UBERON:0010152	New South Wales	GAZ	GAZ:00002793	-36.152	degree	UO	UO:0000185	148.563	degree	UO	UO:0000185	1451	meter	UO	UO:0000008	Animals were sourced as infection-naive eggs from four wild populations	Captive husbandry was performed under quarantine conditions	Experimental design involved blinded, randomized and controlled treatment groups	Frogs were exposed to Bd or sham-exposed to DSS	Lva091	Lva091swab06Oct	exposed	Eucumbene	Exposed to Bd	Eucumbene C	Skin mucus
Kosciuszko National Park, New South Wales, Australia	Litoria verreauxii	NCBITAXON	NCBITaxon:681275	skin mucus	UBERON	UBERON:0010152	New South Wales	GAZ	GAZ:00002793	-36.152	degree	UO	UO:0000185	148.563	degree	UO	UO:0000185	1451	meter	UO	UO:0000008	Animals were sourced as infection-naive eggs from four wild populations	Captive husbandry was performed under quarantine conditions	Experimental design involved blinded, randomized and controlled treatment groups	Frogs were exposed to Bd or sham-exposed to DSS	Lva091	Lva091swab13Oct	exposed	Eucumbene	Exposed to Bd	Eucumbene C	Skin mucus
Kosciuszko National Park, New South Wales, Australia	Litoria verreauxii	NCBITAXON	NCBITaxon:681275	skin mucus	UBERON	UBERON:0010152	New South Wales	GAZ	GAZ:00002793	-36.152	degree	UO	UO:0000185	148.563	degree	UO	UO:0000185	1451	meter	UO	UO:0000008	Animals were sourced as infection-naive eggs from four wild populations	Captive husbandry was performed under quarantine conditions	Experimental design involved blinded, randomized and controlled treatment groups	Frogs were exposed to Bd or sham-exposed to DSS	Lva091	Lva091swab20Oct	exposed	Eucumbene	Exposed to Bd	Eucumbene C	Skin mucus
Kosciuszko National Park, New South Wales, Australia	Litoria verreauxii	NCBITAXON	NCBITaxon:681275	skin mucus	UBERON	UBERON:0010152	New South Wales	GAZ	GAZ:00002793	-36.152	degree	UO	UO:0000185	148.563	degree	UO	UO:0000185	1451	meter	UO	UO:0000008	Animals were sourced as infection-naive eggs from four wild populations	Captive husbandry was performed under quarantine conditions	Experimental design involved blinded, randomized and controlled treatment groups	Frogs were exposed to Bd or sham-exposed to DSS	Lva091	Lva091swab27Oct	exposed	Eucumbene	Exposed to Bd	Eucumbene C	Skin mucus
Kosciuszko National Park, New South Wales, Australia	Litoria verreauxii	NCBITAXON	NCBITaxon:681275	skin mucus	UBERON	UBERON:0010152	New South Wales	GAZ	GAZ:00002793	-36.152	degree	UO	UO:0000185	148.563	degree	UO	UO:0000185	1451	meter	UO	UO:0000008	Animals were sourced as infection-naive eggs from four wild populations	Captive husbandry was performed under quarantine conditions	Experimental design involved blinded, randomized and controlled treatment groups	Frogs were exposed to Bd or sham-exposed to DSS	Lva091	Lva091swab03Nov	exposed	Eucumbene	Exposed to Bd	Eucumbene C	Skin mucus
Kosciuszko National Park, New South Wales, Australia	Litoria verreauxii	NCBITAXON	NCBITaxon:681275	skin mucus	UBERON	UBERON:0010152	New South Wales	GAZ	GAZ:00002793	-36.152	degree	UO	UO:0000185	148.563	degree	UO	UO:0000185	1451	meter	UO	UO:0000008	Animals were sourced as infection-naive eggs from four wild populations	Captive husbandry was performed under quarantine conditions	Experimental design involved blinded, randomized and controlled treatment groups	Frogs were exposed to Bd or sham-exposed to DSS	Lva091	Lva091swabAtDeath	exposed	Eucumbene	Exposed to Bd	Eucumbene C	Skin mucus
Kosciuszko National Park, New South Wales, Australia	Litoria verreauxii	NCBITAXON	NCBITaxon:681275	skin mucus	UBERON	UBERON:0010152	New South Wales	GAZ	GAZ:00002793	-36.036	degree	UO	UO:0000185	148.322	degree	UO	UO:0000185	1307	meter	UO	UO:0000008	Animals were sourced as infection-naive eggs from four wild populations	Captive husbandry was performed under quarantine conditions	Experimental design involved blinded, randomized and controlled treatment groups	Frogs were exposed to Bd or sham-exposed to DSS	Lva092	Lva092swabAtDeath	exposed	Ogilvies	Sham exposed	Ogilvies B	Skin mucus
Kosciuszko National Park, New South Wales, Australia	Litoria verreauxii	NCBITAXON	NCBITaxon:681275	liver	UBERON	UBERON:0002107	New South Wales	GAZ	GAZ:00002793	-36.152	degree	UO	UO:0000185	148.563	degree	UO	UO:0000185	1451	meter	UO	UO:0000008	Animals were sourced as infection-naive eggs from four wild populations	Captive husbandry was performed under quarantine conditions	Experimental design involved blinded, randomized and controlled treatment groups	Frogs were exposed to Bd or sham-exposed to DSS	Lva093	Lva093Lilysisbuffer	exposed	Eucumbene	Sham exposed	Eucumbene D	Liver
Kosciuszko National Park, New South Wales, Australia	Litoria verreauxii	NCBITAXON	NCBITaxon:681275	skin of body	UBERON	UBERON:0002097	New South Wales	GAZ	GAZ:00002793	-36.152	degree	UO	UO:0000185	148.563	degree	UO	UO:0000185	1451	meter	UO	UO:0000008	Animals were sourced as infection-naive eggs from four wild populations	Captive husbandry was performed under quarantine conditions	Experimental design involved blinded, randomized and controlled treatment groups	Frogs were exposed to Bd or sham-exposed to DSS	Lva093	Lva093Sklysisbuffer	exposed	Eucumbene	Sham exposed	Eucumbene D	Skin
Kosciuszko National Park, New South Wales, Australia	Litoria verreauxii	NCBITAXON	NCBITaxon:681275	spleen	UBERON	UBERON:0002106	New South Wales	GAZ	GAZ:00002793	-36.152	degree	UO	UO:0000185	148.563	degree	UO	UO:0000185	1451	meter	UO	UO:0000008	Animals were sourced as infection-naive eggs from four wild populations	Captive husbandry was performed under quarantine conditions	Experimental design involved blinded, randomized and controlled treatment groups	Frogs were exposed to Bd or sham-exposed to DSS	Lva093	Lva093Splysisbuffer	exposed	Eucumbene	Sham exposed	Eucumbene D	Spleen
Kosciuszko National Park, New South Wales, Australia	Litoria verreauxii	NCBITAXON	NCBITaxon:681275	liver	UBERON	UBERON:0002107	New South Wales	GAZ	GAZ:00002793	-36.152	degree	UO	UO:0000185	148.563	degree	UO	UO:0000185	1451	meter	UO	UO:0000008	Animals were sourced as infection-naive eggs from four wild populations	Captive husbandry was performed under quarantine conditions	Experimental design involved blinded, randomized and controlled treatment groups	Frogs were exposed to Bd or sham-exposed to DSS	Lva093	Lva093LiMeOH	exposed	Eucumbene	Sham exposed	Eucumbene D	Liver
Kosciuszko National Park, New South Wales, Australia	Litoria verreauxii	NCBITAXON	NCBITaxon:681275	skin of body	UBERON	UBERON:0002097	New South Wales	GAZ	GAZ:00002793	-36.152	degree	UO	UO:0000185	148.563	degree	UO	UO:0000185	1451	meter	UO	UO:0000008	Animals were sourced as infection-naive eggs from four wild populations	Captive husbandry was performed under quarantine conditions	Experimental design involved blinded, randomized and controlled treatment groups	Frogs were exposed to Bd or sham-exposed to DSS	Lva093	Lva093SkMeOH	exposed	Eucumbene	Sham exposed	Eucumbene D	Skin
Kosciuszko National Park, New South Wales, Australia	Litoria verreauxii	NCBITAXON	NCBITaxon:681275	skin mucus	UBERON	UBERON:0010152	New South Wales	GAZ	GAZ:00002793	-36.152	degree	UO	UO:0000185	148.563	degree	UO	UO:0000185	1451	meter	UO	UO:0000008	Animals were sourced as infection-naive eggs from four wild populations	Captive husbandry was performed under quarantine conditions	Experimental design involved blinded, randomized and controlled treatment groups	Frogs were exposed to Bd or sham-exposed to DSS	Lva093	Lva093swabAtDeath	exposed	Eucumbene	Sham exposed	Eucumbene D	Skin mucus
Kosciuszko National Park, New South Wales, Australia	Litoria verreauxii	NCBITAXON	NCBITaxon:681275	skin mucus	UBERON	UBERON:0010152	New South Wales	GAZ	GAZ:00002793	-36.036	degree	UO	UO:0000185	148.322	degree	UO	UO:0000185	1307	meter	UO	UO:0000008	Animals were sourced as infection-naive eggs from four wild populations	Captive husbandry was performed under quarantine conditions	Experimental design involved blinded, randomized and controlled treatment groups	Frogs were exposed to Bd or sham-exposed to DSS	Lva094	Lva094swabAtDeath	exposed	Ogilvies	Sham exposed	Ogilvies B	Skin mucus
Kosciuszko National Park, New South Wales, Australia	Litoria verreauxii	NCBITAXON	NCBITaxon:681275	skin mucus	UBERON	UBERON:0010152	New South Wales	GAZ	GAZ:00002793	-36.152	degree	UO	UO:0000185	148.563	degree	UO	UO:0000185	1451	meter	UO	UO:0000008	Animals were sourced as infection-naive eggs from four wild populations	Captive husbandry was performed under quarantine conditions	Experimental design involved blinded, randomized and controlled treatment groups	Frogs were exposed to Bd or sham-exposed to DSS	Lva095	Lva095swabAtDeath	exposed	Eucumbene	Sham exposed	Eucumbene A	Skin mucus
Kosciuszko National Park, New South Wales, Australia	Litoria verreauxii	NCBITAXON	NCBITaxon:681275	skin mucus	UBERON	UBERON:0010152	New South Wales	GAZ	GAZ:00002793	-36.317	degree	UO	UO:0000185	148.26	degree	UO	UO:0000185	1525	meter	UO	UO:0000008	Animals were sourced as infection-naive eggs from four wild populations	Captive husbandry was performed under quarantine conditions	Experimental design involved blinded, randomized and controlled treatment groups	Frogs were exposed to Bd or sham-exposed to DSS	Lva096	Lva096swab06Oct	naive	Greymare	Exposed to Bd	Greymare A	Skin mucus
Kosciuszko National Park, New South Wales, Australia	Litoria verreauxii	NCBITAXON	NCBITaxon:681275	skin mucus	UBERON	UBERON:0010152	New South Wales	GAZ	GAZ:00002793	-36.317	degree	UO	UO:0000185	148.26	degree	UO	UO:0000185	1525	meter	UO	UO:0000008	Animals were sourced as infection-naive eggs from four wild populations	Captive husbandry was performed under quarantine conditions	Experimental design involved blinded, randomized and controlled treatment groups	Frogs were exposed to Bd or sham-exposed to DSS	Lva096	Lva096swab13Oct	naive	Greymare	Exposed to Bd	Greymare A	Skin mucus
Kosciuszko National Park, New South Wales, Australia	Litoria verreauxii	NCBITAXON	NCBITaxon:681275	skin mucus	UBERON	UBERON:0010152	New South Wales	GAZ	GAZ:00002793	-36.317	degree	UO	UO:0000185	148.26	degree	UO	UO:0000185	1525	meter	UO	UO:0000008	Animals were sourced as infection-naive eggs from four wild populations	Captive husbandry was performed under quarantine conditions	Experimental design involved blinded, randomized and controlled treatment groups	Frogs were exposed to Bd or sham-exposed to DSS	Lva096	Lva096swabAtDeath	naive	Greymare	Exposed to Bd	Greymare A	Skin mucus
Kosciuszko National Park, New South Wales, Australia	Litoria verreauxii	NCBITAXON	NCBITaxon:681275	skin mucus	UBERON	UBERON:0010152	New South Wales	GAZ	GAZ:00002793	-36.152	degree	UO	UO:0000185	148.563	degree	UO	UO:0000185	1451	meter	UO	UO:0000008	Animals were sourced as infection-naive eggs from four wild populations	Captive husbandry was performed under quarantine conditions	Experimental design involved blinded, randomized and controlled treatment groups	Frogs were exposed to Bd or sham-exposed to DSS	Lva097	Lva097swabAtDeath	exposed	Eucumbene	Exposed to Bd	Eucumbene B	Skin mucus
Kosciuszko National Park, New South Wales, Australia	Litoria verreauxii	NCBITAXON	NCBITaxon:681275	skin mucus	UBERON	UBERON:0010152	New South Wales	GAZ	GAZ:00002793	-35.872	degree	UO	UO:0000185	148.5	degree	UO	UO:0000185	1356	meter	UO	UO:0000008	Animals were sourced as infection-naive eggs from four wild populations	Captive husbandry was performed under quarantine conditions	Experimental design involved blinded, randomized and controlled treatment groups	Frogs were exposed to Bd or sham-exposed to DSS	Lva098	Lva098swabAtDeath	exposed	Kiandra	Exposed to Bd	Kiandra D	Skin mucus
Kosciuszko National Park, New South Wales, Australia	Litoria verreauxii	NCBITAXON	NCBITaxon:681275	liver	UBERON	UBERON:0002107	New South Wales	GAZ	GAZ:00002793	-36.152	degree	UO	UO:0000185	148.563	degree	UO	UO:0000185	1451	meter	UO	UO:0000008	Animals were sourced as infection-naive eggs from four wild populations	Captive husbandry was performed under quarantine conditions	Experimental design involved blinded, randomized and controlled treatment groups	Frogs were exposed to Bd or sham-exposed to DSS	Lva099	Lva099Lilysisbuffer	exposed	Eucumbene	Exposed to Bd	Eucumbene D	Liver
Kosciuszko National Park, New South Wales, Australia	Litoria verreauxii	NCBITAXON	NCBITaxon:681275	skin of body	UBERON	UBERON:0002097	New South Wales	GAZ	GAZ:00002793	-36.152	degree	UO	UO:0000185	148.563	degree	UO	UO:0000185	1451	meter	UO	UO:0000008	Animals were sourced as infection-naive eggs from four wild populations	Captive husbandry was performed under quarantine conditions	Experimental design involved blinded, randomized and controlled treatment groups	Frogs were exposed to Bd or sham-exposed to DSS	Lva099	Lva099Sklysisbuffer	exposed	Eucumbene	Exposed to Bd	Eucumbene D	Skin
Kosciuszko National Park, New South Wales, Australia	Litoria verreauxii	NCBITAXON	NCBITaxon:681275	spleen	UBERON	UBERON:0002106	New South Wales	GAZ	GAZ:00002793	-36.152	degree	UO	UO:0000185	148.563	degree	UO	UO:0000185	1451	meter	UO	UO:0000008	Animals were sourced as infection-naive eggs from four wild populations	Captive husbandry was performed under quarantine conditions	Experimental design involved blinded, randomized and controlled treatment groups	Frogs were exposed to Bd or sham-exposed to DSS	Lva099	Lva099Splysisbuffer	exposed	Eucumbene	Exposed to Bd	Eucumbene D	Spleen
Kosciuszko National Park, New South Wales, Australia	Litoria verreauxii	NCBITAXON	NCBITaxon:681275	liver	UBERON	UBERON:0002107	New South Wales	GAZ	GAZ:00002793	-36.152	degree	UO	UO:0000185	148.563	degree	UO	UO:0000185	1451	meter	UO	UO:0000008	Animals were sourced as infection-naive eggs from four wild populations	Captive husbandry was performed under quarantine conditions	Experimental design involved blinded, randomized and controlled treatment groups	Frogs were exposed to Bd or sham-exposed to DSS	Lva099	Lva099LiMeOH	exposed	Eucumbene	Exposed to Bd	Eucumbene D	Liver
Kosciuszko National Park, New South Wales, Australia	Litoria verreauxii	NCBITAXON	NCBITaxon:681275	skin of body	UBERON	UBERON:0002097	New South Wales	GAZ	GAZ:00002793	-36.152	degree	UO	UO:0000185	148.563	degree	UO	UO:0000185	1451	meter	UO	UO:0000008	Animals were sourced as infection-naive eggs from four wild populations	Captive husbandry was performed under quarantine conditions	Experimental design involved blinded, randomized and controlled treatment groups	Frogs were exposed to Bd or sham-exposed to DSS	Lva099	Lva099SkMeOH	exposed	Eucumbene	Exposed to Bd	Eucumbene D	Skin
Kosciuszko National Park, New South Wales, Australia	Litoria verreauxii	NCBITAXON	NCBITaxon:681275	skin mucus	UBERON	UBERON:0010152	New South Wales	GAZ	GAZ:00002793	-36.152	degree	UO	UO:0000185	148.563	degree	UO	UO:0000185	1451	meter	UO	UO:0000008	Animals were sourced as infection-naive eggs from four wild populations	Captive husbandry was performed under quarantine conditions	Experimental design involved blinded, randomized and controlled treatment groups	Frogs were exposed to Bd or sham-exposed to DSS	Lva099	Lva099swabAtDeath	exposed	Eucumbene	Exposed to Bd	Eucumbene D	Skin mucus
Kosciuszko National Park, New South Wales, Australia	Litoria verreauxii	NCBITAXON	NCBITaxon:681275	skin mucus	UBERON	UBERON:0010152	New South Wales	GAZ	GAZ:00002793	-35.872	degree	UO	UO:0000185	148.5	degree	UO	UO:0000185	1356	meter	UO	UO:0000008	Animals were sourced as infection-naive eggs from four wild populations	Captive husbandry was performed under quarantine conditions	Experimental design involved blinded, randomized and controlled treatment groups	Frogs were exposed to Bd or sham-exposed to DSS	Lva100	Lva100swabAtDeath	exposed	Kiandra	Exposed to Bd	Kiandra C	Skin mucus
Kosciuszko National Park, New South Wales, Australia	Litoria verreauxii	NCBITAXON	NCBITaxon:681275	liver	UBERON	UBERON:0002107	New South Wales	GAZ	GAZ:00002793	-36.152	degree	UO	UO:0000185	148.563	degree	UO	UO:0000185	1451	meter	UO	UO:0000008	Animals were sourced as infection-naive eggs from four wild populations	Captive husbandry was performed under quarantine conditions	Experimental design involved blinded, randomized and controlled treatment groups	Frogs were exposed to Bd or sham-exposed to DSS	Lva101	Lva101Lilysisbuffer	exposed	Eucumbene	Sham exposed	Eucumbene D	Liver
Kosciuszko National Park, New South Wales, Australia	Litoria verreauxii	NCBITAXON	NCBITaxon:681275	skin of body	UBERON	UBERON:0002097	New South Wales	GAZ	GAZ:00002793	-36.152	degree	UO	UO:0000185	148.563	degree	UO	UO:0000185	1451	meter	UO	UO:0000008	Animals were sourced as infection-naive eggs from four wild populations	Captive husbandry was performed under quarantine conditions	Experimental design involved blinded, randomized and controlled treatment groups	Frogs were exposed to Bd or sham-exposed to DSS	Lva101	Lva101Sklysisbuffer	exposed	Eucumbene	Sham exposed	Eucumbene D	Skin
Kosciuszko National Park, New South Wales, Australia	Litoria verreauxii	NCBITAXON	NCBITaxon:681275	spleen	UBERON	UBERON:0002106	New South Wales	GAZ	GAZ:00002793	-36.152	degree	UO	UO:0000185	148.563	degree	UO	UO:0000185	1451	meter	UO	UO:0000008	Animals were sourced as infection-naive eggs from four wild populations	Captive husbandry was performed under quarantine conditions	Experimental design involved blinded, randomized and controlled treatment groups	Frogs were exposed to Bd or sham-exposed to DSS	Lva101	Lva101Splysisbuffer	exposed	Eucumbene	Sham exposed	Eucumbene D	Spleen
Kosciuszko National Park, New South Wales, Australia	Litoria verreauxii	NCBITAXON	NCBITaxon:681275	liver	UBERON	UBERON:0002107	New South Wales	GAZ	GAZ:00002793	-36.152	degree	UO	UO:0000185	148.563	degree	UO	UO:0000185	1451	meter	UO	UO:0000008	Animals were sourced as infection-naive eggs from four wild populations	Captive husbandry was performed under quarantine conditions	Experimental design involved blinded, randomized and controlled treatment groups	Frogs were exposed to Bd or sham-exposed to DSS	Lva101	Lva101LiMeOH	exposed	Eucumbene	Sham exposed	Eucumbene D	Liver
Kosciuszko National Park, New South Wales, Australia	Litoria verreauxii	NCBITAXON	NCBITaxon:681275	skin of body	UBERON	UBERON:0002097	New South Wales	GAZ	GAZ:00002793	-36.152	degree	UO	UO:0000185	148.563	degree	UO	UO:0000185	1451	meter	UO	UO:0000008	Animals were sourced as infection-naive eggs from four wild populations	Captive husbandry was performed under quarantine conditions	Experimental design involved blinded, randomized and controlled treatment groups	Frogs were exposed to Bd or sham-exposed to DSS	Lva101	Lva101SkMeOH	exposed	Eucumbene	Sham exposed	Eucumbene D	Skin
Kosciuszko National Park, New South Wales, Australia	Litoria verreauxii	NCBITAXON	NCBITaxon:681275	skin mucus	UBERON	UBERON:0010152	New South Wales	GAZ	GAZ:00002793	-36.152	degree	UO	UO:0000185	148.563	degree	UO	UO:0000185	1451	meter	UO	UO:0000008	Animals were sourced as infection-naive eggs from four wild populations	Captive husbandry was performed under quarantine conditions	Experimental design involved blinded, randomized and controlled treatment groups	Frogs were exposed to Bd or sham-exposed to DSS	Lva101	Lva101swabAtDeath	exposed	Eucumbene	Sham exposed	Eucumbene D	Skin mucus
Kosciuszko National Park, New South Wales, Australia	Litoria verreauxii	NCBITAXON	NCBITaxon:681275	skin mucus	UBERON	UBERON:0010152	New South Wales	GAZ	GAZ:00002793	-36.036	degree	UO	UO:0000185	148.322	degree	UO	UO:0000185	1307	meter	UO	UO:0000008	Animals were sourced as infection-naive eggs from four wild populations	Captive husbandry was performed under quarantine conditions	Experimental design involved blinded, randomized and controlled treatment groups	Frogs were exposed to Bd or sham-exposed to DSS	Lva102	Lva102swabAtDeath	exposed	Ogilvies	Sham exposed	Ogilvies B	Skin mucus
Kosciuszko National Park, New South Wales, Australia	Litoria verreauxii	NCBITAXON	NCBITaxon:681275	skin mucus	UBERON	UBERON:0010152	New South Wales	GAZ	GAZ:00002793	-36.317	degree	UO	UO:0000185	148.26	degree	UO	UO:0000185	1525	meter	UO	UO:0000008	Animals were sourced as infection-naive eggs from four wild populations	Captive husbandry was performed under quarantine conditions	Experimental design involved blinded, randomized and controlled treatment groups	Frogs were exposed to Bd or sham-exposed to DSS	Lva103	Lva103swab06Oct	naive	Greymare	Exposed to Bd	Greymare C	Skin mucus
Kosciuszko National Park, New South Wales, Australia	Litoria verreauxii	NCBITAXON	NCBITaxon:681275	skin mucus	UBERON	UBERON:0010152	New South Wales	GAZ	GAZ:00002793	-36.317	degree	UO	UO:0000185	148.26	degree	UO	UO:0000185	1525	meter	UO	UO:0000008	Animals were sourced as infection-naive eggs from four wild populations	Captive husbandry was performed under quarantine conditions	Experimental design involved blinded, randomized and controlled treatment groups	Frogs were exposed to Bd or sham-exposed to DSS	Lva103	Lva103swab13Oct	naive	Greymare	Exposed to Bd	Greymare C	Skin mucus
Kosciuszko National Park, New South Wales, Australia	Litoria verreauxii	NCBITAXON	NCBITaxon:681275	skin mucus	UBERON	UBERON:0010152	New South Wales	GAZ	GAZ:00002793	-36.317	degree	UO	UO:0000185	148.26	degree	UO	UO:0000185	1525	meter	UO	UO:0000008	Animals were sourced as infection-naive eggs from four wild populations	Captive husbandry was performed under quarantine conditions	Experimental design involved blinded, randomized and controlled treatment groups	Frogs were exposed to Bd or sham-exposed to DSS	Lva103	Lva103swabAtDeath	naive	Greymare	Exposed to Bd	Greymare C	Skin mucus
Kosciuszko National Park, New South Wales, Australia	Litoria verreauxii	NCBITAXON	NCBITaxon:681275	skin mucus	UBERON	UBERON:0010152	New South Wales	GAZ	GAZ:00002793	-35.872	degree	UO	UO:0000185	148.5	degree	UO	UO:0000185	1356	meter	UO	UO:0000008	Animals were sourced as infection-naive eggs from four wild populations	Captive husbandry was performed under quarantine conditions	Experimental design involved blinded, randomized and controlled treatment groups	Frogs were exposed to Bd or sham-exposed to DSS	Lva104	Lva104swab06Oct	exposed	Kiandra	Exposed to Bd	Kiandra A	Skin mucus
Kosciuszko National Park, New South Wales, Australia	Litoria verreauxii	NCBITAXON	NCBITaxon:681275	skin mucus	UBERON	UBERON:0010152	New South Wales	GAZ	GAZ:00002793	-35.872	degree	UO	UO:0000185	148.5	degree	UO	UO:0000185	1356	meter	UO	UO:0000008	Animals were sourced as infection-naive eggs from four wild populations	Captive husbandry was performed under quarantine conditions	Experimental design involved blinded, randomized and controlled treatment groups	Frogs were exposed to Bd or sham-exposed to DSS	Lva104	Lva104swab13Oct	exposed	Kiandra	Exposed to Bd	Kiandra A	Skin mucus
Kosciuszko National Park, New South Wales, Australia	Litoria verreauxii	NCBITAXON	NCBITaxon:681275	skin mucus	UBERON	UBERON:0010152	New South Wales	GAZ	GAZ:00002793	-35.872	degree	UO	UO:0000185	148.5	degree	UO	UO:0000185	1356	meter	UO	UO:0000008	Animals were sourced as infection-naive eggs from four wild populations	Captive husbandry was performed under quarantine conditions	Experimental design involved blinded, randomized and controlled treatment groups	Frogs were exposed to Bd or sham-exposed to DSS	Lva104	Lva104swab20Oct	exposed	Kiandra	Exposed to Bd	Kiandra A	Skin mucus
Kosciuszko National Park, New South Wales, Australia	Litoria verreauxii	NCBITAXON	NCBITaxon:681275	skin mucus	UBERON	UBERON:0010152	New South Wales	GAZ	GAZ:00002793	-35.872	degree	UO	UO:0000185	148.5	degree	UO	UO:0000185	1356	meter	UO	UO:0000008	Animals were sourced as infection-naive eggs from four wild populations	Captive husbandry was performed under quarantine conditions	Experimental design involved blinded, randomized and controlled treatment groups	Frogs were exposed to Bd or sham-exposed to DSS	Lva104	Lva104swabAtDeath	exposed	Kiandra	Exposed to Bd	Kiandra A	Skin mucus
Kosciuszko National Park, New South Wales, Australia	Litoria verreauxii	NCBITAXON	NCBITaxon:681275	skin mucus	UBERON	UBERON:0010152	New South Wales	GAZ	GAZ:00002793	-35.872	degree	UO	UO:0000185	148.5	degree	UO	UO:0000185	1356	meter	UO	UO:0000008	Animals were sourced as infection-naive eggs from four wild populations	Captive husbandry was performed under quarantine conditions	Experimental design involved blinded, randomized and controlled treatment groups	Frogs were exposed to Bd or sham-exposed to DSS	Lva105	Lva105swabAtDeath	exposed	Kiandra	Exposed to Bd	Kiandra A	Skin mucus
Kosciuszko National Park, New South Wales, Australia	Litoria verreauxii	NCBITAXON	NCBITaxon:681275	skin mucus	UBERON	UBERON:0010152	New South Wales	GAZ	GAZ:00002793	-36.036	degree	UO	UO:0000185	148.322	degree	UO	UO:0000185	1307	meter	UO	UO:0000008	Animals were sourced as infection-naive eggs from four wild populations	Captive husbandry was performed under quarantine conditions	Experimental design involved blinded, randomized and controlled treatment groups	Frogs were exposed to Bd or sham-exposed to DSS	Lva106	Lva106swab06Oct	exposed	Ogilvies	Exposed to Bd	Ogilvies C	Skin mucus
Kosciuszko National Park, New South Wales, Australia	Litoria verreauxii	NCBITAXON	NCBITaxon:681275	skin mucus	UBERON	UBERON:0010152	New South Wales	GAZ	GAZ:00002793	-36.036	degree	UO	UO:0000185	148.322	degree	UO	UO:0000185	1307	meter	UO	UO:0000008	Animals were sourced as infection-naive eggs from four wild populations	Captive husbandry was performed under quarantine conditions	Experimental design involved blinded, randomized and controlled treatment groups	Frogs were exposed to Bd or sham-exposed to DSS	Lva106	Lva106swab13Oct	exposed	Ogilvies	Exposed to Bd	Ogilvies C	Skin mucus
Kosciuszko National Park, New South Wales, Australia	Litoria verreauxii	NCBITAXON	NCBITaxon:681275	skin mucus	UBERON	UBERON:0010152	New South Wales	GAZ	GAZ:00002793	-36.036	degree	UO	UO:0000185	148.322	degree	UO	UO:0000185	1307	meter	UO	UO:0000008	Animals were sourced as infection-naive eggs from four wild populations	Captive husbandry was performed under quarantine conditions	Experimental design involved blinded, randomized and controlled treatment groups	Frogs were exposed to Bd or sham-exposed to DSS	Lva106	Lva106swab20Oct	exposed	Ogilvies	Exposed to Bd	Ogilvies C	Skin mucus
Kosciuszko National Park, New South Wales, Australia	Litoria verreauxii	NCBITAXON	NCBITaxon:681275	skin mucus	UBERON	UBERON:0010152	New South Wales	GAZ	GAZ:00002793	-36.036	degree	UO	UO:0000185	148.322	degree	UO	UO:0000185	1307	meter	UO	UO:0000008	Animals were sourced as infection-naive eggs from four wild populations	Captive husbandry was performed under quarantine conditions	Experimental design involved blinded, randomized and controlled treatment groups	Frogs were exposed to Bd or sham-exposed to DSS	Lva106	Lva106swabAtDeath	exposed	Ogilvies	Exposed to Bd	Ogilvies C	Skin mucus
Kosciuszko National Park, New South Wales, Australia	Litoria verreauxii	NCBITAXON	NCBITaxon:681275	skin mucus	UBERON	UBERON:0010152	New South Wales	GAZ	GAZ:00002793	-35.872	degree	UO	UO:0000185	148.5	degree	UO	UO:0000185	1356	meter	UO	UO:0000008	Animals were sourced as infection-naive eggs from four wild populations	Captive husbandry was performed under quarantine conditions	Experimental design involved blinded, randomized and controlled treatment groups	Frogs were exposed to Bd or sham-exposed to DSS	Lva107	Lva107swabAtDeath	exposed	Kiandra	Sham exposed	Kiandra B	Skin mucus
Kosciuszko National Park, New South Wales, Australia	Litoria verreauxii	NCBITAXON	NCBITaxon:681275	liver	UBERON	UBERON:0002107	New South Wales	GAZ	GAZ:00002793	-36.317	degree	UO	UO:0000185	148.26	degree	UO	UO:0000185	1525	meter	UO	UO:0000008	Animals were sourced as infection-naive eggs from four wild populations	Captive husbandry was performed under quarantine conditions	Experimental design involved blinded, randomized and controlled treatment groups	Frogs were exposed to Bd or sham-exposed to DSS	Lva108	Lva108Lilysisbuffer	naive	Greymare	Sham exposed	Greymare B	Liver
Kosciuszko National Park, New South Wales, Australia	Litoria verreauxii	NCBITAXON	NCBITaxon:681275	skin of body	UBERON	UBERON:0002097	New South Wales	GAZ	GAZ:00002793	-36.317	degree	UO	UO:0000185	148.26	degree	UO	UO:0000185	1525	meter	UO	UO:0000008	Animals were sourced as infection-naive eggs from four wild populations	Captive husbandry was performed under quarantine conditions	Experimental design involved blinded, randomized and controlled treatment groups	Frogs were exposed to Bd or sham-exposed to DSS	Lva108	Lva108Sklysisbuffer	naive	Greymare	Sham exposed	Greymare B	Skin
Kosciuszko National Park, New South Wales, Australia	Litoria verreauxii	NCBITAXON	NCBITaxon:681275	spleen	UBERON	UBERON:0002106	New South Wales	GAZ	GAZ:00002793	-36.317	degree	UO	UO:0000185	148.26	degree	UO	UO:0000185	1525	meter	UO	UO:0000008	Animals were sourced as infection-naive eggs from four wild populations	Captive husbandry was performed under quarantine conditions	Experimental design involved blinded, randomized and controlled treatment groups	Frogs were exposed to Bd or sham-exposed to DSS	Lva108	Lva108Splysisbuffer	naive	Greymare	Sham exposed	Greymare B	Spleen
Kosciuszko National Park, New South Wales, Australia	Litoria verreauxii	NCBITAXON	NCBITaxon:681275	liver	UBERON	UBERON:0002107	New South Wales	GAZ	GAZ:00002793	-36.317	degree	UO	UO:0000185	148.26	degree	UO	UO:0000185	1525	meter	UO	UO:0000008	Animals were sourced as infection-naive eggs from four wild populations	Captive husbandry was performed under quarantine conditions	Experimental design involved blinded, randomized and controlled treatment groups	Frogs were exposed to Bd or sham-exposed to DSS	Lva108	Lva108LiMeOH	naive	Greymare	Sham exposed	Greymare B	Liver
Kosciuszko National Park, New South Wales, Australia	Litoria verreauxii	NCBITAXON	NCBITaxon:681275	skin of body	UBERON	UBERON:0002097	New South Wales	GAZ	GAZ:00002793	-36.317	degree	UO	UO:0000185	148.26	degree	UO	UO:0000185	1525	meter	UO	UO:0000008	Animals were sourced as infection-naive eggs from four wild populations	Captive husbandry was performed under quarantine conditions	Experimental design involved blinded, randomized and controlled treatment groups	Frogs were exposed to Bd or sham-exposed to DSS	Lva108	Lva108SkMeOH	naive	Greymare	Sham exposed	Greymare B	Skin
Kosciuszko National Park, New South Wales, Australia	Litoria verreauxii	NCBITAXON	NCBITaxon:681275	skin mucus	UBERON	UBERON:0010152	New South Wales	GAZ	GAZ:00002793	-36.317	degree	UO	UO:0000185	148.26	degree	UO	UO:0000185	1525	meter	UO	UO:0000008	Animals were sourced as infection-naive eggs from four wild populations	Captive husbandry was performed under quarantine conditions	Experimental design involved blinded, randomized and controlled treatment groups	Frogs were exposed to Bd or sham-exposed to DSS	Lva108	Lva108swabAtDeath	naive	Greymare	Sham exposed	Greymare B	Skin mucus
Kosciuszko National Park, New South Wales, Australia	Litoria verreauxii	NCBITAXON	NCBITaxon:681275	liver	UBERON	UBERON:0002107	New South Wales	GAZ	GAZ:00002793	-35.872	degree	UO	UO:0000185	148.5	degree	UO	UO:0000185	1356	meter	UO	UO:0000008	Animals were sourced as infection-naive eggs from four wild populations	Captive husbandry was performed under quarantine conditions	Experimental design involved blinded, randomized and controlled treatment groups	Frogs were exposed to Bd or sham-exposed to DSS	Lva109	Lva109Lilysisbuffer	exposed	Kiandra	Exposed to Bd	Kiandra C	Liver
Kosciuszko National Park, New South Wales, Australia	Litoria verreauxii	NCBITAXON	NCBITaxon:681275	skin of body	UBERON	UBERON:0002097	New South Wales	GAZ	GAZ:00002793	-35.872	degree	UO	UO:0000185	148.5	degree	UO	UO:0000185	1356	meter	UO	UO:0000008	Animals were sourced as infection-naive eggs from four wild populations	Captive husbandry was performed under quarantine conditions	Experimental design involved blinded, randomized and controlled treatment groups	Frogs were exposed to Bd or sham-exposed to DSS	Lva109	Lva109Sklysisbuffer	exposed	Kiandra	Exposed to Bd	Kiandra C	Skin
Kosciuszko National Park, New South Wales, Australia	Litoria verreauxii	NCBITAXON	NCBITaxon:681275	spleen	UBERON	UBERON:0002106	New South Wales	GAZ	GAZ:00002793	-35.872	degree	UO	UO:0000185	148.5	degree	UO	UO:0000185	1356	meter	UO	UO:0000008	Animals were sourced as infection-naive eggs from four wild populations	Captive husbandry was performed under quarantine conditions	Experimental design involved blinded, randomized and controlled treatment groups	Frogs were exposed to Bd or sham-exposed to DSS	Lva109	Lva109Splysisbuffer	exposed	Kiandra	Exposed to Bd	Kiandra C	Spleen
Kosciuszko National Park, New South Wales, Australia	Litoria verreauxii	NCBITAXON	NCBITaxon:681275	liver	UBERON	UBERON:0002107	New South Wales	GAZ	GAZ:00002793	-35.872	degree	UO	UO:0000185	148.5	degree	UO	UO:0000185	1356	meter	UO	UO:0000008	Animals were sourced as infection-naive eggs from four wild populations	Captive husbandry was performed under quarantine conditions	Experimental design involved blinded, randomized and controlled treatment groups	Frogs were exposed to Bd or sham-exposed to DSS	Lva109	Lva109LiMeOH	exposed	Kiandra	Exposed to Bd	Kiandra C	Liver
Kosciuszko National Park, New South Wales, Australia	Litoria verreauxii	NCBITAXON	NCBITaxon:681275	skin of body	UBERON	UBERON:0002097	New South Wales	GAZ	GAZ:00002793	-35.872	degree	UO	UO:0000185	148.5	degree	UO	UO:0000185	1356	meter	UO	UO:0000008	Animals were sourced as infection-naive eggs from four wild populations	Captive husbandry was performed under quarantine conditions	Experimental design involved blinded, randomized and controlled treatment groups	Frogs were exposed to Bd or sham-exposed to DSS	Lva109	Lva109SkMeOH	exposed	Kiandra	Exposed to Bd	Kiandra C	Skin
Kosciuszko National Park, New South Wales, Australia	Litoria verreauxii	NCBITAXON	NCBITaxon:681275	skin mucus	UBERON	UBERON:0010152	New South Wales	GAZ	GAZ:00002793	-35.872	degree	UO	UO:0000185	148.5	degree	UO	UO:0000185	1356	meter	UO	UO:0000008	Animals were sourced as infection-naive eggs from four wild populations	Captive husbandry was performed under quarantine conditions	Experimental design involved blinded, randomized and controlled treatment groups	Frogs were exposed to Bd or sham-exposed to DSS	Lva109	Lva109swabAtDeath	exposed	Kiandra	Exposed to Bd	Kiandra C	Skin mucus
Kosciuszko National Park, New South Wales, Australia	Litoria verreauxii	NCBITAXON	NCBITaxon:681275	skin mucus	UBERON	UBERON:0010152	New South Wales	GAZ	GAZ:00002793	-35.872	degree	UO	UO:0000185	148.5	degree	UO	UO:0000185	1356	meter	UO	UO:0000008	Animals were sourced as infection-naive eggs from four wild populations	Captive husbandry was performed under quarantine conditions	Experimental design involved blinded, randomized and controlled treatment groups	Frogs were exposed to Bd or sham-exposed to DSS	Lva110	Lva110swabAtDeath	exposed	Kiandra	Exposed to Bd	Kiandra D	Skin mucus
Kosciuszko National Park, New South Wales, Australia	Litoria verreauxii	NCBITAXON	NCBITaxon:681275	skin mucus	UBERON	UBERON:0010152	New South Wales	GAZ	GAZ:00002793	-36.317	degree	UO	UO:0000185	148.26	degree	UO	UO:0000185	1525	meter	UO	UO:0000008	Animals were sourced as infection-naive eggs from four wild populations	Captive husbandry was performed under quarantine conditions	Experimental design involved blinded, randomized and controlled treatment groups	Frogs were exposed to Bd or sham-exposed to DSS	Lva111	Lva111swab06Oct	naive	Greymare	Exposed to Bd	Greymare C	Skin mucus
Kosciuszko National Park, New South Wales, Australia	Litoria verreauxii	NCBITAXON	NCBITaxon:681275	skin mucus	UBERON	UBERON:0010152	New South Wales	GAZ	GAZ:00002793	-36.317	degree	UO	UO:0000185	148.26	degree	UO	UO:0000185	1525	meter	UO	UO:0000008	Animals were sourced as infection-naive eggs from four wild populations	Captive husbandry was performed under quarantine conditions	Experimental design involved blinded, randomized and controlled treatment groups	Frogs were exposed to Bd or sham-exposed to DSS	Lva111	Lva111swab13Oct	naive	Greymare	Exposed to Bd	Greymare C	Skin mucus
Kosciuszko National Park, New South Wales, Australia	Litoria verreauxii	NCBITAXON	NCBITaxon:681275	skin mucus	UBERON	UBERON:0010152	New South Wales	GAZ	GAZ:00002793	-36.317	degree	UO	UO:0000185	148.26	degree	UO	UO:0000185	1525	meter	UO	UO:0000008	Animals were sourced as infection-naive eggs from four wild populations	Captive husbandry was performed under quarantine conditions	Experimental design involved blinded, randomized and controlled treatment groups	Frogs were exposed to Bd or sham-exposed to DSS	Lva111	Lva111swab20Oct	naive	Greymare	Exposed to Bd	Greymare C	Skin mucus
Kosciuszko National Park, New South Wales, Australia	Litoria verreauxii	NCBITAXON	NCBITaxon:681275	skin mucus	UBERON	UBERON:0010152	New South Wales	GAZ	GAZ:00002793	-36.317	degree	UO	UO:0000185	148.26	degree	UO	UO:0000185	1525	meter	UO	UO:0000008	Animals were sourced as infection-naive eggs from four wild populations	Captive husbandry was performed under quarantine conditions	Experimental design involved blinded, randomized and controlled treatment groups	Frogs were exposed to Bd or sham-exposed to DSS	Lva111	Lva111swab27Oct	naive	Greymare	Exposed to Bd	Greymare C	Skin mucus
Kosciuszko National Park, New South Wales, Australia	Litoria verreauxii	NCBITAXON	NCBITaxon:681275	skin mucus	UBERON	UBERON:0010152	New South Wales	GAZ	GAZ:00002793	-36.317	degree	UO	UO:0000185	148.26	degree	UO	UO:0000185	1525	meter	UO	UO:0000008	Animals were sourced as infection-naive eggs from four wild populations	Captive husbandry was performed under quarantine conditions	Experimental design involved blinded, randomized and controlled treatment groups	Frogs were exposed to Bd or sham-exposed to DSS	Lva111	Lva111swab03Nov	naive	Greymare	Exposed to Bd	Greymare C	Skin mucus
Kosciuszko National Park, New South Wales, Australia	Litoria verreauxii	NCBITAXON	NCBITaxon:681275	skin mucus	UBERON	UBERON:0010152	New South Wales	GAZ	GAZ:00002793	-36.317	degree	UO	UO:0000185	148.26	degree	UO	UO:0000185	1525	meter	UO	UO:0000008	Animals were sourced as infection-naive eggs from four wild populations	Captive husbandry was performed under quarantine conditions	Experimental design involved blinded, randomized and controlled treatment groups	Frogs were exposed to Bd or sham-exposed to DSS	Lva111	Lva111swab10Nov	naive	Greymare	Exposed to Bd	Greymare C	Skin mucus
Kosciuszko National Park, New South Wales, Australia	Litoria verreauxii	NCBITAXON	NCBITaxon:681275	skin mucus	UBERON	UBERON:0010152	New South Wales	GAZ	GAZ:00002793	-36.317	degree	UO	UO:0000185	148.26	degree	UO	UO:0000185	1525	meter	UO	UO:0000008	Animals were sourced as infection-naive eggs from four wild populations	Captive husbandry was performed under quarantine conditions	Experimental design involved blinded, randomized and controlled treatment groups	Frogs were exposed to Bd or sham-exposed to DSS	Lva111	Lva111swab17Nov	naive	Greymare	Exposed to Bd	Greymare C	Skin mucus
Kosciuszko National Park, New South Wales, Australia	Litoria verreauxii	NCBITAXON	NCBITaxon:681275	skin mucus	UBERON	UBERON:0010152	New South Wales	GAZ	GAZ:00002793	-36.317	degree	UO	UO:0000185	148.26	degree	UO	UO:0000185	1525	meter	UO	UO:0000008	Animals were sourced as infection-naive eggs from four wild populations	Captive husbandry was performed under quarantine conditions	Experimental design involved blinded, randomized and controlled treatment groups	Frogs were exposed to Bd or sham-exposed to DSS	Lva111	Lva111swabAtDeath	naive	Greymare	Exposed to Bd	Greymare C	Skin mucus
Kosciuszko National Park, New South Wales, Australia	Litoria verreauxii	NCBITAXON	NCBITaxon:681275	liver	UBERON	UBERON:0002107	New South Wales	GAZ	GAZ:00002793	-36.152	degree	UO	UO:0000185	148.563	degree	UO	UO:0000185	1451	meter	UO	UO:0000008	Animals were sourced as infection-naive eggs from four wild populations	Captive husbandry was performed under quarantine conditions	Experimental design involved blinded, randomized and controlled treatment groups	Frogs were exposed to Bd or sham-exposed to DSS	Lva112	Lva112Lilysisbuffer	exposed	Eucumbene	Sham exposed	Eucumbene D	Liver
Kosciuszko National Park, New South Wales, Australia	Litoria verreauxii	NCBITAXON	NCBITaxon:681275	skin of body	UBERON	UBERON:0002097	New South Wales	GAZ	GAZ:00002793	-36.152	degree	UO	UO:0000185	148.563	degree	UO	UO:0000185	1451	meter	UO	UO:0000008	Animals were sourced as infection-naive eggs from four wild populations	Captive husbandry was performed under quarantine conditions	Experimental design involved blinded, randomized and controlled treatment groups	Frogs were exposed to Bd or sham-exposed to DSS	Lva112	Lva112Sklysisbuffer	exposed	Eucumbene	Sham exposed	Eucumbene D	Skin
Kosciuszko National Park, New South Wales, Australia	Litoria verreauxii	NCBITAXON	NCBITaxon:681275	spleen	UBERON	UBERON:0002106	New South Wales	GAZ	GAZ:00002793	-36.152	degree	UO	UO:0000185	148.563	degree	UO	UO:0000185	1451	meter	UO	UO:0000008	Animals were sourced as infection-naive eggs from four wild populations	Captive husbandry was performed under quarantine conditions	Experimental design involved blinded, randomized and controlled treatment groups	Frogs were exposed to Bd or sham-exposed to DSS	Lva112	Lva112Splysisbuffer	exposed	Eucumbene	Sham exposed	Eucumbene D	Spleen
Kosciuszko National Park, New South Wales, Australia	Litoria verreauxii	NCBITAXON	NCBITaxon:681275	liver	UBERON	UBERON:0002107	New South Wales	GAZ	GAZ:00002793	-36.152	degree	UO	UO:0000185	148.563	degree	UO	UO:0000185	1451	meter	UO	UO:0000008	Animals were sourced as infection-naive eggs from four wild populations	Captive husbandry was performed under quarantine conditions	Experimental design involved blinded, randomized and controlled treatment groups	Frogs were exposed to Bd or sham-exposed to DSS	Lva112	Lva112LiMeOH	exposed	Eucumbene	Sham exposed	Eucumbene D	Liver
Kosciuszko National Park, New South Wales, Australia	Litoria verreauxii	NCBITAXON	NCBITaxon:681275	skin of body	UBERON	UBERON:0002097	New South Wales	GAZ	GAZ:00002793	-36.152	degree	UO	UO:0000185	148.563	degree	UO	UO:0000185	1451	meter	UO	UO:0000008	Animals were sourced as infection-naive eggs from four wild populations	Captive husbandry was performed under quarantine conditions	Experimental design involved blinded, randomized and controlled treatment groups	Frogs were exposed to Bd or sham-exposed to DSS	Lva112	Lva112SkMeOH	exposed	Eucumbene	Sham exposed	Eucumbene D	Skin
Kosciuszko National Park, New South Wales, Australia	Litoria verreauxii	NCBITAXON	NCBITaxon:681275	skin mucus	UBERON	UBERON:0010152	New South Wales	GAZ	GAZ:00002793	-36.152	degree	UO	UO:0000185	148.563	degree	UO	UO:0000185	1451	meter	UO	UO:0000008	Animals were sourced as infection-naive eggs from four wild populations	Captive husbandry was performed under quarantine conditions	Experimental design involved blinded, randomized and controlled treatment groups	Frogs were exposed to Bd or sham-exposed to DSS	Lva112	Lva112swabAtDeath	exposed	Eucumbene	Sham exposed	Eucumbene D	Skin mucus
Kosciuszko National Park, New South Wales, Australia	Litoria verreauxii	NCBITAXON	NCBITaxon:681275	liver	UBERON	UBERON:0002107	New South Wales	GAZ	GAZ:00002793	-36.152	degree	UO	UO:0000185	148.563	degree	UO	UO:0000185	1451	meter	UO	UO:0000008	Animals were sourced as infection-naive eggs from four wild populations	Captive husbandry was performed under quarantine conditions	Experimental design involved blinded, randomized and controlled treatment groups	Frogs were exposed to Bd or sham-exposed to DSS	Lva113	Lva113Lilysisbuffer	exposed	Eucumbene	Exposed to Bd	Eucumbene D	Liver
Kosciuszko National Park, New South Wales, Australia	Litoria verreauxii	NCBITAXON	NCBITaxon:681275	skin of body	UBERON	UBERON:0002097	New South Wales	GAZ	GAZ:00002793	-36.152	degree	UO	UO:0000185	148.563	degree	UO	UO:0000185	1451	meter	UO	UO:0000008	Animals were sourced as infection-naive eggs from four wild populations	Captive husbandry was performed under quarantine conditions	Experimental design involved blinded, randomized and controlled treatment groups	Frogs were exposed to Bd or sham-exposed to DSS	Lva113	Lva113Sklysisbuffer	exposed	Eucumbene	Exposed to Bd	Eucumbene D	Skin
Kosciuszko National Park, New South Wales, Australia	Litoria verreauxii	NCBITAXON	NCBITaxon:681275	spleen	UBERON	UBERON:0002106	New South Wales	GAZ	GAZ:00002793	-36.152	degree	UO	UO:0000185	148.563	degree	UO	UO:0000185	1451	meter	UO	UO:0000008	Animals were sourced as infection-naive eggs from four wild populations	Captive husbandry was performed under quarantine conditions	Experimental design involved blinded, randomized and controlled treatment groups	Frogs were exposed to Bd or sham-exposed to DSS	Lva113	Lva113Splysisbuffer	exposed	Eucumbene	Exposed to Bd	Eucumbene D	Spleen
Kosciuszko National Park, New South Wales, Australia	Litoria verreauxii	NCBITAXON	NCBITaxon:681275	liver	UBERON	UBERON:0002107	New South Wales	GAZ	GAZ:00002793	-36.152	degree	UO	UO:0000185	148.563	degree	UO	UO:0000185	1451	meter	UO	UO:0000008	Animals were sourced as infection-naive eggs from four wild populations	Captive husbandry was performed under quarantine conditions	Experimental design involved blinded, randomized and controlled treatment groups	Frogs were exposed to Bd or sham-exposed to DSS	Lva113	Lva113LiMeOH	exposed	Eucumbene	Exposed to Bd	Eucumbene D	Liver
Kosciuszko National Park, New South Wales, Australia	Litoria verreauxii	NCBITAXON	NCBITaxon:681275	skin of body	UBERON	UBERON:0002097	New South Wales	GAZ	GAZ:00002793	-36.152	degree	UO	UO:0000185	148.563	degree	UO	UO:0000185	1451	meter	UO	UO:0000008	Animals were sourced as infection-naive eggs from four wild populations	Captive husbandry was performed under quarantine conditions	Experimental design involved blinded, randomized and controlled treatment groups	Frogs were exposed to Bd or sham-exposed to DSS	Lva113	Lva113SkMeOH	exposed	Eucumbene	Exposed to Bd	Eucumbene D	Skin
Kosciuszko National Park, New South Wales, Australia	Litoria verreauxii	NCBITAXON	NCBITaxon:681275	skin mucus	UBERON	UBERON:0010152	New South Wales	GAZ	GAZ:00002793	-36.152	degree	UO	UO:0000185	148.563	degree	UO	UO:0000185	1451	meter	UO	UO:0000008	Animals were sourced as infection-naive eggs from four wild populations	Captive husbandry was performed under quarantine conditions	Experimental design involved blinded, randomized and controlled treatment groups	Frogs were exposed to Bd or sham-exposed to DSS	Lva113	Lva113swabAtDeath	exposed	Eucumbene	Exposed to Bd	Eucumbene D	Skin mucus
Kosciuszko National Park, New South Wales, Australia	Litoria verreauxii	NCBITAXON	NCBITaxon:681275	skin mucus	UBERON	UBERON:0010152	New South Wales	GAZ	GAZ:00002793	-36.036	degree	UO	UO:0000185	148.322	degree	UO	UO:0000185	1307	meter	UO	UO:0000008	Animals were sourced as infection-naive eggs from four wild populations	Captive husbandry was performed under quarantine conditions	Experimental design involved blinded, randomized and controlled treatment groups	Frogs were exposed to Bd or sham-exposed to DSS	Lva114	Lva114swabAtDeath	exposed	Ogilvies	Exposed to Bd	Ogilvies A	Skin mucus
Kosciuszko National Park, New South Wales, Australia	Litoria verreauxii	NCBITAXON	NCBITaxon:681275	liver	UBERON	UBERON:0002107	New South Wales	GAZ	GAZ:00002793	-36.317	degree	UO	UO:0000185	148.26	degree	UO	UO:0000185	1525	meter	UO	UO:0000008	Animals were sourced as infection-naive eggs from four wild populations	Captive husbandry was performed under quarantine conditions	Experimental design involved blinded, randomized and controlled treatment groups	Frogs were exposed to Bd or sham-exposed to DSS	Lva115	Lva115Lilysisbuffer	naive	Greymare	Exposed to Bd	Greymare B	Liver
Kosciuszko National Park, New South Wales, Australia	Litoria verreauxii	NCBITAXON	NCBITaxon:681275	skin of body	UBERON	UBERON:0002097	New South Wales	GAZ	GAZ:00002793	-36.317	degree	UO	UO:0000185	148.26	degree	UO	UO:0000185	1525	meter	UO	UO:0000008	Animals were sourced as infection-naive eggs from four wild populations	Captive husbandry was performed under quarantine conditions	Experimental design involved blinded, randomized and controlled treatment groups	Frogs were exposed to Bd or sham-exposed to DSS	Lva115	Lva115Sklysisbuffer	naive	Greymare	Exposed to Bd	Greymare B	Skin
Kosciuszko National Park, New South Wales, Australia	Litoria verreauxii	NCBITAXON	NCBITaxon:681275	spleen	UBERON	UBERON:0002106	New South Wales	GAZ	GAZ:00002793	-36.317	degree	UO	UO:0000185	148.26	degree	UO	UO:0000185	1525	meter	UO	UO:0000008	Animals were sourced as infection-naive eggs from four wild populations	Captive husbandry was performed under quarantine conditions	Experimental design involved blinded, randomized and controlled treatment groups	Frogs were exposed to Bd or sham-exposed to DSS	Lva115	Lva115Splysisbuffer	naive	Greymare	Exposed to Bd	Greymare B	Spleen
Kosciuszko National Park, New South Wales, Australia	Litoria verreauxii	NCBITAXON	NCBITaxon:681275	liver	UBERON	UBERON:0002107	New South Wales	GAZ	GAZ:00002793	-36.317	degree	UO	UO:0000185	148.26	degree	UO	UO:0000185	1525	meter	UO	UO:0000008	Animals were sourced as infection-naive eggs from four wild populations	Captive husbandry was performed under quarantine conditions	Experimental design involved blinded, randomized and controlled treatment groups	Frogs were exposed to Bd or sham-exposed to DSS	Lva115	Lva115LiMeOH	naive	Greymare	Exposed to Bd	Greymare B	Liver
Kosciuszko National Park, New South Wales, Australia	Litoria verreauxii	NCBITAXON	NCBITaxon:681275	skin of body	UBERON	UBERON:0002097	New South Wales	GAZ	GAZ:00002793	-36.317	degree	UO	UO:0000185	148.26	degree	UO	UO:0000185	1525	meter	UO	UO:0000008	Animals were sourced as infection-naive eggs from four wild populations	Captive husbandry was performed under quarantine conditions	Experimental design involved blinded, randomized and controlled treatment groups	Frogs were exposed to Bd or sham-exposed to DSS	Lva115	Lva115SkMeOH	naive	Greymare	Exposed to Bd	Greymare B	Skin
Kosciuszko National Park, New South Wales, Australia	Litoria verreauxii	NCBITAXON	NCBITaxon:681275	skin mucus	UBERON	UBERON:0010152	New South Wales	GAZ	GAZ:00002793	-36.317	degree	UO	UO:0000185	148.26	degree	UO	UO:0000185	1525	meter	UO	UO:0000008	Animals were sourced as infection-naive eggs from four wild populations	Captive husbandry was performed under quarantine conditions	Experimental design involved blinded, randomized and controlled treatment groups	Frogs were exposed to Bd or sham-exposed to DSS	Lva115	Lva115swabAtDeath	naive	Greymare	Exposed to Bd	Greymare B	Skin mucus
Kosciuszko National Park, New South Wales, Australia	Litoria verreauxii	NCBITAXON	NCBITaxon:681275	skin mucus	UBERON	UBERON:0010152	New South Wales	GAZ	GAZ:00002793	-36.036	degree	UO	UO:0000185	148.322	degree	UO	UO:0000185	1307	meter	UO	UO:0000008	Animals were sourced as infection-naive eggs from four wild populations	Captive husbandry was performed under quarantine conditions	Experimental design involved blinded, randomized and controlled treatment groups	Frogs were exposed to Bd or sham-exposed to DSS	Lva116	Lva116swabAtDeath	exposed	Ogilvies	Sham exposed	Ogilvies B	Skin mucus
Kosciuszko National Park, New South Wales, Australia	Litoria verreauxii	NCBITAXON	NCBITaxon:681275	liver	UBERON	UBERON:0002107	New South Wales	GAZ	GAZ:00002793	-36.152	degree	UO	UO:0000185	148.563	degree	UO	UO:0000185	1451	meter	UO	UO:0000008	Animals were sourced as infection-naive eggs from four wild populations	Captive husbandry was performed under quarantine conditions	Experimental design involved blinded, randomized and controlled treatment groups	Frogs were exposed to Bd or sham-exposed to DSS	Lva117	Lva117Lilysisbuffer	exposed	Eucumbene	Exposed to Bd	Eucumbene D	Liver
Kosciuszko National Park, New South Wales, Australia	Litoria verreauxii	NCBITAXON	NCBITaxon:681275	skin of body	UBERON	UBERON:0002097	New South Wales	GAZ	GAZ:00002793	-36.152	degree	UO	UO:0000185	148.563	degree	UO	UO:0000185	1451	meter	UO	UO:0000008	Animals were sourced as infection-naive eggs from four wild populations	Captive husbandry was performed under quarantine conditions	Experimental design involved blinded, randomized and controlled treatment groups	Frogs were exposed to Bd or sham-exposed to DSS	Lva117	Lva117Sklysisbuffer	exposed	Eucumbene	Exposed to Bd	Eucumbene D	Skin
Kosciuszko National Park, New South Wales, Australia	Litoria verreauxii	NCBITAXON	NCBITaxon:681275	spleen	UBERON	UBERON:0002106	New South Wales	GAZ	GAZ:00002793	-36.152	degree	UO	UO:0000185	148.563	degree	UO	UO:0000185	1451	meter	UO	UO:0000008	Animals were sourced as infection-naive eggs from four wild populations	Captive husbandry was performed under quarantine conditions	Experimental design involved blinded, randomized and controlled treatment groups	Frogs were exposed to Bd or sham-exposed to DSS	Lva117	Lva117Splysisbuffer	exposed	Eucumbene	Exposed to Bd	Eucumbene D	Spleen
Kosciuszko National Park, New South Wales, Australia	Litoria verreauxii	NCBITAXON	NCBITaxon:681275	liver	UBERON	UBERON:0002107	New South Wales	GAZ	GAZ:00002793	-36.152	degree	UO	UO:0000185	148.563	degree	UO	UO:0000185	1451	meter	UO	UO:0000008	Animals were sourced as infection-naive eggs from four wild populations	Captive husbandry was performed under quarantine conditions	Experimental design involved blinded, randomized and controlled treatment groups	Frogs were exposed to Bd or sham-exposed to DSS	Lva117	Lva117LiMeOH	exposed	Eucumbene	Exposed to Bd	Eucumbene D	Liver
Kosciuszko National Park, New South Wales, Australia	Litoria verreauxii	NCBITAXON	NCBITaxon:681275	skin of body	UBERON	UBERON:0002097	New South Wales	GAZ	GAZ:00002793	-36.152	degree	UO	UO:0000185	148.563	degree	UO	UO:0000185	1451	meter	UO	UO:0000008	Animals were sourced as infection-naive eggs from four wild populations	Captive husbandry was performed under quarantine conditions	Experimental design involved blinded, randomized and controlled treatment groups	Frogs were exposed to Bd or sham-exposed to DSS	Lva117	Lva117SkMeOH	exposed	Eucumbene	Exposed to Bd	Eucumbene D	Skin
Kosciuszko National Park, New South Wales, Australia	Litoria verreauxii	NCBITAXON	NCBITaxon:681275	skin mucus	UBERON	UBERON:0010152	New South Wales	GAZ	GAZ:00002793	-36.152	degree	UO	UO:0000185	148.563	degree	UO	UO:0000185	1451	meter	UO	UO:0000008	Animals were sourced as infection-naive eggs from four wild populations	Captive husbandry was performed under quarantine conditions	Experimental design involved blinded, randomized and controlled treatment groups	Frogs were exposed to Bd or sham-exposed to DSS	Lva117	Lva117swabAtDeath	exposed	Eucumbene	Exposed to Bd	Eucumbene D	Skin mucus
Kosciuszko National Park, New South Wales, Australia	Litoria verreauxii	NCBITAXON	NCBITaxon:681275	skin mucus	UBERON	UBERON:0010152	New South Wales	GAZ	GAZ:00002793	-35.872	degree	UO	UO:0000185	148.5	degree	UO	UO:0000185	1356	meter	UO	UO:0000008	Animals were sourced as infection-naive eggs from four wild populations	Captive husbandry was performed under quarantine conditions	Experimental design involved blinded, randomized and controlled treatment groups	Frogs were exposed to Bd or sham-exposed to DSS	Lva118	Lva118swabAtDeath	exposed	Kiandra	Exposed to Bd	Kiandra B	Skin mucus
Kosciuszko National Park, New South Wales, Australia	Litoria verreauxii	NCBITAXON	NCBITaxon:681275	skin mucus	UBERON	UBERON:0010152	New South Wales	GAZ	GAZ:00002793	-36.036	degree	UO	UO:0000185	148.322	degree	UO	UO:0000185	1307	meter	UO	UO:0000008	Animals were sourced as infection-naive eggs from four wild populations	Captive husbandry was performed under quarantine conditions	Experimental design involved blinded, randomized and controlled treatment groups	Frogs were exposed to Bd or sham-exposed to DSS	Lva119	Lva119swabAtDeath	exposed	Ogilvies	Exposed to Bd	Ogilvies A	Skin mucus
Kosciuszko National Park, New South Wales, Australia	Litoria verreauxii	NCBITAXON	NCBITaxon:681275	skin mucus	UBERON	UBERON:0010152	New South Wales	GAZ	GAZ:00002793	-36.036	degree	UO	UO:0000185	148.322	degree	UO	UO:0000185	1307	meter	UO	UO:0000008	Animals were sourced as infection-naive eggs from four wild populations	Captive husbandry was performed under quarantine conditions	Experimental design involved blinded, randomized and controlled treatment groups	Frogs were exposed to Bd or sham-exposed to DSS	Lva120	Lva120swab06Oct	exposed	Ogilvies	Exposed to Bd	Ogilvies A	Skin mucus
Kosciuszko National Park, New South Wales, Australia	Litoria verreauxii	NCBITAXON	NCBITaxon:681275	skin mucus	UBERON	UBERON:0010152	New South Wales	GAZ	GAZ:00002793	-36.036	degree	UO	UO:0000185	148.322	degree	UO	UO:0000185	1307	meter	UO	UO:0000008	Animals were sourced as infection-naive eggs from four wild populations	Captive husbandry was performed under quarantine conditions	Experimental design involved blinded, randomized and controlled treatment groups	Frogs were exposed to Bd or sham-exposed to DSS	Lva120	Lva120swab13Oct	exposed	Ogilvies	Exposed to Bd	Ogilvies A	Skin mucus
Kosciuszko National Park, New South Wales, Australia	Litoria verreauxii	NCBITAXON	NCBITaxon:681275	skin mucus	UBERON	UBERON:0010152	New South Wales	GAZ	GAZ:00002793	-36.036	degree	UO	UO:0000185	148.322	degree	UO	UO:0000185	1307	meter	UO	UO:0000008	Animals were sourced as infection-naive eggs from four wild populations	Captive husbandry was performed under quarantine conditions	Experimental design involved blinded, randomized and controlled treatment groups	Frogs were exposed to Bd or sham-exposed to DSS	Lva120	Lva120swabAtDeath	exposed	Ogilvies	Exposed to Bd	Ogilvies A	Skin mucus
Kosciuszko National Park, New South Wales, Australia	Litoria verreauxii	NCBITAXON	NCBITaxon:681275	liver	UBERON	UBERON:0002107	New South Wales	GAZ	GAZ:00002793	-35.872	degree	UO	UO:0000185	148.5	degree	UO	UO:0000185	1356	meter	UO	UO:0000008	Animals were sourced as infection-naive eggs from four wild populations	Captive husbandry was performed under quarantine conditions	Experimental design involved blinded, randomized and controlled treatment groups	Frogs were exposed to Bd or sham-exposed to DSS	Lva121	Lva121Lilysisbuffer	exposed	Kiandra	Exposed to Bd	Kiandra B	Liver
Kosciuszko National Park, New South Wales, Australia	Litoria verreauxii	NCBITAXON	NCBITaxon:681275	skin of body	UBERON	UBERON:0002097	New South Wales	GAZ	GAZ:00002793	-35.872	degree	UO	UO:0000185	148.5	degree	UO	UO:0000185	1356	meter	UO	UO:0000008	Animals were sourced as infection-naive eggs from four wild populations	Captive husbandry was performed under quarantine conditions	Experimental design involved blinded, randomized and controlled treatment groups	Frogs were exposed to Bd or sham-exposed to DSS	Lva121	Lva121Sklysisbuffer	exposed	Kiandra	Exposed to Bd	Kiandra B	Skin
Kosciuszko National Park, New South Wales, Australia	Litoria verreauxii	NCBITAXON	NCBITaxon:681275	spleen	UBERON	UBERON:0002106	New South Wales	GAZ	GAZ:00002793	-35.872	degree	UO	UO:0000185	148.5	degree	UO	UO:0000185	1356	meter	UO	UO:0000008	Animals were sourced as infection-naive eggs from four wild populations	Captive husbandry was performed under quarantine conditions	Experimental design involved blinded, randomized and controlled treatment groups	Frogs were exposed to Bd or sham-exposed to DSS	Lva121	Lva121Splysisbuffer	exposed	Kiandra	Exposed to Bd	Kiandra B	Spleen
Kosciuszko National Park, New South Wales, Australia	Litoria verreauxii	NCBITAXON	NCBITaxon:681275	liver	UBERON	UBERON:0002107	New South Wales	GAZ	GAZ:00002793	-35.872	degree	UO	UO:0000185	148.5	degree	UO	UO:0000185	1356	meter	UO	UO:0000008	Animals were sourced as infection-naive eggs from four wild populations	Captive husbandry was performed under quarantine conditions	Experimental design involved blinded, randomized and controlled treatment groups	Frogs were exposed to Bd or sham-exposed to DSS	Lva121	Lva121LiMeOH	exposed	Kiandra	Exposed to Bd	Kiandra B	Liver
Kosciuszko National Park, New South Wales, Australia	Litoria verreauxii	NCBITAXON	NCBITaxon:681275	skin of body	UBERON	UBERON:0002097	New South Wales	GAZ	GAZ:00002793	-35.872	degree	UO	UO:0000185	148.5	degree	UO	UO:0000185	1356	meter	UO	UO:0000008	Animals were sourced as infection-naive eggs from four wild populations	Captive husbandry was performed under quarantine conditions	Experimental design involved blinded, randomized and controlled treatment groups	Frogs were exposed to Bd or sham-exposed to DSS	Lva121	Lva121SkMeOH	exposed	Kiandra	Exposed to Bd	Kiandra B	Skin
Kosciuszko National Park, New South Wales, Australia	Litoria verreauxii	NCBITAXON	NCBITaxon:681275	skin mucus	UBERON	UBERON:0010152	New South Wales	GAZ	GAZ:00002793	-35.872	degree	UO	UO:0000185	148.5	degree	UO	UO:0000185	1356	meter	UO	UO:0000008	Animals were sourced as infection-naive eggs from four wild populations	Captive husbandry was performed under quarantine conditions	Experimental design involved blinded, randomized and controlled treatment groups	Frogs were exposed to Bd or sham-exposed to DSS	Lva121	Lva121swabAtDeath	exposed	Kiandra	Exposed to Bd	Kiandra B	Skin mucus
Kosciuszko National Park, New South Wales, Australia	Litoria verreauxii	NCBITAXON	NCBITaxon:681275	skin mucus	UBERON	UBERON:0010152	New South Wales	GAZ	GAZ:00002793	-36.152	degree	UO	UO:0000185	148.563	degree	UO	UO:0000185	1451	meter	UO	UO:0000008	Animals were sourced as infection-naive eggs from four wild populations	Captive husbandry was performed under quarantine conditions	Experimental design involved blinded, randomized and controlled treatment groups	Frogs were exposed to Bd or sham-exposed to DSS	Lva122	Lva122swab06Oct	exposed	Eucumbene	Exposed to Bd	Eucumbene C	Skin mucus
Kosciuszko National Park, New South Wales, Australia	Litoria verreauxii	NCBITAXON	NCBITaxon:681275	skin mucus	UBERON	UBERON:0010152	New South Wales	GAZ	GAZ:00002793	-36.152	degree	UO	UO:0000185	148.563	degree	UO	UO:0000185	1451	meter	UO	UO:0000008	Animals were sourced as infection-naive eggs from four wild populations	Captive husbandry was performed under quarantine conditions	Experimental design involved blinded, randomized and controlled treatment groups	Frogs were exposed to Bd or sham-exposed to DSS	Lva122	Lva122swabAtDeath	exposed	Eucumbene	Exposed to Bd	Eucumbene C	Skin mucus
Kosciuszko National Park, New South Wales, Australia	Litoria verreauxii	NCBITAXON	NCBITaxon:681275	skin mucus	UBERON	UBERON:0010152	New South Wales	GAZ	GAZ:00002793	-35.872	degree	UO	UO:0000185	148.5	degree	UO	UO:0000185	1356	meter	UO	UO:0000008	Animals were sourced as infection-naive eggs from four wild populations	Captive husbandry was performed under quarantine conditions	Experimental design involved blinded, randomized and controlled treatment groups	Frogs were exposed to Bd or sham-exposed to DSS	Lva123	Lva123swab06Oct	exposed	Kiandra	Sham exposed	Kiandra C	Skin mucus
Kosciuszko National Park, New South Wales, Australia	Litoria verreauxii	NCBITAXON	NCBITaxon:681275	skin mucus	UBERON	UBERON:0010152	New South Wales	GAZ	GAZ:00002793	-35.872	degree	UO	UO:0000185	148.5	degree	UO	UO:0000185	1356	meter	UO	UO:0000008	Animals were sourced as infection-naive eggs from four wild populations	Captive husbandry was performed under quarantine conditions	Experimental design involved blinded, randomized and controlled treatment groups	Frogs were exposed to Bd or sham-exposed to DSS	Lva123	Lva123swab13Oct	exposed	Kiandra	Sham exposed	Kiandra C	Skin mucus
Kosciuszko National Park, New South Wales, Australia	Litoria verreauxii	NCBITAXON	NCBITaxon:681275	skin mucus	UBERON	UBERON:0010152	New South Wales	GAZ	GAZ:00002793	-35.872	degree	UO	UO:0000185	148.5	degree	UO	UO:0000185	1356	meter	UO	UO:0000008	Animals were sourced as infection-naive eggs from four wild populations	Captive husbandry was performed under quarantine conditions	Experimental design involved blinded, randomized and controlled treatment groups	Frogs were exposed to Bd or sham-exposed to DSS	Lva123	Lva123swab20Oct	exposed	Kiandra	Sham exposed	Kiandra C	Skin mucus
Kosciuszko National Park, New South Wales, Australia	Litoria verreauxii	NCBITAXON	NCBITaxon:681275	skin mucus	UBERON	UBERON:0010152	New South Wales	GAZ	GAZ:00002793	-35.872	degree	UO	UO:0000185	148.5	degree	UO	UO:0000185	1356	meter	UO	UO:0000008	Animals were sourced as infection-naive eggs from four wild populations	Captive husbandry was performed under quarantine conditions	Experimental design involved blinded, randomized and controlled treatment groups	Frogs were exposed to Bd or sham-exposed to DSS	Lva123	Lva123swab27Oct	exposed	Kiandra	Sham exposed	Kiandra C	Skin mucus
Kosciuszko National Park, New South Wales, Australia	Litoria verreauxii	NCBITAXON	NCBITaxon:681275	skin mucus	UBERON	UBERON:0010152	New South Wales	GAZ	GAZ:00002793	-35.872	degree	UO	UO:0000185	148.5	degree	UO	UO:0000185	1356	meter	UO	UO:0000008	Animals were sourced as infection-naive eggs from four wild populations	Captive husbandry was performed under quarantine conditions	Experimental design involved blinded, randomized and controlled treatment groups	Frogs were exposed to Bd or sham-exposed to DSS	Lva123	Lva123swab03Nov	exposed	Kiandra	Sham exposed	Kiandra C	Skin mucus
Kosciuszko National Park, New South Wales, Australia	Litoria verreauxii	NCBITAXON	NCBITaxon:681275	skin mucus	UBERON	UBERON:0010152	New South Wales	GAZ	GAZ:00002793	-35.872	degree	UO	UO:0000185	148.5	degree	UO	UO:0000185	1356	meter	UO	UO:0000008	Animals were sourced as infection-naive eggs from four wild populations	Captive husbandry was performed under quarantine conditions	Experimental design involved blinded, randomized and controlled treatment groups	Frogs were exposed to Bd or sham-exposed to DSS	Lva123	Lva123swab10Nov	exposed	Kiandra	Sham exposed	Kiandra C	Skin mucus
Kosciuszko National Park, New South Wales, Australia	Litoria verreauxii	NCBITAXON	NCBITaxon:681275	skin mucus	UBERON	UBERON:0010152	New South Wales	GAZ	GAZ:00002793	-35.872	degree	UO	UO:0000185	148.5	degree	UO	UO:0000185	1356	meter	UO	UO:0000008	Animals were sourced as infection-naive eggs from four wild populations	Captive husbandry was performed under quarantine conditions	Experimental design involved blinded, randomized and controlled treatment groups	Frogs were exposed to Bd or sham-exposed to DSS	Lva123	Lva123swab17Nov	exposed	Kiandra	Sham exposed	Kiandra C	Skin mucus
Kosciuszko National Park, New South Wales, Australia	Litoria verreauxii	NCBITAXON	NCBITaxon:681275	skin mucus	UBERON	UBERON:0010152	New South Wales	GAZ	GAZ:00002793	-35.872	degree	UO	UO:0000185	148.5	degree	UO	UO:0000185	1356	meter	UO	UO:0000008	Animals were sourced as infection-naive eggs from four wild populations	Captive husbandry was performed under quarantine conditions	Experimental design involved blinded, randomized and controlled treatment groups	Frogs were exposed to Bd or sham-exposed to DSS	Lva123	Lva123swab24Nov	exposed	Kiandra	Sham exposed	Kiandra C	Skin mucus
Kosciuszko National Park, New South Wales, Australia	Litoria verreauxii	NCBITAXON	NCBITaxon:681275	skin mucus	UBERON	UBERON:0010152	New South Wales	GAZ	GAZ:00002793	-35.872	degree	UO	UO:0000185	148.5	degree	UO	UO:0000185	1356	meter	UO	UO:0000008	Animals were sourced as infection-naive eggs from four wild populations	Captive husbandry was performed under quarantine conditions	Experimental design involved blinded, randomized and controlled treatment groups	Frogs were exposed to Bd or sham-exposed to DSS	Lva123	Lva123swab01Dec	exposed	Kiandra	Sham exposed	Kiandra C	Skin mucus
Kosciuszko National Park, New South Wales, Australia	Litoria verreauxii	NCBITAXON	NCBITaxon:681275	skin mucus	UBERON	UBERON:0010152	New South Wales	GAZ	GAZ:00002793	-35.872	degree	UO	UO:0000185	148.5	degree	UO	UO:0000185	1356	meter	UO	UO:0000008	Animals were sourced as infection-naive eggs from four wild populations	Captive husbandry was performed under quarantine conditions	Experimental design involved blinded, randomized and controlled treatment groups	Frogs were exposed to Bd or sham-exposed to DSS	Lva123	Lva123swabAtDeath	exposed	Kiandra	Sham exposed	Kiandra C	Skin mucus
Kosciuszko National Park, New South Wales, Australia	Litoria verreauxii	NCBITAXON	NCBITaxon:681275	skin mucus	UBERON	UBERON:0010152	New South Wales	GAZ	GAZ:00002793	-36.152	degree	UO	UO:0000185	148.563	degree	UO	UO:0000185	1451	meter	UO	UO:0000008	Animals were sourced as infection-naive eggs from four wild populations	Captive husbandry was performed under quarantine conditions	Experimental design involved blinded, randomized and controlled treatment groups	Frogs were exposed to Bd or sham-exposed to DSS	Lva124	Lva124swab06Oct	exposed	Eucumbene	Exposed to Bd	Eucumbene B	Skin mucus
Kosciuszko National Park, New South Wales, Australia	Litoria verreauxii	NCBITAXON	NCBITaxon:681275	skin mucus	UBERON	UBERON:0010152	New South Wales	GAZ	GAZ:00002793	-36.152	degree	UO	UO:0000185	148.563	degree	UO	UO:0000185	1451	meter	UO	UO:0000008	Animals were sourced as infection-naive eggs from four wild populations	Captive husbandry was performed under quarantine conditions	Experimental design involved blinded, randomized and controlled treatment groups	Frogs were exposed to Bd or sham-exposed to DSS	Lva124	Lva124swab13Oct	exposed	Eucumbene	Exposed to Bd	Eucumbene B	Skin mucus
Kosciuszko National Park, New South Wales, Australia	Litoria verreauxii	NCBITAXON	NCBITaxon:681275	skin mucus	UBERON	UBERON:0010152	New South Wales	GAZ	GAZ:00002793	-36.152	degree	UO	UO:0000185	148.563	degree	UO	UO:0000185	1451	meter	UO	UO:0000008	Animals were sourced as infection-naive eggs from four wild populations	Captive husbandry was performed under quarantine conditions	Experimental design involved blinded, randomized and controlled treatment groups	Frogs were exposed to Bd or sham-exposed to DSS	Lva124	Lva124swabAtDeath	exposed	Eucumbene	Exposed to Bd	Eucumbene B	Skin mucus
Kosciuszko National Park, New South Wales, Australia	Litoria verreauxii	NCBITAXON	NCBITaxon:681275	skin mucus	UBERON	UBERON:0010152	New South Wales	GAZ	GAZ:00002793	-35.872	degree	UO	UO:0000185	148.5	degree	UO	UO:0000185	1356	meter	UO	UO:0000008	Animals were sourced as infection-naive eggs from four wild populations	Captive husbandry was performed under quarantine conditions	Experimental design involved blinded, randomized and controlled treatment groups	Frogs were exposed to Bd or sham-exposed to DSS	Lva125	Lva125swabAtDeath	exposed	Kiandra	Exposed to Bd	Kiandra D	Skin mucus
Kosciuszko National Park, New South Wales, Australia	Litoria verreauxii	NCBITAXON	NCBITaxon:681275	skin mucus	UBERON	UBERON:0010152	New South Wales	GAZ	GAZ:00002793	-36.317	degree	UO	UO:0000185	148.26	degree	UO	UO:0000185	1525	meter	UO	UO:0000008	Animals were sourced as infection-naive eggs from four wild populations	Captive husbandry was performed under quarantine conditions	Experimental design involved blinded, randomized and controlled treatment groups	Frogs were exposed to Bd or sham-exposed to DSS	Lva126	Lva126swabAtDeath	naive	Greymare	Exposed to Bd	Greymare B	Skin mucus
Kosciuszko National Park, New South Wales, Australia	Litoria verreauxii	NCBITAXON	NCBITaxon:681275	skin mucus	UBERON	UBERON:0010152	New South Wales	GAZ	GAZ:00002793	-36.317	degree	UO	UO:0000185	148.26	degree	UO	UO:0000185	1525	meter	UO	UO:0000008	Animals were sourced as infection-naive eggs from four wild populations	Captive husbandry was performed under quarantine conditions	Experimental design involved blinded, randomized and controlled treatment groups	Frogs were exposed to Bd or sham-exposed to DSS	Lva127	Lva127swabAtDeath	naive	Greymare	Exposed to Bd	Greymare B	Skin mucus
Kosciuszko National Park, New South Wales, Australia	Litoria verreauxii	NCBITAXON	NCBITaxon:681275	skin mucus	UBERON	UBERON:0010152	New South Wales	GAZ	GAZ:00002793	-36.152	degree	UO	UO:0000185	148.563	degree	UO	UO:0000185	1451	meter	UO	UO:0000008	Animals were sourced as infection-naive eggs from four wild populations	Captive husbandry was performed under quarantine conditions	Experimental design involved blinded, randomized and controlled treatment groups	Frogs were exposed to Bd or sham-exposed to DSS	Lva128	Lva128swabAtDeath	exposed	Eucumbene	Sham exposed	Eucumbene C	Skin mucus
Kosciuszko National Park, New South Wales, Australia	Litoria verreauxii	NCBITAXON	NCBITaxon:681275	liver	UBERON	UBERON:0002107	New South Wales	GAZ	GAZ:00002793	-36.036	degree	UO	UO:0000185	148.322	degree	UO	UO:0000185	1307	meter	UO	UO:0000008	Animals were sourced as infection-naive eggs from four wild populations	Captive husbandry was performed under quarantine conditions	Experimental design involved blinded, randomized and controlled treatment groups	Frogs were exposed to Bd or sham-exposed to DSS	Lva129	Lva129Lilysisbuffer	exposed	Ogilvies	Exposed to Bd	Ogilvies B	Liver
Kosciuszko National Park, New South Wales, Australia	Litoria verreauxii	NCBITAXON	NCBITaxon:681275	skin of body	UBERON	UBERON:0002097	New South Wales	GAZ	GAZ:00002793	-36.036	degree	UO	UO:0000185	148.322	degree	UO	UO:0000185	1307	meter	UO	UO:0000008	Animals were sourced as infection-naive eggs from four wild populations	Captive husbandry was performed under quarantine conditions	Experimental design involved blinded, randomized and controlled treatment groups	Frogs were exposed to Bd or sham-exposed to DSS	Lva129	Lva129Sklysisbuffer	exposed	Ogilvies	Exposed to Bd	Ogilvies B	Skin
Kosciuszko National Park, New South Wales, Australia	Litoria verreauxii	NCBITAXON	NCBITaxon:681275	spleen	UBERON	UBERON:0002106	New South Wales	GAZ	GAZ:00002793	-36.036	degree	UO	UO:0000185	148.322	degree	UO	UO:0000185	1307	meter	UO	UO:0000008	Animals were sourced as infection-naive eggs from four wild populations	Captive husbandry was performed under quarantine conditions	Experimental design involved blinded, randomized and controlled treatment groups	Frogs were exposed to Bd or sham-exposed to DSS	Lva129	Lva129Splysisbuffer	exposed	Ogilvies	Exposed to Bd	Ogilvies B	Spleen
Kosciuszko National Park, New South Wales, Australia	Litoria verreauxii	NCBITAXON	NCBITaxon:681275	liver	UBERON	UBERON:0002107	New South Wales	GAZ	GAZ:00002793	-36.036	degree	UO	UO:0000185	148.322	degree	UO	UO:0000185	1307	meter	UO	UO:0000008	Animals were sourced as infection-naive eggs from four wild populations	Captive husbandry was performed under quarantine conditions	Experimental design involved blinded, randomized and controlled treatment groups	Frogs were exposed to Bd or sham-exposed to DSS	Lva129	Lva129LiMeOH	exposed	Ogilvies	Exposed to Bd	Ogilvies B	Liver
Kosciuszko National Park, New South Wales, Australia	Litoria verreauxii	NCBITAXON	NCBITaxon:681275	skin of body	UBERON	UBERON:0002097	New South Wales	GAZ	GAZ:00002793	-36.036	degree	UO	UO:0000185	148.322	degree	UO	UO:0000185	1307	meter	UO	UO:0000008	Animals were sourced as infection-naive eggs from four wild populations	Captive husbandry was performed under quarantine conditions	Experimental design involved blinded, randomized and controlled treatment groups	Frogs were exposed to Bd or sham-exposed to DSS	Lva129	Lva129SkMeOH	exposed	Ogilvies	Exposed to Bd	Ogilvies B	Skin
Kosciuszko National Park, New South Wales, Australia	Litoria verreauxii	NCBITAXON	NCBITaxon:681275	skin mucus	UBERON	UBERON:0010152	New South Wales	GAZ	GAZ:00002793	-36.036	degree	UO	UO:0000185	148.322	degree	UO	UO:0000185	1307	meter	UO	UO:0000008	Animals were sourced as infection-naive eggs from four wild populations	Captive husbandry was performed under quarantine conditions	Experimental design involved blinded, randomized and controlled treatment groups	Frogs were exposed to Bd or sham-exposed to DSS	Lva129	Lva129swab06Oct	exposed	Ogilvies	Exposed to Bd	Ogilvies B	Skin mucus
Kosciuszko National Park, New South Wales, Australia	Litoria verreauxii	NCBITAXON	NCBITaxon:681275	skin mucus	UBERON	UBERON:0010152	New South Wales	GAZ	GAZ:00002793	-36.036	degree	UO	UO:0000185	148.322	degree	UO	UO:0000185	1307	meter	UO	UO:0000008	Animals were sourced as infection-naive eggs from four wild populations	Captive husbandry was performed under quarantine conditions	Experimental design involved blinded, randomized and controlled treatment groups	Frogs were exposed to Bd or sham-exposed to DSS	Lva129	Lva129swab13Oct	exposed	Ogilvies	Exposed to Bd	Ogilvies B	Skin mucus
Kosciuszko National Park, New South Wales, Australia	Litoria verreauxii	NCBITAXON	NCBITaxon:681275	skin mucus	UBERON	UBERON:0010152	New South Wales	GAZ	GAZ:00002793	-36.036	degree	UO	UO:0000185	148.322	degree	UO	UO:0000185	1307	meter	UO	UO:0000008	Animals were sourced as infection-naive eggs from four wild populations	Captive husbandry was performed under quarantine conditions	Experimental design involved blinded, randomized and controlled treatment groups	Frogs were exposed to Bd or sham-exposed to DSS	Lva129	Lva129swabAtDeath	exposed	Ogilvies	Exposed to Bd	Ogilvies B	Skin mucus
Kosciuszko National Park, New South Wales, Australia	Litoria verreauxii	NCBITAXON	NCBITaxon:681275	skin mucus	UBERON	UBERON:0010152	New South Wales	GAZ	GAZ:00002793	-36.317	degree	UO	UO:0000185	148.26	degree	UO	UO:0000185	1525	meter	UO	UO:0000008	Animals were sourced as infection-naive eggs from four wild populations	Captive husbandry was performed under quarantine conditions	Experimental design involved blinded, randomized and controlled treatment groups	Frogs were exposed to Bd or sham-exposed to DSS	Lva130	Lva130swab06Oct	naive	Greymare	Exposed to Bd	Greymare C	Skin mucus
Kosciuszko National Park, New South Wales, Australia	Litoria verreauxii	NCBITAXON	NCBITaxon:681275	skin mucus	UBERON	UBERON:0010152	New South Wales	GAZ	GAZ:00002793	-36.317	degree	UO	UO:0000185	148.26	degree	UO	UO:0000185	1525	meter	UO	UO:0000008	Animals were sourced as infection-naive eggs from four wild populations	Captive husbandry was performed under quarantine conditions	Experimental design involved blinded, randomized and controlled treatment groups	Frogs were exposed to Bd or sham-exposed to DSS	Lva130	Lva130swab13Oct	naive	Greymare	Exposed to Bd	Greymare C	Skin mucus
Kosciuszko National Park, New South Wales, Australia	Litoria verreauxii	NCBITAXON	NCBITaxon:681275	skin mucus	UBERON	UBERON:0010152	New South Wales	GAZ	GAZ:00002793	-36.317	degree	UO	UO:0000185	148.26	degree	UO	UO:0000185	1525	meter	UO	UO:0000008	Animals were sourced as infection-naive eggs from four wild populations	Captive husbandry was performed under quarantine conditions	Experimental design involved blinded, randomized and controlled treatment groups	Frogs were exposed to Bd or sham-exposed to DSS	Lva130	Lva130swab20Oct	naive	Greymare	Exposed to Bd	Greymare C	Skin mucus
Kosciuszko National Park, New South Wales, Australia	Litoria verreauxii	NCBITAXON	NCBITaxon:681275	skin mucus	UBERON	UBERON:0010152	New South Wales	GAZ	GAZ:00002793	-36.317	degree	UO	UO:0000185	148.26	degree	UO	UO:0000185	1525	meter	UO	UO:0000008	Animals were sourced as infection-naive eggs from four wild populations	Captive husbandry was performed under quarantine conditions	Experimental design involved blinded, randomized and controlled treatment groups	Frogs were exposed to Bd or sham-exposed to DSS	Lva130	Lva130swabAtDeath	naive	Greymare	Exposed to Bd	Greymare C	Skin mucus
Kosciuszko National Park, New South Wales, Australia	Litoria verreauxii	NCBITAXON	NCBITaxon:681275	skin mucus	UBERON	UBERON:0010152	New South Wales	GAZ	GAZ:00002793	-36.317	degree	UO	UO:0000185	148.26	degree	UO	UO:0000185	1525	meter	UO	UO:0000008	Animals were sourced as infection-naive eggs from four wild populations	Captive husbandry was performed under quarantine conditions	Experimental design involved blinded, randomized and controlled treatment groups	Frogs were exposed to Bd or sham-exposed to DSS	Lva131	Lva131swabAtDeath	naive	Greymare	Exposed to Bd	Greymare A	Skin mucus
Kosciuszko National Park, New South Wales, Australia	Litoria verreauxii	NCBITAXON	NCBITaxon:681275	skin mucus	UBERON	UBERON:0010152	New South Wales	GAZ	GAZ:00002793	-36.152	degree	UO	UO:0000185	148.563	degree	UO	UO:0000185	1451	meter	UO	UO:0000008	Animals were sourced as infection-naive eggs from four wild populations	Captive husbandry was performed under quarantine conditions	Experimental design involved blinded, randomized and controlled treatment groups	Frogs were exposed to Bd or sham-exposed to DSS	Lva132	Lva132swab06Oct	exposed	Eucumbene	Exposed to Bd	Eucumbene A	Skin mucus
Kosciuszko National Park, New South Wales, Australia	Litoria verreauxii	NCBITAXON	NCBITaxon:681275	skin mucus	UBERON	UBERON:0010152	New South Wales	GAZ	GAZ:00002793	-36.152	degree	UO	UO:0000185	148.563	degree	UO	UO:0000185	1451	meter	UO	UO:0000008	Animals were sourced as infection-naive eggs from four wild populations	Captive husbandry was performed under quarantine conditions	Experimental design involved blinded, randomized and controlled treatment groups	Frogs were exposed to Bd or sham-exposed to DSS	Lva132	Lva132swab13Oct	exposed	Eucumbene	Exposed to Bd	Eucumbene A	Skin mucus
Kosciuszko National Park, New South Wales, Australia	Litoria verreauxii	NCBITAXON	NCBITaxon:681275	skin mucus	UBERON	UBERON:0010152	New South Wales	GAZ	GAZ:00002793	-36.152	degree	UO	UO:0000185	148.563	degree	UO	UO:0000185	1451	meter	UO	UO:0000008	Animals were sourced as infection-naive eggs from four wild populations	Captive husbandry was performed under quarantine conditions	Experimental design involved blinded, randomized and controlled treatment groups	Frogs were exposed to Bd or sham-exposed to DSS	Lva132	Lva132swabAtDeath	exposed	Eucumbene	Exposed to Bd	Eucumbene A	Skin mucus
Kosciuszko National Park, New South Wales, Australia	Litoria verreauxii	NCBITAXON	NCBITaxon:681275	skin mucus	UBERON	UBERON:0010152	New South Wales	GAZ	GAZ:00002793	-35.872	degree	UO	UO:0000185	148.5	degree	UO	UO:0000185	1356	meter	UO	UO:0000008	Animals were sourced as infection-naive eggs from four wild populations	Captive husbandry was performed under quarantine conditions	Experimental design involved blinded, randomized and controlled treatment groups	Frogs were exposed to Bd or sham-exposed to DSS	Lva133	Lva133swab06Oct	exposed	Kiandra	Sham exposed	Kiandra D	Skin mucus
Kosciuszko National Park, New South Wales, Australia	Litoria verreauxii	NCBITAXON	NCBITaxon:681275	skin mucus	UBERON	UBERON:0010152	New South Wales	GAZ	GAZ:00002793	-35.872	degree	UO	UO:0000185	148.5	degree	UO	UO:0000185	1356	meter	UO	UO:0000008	Animals were sourced as infection-naive eggs from four wild populations	Captive husbandry was performed under quarantine conditions	Experimental design involved blinded, randomized and controlled treatment groups	Frogs were exposed to Bd or sham-exposed to DSS	Lva133	Lva133swab13Oct	exposed	Kiandra	Sham exposed	Kiandra D	Skin mucus
Kosciuszko National Park, New South Wales, Australia	Litoria verreauxii	NCBITAXON	NCBITaxon:681275	skin mucus	UBERON	UBERON:0010152	New South Wales	GAZ	GAZ:00002793	-35.872	degree	UO	UO:0000185	148.5	degree	UO	UO:0000185	1356	meter	UO	UO:0000008	Animals were sourced as infection-naive eggs from four wild populations	Captive husbandry was performed under quarantine conditions	Experimental design involved blinded, randomized and controlled treatment groups	Frogs were exposed to Bd or sham-exposed to DSS	Lva133	Lva133swab20Oct	exposed	Kiandra	Sham exposed	Kiandra D	Skin mucus
Kosciuszko National Park, New South Wales, Australia	Litoria verreauxii	NCBITAXON	NCBITaxon:681275	skin mucus	UBERON	UBERON:0010152	New South Wales	GAZ	GAZ:00002793	-35.872	degree	UO	UO:0000185	148.5	degree	UO	UO:0000185	1356	meter	UO	UO:0000008	Animals were sourced as infection-naive eggs from four wild populations	Captive husbandry was performed under quarantine conditions	Experimental design involved blinded, randomized and controlled treatment groups	Frogs were exposed to Bd or sham-exposed to DSS	Lva133	Lva133swab27Oct	exposed	Kiandra	Sham exposed	Kiandra D	Skin mucus
Kosciuszko National Park, New South Wales, Australia	Litoria verreauxii	NCBITAXON	NCBITaxon:681275	skin mucus	UBERON	UBERON:0010152	New South Wales	GAZ	GAZ:00002793	-35.872	degree	UO	UO:0000185	148.5	degree	UO	UO:0000185	1356	meter	UO	UO:0000008	Animals were sourced as infection-naive eggs from four wild populations	Captive husbandry was performed under quarantine conditions	Experimental design involved blinded, randomized and controlled treatment groups	Frogs were exposed to Bd or sham-exposed to DSS	Lva133	Lva133swab03Nov	exposed	Kiandra	Sham exposed	Kiandra D	Skin mucus
Kosciuszko National Park, New South Wales, Australia	Litoria verreauxii	NCBITAXON	NCBITaxon:681275	skin mucus	UBERON	UBERON:0010152	New South Wales	GAZ	GAZ:00002793	-35.872	degree	UO	UO:0000185	148.5	degree	UO	UO:0000185	1356	meter	UO	UO:0000008	Animals were sourced as infection-naive eggs from four wild populations	Captive husbandry was performed under quarantine conditions	Experimental design involved blinded, randomized and controlled treatment groups	Frogs were exposed to Bd or sham-exposed to DSS	Lva133	Lva133swab10Nov	exposed	Kiandra	Sham exposed	Kiandra D	Skin mucus
Kosciuszko National Park, New South Wales, Australia	Litoria verreauxii	NCBITAXON	NCBITaxon:681275	skin mucus	UBERON	UBERON:0010152	New South Wales	GAZ	GAZ:00002793	-35.872	degree	UO	UO:0000185	148.5	degree	UO	UO:0000185	1356	meter	UO	UO:0000008	Animals were sourced as infection-naive eggs from four wild populations	Captive husbandry was performed under quarantine conditions	Experimental design involved blinded, randomized and controlled treatment groups	Frogs were exposed to Bd or sham-exposed to DSS	Lva133	Lva133swab17Nov	exposed	Kiandra	Sham exposed	Kiandra D	Skin mucus
Kosciuszko National Park, New South Wales, Australia	Litoria verreauxii	NCBITAXON	NCBITaxon:681275	skin mucus	UBERON	UBERON:0010152	New South Wales	GAZ	GAZ:00002793	-35.872	degree	UO	UO:0000185	148.5	degree	UO	UO:0000185	1356	meter	UO	UO:0000008	Animals were sourced as infection-naive eggs from four wild populations	Captive husbandry was performed under quarantine conditions	Experimental design involved blinded, randomized and controlled treatment groups	Frogs were exposed to Bd or sham-exposed to DSS	Lva133	Lva133swabAtDeath	exposed	Kiandra	Sham exposed	Kiandra D	Skin mucus
Kosciuszko National Park, New South Wales, Australia	Litoria verreauxii	NCBITAXON	NCBITaxon:681275	skin mucus	UBERON	UBERON:0010152	New South Wales	GAZ	GAZ:00002793	-36.152	degree	UO	UO:0000185	148.563	degree	UO	UO:0000185	1451	meter	UO	UO:0000008	Animals were sourced as infection-naive eggs from four wild populations	Captive husbandry was performed under quarantine conditions	Experimental design involved blinded, randomized and controlled treatment groups	Frogs were exposed to Bd or sham-exposed to DSS	Lva134	Lva134swabAtDeath	exposed	Eucumbene	Exposed to Bd	Eucumbene C	Skin mucus
Kosciuszko National Park, New South Wales, Australia	Litoria verreauxii	NCBITAXON	NCBITaxon:681275	skin mucus	UBERON	UBERON:0010152	New South Wales	GAZ	GAZ:00002793	-35.872	degree	UO	UO:0000185	148.5	degree	UO	UO:0000185	1356	meter	UO	UO:0000008	Animals were sourced as infection-naive eggs from four wild populations	Captive husbandry was performed under quarantine conditions	Experimental design involved blinded, randomized and controlled treatment groups	Frogs were exposed to Bd or sham-exposed to DSS	Lva135	Lva135swab06Oct	exposed	Kiandra	Exposed to Bd	Kiandra A	Skin mucus
Kosciuszko National Park, New South Wales, Australia	Litoria verreauxii	NCBITAXON	NCBITaxon:681275	skin mucus	UBERON	UBERON:0010152	New South Wales	GAZ	GAZ:00002793	-35.872	degree	UO	UO:0000185	148.5	degree	UO	UO:0000185	1356	meter	UO	UO:0000008	Animals were sourced as infection-naive eggs from four wild populations	Captive husbandry was performed under quarantine conditions	Experimental design involved blinded, randomized and controlled treatment groups	Frogs were exposed to Bd or sham-exposed to DSS	Lva135	Lva135swab13Oct	exposed	Kiandra	Exposed to Bd	Kiandra A	Skin mucus
Kosciuszko National Park, New South Wales, Australia	Litoria verreauxii	NCBITAXON	NCBITaxon:681275	skin mucus	UBERON	UBERON:0010152	New South Wales	GAZ	GAZ:00002793	-35.872	degree	UO	UO:0000185	148.5	degree	UO	UO:0000185	1356	meter	UO	UO:0000008	Animals were sourced as infection-naive eggs from four wild populations	Captive husbandry was performed under quarantine conditions	Experimental design involved blinded, randomized and controlled treatment groups	Frogs were exposed to Bd or sham-exposed to DSS	Lva135	Lva135swabAtDeath	exposed	Kiandra	Exposed to Bd	Kiandra A	Skin mucus
Kosciuszko National Park, New South Wales, Australia	Litoria verreauxii	NCBITAXON	NCBITaxon:681275	skin mucus	UBERON	UBERON:0010152	New South Wales	GAZ	GAZ:00002793	-36.036	degree	UO	UO:0000185	148.322	degree	UO	UO:0000185	1307	meter	UO	UO:0000008	Animals were sourced as infection-naive eggs from four wild populations	Captive husbandry was performed under quarantine conditions	Experimental design involved blinded, randomized and controlled treatment groups	Frogs were exposed to Bd or sham-exposed to DSS	Lva136	Lva136swabAtDeath	exposed	Ogilvies	Exposed to Bd	Ogilvies A	Skin mucus
Kosciuszko National Park, New South Wales, Australia	Litoria verreauxii	NCBITAXON	NCBITaxon:681275	skin mucus	UBERON	UBERON:0010152	New South Wales	GAZ	GAZ:00002793	-36.152	degree	UO	UO:0000185	148.563	degree	UO	UO:0000185	1451	meter	UO	UO:0000008	Animals were sourced as infection-naive eggs from four wild populations	Captive husbandry was performed under quarantine conditions	Experimental design involved blinded, randomized and controlled treatment groups	Frogs were exposed to Bd or sham-exposed to DSS	Lva137	Lva137swabAtDeath	exposed	Eucumbene	Exposed to Bd	Eucumbene D	Skin mucus
Kosciuszko National Park, New South Wales, Australia	Litoria verreauxii	NCBITAXON	NCBITaxon:681275	skin mucus	UBERON	UBERON:0010152	New South Wales	GAZ	GAZ:00002793	-36.317	degree	UO	UO:0000185	148.26	degree	UO	UO:0000185	1525	meter	UO	UO:0000008	Animals were sourced as infection-naive eggs from four wild populations	Captive husbandry was performed under quarantine conditions	Experimental design involved blinded, randomized and controlled treatment groups	Frogs were exposed to Bd or sham-exposed to DSS	Lva138	Lva138swab06Oct	naive	Greymare	Exposed to Bd	Greymare B	Skin mucus
Kosciuszko National Park, New South Wales, Australia	Litoria verreauxii	NCBITAXON	NCBITaxon:681275	skin mucus	UBERON	UBERON:0010152	New South Wales	GAZ	GAZ:00002793	-36.317	degree	UO	UO:0000185	148.26	degree	UO	UO:0000185	1525	meter	UO	UO:0000008	Animals were sourced as infection-naive eggs from four wild populations	Captive husbandry was performed under quarantine conditions	Experimental design involved blinded, randomized and controlled treatment groups	Frogs were exposed to Bd or sham-exposed to DSS	Lva138	Lva138swab13Oct	naive	Greymare	Exposed to Bd	Greymare B	Skin mucus
Kosciuszko National Park, New South Wales, Australia	Litoria verreauxii	NCBITAXON	NCBITaxon:681275	skin mucus	UBERON	UBERON:0010152	New South Wales	GAZ	GAZ:00002793	-36.317	degree	UO	UO:0000185	148.26	degree	UO	UO:0000185	1525	meter	UO	UO:0000008	Animals were sourced as infection-naive eggs from four wild populations	Captive husbandry was performed under quarantine conditions	Experimental design involved blinded, randomized and controlled treatment groups	Frogs were exposed to Bd or sham-exposed to DSS	Lva138	Lva138swabAtDeath	naive	Greymare	Exposed to Bd	Greymare B	Skin mucus
Kosciuszko National Park, New South Wales, Australia	Litoria verreauxii	NCBITAXON	NCBITaxon:681275	liver	UBERON	UBERON:0002107	New South Wales	GAZ	GAZ:00002793	-36.152	degree	UO	UO:0000185	148.563	degree	UO	UO:0000185	1451	meter	UO	UO:0000008	Animals were sourced as infection-naive eggs from four wild populations	Captive husbandry was performed under quarantine conditions	Experimental design involved blinded, randomized and controlled treatment groups	Frogs were exposed to Bd or sham-exposed to DSS	Lva139	Lva139Lilysisbuffer	exposed	Eucumbene	Exposed to Bd	Eucumbene D	Liver
Kosciuszko National Park, New South Wales, Australia	Litoria verreauxii	NCBITAXON	NCBITaxon:681275	skin of body	UBERON	UBERON:0002097	New South Wales	GAZ	GAZ:00002793	-36.152	degree	UO	UO:0000185	148.563	degree	UO	UO:0000185	1451	meter	UO	UO:0000008	Animals were sourced as infection-naive eggs from four wild populations	Captive husbandry was performed under quarantine conditions	Experimental design involved blinded, randomized and controlled treatment groups	Frogs were exposed to Bd or sham-exposed to DSS	Lva139	Lva139Sklysisbuffer	exposed	Eucumbene	Exposed to Bd	Eucumbene D	Skin
Kosciuszko National Park, New South Wales, Australia	Litoria verreauxii	NCBITAXON	NCBITaxon:681275	spleen	UBERON	UBERON:0002106	New South Wales	GAZ	GAZ:00002793	-36.152	degree	UO	UO:0000185	148.563	degree	UO	UO:0000185	1451	meter	UO	UO:0000008	Animals were sourced as infection-naive eggs from four wild populations	Captive husbandry was performed under quarantine conditions	Experimental design involved blinded, randomized and controlled treatment groups	Frogs were exposed to Bd or sham-exposed to DSS	Lva139	Lva139Splysisbuffer	exposed	Eucumbene	Exposed to Bd	Eucumbene D	Spleen
Kosciuszko National Park, New South Wales, Australia	Litoria verreauxii	NCBITAXON	NCBITaxon:681275	liver	UBERON	UBERON:0002107	New South Wales	GAZ	GAZ:00002793	-36.152	degree	UO	UO:0000185	148.563	degree	UO	UO:0000185	1451	meter	UO	UO:0000008	Animals were sourced as infection-naive eggs from four wild populations	Captive husbandry was performed under quarantine conditions	Experimental design involved blinded, randomized and controlled treatment groups	Frogs were exposed to Bd or sham-exposed to DSS	Lva139	Lva139LiMeOH	exposed	Eucumbene	Exposed to Bd	Eucumbene D	Liver
Kosciuszko National Park, New South Wales, Australia	Litoria verreauxii	NCBITAXON	NCBITaxon:681275	skin of body	UBERON	UBERON:0002097	New South Wales	GAZ	GAZ:00002793	-36.152	degree	UO	UO:0000185	148.563	degree	UO	UO:0000185	1451	meter	UO	UO:0000008	Animals were sourced as infection-naive eggs from four wild populations	Captive husbandry was performed under quarantine conditions	Experimental design involved blinded, randomized and controlled treatment groups	Frogs were exposed to Bd or sham-exposed to DSS	Lva139	Lva139SkMeOH	exposed	Eucumbene	Exposed to Bd	Eucumbene D	Skin
Kosciuszko National Park, New South Wales, Australia	Litoria verreauxii	NCBITAXON	NCBITaxon:681275	skin mucus	UBERON	UBERON:0010152	New South Wales	GAZ	GAZ:00002793	-36.152	degree	UO	UO:0000185	148.563	degree	UO	UO:0000185	1451	meter	UO	UO:0000008	Animals were sourced as infection-naive eggs from four wild populations	Captive husbandry was performed under quarantine conditions	Experimental design involved blinded, randomized and controlled treatment groups	Frogs were exposed to Bd or sham-exposed to DSS	Lva139	Lva139swabAtDeath	exposed	Eucumbene	Exposed to Bd	Eucumbene D	Skin mucus
Kosciuszko National Park, New South Wales, Australia	Litoria verreauxii	NCBITAXON	NCBITaxon:681275	skin mucus	UBERON	UBERON:0010152	New South Wales	GAZ	GAZ:00002793	-36.152	degree	UO	UO:0000185	148.563	degree	UO	UO:0000185	1451	meter	UO	UO:0000008	Animals were sourced as infection-naive eggs from four wild populations	Captive husbandry was performed under quarantine conditions	Experimental design involved blinded, randomized and controlled treatment groups	Frogs were exposed to Bd or sham-exposed to DSS	Lva140	Lva140swabAtDeath	exposed	Eucumbene	Exposed to Bd	Eucumbene B	Skin mucus
Kosciuszko National Park, New South Wales, Australia	Litoria verreauxii	NCBITAXON	NCBITaxon:681275	skin mucus	UBERON	UBERON:0010152	New South Wales	GAZ	GAZ:00002793	-36.152	degree	UO	UO:0000185	148.563	degree	UO	UO:0000185	1451	meter	UO	UO:0000008	Animals were sourced as infection-naive eggs from four wild populations	Captive husbandry was performed under quarantine conditions	Experimental design involved blinded, randomized and controlled treatment groups	Frogs were exposed to Bd or sham-exposed to DSS	Lva141	Lva141swabAtDeath	exposed	Eucumbene	Exposed to Bd	Eucumbene D	Skin mucus
Kosciuszko National Park, New South Wales, Australia	Litoria verreauxii	NCBITAXON	NCBITaxon:681275	skin mucus	UBERON	UBERON:0010152	New South Wales	GAZ	GAZ:00002793	-36.152	degree	UO	UO:0000185	148.563	degree	UO	UO:0000185	1451	meter	UO	UO:0000008	Animals were sourced as infection-naive eggs from four wild populations	Captive husbandry was performed under quarantine conditions	Experimental design involved blinded, randomized and controlled treatment groups	Frogs were exposed to Bd or sham-exposed to DSS	Lva142	Lva142swabAtDeath	exposed	Eucumbene	Exposed to Bd	Eucumbene D	Skin mucus
Kosciuszko National Park, New South Wales, Australia	Litoria verreauxii	NCBITAXON	NCBITaxon:681275	liver	UBERON	UBERON:0002107	New South Wales	GAZ	GAZ:00002793	-36.317	degree	UO	UO:0000185	148.26	degree	UO	UO:0000185	1525	meter	UO	UO:0000008	Animals were sourced as infection-naive eggs from four wild populations	Captive husbandry was performed under quarantine conditions	Experimental design involved blinded, randomized and controlled treatment groups	Frogs were exposed to Bd or sham-exposed to DSS	Lva143	Lva143Lilysisbuffer	naive	Greymare	Sham exposed	Greymare B	Liver
Kosciuszko National Park, New South Wales, Australia	Litoria verreauxii	NCBITAXON	NCBITaxon:681275	skin of body	UBERON	UBERON:0002097	New South Wales	GAZ	GAZ:00002793	-36.317	degree	UO	UO:0000185	148.26	degree	UO	UO:0000185	1525	meter	UO	UO:0000008	Animals were sourced as infection-naive eggs from four wild populations	Captive husbandry was performed under quarantine conditions	Experimental design involved blinded, randomized and controlled treatment groups	Frogs were exposed to Bd or sham-exposed to DSS	Lva143	Lva143Sklysisbuffer	naive	Greymare	Sham exposed	Greymare B	Skin
Kosciuszko National Park, New South Wales, Australia	Litoria verreauxii	NCBITAXON	NCBITaxon:681275	spleen	UBERON	UBERON:0002106	New South Wales	GAZ	GAZ:00002793	-36.317	degree	UO	UO:0000185	148.26	degree	UO	UO:0000185	1525	meter	UO	UO:0000008	Animals were sourced as infection-naive eggs from four wild populations	Captive husbandry was performed under quarantine conditions	Experimental design involved blinded, randomized and controlled treatment groups	Frogs were exposed to Bd or sham-exposed to DSS	Lva143	Lva143Splysisbuffer	naive	Greymare	Sham exposed	Greymare B	Spleen
Kosciuszko National Park, New South Wales, Australia	Litoria verreauxii	NCBITAXON	NCBITaxon:681275	liver	UBERON	UBERON:0002107	New South Wales	GAZ	GAZ:00002793	-36.317	degree	UO	UO:0000185	148.26	degree	UO	UO:0000185	1525	meter	UO	UO:0000008	Animals were sourced as infection-naive eggs from four wild populations	Captive husbandry was performed under quarantine conditions	Experimental design involved blinded, randomized and controlled treatment groups	Frogs were exposed to Bd or sham-exposed to DSS	Lva143	Lva143LiMeOH	naive	Greymare	Sham exposed	Greymare B	Liver
Kosciuszko National Park, New South Wales, Australia	Litoria verreauxii	NCBITAXON	NCBITaxon:681275	skin of body	UBERON	UBERON:0002097	New South Wales	GAZ	GAZ:00002793	-36.317	degree	UO	UO:0000185	148.26	degree	UO	UO:0000185	1525	meter	UO	UO:0000008	Animals were sourced as infection-naive eggs from four wild populations	Captive husbandry was performed under quarantine conditions	Experimental design involved blinded, randomized and controlled treatment groups	Frogs were exposed to Bd or sham-exposed to DSS	Lva143	Lva143SkMeOH	naive	Greymare	Sham exposed	Greymare B	Skin
Kosciuszko National Park, New South Wales, Australia	Litoria verreauxii	NCBITAXON	NCBITaxon:681275	skin mucus	UBERON	UBERON:0010152	New South Wales	GAZ	GAZ:00002793	-36.317	degree	UO	UO:0000185	148.26	degree	UO	UO:0000185	1525	meter	UO	UO:0000008	Animals were sourced as infection-naive eggs from four wild populations	Captive husbandry was performed under quarantine conditions	Experimental design involved blinded, randomized and controlled treatment groups	Frogs were exposed to Bd or sham-exposed to DSS	Lva143	Lva143swabAtDeath	naive	Greymare	Sham exposed	Greymare B	Skin mucus
Kosciuszko National Park, New South Wales, Australia	Litoria verreauxii	NCBITAXON	NCBITaxon:681275	skin mucus	UBERON	UBERON:0010152	New South Wales	GAZ	GAZ:00002793	-35.872	degree	UO	UO:0000185	148.5	degree	UO	UO:0000185	1356	meter	UO	UO:0000008	Animals were sourced as infection-naive eggs from four wild populations	Captive husbandry was performed under quarantine conditions	Experimental design involved blinded, randomized and controlled treatment groups	Frogs were exposed to Bd or sham-exposed to DSS	Lva144	Lva144swabAtDeath	exposed	Kiandra	Sham exposed	Kiandra A	Skin mucus
Kosciuszko National Park, New South Wales, Australia	Litoria verreauxii	NCBITAXON	NCBITaxon:681275	skin mucus	UBERON	UBERON:0010152	New South Wales	GAZ	GAZ:00002793	-36.152	degree	UO	UO:0000185	148.563	degree	UO	UO:0000185	1451	meter	UO	UO:0000008	Animals were sourced as infection-naive eggs from four wild populations	Captive husbandry was performed under quarantine conditions	Experimental design involved blinded, randomized and controlled treatment groups	Frogs were exposed to Bd or sham-exposed to DSS	Lva145	Lva145swabAtDeath	exposed	Eucumbene	Exposed to Bd	Eucumbene A	Skin mucus
Kosciuszko National Park, New South Wales, Australia	Litoria verreauxii	NCBITAXON	NCBITaxon:681275	skin mucus	UBERON	UBERON:0010152	New South Wales	GAZ	GAZ:00002793	-36.317	degree	UO	UO:0000185	148.26	degree	UO	UO:0000185	1525	meter	UO	UO:0000008	Animals were sourced as infection-naive eggs from four wild populations	Captive husbandry was performed under quarantine conditions	Experimental design involved blinded, randomized and controlled treatment groups	Frogs were exposed to Bd or sham-exposed to DSS	Lva146	Lva146swabAtDeath	naive	Greymare	Exposed to Bd	Greymare C	Skin mucus
Kosciuszko National Park, New South Wales, Australia	Litoria verreauxii	NCBITAXON	NCBITaxon:681275	skin mucus	UBERON	UBERON:0010152	New South Wales	GAZ	GAZ:00002793	-36.036	degree	UO	UO:0000185	148.322	degree	UO	UO:0000185	1307	meter	UO	UO:0000008	Animals were sourced as infection-naive eggs from four wild populations	Captive husbandry was performed under quarantine conditions	Experimental design involved blinded, randomized and controlled treatment groups	Frogs were exposed to Bd or sham-exposed to DSS	Lva147	Lva147swab06Oct	exposed	Ogilvies	Exposed to Bd	Ogilvies B	Skin mucus
Kosciuszko National Park, New South Wales, Australia	Litoria verreauxii	NCBITAXON	NCBITaxon:681275	skin mucus	UBERON	UBERON:0010152	New South Wales	GAZ	GAZ:00002793	-36.036	degree	UO	UO:0000185	148.322	degree	UO	UO:0000185	1307	meter	UO	UO:0000008	Animals were sourced as infection-naive eggs from four wild populations	Captive husbandry was performed under quarantine conditions	Experimental design involved blinded, randomized and controlled treatment groups	Frogs were exposed to Bd or sham-exposed to DSS	Lva147	Lva147swab13Oct	exposed	Ogilvies	Exposed to Bd	Ogilvies B	Skin mucus
Kosciuszko National Park, New South Wales, Australia	Litoria verreauxii	NCBITAXON	NCBITaxon:681275	skin mucus	UBERON	UBERON:0010152	New South Wales	GAZ	GAZ:00002793	-36.036	degree	UO	UO:0000185	148.322	degree	UO	UO:0000185	1307	meter	UO	UO:0000008	Animals were sourced as infection-naive eggs from four wild populations	Captive husbandry was performed under quarantine conditions	Experimental design involved blinded, randomized and controlled treatment groups	Frogs were exposed to Bd or sham-exposed to DSS	Lva147	Lva147swabAtDeath	exposed	Ogilvies	Exposed to Bd	Ogilvies B	Skin mucus
Kosciuszko National Park, New South Wales, Australia	Litoria verreauxii	NCBITAXON	NCBITaxon:681275	skin mucus	UBERON	UBERON:0010152	New South Wales	GAZ	GAZ:00002793	-35.872	degree	UO	UO:0000185	148.5	degree	UO	UO:0000185	1356	meter	UO	UO:0000008	Animals were sourced as infection-naive eggs from four wild populations	Captive husbandry was performed under quarantine conditions	Experimental design involved blinded, randomized and controlled treatment groups	Frogs were exposed to Bd or sham-exposed to DSS	Lva148	Lva148swabAtDeath	exposed	Kiandra	Exposed to Bd	Kiandra B	Skin mucus
Kosciuszko National Park, New South Wales, Australia	Litoria verreauxii	NCBITAXON	NCBITaxon:681275	skin mucus	UBERON	UBERON:0010152	New South Wales	GAZ	GAZ:00002793	-36.152	degree	UO	UO:0000185	148.563	degree	UO	UO:0000185	1451	meter	UO	UO:0000008	Animals were sourced as infection-naive eggs from four wild populations	Captive husbandry was performed under quarantine conditions	Experimental design involved blinded, randomized and controlled treatment groups	Frogs were exposed to Bd or sham-exposed to DSS	Lva149	Lva149swabAtDeath	exposed	Eucumbene	Exposed to Bd	Eucumbene C	Skin mucus
Kosciuszko National Park, New South Wales, Australia	Litoria verreauxii	NCBITAXON	NCBITaxon:681275	liver	UBERON	UBERON:0002107	New South Wales	GAZ	GAZ:00002793	-36.152	degree	UO	UO:0000185	148.563	degree	UO	UO:0000185	1451	meter	UO	UO:0000008	Animals were sourced as infection-naive eggs from four wild populations	Captive husbandry was performed under quarantine conditions	Experimental design involved blinded, randomized and controlled treatment groups	Frogs were exposed to Bd or sham-exposed to DSS	Lva150	Lva150Lilysisbuffer	exposed	Eucumbene	Exposed to Bd	Eucumbene D	Liver
Kosciuszko National Park, New South Wales, Australia	Litoria verreauxii	NCBITAXON	NCBITaxon:681275	skin of body	UBERON	UBERON:0002097	New South Wales	GAZ	GAZ:00002793	-36.152	degree	UO	UO:0000185	148.563	degree	UO	UO:0000185	1451	meter	UO	UO:0000008	Animals were sourced as infection-naive eggs from four wild populations	Captive husbandry was performed under quarantine conditions	Experimental design involved blinded, randomized and controlled treatment groups	Frogs were exposed to Bd or sham-exposed to DSS	Lva150	Lva150Sklysisbuffer	exposed	Eucumbene	Exposed to Bd	Eucumbene D	Skin
Kosciuszko National Park, New South Wales, Australia	Litoria verreauxii	NCBITAXON	NCBITaxon:681275	spleen	UBERON	UBERON:0002106	New South Wales	GAZ	GAZ:00002793	-36.152	degree	UO	UO:0000185	148.563	degree	UO	UO:0000185	1451	meter	UO	UO:0000008	Animals were sourced as infection-naive eggs from four wild populations	Captive husbandry was performed under quarantine conditions	Experimental design involved blinded, randomized and controlled treatment groups	Frogs were exposed to Bd or sham-exposed to DSS	Lva150	Lva150Splysisbuffer	exposed	Eucumbene	Exposed to Bd	Eucumbene D	Spleen
Kosciuszko National Park, New South Wales, Australia	Litoria verreauxii	NCBITAXON	NCBITaxon:681275	liver	UBERON	UBERON:0002107	New South Wales	GAZ	GAZ:00002793	-36.152	degree	UO	UO:0000185	148.563	degree	UO	UO:0000185	1451	meter	UO	UO:0000008	Animals were sourced as infection-naive eggs from four wild populations	Captive husbandry was performed under quarantine conditions	Experimental design involved blinded, randomized and controlled treatment groups	Frogs were exposed to Bd or sham-exposed to DSS	Lva150	Lva150LiMeOH	exposed	Eucumbene	Exposed to Bd	Eucumbene D	Liver
Kosciuszko National Park, New South Wales, Australia	Litoria verreauxii	NCBITAXON	NCBITaxon:681275	skin of body	UBERON	UBERON:0002097	New South Wales	GAZ	GAZ:00002793	-36.152	degree	UO	UO:0000185	148.563	degree	UO	UO:0000185	1451	meter	UO	UO:0000008	Animals were sourced as infection-naive eggs from four wild populations	Captive husbandry was performed under quarantine conditions	Experimental design involved blinded, randomized and controlled treatment groups	Frogs were exposed to Bd or sham-exposed to DSS	Lva150	Lva150SkMeOH	exposed	Eucumbene	Exposed to Bd	Eucumbene D	Skin
Kosciuszko National Park, New South Wales, Australia	Litoria verreauxii	NCBITAXON	NCBITaxon:681275	skin mucus	UBERON	UBERON:0010152	New South Wales	GAZ	GAZ:00002793	-36.152	degree	UO	UO:0000185	148.563	degree	UO	UO:0000185	1451	meter	UO	UO:0000008	Animals were sourced as infection-naive eggs from four wild populations	Captive husbandry was performed under quarantine conditions	Experimental design involved blinded, randomized and controlled treatment groups	Frogs were exposed to Bd or sham-exposed to DSS	Lva150	Lva150swabAtDeath	exposed	Eucumbene	Exposed to Bd	Eucumbene D	Skin mucus
Kosciuszko National Park, New South Wales, Australia	Litoria verreauxii	NCBITAXON	NCBITaxon:681275	skin mucus	UBERON	UBERON:0010152	New South Wales	GAZ	GAZ:00002793	-36.036	degree	UO	UO:0000185	148.322	degree	UO	UO:0000185	1307	meter	UO	UO:0000008	Animals were sourced as infection-naive eggs from four wild populations	Captive husbandry was performed under quarantine conditions	Experimental design involved blinded, randomized and controlled treatment groups	Frogs were exposed to Bd or sham-exposed to DSS	Lva151	Lva151swabAtDeath	exposed	Ogilvies	Exposed to Bd	Ogilvies C	Skin mucus
Kosciuszko National Park, New South Wales, Australia	Litoria verreauxii	NCBITAXON	NCBITaxon:681275	skin mucus	UBERON	UBERON:0010152	New South Wales	GAZ	GAZ:00002793	-36.152	degree	UO	UO:0000185	148.563	degree	UO	UO:0000185	1451	meter	UO	UO:0000008	Animals were sourced as infection-naive eggs from four wild populations	Captive husbandry was performed under quarantine conditions	Experimental design involved blinded, randomized and controlled treatment groups	Frogs were exposed to Bd or sham-exposed to DSS	Lva152	Lva152swabAtDeath	exposed	Eucumbene	Exposed to Bd	Eucumbene B	Skin mucus
Kosciuszko National Park, New South Wales, Australia	Litoria verreauxii	NCBITAXON	NCBITaxon:681275	skin mucus	UBERON	UBERON:0010152	New South Wales	GAZ	GAZ:00002793	-36.317	degree	UO	UO:0000185	148.26	degree	UO	UO:0000185	1525	meter	UO	UO:0000008	Animals were sourced as infection-naive eggs from four wild populations	Captive husbandry was performed under quarantine conditions	Experimental design involved blinded, randomized and controlled treatment groups	Frogs were exposed to Bd or sham-exposed to DSS	Lva153	Lva153swabAtDeath	naive	Greymare	Exposed to Bd	Greymare B	Skin mucus
Kosciuszko National Park, New South Wales, Australia	Litoria verreauxii	NCBITAXON	NCBITaxon:681275	skin mucus	UBERON	UBERON:0010152	New South Wales	GAZ	GAZ:00002793	-36.317	degree	UO	UO:0000185	148.26	degree	UO	UO:0000185	1525	meter	UO	UO:0000008	Animals were sourced as infection-naive eggs from four wild populations	Captive husbandry was performed under quarantine conditions	Experimental design involved blinded, randomized and controlled treatment groups	Frogs were exposed to Bd or sham-exposed to DSS	Lva154	Lva154swab06Oct	naive	Greymare	Exposed to Bd	Greymare B	Skin mucus
Kosciuszko National Park, New South Wales, Australia	Litoria verreauxii	NCBITAXON	NCBITaxon:681275	skin mucus	UBERON	UBERON:0010152	New South Wales	GAZ	GAZ:00002793	-36.317	degree	UO	UO:0000185	148.26	degree	UO	UO:0000185	1525	meter	UO	UO:0000008	Animals were sourced as infection-naive eggs from four wild populations	Captive husbandry was performed under quarantine conditions	Experimental design involved blinded, randomized and controlled treatment groups	Frogs were exposed to Bd or sham-exposed to DSS	Lva154	Lva154swab13Oct	naive	Greymare	Exposed to Bd	Greymare B	Skin mucus
Kosciuszko National Park, New South Wales, Australia	Litoria verreauxii	NCBITAXON	NCBITaxon:681275	skin mucus	UBERON	UBERON:0010152	New South Wales	GAZ	GAZ:00002793	-36.317	degree	UO	UO:0000185	148.26	degree	UO	UO:0000185	1525	meter	UO	UO:0000008	Animals were sourced as infection-naive eggs from four wild populations	Captive husbandry was performed under quarantine conditions	Experimental design involved blinded, randomized and controlled treatment groups	Frogs were exposed to Bd or sham-exposed to DSS	Lva154	Lva154swab20Oct	naive	Greymare	Exposed to Bd	Greymare B	Skin mucus
Kosciuszko National Park, New South Wales, Australia	Litoria verreauxii	NCBITAXON	NCBITaxon:681275	skin mucus	UBERON	UBERON:0010152	New South Wales	GAZ	GAZ:00002793	-36.317	degree	UO	UO:0000185	148.26	degree	UO	UO:0000185	1525	meter	UO	UO:0000008	Animals were sourced as infection-naive eggs from four wild populations	Captive husbandry was performed under quarantine conditions	Experimental design involved blinded, randomized and controlled treatment groups	Frogs were exposed to Bd or sham-exposed to DSS	Lva154	Lva154swabAtDeath	naive	Greymare	Exposed to Bd	Greymare B	Skin mucus
Kosciuszko National Park, New South Wales, Australia	Litoria verreauxii	NCBITAXON	NCBITaxon:681275	skin mucus	UBERON	UBERON:0010152	New South Wales	GAZ	GAZ:00002793	-36.152	degree	UO	UO:0000185	148.563	degree	UO	UO:0000185	1451	meter	UO	UO:0000008	Animals were sourced as infection-naive eggs from four wild populations	Captive husbandry was performed under quarantine conditions	Experimental design involved blinded, randomized and controlled treatment groups	Frogs were exposed to Bd or sham-exposed to DSS	Lva155	Lva155swabAtDeath	exposed	Eucumbene	Exposed to Bd	Eucumbene B	Skin mucus
Kosciuszko National Park, New South Wales, Australia	Litoria verreauxii	NCBITAXON	NCBITaxon:681275	liver	UBERON	UBERON:0002107	New South Wales	GAZ	GAZ:00002793	-35.872	degree	UO	UO:0000185	148.5	degree	UO	UO:0000185	1356	meter	UO	UO:0000008	Animals were sourced as infection-naive eggs from four wild populations	Captive husbandry was performed under quarantine conditions	Experimental design involved blinded, randomized and controlled treatment groups	Frogs were exposed to Bd or sham-exposed to DSS	Lva156	Lva156Lilysisbuffer	exposed	Kiandra	Exposed to Bd	Kiandra B	Liver
Kosciuszko National Park, New South Wales, Australia	Litoria verreauxii	NCBITAXON	NCBITaxon:681275	skin of body	UBERON	UBERON:0002097	New South Wales	GAZ	GAZ:00002793	-35.872	degree	UO	UO:0000185	148.5	degree	UO	UO:0000185	1356	meter	UO	UO:0000008	Animals were sourced as infection-naive eggs from four wild populations	Captive husbandry was performed under quarantine conditions	Experimental design involved blinded, randomized and controlled treatment groups	Frogs were exposed to Bd or sham-exposed to DSS	Lva156	Lva156Sklysisbuffer	exposed	Kiandra	Exposed to Bd	Kiandra B	Skin
Kosciuszko National Park, New South Wales, Australia	Litoria verreauxii	NCBITAXON	NCBITaxon:681275	spleen	UBERON	UBERON:0002106	New South Wales	GAZ	GAZ:00002793	-35.872	degree	UO	UO:0000185	148.5	degree	UO	UO:0000185	1356	meter	UO	UO:0000008	Animals were sourced as infection-naive eggs from four wild populations	Captive husbandry was performed under quarantine conditions	Experimental design involved blinded, randomized and controlled treatment groups	Frogs were exposed to Bd or sham-exposed to DSS	Lva156	Lva156Splysisbuffer	exposed	Kiandra	Exposed to Bd	Kiandra B	Spleen
Kosciuszko National Park, New South Wales, Australia	Litoria verreauxii	NCBITAXON	NCBITaxon:681275	liver	UBERON	UBERON:0002107	New South Wales	GAZ	GAZ:00002793	-35.872	degree	UO	UO:0000185	148.5	degree	UO	UO:0000185	1356	meter	UO	UO:0000008	Animals were sourced as infection-naive eggs from four wild populations	Captive husbandry was performed under quarantine conditions	Experimental design involved blinded, randomized and controlled treatment groups	Frogs were exposed to Bd or sham-exposed to DSS	Lva156	Lva156LiMeOH	exposed	Kiandra	Exposed to Bd	Kiandra B	Liver
Kosciuszko National Park, New South Wales, Australia	Litoria verreauxii	NCBITAXON	NCBITaxon:681275	skin of body	UBERON	UBERON:0002097	New South Wales	GAZ	GAZ:00002793	-35.872	degree	UO	UO:0000185	148.5	degree	UO	UO:0000185	1356	meter	UO	UO:0000008	Animals were sourced as infection-naive eggs from four wild populations	Captive husbandry was performed under quarantine conditions	Experimental design involved blinded, randomized and controlled treatment groups	Frogs were exposed to Bd or sham-exposed to DSS	Lva156	Lva156SkMeOH	exposed	Kiandra	Exposed to Bd	Kiandra B	Skin
Kosciuszko National Park, New South Wales, Australia	Litoria verreauxii	NCBITAXON	NCBITaxon:681275	skin mucus	UBERON	UBERON:0010152	New South Wales	GAZ	GAZ:00002793	-35.872	degree	UO	UO:0000185	148.5	degree	UO	UO:0000185	1356	meter	UO	UO:0000008	Animals were sourced as infection-naive eggs from four wild populations	Captive husbandry was performed under quarantine conditions	Experimental design involved blinded, randomized and controlled treatment groups	Frogs were exposed to Bd or sham-exposed to DSS	Lva156	Lva156swabAtDeath	exposed	Kiandra	Exposed to Bd	Kiandra B	Skin mucus
Kosciuszko National Park, New South Wales, Australia	Litoria verreauxii	NCBITAXON	NCBITaxon:681275	skin mucus	UBERON	UBERON:0010152	New South Wales	GAZ	GAZ:00002793	-36.317	degree	UO	UO:0000185	148.26	degree	UO	UO:0000185	1525	meter	UO	UO:0000008	Animals were sourced as infection-naive eggs from four wild populations	Captive husbandry was performed under quarantine conditions	Experimental design involved blinded, randomized and controlled treatment groups	Frogs were exposed to Bd or sham-exposed to DSS	Lva157	Lva157swab06Oct	naive	Greymare	Exposed to Bd	Greymare D	Skin mucus
Kosciuszko National Park, New South Wales, Australia	Litoria verreauxii	NCBITAXON	NCBITaxon:681275	skin mucus	UBERON	UBERON:0010152	New South Wales	GAZ	GAZ:00002793	-36.317	degree	UO	UO:0000185	148.26	degree	UO	UO:0000185	1525	meter	UO	UO:0000008	Animals were sourced as infection-naive eggs from four wild populations	Captive husbandry was performed under quarantine conditions	Experimental design involved blinded, randomized and controlled treatment groups	Frogs were exposed to Bd or sham-exposed to DSS	Lva157	Lva157swab13Oct	naive	Greymare	Exposed to Bd	Greymare D	Skin mucus
Kosciuszko National Park, New South Wales, Australia	Litoria verreauxii	NCBITAXON	NCBITaxon:681275	skin mucus	UBERON	UBERON:0010152	New South Wales	GAZ	GAZ:00002793	-36.317	degree	UO	UO:0000185	148.26	degree	UO	UO:0000185	1525	meter	UO	UO:0000008	Animals were sourced as infection-naive eggs from four wild populations	Captive husbandry was performed under quarantine conditions	Experimental design involved blinded, randomized and controlled treatment groups	Frogs were exposed to Bd or sham-exposed to DSS	Lva157	Lva157swabAtDeath	naive	Greymare	Exposed to Bd	Greymare D	Skin mucus
Kosciuszko National Park, New South Wales, Australia	Litoria verreauxii	NCBITAXON	NCBITaxon:681275	skin mucus	UBERON	UBERON:0010152	New South Wales	GAZ	GAZ:00002793	-36.152	degree	UO	UO:0000185	148.563	degree	UO	UO:0000185	1451	meter	UO	UO:0000008	Animals were sourced as infection-naive eggs from four wild populations	Captive husbandry was performed under quarantine conditions	Experimental design involved blinded, randomized and controlled treatment groups	Frogs were exposed to Bd or sham-exposed to DSS	Lva158	Lva158swab06Oct	exposed	Eucumbene	Exposed to Bd	Eucumbene A	Skin mucus
Kosciuszko National Park, New South Wales, Australia	Litoria verreauxii	NCBITAXON	NCBITaxon:681275	skin mucus	UBERON	UBERON:0010152	New South Wales	GAZ	GAZ:00002793	-36.152	degree	UO	UO:0000185	148.563	degree	UO	UO:0000185	1451	meter	UO	UO:0000008	Animals were sourced as infection-naive eggs from four wild populations	Captive husbandry was performed under quarantine conditions	Experimental design involved blinded, randomized and controlled treatment groups	Frogs were exposed to Bd or sham-exposed to DSS	Lva158	Lva158swab13Oct	exposed	Eucumbene	Exposed to Bd	Eucumbene A	Skin mucus
Kosciuszko National Park, New South Wales, Australia	Litoria verreauxii	NCBITAXON	NCBITaxon:681275	skin mucus	UBERON	UBERON:0010152	New South Wales	GAZ	GAZ:00002793	-36.152	degree	UO	UO:0000185	148.563	degree	UO	UO:0000185	1451	meter	UO	UO:0000008	Animals were sourced as infection-naive eggs from four wild populations	Captive husbandry was performed under quarantine conditions	Experimental design involved blinded, randomized and controlled treatment groups	Frogs were exposed to Bd or sham-exposed to DSS	Lva158	Lva158swabAtDeath	exposed	Eucumbene	Exposed to Bd	Eucumbene A	Skin mucus
Kosciuszko National Park, New South Wales, Australia	Litoria verreauxii	NCBITAXON	NCBITaxon:681275	liver	UBERON	UBERON:0002107	New South Wales	GAZ	GAZ:00002793	-36.152	degree	UO	UO:0000185	148.563	degree	UO	UO:0000185	1451	meter	UO	UO:0000008	Animals were sourced as infection-naive eggs from four wild populations	Captive husbandry was performed under quarantine conditions	Experimental design involved blinded, randomized and controlled treatment groups	Frogs were exposed to Bd or sham-exposed to DSS	Lva159	Lva159Lilysisbuffer	exposed	Eucumbene	Sham exposed	Eucumbene D	Liver
Kosciuszko National Park, New South Wales, Australia	Litoria verreauxii	NCBITAXON	NCBITaxon:681275	skin of body	UBERON	UBERON:0002097	New South Wales	GAZ	GAZ:00002793	-36.152	degree	UO	UO:0000185	148.563	degree	UO	UO:0000185	1451	meter	UO	UO:0000008	Animals were sourced as infection-naive eggs from four wild populations	Captive husbandry was performed under quarantine conditions	Experimental design involved blinded, randomized and controlled treatment groups	Frogs were exposed to Bd or sham-exposed to DSS	Lva159	Lva159Sklysisbuffer	exposed	Eucumbene	Sham exposed	Eucumbene D	Skin
Kosciuszko National Park, New South Wales, Australia	Litoria verreauxii	NCBITAXON	NCBITaxon:681275	spleen	UBERON	UBERON:0002106	New South Wales	GAZ	GAZ:00002793	-36.152	degree	UO	UO:0000185	148.563	degree	UO	UO:0000185	1451	meter	UO	UO:0000008	Animals were sourced as infection-naive eggs from four wild populations	Captive husbandry was performed under quarantine conditions	Experimental design involved blinded, randomized and controlled treatment groups	Frogs were exposed to Bd or sham-exposed to DSS	Lva159	Lva159Splysisbuffer	exposed	Eucumbene	Sham exposed	Eucumbene D	Spleen
Kosciuszko National Park, New South Wales, Australia	Litoria verreauxii	NCBITAXON	NCBITaxon:681275	liver	UBERON	UBERON:0002107	New South Wales	GAZ	GAZ:00002793	-36.152	degree	UO	UO:0000185	148.563	degree	UO	UO:0000185	1451	meter	UO	UO:0000008	Animals were sourced as infection-naive eggs from four wild populations	Captive husbandry was performed under quarantine conditions	Experimental design involved blinded, randomized and controlled treatment groups	Frogs were exposed to Bd or sham-exposed to DSS	Lva159	Lva159LiMeOH	exposed	Eucumbene	Sham exposed	Eucumbene D	Liver
Kosciuszko National Park, New South Wales, Australia	Litoria verreauxii	NCBITAXON	NCBITaxon:681275	skin of body	UBERON	UBERON:0002097	New South Wales	GAZ	GAZ:00002793	-36.152	degree	UO	UO:0000185	148.563	degree	UO	UO:0000185	1451	meter	UO	UO:0000008	Animals were sourced as infection-naive eggs from four wild populations	Captive husbandry was performed under quarantine conditions	Experimental design involved blinded, randomized and controlled treatment groups	Frogs were exposed to Bd or sham-exposed to DSS	Lva159	Lva159SkMeOH	exposed	Eucumbene	Sham exposed	Eucumbene D	Skin
Kosciuszko National Park, New South Wales, Australia	Litoria verreauxii	NCBITAXON	NCBITaxon:681275	skin mucus	UBERON	UBERON:0010152	New South Wales	GAZ	GAZ:00002793	-36.152	degree	UO	UO:0000185	148.563	degree	UO	UO:0000185	1451	meter	UO	UO:0000008	Animals were sourced as infection-naive eggs from four wild populations	Captive husbandry was performed under quarantine conditions	Experimental design involved blinded, randomized and controlled treatment groups	Frogs were exposed to Bd or sham-exposed to DSS	Lva159	Lva159swabAtDeath	exposed	Eucumbene	Sham exposed	Eucumbene D	Skin mucus
Kosciuszko National Park, New South Wales, Australia	Litoria verreauxii	NCBITAXON	NCBITaxon:681275	skin mucus	UBERON	UBERON:0010152	New South Wales	GAZ	GAZ:00002793	-36.152	degree	UO	UO:0000185	148.563	degree	UO	UO:0000185	1451	meter	UO	UO:0000008	Animals were sourced as infection-naive eggs from four wild populations	Captive husbandry was performed under quarantine conditions	Experimental design involved blinded, randomized and controlled treatment groups	Frogs were exposed to Bd or sham-exposed to DSS	Lva160	Lva160swab06Oct	exposed	Eucumbene	Sham exposed	Eucumbene C	Skin mucus
Kosciuszko National Park, New South Wales, Australia	Litoria verreauxii	NCBITAXON	NCBITaxon:681275	skin mucus	UBERON	UBERON:0010152	New South Wales	GAZ	GAZ:00002793	-36.152	degree	UO	UO:0000185	148.563	degree	UO	UO:0000185	1451	meter	UO	UO:0000008	Animals were sourced as infection-naive eggs from four wild populations	Captive husbandry was performed under quarantine conditions	Experimental design involved blinded, randomized and controlled treatment groups	Frogs were exposed to Bd or sham-exposed to DSS	Lva160	Lva160swab13Oct	exposed	Eucumbene	Sham exposed	Eucumbene C	Skin mucus
Kosciuszko National Park, New South Wales, Australia	Litoria verreauxii	NCBITAXON	NCBITaxon:681275	skin mucus	UBERON	UBERON:0010152	New South Wales	GAZ	GAZ:00002793	-36.152	degree	UO	UO:0000185	148.563	degree	UO	UO:0000185	1451	meter	UO	UO:0000008	Animals were sourced as infection-naive eggs from four wild populations	Captive husbandry was performed under quarantine conditions	Experimental design involved blinded, randomized and controlled treatment groups	Frogs were exposed to Bd or sham-exposed to DSS	Lva160	Lva160swab20Oct	exposed	Eucumbene	Sham exposed	Eucumbene C	Skin mucus
Kosciuszko National Park, New South Wales, Australia	Litoria verreauxii	NCBITAXON	NCBITaxon:681275	skin mucus	UBERON	UBERON:0010152	New South Wales	GAZ	GAZ:00002793	-36.152	degree	UO	UO:0000185	148.563	degree	UO	UO:0000185	1451	meter	UO	UO:0000008	Animals were sourced as infection-naive eggs from four wild populations	Captive husbandry was performed under quarantine conditions	Experimental design involved blinded, randomized and controlled treatment groups	Frogs were exposed to Bd or sham-exposed to DSS	Lva160	Lva160swab27Oct	exposed	Eucumbene	Sham exposed	Eucumbene C	Skin mucus
Kosciuszko National Park, New South Wales, Australia	Litoria verreauxii	NCBITAXON	NCBITaxon:681275	skin mucus	UBERON	UBERON:0010152	New South Wales	GAZ	GAZ:00002793	-36.152	degree	UO	UO:0000185	148.563	degree	UO	UO:0000185	1451	meter	UO	UO:0000008	Animals were sourced as infection-naive eggs from four wild populations	Captive husbandry was performed under quarantine conditions	Experimental design involved blinded, randomized and controlled treatment groups	Frogs were exposed to Bd or sham-exposed to DSS	Lva160	Lva160swab03Nov	exposed	Eucumbene	Sham exposed	Eucumbene C	Skin mucus
Kosciuszko National Park, New South Wales, Australia	Litoria verreauxii	NCBITAXON	NCBITaxon:681275	skin mucus	UBERON	UBERON:0010152	New South Wales	GAZ	GAZ:00002793	-36.152	degree	UO	UO:0000185	148.563	degree	UO	UO:0000185	1451	meter	UO	UO:0000008	Animals were sourced as infection-naive eggs from four wild populations	Captive husbandry was performed under quarantine conditions	Experimental design involved blinded, randomized and controlled treatment groups	Frogs were exposed to Bd or sham-exposed to DSS	Lva160	Lva160swab10Nov	exposed	Eucumbene	Sham exposed	Eucumbene C	Skin mucus
Kosciuszko National Park, New South Wales, Australia	Litoria verreauxii	NCBITAXON	NCBITaxon:681275	skin mucus	UBERON	UBERON:0010152	New South Wales	GAZ	GAZ:00002793	-36.152	degree	UO	UO:0000185	148.563	degree	UO	UO:0000185	1451	meter	UO	UO:0000008	Animals were sourced as infection-naive eggs from four wild populations	Captive husbandry was performed under quarantine conditions	Experimental design involved blinded, randomized and controlled treatment groups	Frogs were exposed to Bd or sham-exposed to DSS	Lva160	Lva160swab17Nov	exposed	Eucumbene	Sham exposed	Eucumbene C	Skin mucus
Kosciuszko National Park, New South Wales, Australia	Litoria verreauxii	NCBITAXON	NCBITaxon:681275	skin mucus	UBERON	UBERON:0010152	New South Wales	GAZ	GAZ:00002793	-36.152	degree	UO	UO:0000185	148.563	degree	UO	UO:0000185	1451	meter	UO	UO:0000008	Animals were sourced as infection-naive eggs from four wild populations	Captive husbandry was performed under quarantine conditions	Experimental design involved blinded, randomized and controlled treatment groups	Frogs were exposed to Bd or sham-exposed to DSS	Lva160	Lva160swabAtDeath	exposed	Eucumbene	Sham exposed	Eucumbene C	Skin mucus
Kosciuszko National Park, New South Wales, Australia	Litoria verreauxii	NCBITAXON	NCBITaxon:681275	liver	UBERON	UBERON:0002107	New South Wales	GAZ	GAZ:00002793	-35.872	degree	UO	UO:0000185	148.5	degree	UO	UO:0000185	1356	meter	UO	UO:0000008	Animals were sourced as infection-naive eggs from four wild populations	Captive husbandry was performed under quarantine conditions	Experimental design involved blinded, randomized and controlled treatment groups	Frogs were exposed to Bd or sham-exposed to DSS	Lva161	Lva161Lilysisbuffer	exposed	Kiandra	Exposed to Bd	Kiandra B	Liver
Kosciuszko National Park, New South Wales, Australia	Litoria verreauxii	NCBITAXON	NCBITaxon:681275	skin of body	UBERON	UBERON:0002097	New South Wales	GAZ	GAZ:00002793	-35.872	degree	UO	UO:0000185	148.5	degree	UO	UO:0000185	1356	meter	UO	UO:0000008	Animals were sourced as infection-naive eggs from four wild populations	Captive husbandry was performed under quarantine conditions	Experimental design involved blinded, randomized and controlled treatment groups	Frogs were exposed to Bd or sham-exposed to DSS	Lva161	Lva161Sklysisbuffer	exposed	Kiandra	Exposed to Bd	Kiandra B	Skin
Kosciuszko National Park, New South Wales, Australia	Litoria verreauxii	NCBITAXON	NCBITaxon:681275	spleen	UBERON	UBERON:0002106	New South Wales	GAZ	GAZ:00002793	-35.872	degree	UO	UO:0000185	148.5	degree	UO	UO:0000185	1356	meter	UO	UO:0000008	Animals were sourced as infection-naive eggs from four wild populations	Captive husbandry was performed under quarantine conditions	Experimental design involved blinded, randomized and controlled treatment groups	Frogs were exposed to Bd or sham-exposed to DSS	Lva161	Lva161Splysisbuffer	exposed	Kiandra	Exposed to Bd	Kiandra B	Spleen
Kosciuszko National Park, New South Wales, Australia	Litoria verreauxii	NCBITAXON	NCBITaxon:681275	liver	UBERON	UBERON:0002107	New South Wales	GAZ	GAZ:00002793	-35.872	degree	UO	UO:0000185	148.5	degree	UO	UO:0000185	1356	meter	UO	UO:0000008	Animals were sourced as infection-naive eggs from four wild populations	Captive husbandry was performed under quarantine conditions	Experimental design involved blinded, randomized and controlled treatment groups	Frogs were exposed to Bd or sham-exposed to DSS	Lva161	Lva161LiMeOH	exposed	Kiandra	Exposed to Bd	Kiandra B	Liver
Kosciuszko National Park, New South Wales, Australia	Litoria verreauxii	NCBITAXON	NCBITaxon:681275	skin of body	UBERON	UBERON:0002097	New South Wales	GAZ	GAZ:00002793	-35.872	degree	UO	UO:0000185	148.5	degree	UO	UO:0000185	1356	meter	UO	UO:0000008	Animals were sourced as infection-naive eggs from four wild populations	Captive husbandry was performed under quarantine conditions	Experimental design involved blinded, randomized and controlled treatment groups	Frogs were exposed to Bd or sham-exposed to DSS	Lva161	Lva161SkMeOH	exposed	Kiandra	Exposed to Bd	Kiandra B	Skin
Kosciuszko National Park, New South Wales, Australia	Litoria verreauxii	NCBITAXON	NCBITaxon:681275	skin mucus	UBERON	UBERON:0010152	New South Wales	GAZ	GAZ:00002793	-35.872	degree	UO	UO:0000185	148.5	degree	UO	UO:0000185	1356	meter	UO	UO:0000008	Animals were sourced as infection-naive eggs from four wild populations	Captive husbandry was performed under quarantine conditions	Experimental design involved blinded, randomized and controlled treatment groups	Frogs were exposed to Bd or sham-exposed to DSS	Lva161	Lva161swabAtDeath	exposed	Kiandra	Exposed to Bd	Kiandra B	Skin mucus
Kosciuszko National Park, New South Wales, Australia	Litoria verreauxii	NCBITAXON	NCBITaxon:681275	skin mucus	UBERON	UBERON:0010152	New South Wales	GAZ	GAZ:00002793	-35.872	degree	UO	UO:0000185	148.5	degree	UO	UO:0000185	1356	meter	UO	UO:0000008	Animals were sourced as infection-naive eggs from four wild populations	Captive husbandry was performed under quarantine conditions	Experimental design involved blinded, randomized and controlled treatment groups	Frogs were exposed to Bd or sham-exposed to DSS	Lva162	Lva162swabAtDeath	exposed	Kiandra	Exposed to Bd	Kiandra C	Skin mucus
Kosciuszko National Park, New South Wales, Australia	Litoria verreauxii	NCBITAXON	NCBITaxon:681275	skin mucus	UBERON	UBERON:0010152	New South Wales	GAZ	GAZ:00002793	-35.872	degree	UO	UO:0000185	148.5	degree	UO	UO:0000185	1356	meter	UO	UO:0000008	Animals were sourced as infection-naive eggs from four wild populations	Captive husbandry was performed under quarantine conditions	Experimental design involved blinded, randomized and controlled treatment groups	Frogs were exposed to Bd or sham-exposed to DSS	Lva163	Lva163swab06Oct	exposed	Kiandra	Sham exposed	Kiandra D	Skin mucus
Kosciuszko National Park, New South Wales, Australia	Litoria verreauxii	NCBITAXON	NCBITaxon:681275	skin mucus	UBERON	UBERON:0010152	New South Wales	GAZ	GAZ:00002793	-35.872	degree	UO	UO:0000185	148.5	degree	UO	UO:0000185	1356	meter	UO	UO:0000008	Animals were sourced as infection-naive eggs from four wild populations	Captive husbandry was performed under quarantine conditions	Experimental design involved blinded, randomized and controlled treatment groups	Frogs were exposed to Bd or sham-exposed to DSS	Lva163	Lva163swab13Oct	exposed	Kiandra	Sham exposed	Kiandra D	Skin mucus
Kosciuszko National Park, New South Wales, Australia	Litoria verreauxii	NCBITAXON	NCBITaxon:681275	skin mucus	UBERON	UBERON:0010152	New South Wales	GAZ	GAZ:00002793	-35.872	degree	UO	UO:0000185	148.5	degree	UO	UO:0000185	1356	meter	UO	UO:0000008	Animals were sourced as infection-naive eggs from four wild populations	Captive husbandry was performed under quarantine conditions	Experimental design involved blinded, randomized and controlled treatment groups	Frogs were exposed to Bd or sham-exposed to DSS	Lva163	Lva163swab20Oct	exposed	Kiandra	Sham exposed	Kiandra D	Skin mucus
Kosciuszko National Park, New South Wales, Australia	Litoria verreauxii	NCBITAXON	NCBITaxon:681275	skin mucus	UBERON	UBERON:0010152	New South Wales	GAZ	GAZ:00002793	-35.872	degree	UO	UO:0000185	148.5	degree	UO	UO:0000185	1356	meter	UO	UO:0000008	Animals were sourced as infection-naive eggs from four wild populations	Captive husbandry was performed under quarantine conditions	Experimental design involved blinded, randomized and controlled treatment groups	Frogs were exposed to Bd or sham-exposed to DSS	Lva163	Lva163swab27Oct	exposed	Kiandra	Sham exposed	Kiandra D	Skin mucus
Kosciuszko National Park, New South Wales, Australia	Litoria verreauxii	NCBITAXON	NCBITaxon:681275	skin mucus	UBERON	UBERON:0010152	New South Wales	GAZ	GAZ:00002793	-35.872	degree	UO	UO:0000185	148.5	degree	UO	UO:0000185	1356	meter	UO	UO:0000008	Animals were sourced as infection-naive eggs from four wild populations	Captive husbandry was performed under quarantine conditions	Experimental design involved blinded, randomized and controlled treatment groups	Frogs were exposed to Bd or sham-exposed to DSS	Lva163	Lva163swab03Nov	exposed	Kiandra	Sham exposed	Kiandra D	Skin mucus
Kosciuszko National Park, New South Wales, Australia	Litoria verreauxii	NCBITAXON	NCBITaxon:681275	skin mucus	UBERON	UBERON:0010152	New South Wales	GAZ	GAZ:00002793	-35.872	degree	UO	UO:0000185	148.5	degree	UO	UO:0000185	1356	meter	UO	UO:0000008	Animals were sourced as infection-naive eggs from four wild populations	Captive husbandry was performed under quarantine conditions	Experimental design involved blinded, randomized and controlled treatment groups	Frogs were exposed to Bd or sham-exposed to DSS	Lva163	Lva163swab10Nov	exposed	Kiandra	Sham exposed	Kiandra D	Skin mucus
Kosciuszko National Park, New South Wales, Australia	Litoria verreauxii	NCBITAXON	NCBITaxon:681275	skin mucus	UBERON	UBERON:0010152	New South Wales	GAZ	GAZ:00002793	-35.872	degree	UO	UO:0000185	148.5	degree	UO	UO:0000185	1356	meter	UO	UO:0000008	Animals were sourced as infection-naive eggs from four wild populations	Captive husbandry was performed under quarantine conditions	Experimental design involved blinded, randomized and controlled treatment groups	Frogs were exposed to Bd or sham-exposed to DSS	Lva163	Lva163swab17Nov	exposed	Kiandra	Sham exposed	Kiandra D	Skin mucus
Kosciuszko National Park, New South Wales, Australia	Litoria verreauxii	NCBITAXON	NCBITaxon:681275	skin mucus	UBERON	UBERON:0010152	New South Wales	GAZ	GAZ:00002793	-35.872	degree	UO	UO:0000185	148.5	degree	UO	UO:0000185	1356	meter	UO	UO:0000008	Animals were sourced as infection-naive eggs from four wild populations	Captive husbandry was performed under quarantine conditions	Experimental design involved blinded, randomized and controlled treatment groups	Frogs were exposed to Bd or sham-exposed to DSS	Lva163	Lva163swabAtDeath	exposed	Kiandra	Sham exposed	Kiandra D	Skin mucus
Kosciuszko National Park, New South Wales, Australia	Litoria verreauxii	NCBITAXON	NCBITaxon:681275	skin mucus	UBERON	UBERON:0010152	New South Wales	GAZ	GAZ:00002793	-36.317	degree	UO	UO:0000185	148.26	degree	UO	UO:0000185	1525	meter	UO	UO:0000008	Animals were sourced as infection-naive eggs from four wild populations	Captive husbandry was performed under quarantine conditions	Experimental design involved blinded, randomized and controlled treatment groups	Frogs were exposed to Bd or sham-exposed to DSS	Lva164	Lva164swabAtDeath	naive	Greymare	Exposed to Bd	Greymare D	Skin mucus
Kosciuszko National Park, New South Wales, Australia	Litoria verreauxii	NCBITAXON	NCBITaxon:681275	skin mucus	UBERON	UBERON:0010152	New South Wales	GAZ	GAZ:00002793	-36.036	degree	UO	UO:0000185	148.322	degree	UO	UO:0000185	1307	meter	UO	UO:0000008	Animals were sourced as infection-naive eggs from four wild populations	Captive husbandry was performed under quarantine conditions	Experimental design involved blinded, randomized and controlled treatment groups	Frogs were exposed to Bd or sham-exposed to DSS	Lva165	Lva165swab06Oct	exposed	Ogilvies	Exposed to Bd	Ogilvies A	Skin mucus
Kosciuszko National Park, New South Wales, Australia	Litoria verreauxii	NCBITAXON	NCBITaxon:681275	skin mucus	UBERON	UBERON:0010152	New South Wales	GAZ	GAZ:00002793	-36.036	degree	UO	UO:0000185	148.322	degree	UO	UO:0000185	1307	meter	UO	UO:0000008	Animals were sourced as infection-naive eggs from four wild populations	Captive husbandry was performed under quarantine conditions	Experimental design involved blinded, randomized and controlled treatment groups	Frogs were exposed to Bd or sham-exposed to DSS	Lva165	Lva165swab13Oct	exposed	Ogilvies	Exposed to Bd	Ogilvies A	Skin mucus
Kosciuszko National Park, New South Wales, Australia	Litoria verreauxii	NCBITAXON	NCBITaxon:681275	skin mucus	UBERON	UBERON:0010152	New South Wales	GAZ	GAZ:00002793	-36.036	degree	UO	UO:0000185	148.322	degree	UO	UO:0000185	1307	meter	UO	UO:0000008	Animals were sourced as infection-naive eggs from four wild populations	Captive husbandry was performed under quarantine conditions	Experimental design involved blinded, randomized and controlled treatment groups	Frogs were exposed to Bd or sham-exposed to DSS	Lva165	Lva165swabAtDeath	exposed	Ogilvies	Exposed to Bd	Ogilvies A	Skin mucus
Kosciuszko National Park, New South Wales, Australia	Litoria verreauxii	NCBITAXON	NCBITaxon:681275	skin mucus	UBERON	UBERON:0010152	New South Wales	GAZ	GAZ:00002793	-35.872	degree	UO	UO:0000185	148.5	degree	UO	UO:0000185	1356	meter	UO	UO:0000008	Animals were sourced as infection-naive eggs from four wild populations	Captive husbandry was performed under quarantine conditions	Experimental design involved blinded, randomized and controlled treatment groups	Frogs were exposed to Bd or sham-exposed to DSS	Lva166	Lva166swabAtDeath	exposed	Kiandra	Exposed to Bd	Kiandra A	Skin mucus
Kosciuszko National Park, New South Wales, Australia	Litoria verreauxii	NCBITAXON	NCBITaxon:681275	skin mucus	UBERON	UBERON:0010152	New South Wales	GAZ	GAZ:00002793	-36.317	degree	UO	UO:0000185	148.26	degree	UO	UO:0000185	1525	meter	UO	UO:0000008	Animals were sourced as infection-naive eggs from four wild populations	Captive husbandry was performed under quarantine conditions	Experimental design involved blinded, randomized and controlled treatment groups	Frogs were exposed to Bd or sham-exposed to DSS	Lva167	Lva167swab06Oct	naive	Greymare	Exposed to Bd	Greymare A	Skin mucus
Kosciuszko National Park, New South Wales, Australia	Litoria verreauxii	NCBITAXON	NCBITaxon:681275	skin mucus	UBERON	UBERON:0010152	New South Wales	GAZ	GAZ:00002793	-36.317	degree	UO	UO:0000185	148.26	degree	UO	UO:0000185	1525	meter	UO	UO:0000008	Animals were sourced as infection-naive eggs from four wild populations	Captive husbandry was performed under quarantine conditions	Experimental design involved blinded, randomized and controlled treatment groups	Frogs were exposed to Bd or sham-exposed to DSS	Lva167	Lva167swab13Oct	naive	Greymare	Exposed to Bd	Greymare A	Skin mucus
Kosciuszko National Park, New South Wales, Australia	Litoria verreauxii	NCBITAXON	NCBITaxon:681275	skin mucus	UBERON	UBERON:0010152	New South Wales	GAZ	GAZ:00002793	-36.317	degree	UO	UO:0000185	148.26	degree	UO	UO:0000185	1525	meter	UO	UO:0000008	Animals were sourced as infection-naive eggs from four wild populations	Captive husbandry was performed under quarantine conditions	Experimental design involved blinded, randomized and controlled treatment groups	Frogs were exposed to Bd or sham-exposed to DSS	Lva167	Lva167swabAtDeath	naive	Greymare	Exposed to Bd	Greymare A	Skin mucus
Kosciuszko National Park, New South Wales, Australia	Litoria verreauxii	NCBITAXON	NCBITaxon:681275	skin mucus	UBERON	UBERON:0010152	New South Wales	GAZ	GAZ:00002793	-36.152	degree	UO	UO:0000185	148.563	degree	UO	UO:0000185	1451	meter	UO	UO:0000008	Animals were sourced as infection-naive eggs from four wild populations	Captive husbandry was performed under quarantine conditions	Experimental design involved blinded, randomized and controlled treatment groups	Frogs were exposed to Bd or sham-exposed to DSS	Lva168	Lva168swab06Oct	exposed	Eucumbene	Sham exposed	Eucumbene D	Skin mucus
Kosciuszko National Park, New South Wales, Australia	Litoria verreauxii	NCBITAXON	NCBITaxon:681275	skin mucus	UBERON	UBERON:0010152	New South Wales	GAZ	GAZ:00002793	-36.152	degree	UO	UO:0000185	148.563	degree	UO	UO:0000185	1451	meter	UO	UO:0000008	Animals were sourced as infection-naive eggs from four wild populations	Captive husbandry was performed under quarantine conditions	Experimental design involved blinded, randomized and controlled treatment groups	Frogs were exposed to Bd or sham-exposed to DSS	Lva168	Lva168swab13Oct	exposed	Eucumbene	Sham exposed	Eucumbene D	Skin mucus
Kosciuszko National Park, New South Wales, Australia	Litoria verreauxii	NCBITAXON	NCBITaxon:681275	skin mucus	UBERON	UBERON:0010152	New South Wales	GAZ	GAZ:00002793	-36.152	degree	UO	UO:0000185	148.563	degree	UO	UO:0000185	1451	meter	UO	UO:0000008	Animals were sourced as infection-naive eggs from four wild populations	Captive husbandry was performed under quarantine conditions	Experimental design involved blinded, randomized and controlled treatment groups	Frogs were exposed to Bd or sham-exposed to DSS	Lva168	Lva168swab20Oct	exposed	Eucumbene	Sham exposed	Eucumbene D	Skin mucus
Kosciuszko National Park, New South Wales, Australia	Litoria verreauxii	NCBITAXON	NCBITaxon:681275	skin mucus	UBERON	UBERON:0010152	New South Wales	GAZ	GAZ:00002793	-36.152	degree	UO	UO:0000185	148.563	degree	UO	UO:0000185	1451	meter	UO	UO:0000008	Animals were sourced as infection-naive eggs from four wild populations	Captive husbandry was performed under quarantine conditions	Experimental design involved blinded, randomized and controlled treatment groups	Frogs were exposed to Bd or sham-exposed to DSS	Lva168	Lva168swab27Oct	exposed	Eucumbene	Sham exposed	Eucumbene D	Skin mucus
Kosciuszko National Park, New South Wales, Australia	Litoria verreauxii	NCBITAXON	NCBITaxon:681275	skin mucus	UBERON	UBERON:0010152	New South Wales	GAZ	GAZ:00002793	-36.152	degree	UO	UO:0000185	148.563	degree	UO	UO:0000185	1451	meter	UO	UO:0000008	Animals were sourced as infection-naive eggs from four wild populations	Captive husbandry was performed under quarantine conditions	Experimental design involved blinded, randomized and controlled treatment groups	Frogs were exposed to Bd or sham-exposed to DSS	Lva168	Lva168swab03Nov	exposed	Eucumbene	Sham exposed	Eucumbene D	Skin mucus
Kosciuszko National Park, New South Wales, Australia	Litoria verreauxii	NCBITAXON	NCBITaxon:681275	skin mucus	UBERON	UBERON:0010152	New South Wales	GAZ	GAZ:00002793	-36.152	degree	UO	UO:0000185	148.563	degree	UO	UO:0000185	1451	meter	UO	UO:0000008	Animals were sourced as infection-naive eggs from four wild populations	Captive husbandry was performed under quarantine conditions	Experimental design involved blinded, randomized and controlled treatment groups	Frogs were exposed to Bd or sham-exposed to DSS	Lva168	Lva168swab10Nov	exposed	Eucumbene	Sham exposed	Eucumbene D	Skin mucus
Kosciuszko National Park, New South Wales, Australia	Litoria verreauxii	NCBITAXON	NCBITaxon:681275	skin mucus	UBERON	UBERON:0010152	New South Wales	GAZ	GAZ:00002793	-36.152	degree	UO	UO:0000185	148.563	degree	UO	UO:0000185	1451	meter	UO	UO:0000008	Animals were sourced as infection-naive eggs from four wild populations	Captive husbandry was performed under quarantine conditions	Experimental design involved blinded, randomized and controlled treatment groups	Frogs were exposed to Bd or sham-exposed to DSS	Lva168	Lva168swab17Nov	exposed	Eucumbene	Sham exposed	Eucumbene D	Skin mucus
Kosciuszko National Park, New South Wales, Australia	Litoria verreauxii	NCBITAXON	NCBITaxon:681275	skin mucus	UBERON	UBERON:0010152	New South Wales	GAZ	GAZ:00002793	-36.152	degree	UO	UO:0000185	148.563	degree	UO	UO:0000185	1451	meter	UO	UO:0000008	Animals were sourced as infection-naive eggs from four wild populations	Captive husbandry was performed under quarantine conditions	Experimental design involved blinded, randomized and controlled treatment groups	Frogs were exposed to Bd or sham-exposed to DSS	Lva168	Lva168swab24Nov	exposed	Eucumbene	Sham exposed	Eucumbene D	Skin mucus
Kosciuszko National Park, New South Wales, Australia	Litoria verreauxii	NCBITAXON	NCBITaxon:681275	skin mucus	UBERON	UBERON:0010152	New South Wales	GAZ	GAZ:00002793	-36.152	degree	UO	UO:0000185	148.563	degree	UO	UO:0000185	1451	meter	UO	UO:0000008	Animals were sourced as infection-naive eggs from four wild populations	Captive husbandry was performed under quarantine conditions	Experimental design involved blinded, randomized and controlled treatment groups	Frogs were exposed to Bd or sham-exposed to DSS	Lva168	Lva168swabAtDeath	exposed	Eucumbene	Sham exposed	Eucumbene D	Skin mucus
Kosciuszko National Park, New South Wales, Australia	Litoria verreauxii	NCBITAXON	NCBITaxon:681275	skin mucus	UBERON	UBERON:0010152	New South Wales	GAZ	GAZ:00002793	-36.152	degree	UO	UO:0000185	148.563	degree	UO	UO:0000185	1451	meter	UO	UO:0000008	Animals were sourced as infection-naive eggs from four wild populations	Captive husbandry was performed under quarantine conditions	Experimental design involved blinded, randomized and controlled treatment groups	Frogs were exposed to Bd or sham-exposed to DSS	Lva169	Lva169swabAtDeath	exposed	Eucumbene	Sham exposed	Eucumbene C	Skin mucus
Kosciuszko National Park, New South Wales, Australia	Litoria verreauxii	NCBITAXON	NCBITaxon:681275	skin mucus	UBERON	UBERON:0010152	New South Wales	GAZ	GAZ:00002793	-35.872	degree	UO	UO:0000185	148.5	degree	UO	UO:0000185	1356	meter	UO	UO:0000008	Animals were sourced as infection-naive eggs from four wild populations	Captive husbandry was performed under quarantine conditions	Experimental design involved blinded, randomized and controlled treatment groups	Frogs were exposed to Bd or sham-exposed to DSS	Lva170	Lva170swab06Oct	exposed	Kiandra	Exposed to Bd	Kiandra A	Skin mucus
Kosciuszko National Park, New South Wales, Australia	Litoria verreauxii	NCBITAXON	NCBITaxon:681275	skin mucus	UBERON	UBERON:0010152	New South Wales	GAZ	GAZ:00002793	-35.872	degree	UO	UO:0000185	148.5	degree	UO	UO:0000185	1356	meter	UO	UO:0000008	Animals were sourced as infection-naive eggs from four wild populations	Captive husbandry was performed under quarantine conditions	Experimental design involved blinded, randomized and controlled treatment groups	Frogs were exposed to Bd or sham-exposed to DSS	Lva170	Lva170swab13Oct	exposed	Kiandra	Exposed to Bd	Kiandra A	Skin mucus
Kosciuszko National Park, New South Wales, Australia	Litoria verreauxii	NCBITAXON	NCBITaxon:681275	skin mucus	UBERON	UBERON:0010152	New South Wales	GAZ	GAZ:00002793	-35.872	degree	UO	UO:0000185	148.5	degree	UO	UO:0000185	1356	meter	UO	UO:0000008	Animals were sourced as infection-naive eggs from four wild populations	Captive husbandry was performed under quarantine conditions	Experimental design involved blinded, randomized and controlled treatment groups	Frogs were exposed to Bd or sham-exposed to DSS	Lva170	Lva170swab20Oct	exposed	Kiandra	Exposed to Bd	Kiandra A	Skin mucus
Kosciuszko National Park, New South Wales, Australia	Litoria verreauxii	NCBITAXON	NCBITaxon:681275	skin mucus	UBERON	UBERON:0010152	New South Wales	GAZ	GAZ:00002793	-35.872	degree	UO	UO:0000185	148.5	degree	UO	UO:0000185	1356	meter	UO	UO:0000008	Animals were sourced as infection-naive eggs from four wild populations	Captive husbandry was performed under quarantine conditions	Experimental design involved blinded, randomized and controlled treatment groups	Frogs were exposed to Bd or sham-exposed to DSS	Lva170	Lva170swabAtDeath	exposed	Kiandra	Exposed to Bd	Kiandra A	Skin mucus
Kosciuszko National Park, New South Wales, Australia	Litoria verreauxii	NCBITAXON	NCBITaxon:681275	skin mucus	UBERON	UBERON:0010152	New South Wales	GAZ	GAZ:00002793	-36.036	degree	UO	UO:0000185	148.322	degree	UO	UO:0000185	1307	meter	UO	UO:0000008	Animals were sourced as infection-naive eggs from four wild populations	Captive husbandry was performed under quarantine conditions	Experimental design involved blinded, randomized and controlled treatment groups	Frogs were exposed to Bd or sham-exposed to DSS	Lva171	Lva171swab06Oct	exposed	Ogilvies	Sham exposed	Ogilvies B	Skin mucus
Kosciuszko National Park, New South Wales, Australia	Litoria verreauxii	NCBITAXON	NCBITaxon:681275	skin mucus	UBERON	UBERON:0010152	New South Wales	GAZ	GAZ:00002793	-36.036	degree	UO	UO:0000185	148.322	degree	UO	UO:0000185	1307	meter	UO	UO:0000008	Animals were sourced as infection-naive eggs from four wild populations	Captive husbandry was performed under quarantine conditions	Experimental design involved blinded, randomized and controlled treatment groups	Frogs were exposed to Bd or sham-exposed to DSS	Lva171	Lva171swab13Oct	exposed	Ogilvies	Sham exposed	Ogilvies B	Skin mucus
Kosciuszko National Park, New South Wales, Australia	Litoria verreauxii	NCBITAXON	NCBITaxon:681275	skin mucus	UBERON	UBERON:0010152	New South Wales	GAZ	GAZ:00002793	-36.036	degree	UO	UO:0000185	148.322	degree	UO	UO:0000185	1307	meter	UO	UO:0000008	Animals were sourced as infection-naive eggs from four wild populations	Captive husbandry was performed under quarantine conditions	Experimental design involved blinded, randomized and controlled treatment groups	Frogs were exposed to Bd or sham-exposed to DSS	Lva171	Lva171swab20Oct	exposed	Ogilvies	Sham exposed	Ogilvies B	Skin mucus
Kosciuszko National Park, New South Wales, Australia	Litoria verreauxii	NCBITAXON	NCBITaxon:681275	skin mucus	UBERON	UBERON:0010152	New South Wales	GAZ	GAZ:00002793	-36.036	degree	UO	UO:0000185	148.322	degree	UO	UO:0000185	1307	meter	UO	UO:0000008	Animals were sourced as infection-naive eggs from four wild populations	Captive husbandry was performed under quarantine conditions	Experimental design involved blinded, randomized and controlled treatment groups	Frogs were exposed to Bd or sham-exposed to DSS	Lva171	Lva171swab27Oct	exposed	Ogilvies	Sham exposed	Ogilvies B	Skin mucus
Kosciuszko National Park, New South Wales, Australia	Litoria verreauxii	NCBITAXON	NCBITaxon:681275	skin mucus	UBERON	UBERON:0010152	New South Wales	GAZ	GAZ:00002793	-36.036	degree	UO	UO:0000185	148.322	degree	UO	UO:0000185	1307	meter	UO	UO:0000008	Animals were sourced as infection-naive eggs from four wild populations	Captive husbandry was performed under quarantine conditions	Experimental design involved blinded, randomized and controlled treatment groups	Frogs were exposed to Bd or sham-exposed to DSS	Lva171	Lva171swab03Nov	exposed	Ogilvies	Sham exposed	Ogilvies B	Skin mucus
Kosciuszko National Park, New South Wales, Australia	Litoria verreauxii	NCBITAXON	NCBITaxon:681275	skin mucus	UBERON	UBERON:0010152	New South Wales	GAZ	GAZ:00002793	-36.036	degree	UO	UO:0000185	148.322	degree	UO	UO:0000185	1307	meter	UO	UO:0000008	Animals were sourced as infection-naive eggs from four wild populations	Captive husbandry was performed under quarantine conditions	Experimental design involved blinded, randomized and controlled treatment groups	Frogs were exposed to Bd or sham-exposed to DSS	Lva171	Lva171swab10Nov	exposed	Ogilvies	Sham exposed	Ogilvies B	Skin mucus
Kosciuszko National Park, New South Wales, Australia	Litoria verreauxii	NCBITAXON	NCBITaxon:681275	skin mucus	UBERON	UBERON:0010152	New South Wales	GAZ	GAZ:00002793	-36.036	degree	UO	UO:0000185	148.322	degree	UO	UO:0000185	1307	meter	UO	UO:0000008	Animals were sourced as infection-naive eggs from four wild populations	Captive husbandry was performed under quarantine conditions	Experimental design involved blinded, randomized and controlled treatment groups	Frogs were exposed to Bd or sham-exposed to DSS	Lva171	Lva171swab17Nov	exposed	Ogilvies	Sham exposed	Ogilvies B	Skin mucus
Kosciuszko National Park, New South Wales, Australia	Litoria verreauxii	NCBITAXON	NCBITaxon:681275	skin mucus	UBERON	UBERON:0010152	New South Wales	GAZ	GAZ:00002793	-36.036	degree	UO	UO:0000185	148.322	degree	UO	UO:0000185	1307	meter	UO	UO:0000008	Animals were sourced as infection-naive eggs from four wild populations	Captive husbandry was performed under quarantine conditions	Experimental design involved blinded, randomized and controlled treatment groups	Frogs were exposed to Bd or sham-exposed to DSS	Lva171	Lva171swabAtDeath	exposed	Ogilvies	Sham exposed	Ogilvies B	Skin mucus
Kosciuszko National Park, New South Wales, Australia	Litoria verreauxii	NCBITAXON	NCBITaxon:681275	skin mucus	UBERON	UBERON:0010152	New South Wales	GAZ	GAZ:00002793	-35.872	degree	UO	UO:0000185	148.5	degree	UO	UO:0000185	1356	meter	UO	UO:0000008	Animals were sourced as infection-naive eggs from four wild populations	Captive husbandry was performed under quarantine conditions	Experimental design involved blinded, randomized and controlled treatment groups	Frogs were exposed to Bd or sham-exposed to DSS	Lva172	Lva172swabAtDeath	exposed	Kiandra	Sham exposed	Kiandra D	Skin mucus
Kosciuszko National Park, New South Wales, Australia	Litoria verreauxii	NCBITAXON	NCBITaxon:681275	skin mucus	UBERON	UBERON:0010152	New South Wales	GAZ	GAZ:00002793	-36.152	degree	UO	UO:0000185	148.563	degree	UO	UO:0000185	1451	meter	UO	UO:0000008	Animals were sourced as infection-naive eggs from four wild populations	Captive husbandry was performed under quarantine conditions	Experimental design involved blinded, randomized and controlled treatment groups	Frogs were exposed to Bd or sham-exposed to DSS	Lva173	Lva173swab06Oct	exposed	Eucumbene	Exposed to Bd	Eucumbene A	Skin mucus
Kosciuszko National Park, New South Wales, Australia	Litoria verreauxii	NCBITAXON	NCBITaxon:681275	skin mucus	UBERON	UBERON:0010152	New South Wales	GAZ	GAZ:00002793	-36.152	degree	UO	UO:0000185	148.563	degree	UO	UO:0000185	1451	meter	UO	UO:0000008	Animals were sourced as infection-naive eggs from four wild populations	Captive husbandry was performed under quarantine conditions	Experimental design involved blinded, randomized and controlled treatment groups	Frogs were exposed to Bd or sham-exposed to DSS	Lva173	Lva173swab13Oct	exposed	Eucumbene	Exposed to Bd	Eucumbene A	Skin mucus
Kosciuszko National Park, New South Wales, Australia	Litoria verreauxii	NCBITAXON	NCBITaxon:681275	skin mucus	UBERON	UBERON:0010152	New South Wales	GAZ	GAZ:00002793	-36.152	degree	UO	UO:0000185	148.563	degree	UO	UO:0000185	1451	meter	UO	UO:0000008	Animals were sourced as infection-naive eggs from four wild populations	Captive husbandry was performed under quarantine conditions	Experimental design involved blinded, randomized and controlled treatment groups	Frogs were exposed to Bd or sham-exposed to DSS	Lva173	Lva173swabAtDeath	exposed	Eucumbene	Exposed to Bd	Eucumbene A	Skin mucus
Kosciuszko National Park, New South Wales, Australia	Litoria verreauxii	NCBITAXON	NCBITaxon:681275	skin mucus	UBERON	UBERON:0010152	New South Wales	GAZ	GAZ:00002793	-36.152	degree	UO	UO:0000185	148.563	degree	UO	UO:0000185	1451	meter	UO	UO:0000008	Animals were sourced as infection-naive eggs from four wild populations	Captive husbandry was performed under quarantine conditions	Experimental design involved blinded, randomized and controlled treatment groups	Frogs were exposed to Bd or sham-exposed to DSS	Lva174	Lva174swabAtDeath	exposed	Eucumbene	Sham exposed	Eucumbene C	Skin mucus
Kosciuszko National Park, New South Wales, Australia	Litoria verreauxii	NCBITAXON	NCBITaxon:681275	skin mucus	UBERON	UBERON:0010152	New South Wales	GAZ	GAZ:00002793	-35.872	degree	UO	UO:0000185	148.5	degree	UO	UO:0000185	1356	meter	UO	UO:0000008	Animals were sourced as infection-naive eggs from four wild populations	Captive husbandry was performed under quarantine conditions	Experimental design involved blinded, randomized and controlled treatment groups	Frogs were exposed to Bd or sham-exposed to DSS	Lva175	Lva175swabAtDeath	exposed	Kiandra	Exposed to Bd	Kiandra D	Skin mucus
Kosciuszko National Park, New South Wales, Australia	Litoria verreauxii	NCBITAXON	NCBITaxon:681275	skin mucus	UBERON	UBERON:0010152	New South Wales	GAZ	GAZ:00002793	-36.152	degree	UO	UO:0000185	148.563	degree	UO	UO:0000185	1451	meter	UO	UO:0000008	Animals were sourced as infection-naive eggs from four wild populations	Captive husbandry was performed under quarantine conditions	Experimental design involved blinded, randomized and controlled treatment groups	Frogs were exposed to Bd or sham-exposed to DSS	Lva176	Lva176swabAtDeath	exposed	Eucumbene	Exposed to Bd	Eucumbene D	Skin mucus
Kosciuszko National Park, New South Wales, Australia	Litoria verreauxii	NCBITAXON	NCBITaxon:681275	skin mucus	UBERON	UBERON:0010152	New South Wales	GAZ	GAZ:00002793	-36.152	degree	UO	UO:0000185	148.563	degree	UO	UO:0000185	1451	meter	UO	UO:0000008	Animals were sourced as infection-naive eggs from four wild populations	Captive husbandry was performed under quarantine conditions	Experimental design involved blinded, randomized and controlled treatment groups	Frogs were exposed to Bd or sham-exposed to DSS	Lva177	Lva177swabAtDeath	exposed	Eucumbene	Exposed to Bd	Eucumbene B	Skin mucus
Kosciuszko National Park, New South Wales, Australia	Litoria verreauxii	NCBITAXON	NCBITaxon:681275	skin mucus	UBERON	UBERON:0010152	New South Wales	GAZ	GAZ:00002793	-35.872	degree	UO	UO:0000185	148.5	degree	UO	UO:0000185	1356	meter	UO	UO:0000008	Animals were sourced as infection-naive eggs from four wild populations	Captive husbandry was performed under quarantine conditions	Experimental design involved blinded, randomized and controlled treatment groups	Frogs were exposed to Bd or sham-exposed to DSS	Lva178	Lva178swab06Oct	exposed	Kiandra	Exposed to Bd	Kiandra C	Skin mucus
Kosciuszko National Park, New South Wales, Australia	Litoria verreauxii	NCBITAXON	NCBITaxon:681275	skin mucus	UBERON	UBERON:0010152	New South Wales	GAZ	GAZ:00002793	-35.872	degree	UO	UO:0000185	148.5	degree	UO	UO:0000185	1356	meter	UO	UO:0000008	Animals were sourced as infection-naive eggs from four wild populations	Captive husbandry was performed under quarantine conditions	Experimental design involved blinded, randomized and controlled treatment groups	Frogs were exposed to Bd or sham-exposed to DSS	Lva178	Lva178swab13Oct	exposed	Kiandra	Exposed to Bd	Kiandra C	Skin mucus
Kosciuszko National Park, New South Wales, Australia	Litoria verreauxii	NCBITAXON	NCBITaxon:681275	skin mucus	UBERON	UBERON:0010152	New South Wales	GAZ	GAZ:00002793	-35.872	degree	UO	UO:0000185	148.5	degree	UO	UO:0000185	1356	meter	UO	UO:0000008	Animals were sourced as infection-naive eggs from four wild populations	Captive husbandry was performed under quarantine conditions	Experimental design involved blinded, randomized and controlled treatment groups	Frogs were exposed to Bd or sham-exposed to DSS	Lva178	Lva178swab20Oct	exposed	Kiandra	Exposed to Bd	Kiandra C	Skin mucus
Kosciuszko National Park, New South Wales, Australia	Litoria verreauxii	NCBITAXON	NCBITaxon:681275	skin mucus	UBERON	UBERON:0010152	New South Wales	GAZ	GAZ:00002793	-35.872	degree	UO	UO:0000185	148.5	degree	UO	UO:0000185	1356	meter	UO	UO:0000008	Animals were sourced as infection-naive eggs from four wild populations	Captive husbandry was performed under quarantine conditions	Experimental design involved blinded, randomized and controlled treatment groups	Frogs were exposed to Bd or sham-exposed to DSS	Lva178	Lva178swab27Oct	exposed	Kiandra	Exposed to Bd	Kiandra C	Skin mucus
Kosciuszko National Park, New South Wales, Australia	Litoria verreauxii	NCBITAXON	NCBITaxon:681275	skin mucus	UBERON	UBERON:0010152	New South Wales	GAZ	GAZ:00002793	-35.872	degree	UO	UO:0000185	148.5	degree	UO	UO:0000185	1356	meter	UO	UO:0000008	Animals were sourced as infection-naive eggs from four wild populations	Captive husbandry was performed under quarantine conditions	Experimental design involved blinded, randomized and controlled treatment groups	Frogs were exposed to Bd or sham-exposed to DSS	Lva178	Lva178swab03Nov	exposed	Kiandra	Exposed to Bd	Kiandra C	Skin mucus
Kosciuszko National Park, New South Wales, Australia	Litoria verreauxii	NCBITAXON	NCBITaxon:681275	skin mucus	UBERON	UBERON:0010152	New South Wales	GAZ	GAZ:00002793	-35.872	degree	UO	UO:0000185	148.5	degree	UO	UO:0000185	1356	meter	UO	UO:0000008	Animals were sourced as infection-naive eggs from four wild populations	Captive husbandry was performed under quarantine conditions	Experimental design involved blinded, randomized and controlled treatment groups	Frogs were exposed to Bd or sham-exposed to DSS	Lva178	Lva178swab10Nov	exposed	Kiandra	Exposed to Bd	Kiandra C	Skin mucus
Kosciuszko National Park, New South Wales, Australia	Litoria verreauxii	NCBITAXON	NCBITaxon:681275	skin mucus	UBERON	UBERON:0010152	New South Wales	GAZ	GAZ:00002793	-35.872	degree	UO	UO:0000185	148.5	degree	UO	UO:0000185	1356	meter	UO	UO:0000008	Animals were sourced as infection-naive eggs from four wild populations	Captive husbandry was performed under quarantine conditions	Experimental design involved blinded, randomized and controlled treatment groups	Frogs were exposed to Bd or sham-exposed to DSS	Lva178	Lva178swab17Nov	exposed	Kiandra	Exposed to Bd	Kiandra C	Skin mucus
Kosciuszko National Park, New South Wales, Australia	Litoria verreauxii	NCBITAXON	NCBITaxon:681275	skin mucus	UBERON	UBERON:0010152	New South Wales	GAZ	GAZ:00002793	-35.872	degree	UO	UO:0000185	148.5	degree	UO	UO:0000185	1356	meter	UO	UO:0000008	Animals were sourced as infection-naive eggs from four wild populations	Captive husbandry was performed under quarantine conditions	Experimental design involved blinded, randomized and controlled treatment groups	Frogs were exposed to Bd or sham-exposed to DSS	Lva178	Lva178swabAtDeath	exposed	Kiandra	Exposed to Bd	Kiandra C	Skin mucus
Kosciuszko National Park, New South Wales, Australia	Litoria verreauxii	NCBITAXON	NCBITaxon:681275	skin mucus	UBERON	UBERON:0010152	New South Wales	GAZ	GAZ:00002793	-35.872	degree	UO	UO:0000185	148.5	degree	UO	UO:0000185	1356	meter	UO	UO:0000008	Animals were sourced as infection-naive eggs from four wild populations	Captive husbandry was performed under quarantine conditions	Experimental design involved blinded, randomized and controlled treatment groups	Frogs were exposed to Bd or sham-exposed to DSS	Lva179	Lva179swab06Oct	exposed	Kiandra	Sham exposed	Kiandra B	Skin mucus
Kosciuszko National Park, New South Wales, Australia	Litoria verreauxii	NCBITAXON	NCBITaxon:681275	skin mucus	UBERON	UBERON:0010152	New South Wales	GAZ	GAZ:00002793	-35.872	degree	UO	UO:0000185	148.5	degree	UO	UO:0000185	1356	meter	UO	UO:0000008	Animals were sourced as infection-naive eggs from four wild populations	Captive husbandry was performed under quarantine conditions	Experimental design involved blinded, randomized and controlled treatment groups	Frogs were exposed to Bd or sham-exposed to DSS	Lva179	Lva179swab13Oct	exposed	Kiandra	Sham exposed	Kiandra B	Skin mucus
Kosciuszko National Park, New South Wales, Australia	Litoria verreauxii	NCBITAXON	NCBITaxon:681275	skin mucus	UBERON	UBERON:0010152	New South Wales	GAZ	GAZ:00002793	-35.872	degree	UO	UO:0000185	148.5	degree	UO	UO:0000185	1356	meter	UO	UO:0000008	Animals were sourced as infection-naive eggs from four wild populations	Captive husbandry was performed under quarantine conditions	Experimental design involved blinded, randomized and controlled treatment groups	Frogs were exposed to Bd or sham-exposed to DSS	Lva179	Lva179swab20Oct	exposed	Kiandra	Sham exposed	Kiandra B	Skin mucus
Kosciuszko National Park, New South Wales, Australia	Litoria verreauxii	NCBITAXON	NCBITaxon:681275	skin mucus	UBERON	UBERON:0010152	New South Wales	GAZ	GAZ:00002793	-35.872	degree	UO	UO:0000185	148.5	degree	UO	UO:0000185	1356	meter	UO	UO:0000008	Animals were sourced as infection-naive eggs from four wild populations	Captive husbandry was performed under quarantine conditions	Experimental design involved blinded, randomized and controlled treatment groups	Frogs were exposed to Bd or sham-exposed to DSS	Lva179	Lva179swab27Oct	exposed	Kiandra	Sham exposed	Kiandra B	Skin mucus
Kosciuszko National Park, New South Wales, Australia	Litoria verreauxii	NCBITAXON	NCBITaxon:681275	skin mucus	UBERON	UBERON:0010152	New South Wales	GAZ	GAZ:00002793	-35.872	degree	UO	UO:0000185	148.5	degree	UO	UO:0000185	1356	meter	UO	UO:0000008	Animals were sourced as infection-naive eggs from four wild populations	Captive husbandry was performed under quarantine conditions	Experimental design involved blinded, randomized and controlled treatment groups	Frogs were exposed to Bd or sham-exposed to DSS	Lva179	Lva179swab03Nov	exposed	Kiandra	Sham exposed	Kiandra B	Skin mucus
Kosciuszko National Park, New South Wales, Australia	Litoria verreauxii	NCBITAXON	NCBITaxon:681275	skin mucus	UBERON	UBERON:0010152	New South Wales	GAZ	GAZ:00002793	-35.872	degree	UO	UO:0000185	148.5	degree	UO	UO:0000185	1356	meter	UO	UO:0000008	Animals were sourced as infection-naive eggs from four wild populations	Captive husbandry was performed under quarantine conditions	Experimental design involved blinded, randomized and controlled treatment groups	Frogs were exposed to Bd or sham-exposed to DSS	Lva179	Lva179swab10Nov	exposed	Kiandra	Sham exposed	Kiandra B	Skin mucus
Kosciuszko National Park, New South Wales, Australia	Litoria verreauxii	NCBITAXON	NCBITaxon:681275	skin mucus	UBERON	UBERON:0010152	New South Wales	GAZ	GAZ:00002793	-35.872	degree	UO	UO:0000185	148.5	degree	UO	UO:0000185	1356	meter	UO	UO:0000008	Animals were sourced as infection-naive eggs from four wild populations	Captive husbandry was performed under quarantine conditions	Experimental design involved blinded, randomized and controlled treatment groups	Frogs were exposed to Bd or sham-exposed to DSS	Lva179	Lva179swab17Nov	exposed	Kiandra	Sham exposed	Kiandra B	Skin mucus
Kosciuszko National Park, New South Wales, Australia	Litoria verreauxii	NCBITAXON	NCBITaxon:681275	skin mucus	UBERON	UBERON:0010152	New South Wales	GAZ	GAZ:00002793	-35.872	degree	UO	UO:0000185	148.5	degree	UO	UO:0000185	1356	meter	UO	UO:0000008	Animals were sourced as infection-naive eggs from four wild populations	Captive husbandry was performed under quarantine conditions	Experimental design involved blinded, randomized and controlled treatment groups	Frogs were exposed to Bd or sham-exposed to DSS	Lva179	Lva179swabAtDeath	exposed	Kiandra	Sham exposed	Kiandra B	Skin mucus
Kosciuszko National Park, New South Wales, Australia	Litoria verreauxii	NCBITAXON	NCBITaxon:681275	skin mucus	UBERON	UBERON:0010152	New South Wales	GAZ	GAZ:00002793	-36.317	degree	UO	UO:0000185	148.26	degree	UO	UO:0000185	1525	meter	UO	UO:0000008	Animals were sourced as infection-naive eggs from four wild populations	Captive husbandry was performed under quarantine conditions	Experimental design involved blinded, randomized and controlled treatment groups	Frogs were exposed to Bd or sham-exposed to DSS	Lva180	Lva180swabAtDeath	naive	Greymare	Sham exposed	Greymare B	Skin mucus
Kosciuszko National Park, New South Wales, Australia	Litoria verreauxii	NCBITAXON	NCBITaxon:681275	skin mucus	UBERON	UBERON:0010152	New South Wales	GAZ	GAZ:00002793	-36.152	degree	UO	UO:0000185	148.563	degree	UO	UO:0000185	1451	meter	UO	UO:0000008	Animals were sourced as infection-naive eggs from four wild populations	Captive husbandry was performed under quarantine conditions	Experimental design involved blinded, randomized and controlled treatment groups	Frogs were exposed to Bd or sham-exposed to DSS	Lva181	Lva181swabAtDeath	exposed	Eucumbene	Sham exposed	Eucumbene C	Skin mucus
Kosciuszko National Park, New South Wales, Australia	Litoria verreauxii	NCBITAXON	NCBITaxon:681275	skin mucus	UBERON	UBERON:0010152	New South Wales	GAZ	GAZ:00002793	-36.152	degree	UO	UO:0000185	148.563	degree	UO	UO:0000185	1451	meter	UO	UO:0000008	Animals were sourced as infection-naive eggs from four wild populations	Captive husbandry was performed under quarantine conditions	Experimental design involved blinded, randomized and controlled treatment groups	Frogs were exposed to Bd or sham-exposed to DSS	Lva182	Lva182swab06Oct	exposed	Eucumbene	Exposed to Bd	Eucumbene A	Skin mucus
Kosciuszko National Park, New South Wales, Australia	Litoria verreauxii	NCBITAXON	NCBITaxon:681275	skin mucus	UBERON	UBERON:0010152	New South Wales	GAZ	GAZ:00002793	-36.152	degree	UO	UO:0000185	148.563	degree	UO	UO:0000185	1451	meter	UO	UO:0000008	Animals were sourced as infection-naive eggs from four wild populations	Captive husbandry was performed under quarantine conditions	Experimental design involved blinded, randomized and controlled treatment groups	Frogs were exposed to Bd or sham-exposed to DSS	Lva182	Lva182swab13Oct	exposed	Eucumbene	Exposed to Bd	Eucumbene A	Skin mucus
Kosciuszko National Park, New South Wales, Australia	Litoria verreauxii	NCBITAXON	NCBITaxon:681275	skin mucus	UBERON	UBERON:0010152	New South Wales	GAZ	GAZ:00002793	-36.152	degree	UO	UO:0000185	148.563	degree	UO	UO:0000185	1451	meter	UO	UO:0000008	Animals were sourced as infection-naive eggs from four wild populations	Captive husbandry was performed under quarantine conditions	Experimental design involved blinded, randomized and controlled treatment groups	Frogs were exposed to Bd or sham-exposed to DSS	Lva182	Lva182swab20Oct	exposed	Eucumbene	Exposed to Bd	Eucumbene A	Skin mucus
Kosciuszko National Park, New South Wales, Australia	Litoria verreauxii	NCBITAXON	NCBITaxon:681275	skin mucus	UBERON	UBERON:0010152	New South Wales	GAZ	GAZ:00002793	-36.152	degree	UO	UO:0000185	148.563	degree	UO	UO:0000185	1451	meter	UO	UO:0000008	Animals were sourced as infection-naive eggs from four wild populations	Captive husbandry was performed under quarantine conditions	Experimental design involved blinded, randomized and controlled treatment groups	Frogs were exposed to Bd or sham-exposed to DSS	Lva182	Lva182swabAtDeath	exposed	Eucumbene	Exposed to Bd	Eucumbene A	Skin mucus
Kosciuszko National Park, New South Wales, Australia	Litoria verreauxii	NCBITAXON	NCBITaxon:681275	skin mucus	UBERON	UBERON:0010152	New South Wales	GAZ	GAZ:00002793	-36.152	degree	UO	UO:0000185	148.563	degree	UO	UO:0000185	1451	meter	UO	UO:0000008	Animals were sourced as infection-naive eggs from four wild populations	Captive husbandry was performed under quarantine conditions	Experimental design involved blinded, randomized and controlled treatment groups	Frogs were exposed to Bd or sham-exposed to DSS	Lva183	Lva183swab06Oct	exposed	Eucumbene	Exposed to Bd	Eucumbene C	Skin mucus
Kosciuszko National Park, New South Wales, Australia	Litoria verreauxii	NCBITAXON	NCBITaxon:681275	skin mucus	UBERON	UBERON:0010152	New South Wales	GAZ	GAZ:00002793	-36.152	degree	UO	UO:0000185	148.563	degree	UO	UO:0000185	1451	meter	UO	UO:0000008	Animals were sourced as infection-naive eggs from four wild populations	Captive husbandry was performed under quarantine conditions	Experimental design involved blinded, randomized and controlled treatment groups	Frogs were exposed to Bd or sham-exposed to DSS	Lva183	Lva183swab13Oct	exposed	Eucumbene	Exposed to Bd	Eucumbene C	Skin mucus
Kosciuszko National Park, New South Wales, Australia	Litoria verreauxii	NCBITAXON	NCBITaxon:681275	skin mucus	UBERON	UBERON:0010152	New South Wales	GAZ	GAZ:00002793	-36.152	degree	UO	UO:0000185	148.563	degree	UO	UO:0000185	1451	meter	UO	UO:0000008	Animals were sourced as infection-naive eggs from four wild populations	Captive husbandry was performed under quarantine conditions	Experimental design involved blinded, randomized and controlled treatment groups	Frogs were exposed to Bd or sham-exposed to DSS	Lva183	Lva183swab20Oct	exposed	Eucumbene	Exposed to Bd	Eucumbene C	Skin mucus
Kosciuszko National Park, New South Wales, Australia	Litoria verreauxii	NCBITAXON	NCBITaxon:681275	skin mucus	UBERON	UBERON:0010152	New South Wales	GAZ	GAZ:00002793	-36.152	degree	UO	UO:0000185	148.563	degree	UO	UO:0000185	1451	meter	UO	UO:0000008	Animals were sourced as infection-naive eggs from four wild populations	Captive husbandry was performed under quarantine conditions	Experimental design involved blinded, randomized and controlled treatment groups	Frogs were exposed to Bd or sham-exposed to DSS	Lva183	Lva183swabAtDeath	exposed	Eucumbene	Exposed to Bd	Eucumbene C	Skin mucus
Kosciuszko National Park, New South Wales, Australia	Litoria verreauxii	NCBITAXON	NCBITaxon:681275	liver	UBERON	UBERON:0002107	New South Wales	GAZ	GAZ:00002793	-35.872	degree	UO	UO:0000185	148.5	degree	UO	UO:0000185	1356	meter	UO	UO:0000008	Animals were sourced as infection-naive eggs from four wild populations	Captive husbandry was performed under quarantine conditions	Experimental design involved blinded, randomized and controlled treatment groups	Frogs were exposed to Bd or sham-exposed to DSS	Lva184	Lva184Lilysisbuffer	exposed	Kiandra	Sham exposed	Kiandra B	Liver
Kosciuszko National Park, New South Wales, Australia	Litoria verreauxii	NCBITAXON	NCBITaxon:681275	skin of body	UBERON	UBERON:0002097	New South Wales	GAZ	GAZ:00002793	-35.872	degree	UO	UO:0000185	148.5	degree	UO	UO:0000185	1356	meter	UO	UO:0000008	Animals were sourced as infection-naive eggs from four wild populations	Captive husbandry was performed under quarantine conditions	Experimental design involved blinded, randomized and controlled treatment groups	Frogs were exposed to Bd or sham-exposed to DSS	Lva184	Lva184Sklysisbuffer	exposed	Kiandra	Sham exposed	Kiandra B	Skin
Kosciuszko National Park, New South Wales, Australia	Litoria verreauxii	NCBITAXON	NCBITaxon:681275	spleen	UBERON	UBERON:0002106	New South Wales	GAZ	GAZ:00002793	-35.872	degree	UO	UO:0000185	148.5	degree	UO	UO:0000185	1356	meter	UO	UO:0000008	Animals were sourced as infection-naive eggs from four wild populations	Captive husbandry was performed under quarantine conditions	Experimental design involved blinded, randomized and controlled treatment groups	Frogs were exposed to Bd or sham-exposed to DSS	Lva184	Lva184Splysisbuffer	exposed	Kiandra	Sham exposed	Kiandra B	Spleen
Kosciuszko National Park, New South Wales, Australia	Litoria verreauxii	NCBITAXON	NCBITaxon:681275	liver	UBERON	UBERON:0002107	New South Wales	GAZ	GAZ:00002793	-35.872	degree	UO	UO:0000185	148.5	degree	UO	UO:0000185	1356	meter	UO	UO:0000008	Animals were sourced as infection-naive eggs from four wild populations	Captive husbandry was performed under quarantine conditions	Experimental design involved blinded, randomized and controlled treatment groups	Frogs were exposed to Bd or sham-exposed to DSS	Lva184	Lva184LiMeOH	exposed	Kiandra	Sham exposed	Kiandra B	Liver
Kosciuszko National Park, New South Wales, Australia	Litoria verreauxii	NCBITAXON	NCBITaxon:681275	skin of body	UBERON	UBERON:0002097	New South Wales	GAZ	GAZ:00002793	-35.872	degree	UO	UO:0000185	148.5	degree	UO	UO:0000185	1356	meter	UO	UO:0000008	Animals were sourced as infection-naive eggs from four wild populations	Captive husbandry was performed under quarantine conditions	Experimental design involved blinded, randomized and controlled treatment groups	Frogs were exposed to Bd or sham-exposed to DSS	Lva184	Lva184SkMeOH	exposed	Kiandra	Sham exposed	Kiandra B	Skin
Kosciuszko National Park, New South Wales, Australia	Litoria verreauxii	NCBITAXON	NCBITaxon:681275	skin mucus	UBERON	UBERON:0010152	New South Wales	GAZ	GAZ:00002793	-35.872	degree	UO	UO:0000185	148.5	degree	UO	UO:0000185	1356	meter	UO	UO:0000008	Animals were sourced as infection-naive eggs from four wild populations	Captive husbandry was performed under quarantine conditions	Experimental design involved blinded, randomized and controlled treatment groups	Frogs were exposed to Bd or sham-exposed to DSS	Lva184	Lva184swabAtDeath	exposed	Kiandra	Sham exposed	Kiandra B	Skin mucus
Kosciuszko National Park, New South Wales, Australia	Litoria verreauxii	NCBITAXON	NCBITaxon:681275	skin mucus	UBERON	UBERON:0010152	New South Wales	GAZ	GAZ:00002793	-36.152	degree	UO	UO:0000185	148.563	degree	UO	UO:0000185	1451	meter	UO	UO:0000008	Animals were sourced as infection-naive eggs from four wild populations	Captive husbandry was performed under quarantine conditions	Experimental design involved blinded, randomized and controlled treatment groups	Frogs were exposed to Bd or sham-exposed to DSS	Lva185	Lva185swabAtDeath	exposed	Eucumbene	Exposed to Bd	Eucumbene C	Skin mucus
Kosciuszko National Park, New South Wales, Australia	Litoria verreauxii	NCBITAXON	NCBITaxon:681275	skin mucus	UBERON	UBERON:0010152	New South Wales	GAZ	GAZ:00002793	-35.872	degree	UO	UO:0000185	148.5	degree	UO	UO:0000185	1356	meter	UO	UO:0000008	Animals were sourced as infection-naive eggs from four wild populations	Captive husbandry was performed under quarantine conditions	Experimental design involved blinded, randomized and controlled treatment groups	Frogs were exposed to Bd or sham-exposed to DSS	Lva186	Lva186swabAtDeath	exposed	Kiandra	Exposed to Bd	Kiandra C	Skin mucus
Kosciuszko National Park, New South Wales, Australia	Litoria verreauxii	NCBITAXON	NCBITaxon:681275	skin mucus	UBERON	UBERON:0010152	New South Wales	GAZ	GAZ:00002793	-35.872	degree	UO	UO:0000185	148.5	degree	UO	UO:0000185	1356	meter	UO	UO:0000008	Animals were sourced as infection-naive eggs from four wild populations	Captive husbandry was performed under quarantine conditions	Experimental design involved blinded, randomized and controlled treatment groups	Frogs were exposed to Bd or sham-exposed to DSS	Lva187	Lva187swabAtDeath	exposed	Kiandra	Exposed to Bd	Kiandra D	Skin mucus
Kosciuszko National Park, New South Wales, Australia	Litoria verreauxii	NCBITAXON	NCBITaxon:681275	skin mucus	UBERON	UBERON:0010152	New South Wales	GAZ	GAZ:00002793	-36.036	degree	UO	UO:0000185	148.322	degree	UO	UO:0000185	1307	meter	UO	UO:0000008	Animals were sourced as infection-naive eggs from four wild populations	Captive husbandry was performed under quarantine conditions	Experimental design involved blinded, randomized and controlled treatment groups	Frogs were exposed to Bd or sham-exposed to DSS	Lva188	Lva188swabAtDeath	exposed	Ogilvies	Exposed to Bd	Ogilvies C	Skin mucus
Kosciuszko National Park, New South Wales, Australia	Litoria verreauxii	NCBITAXON	NCBITaxon:681275	skin mucus	UBERON	UBERON:0010152	New South Wales	GAZ	GAZ:00002793	-36.152	degree	UO	UO:0000185	148.563	degree	UO	UO:0000185	1451	meter	UO	UO:0000008	Animals were sourced as infection-naive eggs from four wild populations	Captive husbandry was performed under quarantine conditions	Experimental design involved blinded, randomized and controlled treatment groups	Frogs were exposed to Bd or sham-exposed to DSS	Lva189	Lva189swab06Oct	exposed	Eucumbene	Exposed to Bd	Eucumbene B	Skin mucus
Kosciuszko National Park, New South Wales, Australia	Litoria verreauxii	NCBITAXON	NCBITaxon:681275	skin mucus	UBERON	UBERON:0010152	New South Wales	GAZ	GAZ:00002793	-36.152	degree	UO	UO:0000185	148.563	degree	UO	UO:0000185	1451	meter	UO	UO:0000008	Animals were sourced as infection-naive eggs from four wild populations	Captive husbandry was performed under quarantine conditions	Experimental design involved blinded, randomized and controlled treatment groups	Frogs were exposed to Bd or sham-exposed to DSS	Lva189	Lva189swab13Oct	exposed	Eucumbene	Exposed to Bd	Eucumbene B	Skin mucus
Kosciuszko National Park, New South Wales, Australia	Litoria verreauxii	NCBITAXON	NCBITaxon:681275	skin mucus	UBERON	UBERON:0010152	New South Wales	GAZ	GAZ:00002793	-36.152	degree	UO	UO:0000185	148.563	degree	UO	UO:0000185	1451	meter	UO	UO:0000008	Animals were sourced as infection-naive eggs from four wild populations	Captive husbandry was performed under quarantine conditions	Experimental design involved blinded, randomized and controlled treatment groups	Frogs were exposed to Bd or sham-exposed to DSS	Lva189	Lva189swabAtDeath	exposed	Eucumbene	Exposed to Bd	Eucumbene B	Skin mucus
Kosciuszko National Park, New South Wales, Australia	Litoria verreauxii	NCBITAXON	NCBITaxon:681275	skin mucus	UBERON	UBERON:0010152	New South Wales	GAZ	GAZ:00002793	-35.872	degree	UO	UO:0000185	148.5	degree	UO	UO:0000185	1356	meter	UO	UO:0000008	Animals were sourced as infection-naive eggs from four wild populations	Captive husbandry was performed under quarantine conditions	Experimental design involved blinded, randomized and controlled treatment groups	Frogs were exposed to Bd or sham-exposed to DSS	Lva190	Lva190swabAtDeath	exposed	Kiandra	Exposed to Bd	Kiandra A	Skin mucus
Kosciuszko National Park, New South Wales, Australia	Litoria verreauxii	NCBITAXON	NCBITaxon:681275	skin mucus	UBERON	UBERON:0010152	New South Wales	GAZ	GAZ:00002793	-35.872	degree	UO	UO:0000185	148.5	degree	UO	UO:0000185	1356	meter	UO	UO:0000008	Animals were sourced as infection-naive eggs from four wild populations	Captive husbandry was performed under quarantine conditions	Experimental design involved blinded, randomized and controlled treatment groups	Frogs were exposed to Bd or sham-exposed to DSS	Lva191	Lva191swabAtDeath	exposed	Kiandra	Sham exposed	Kiandra C	Skin mucus
Kosciuszko National Park, New South Wales, Australia	Litoria verreauxii	NCBITAXON	NCBITaxon:681275	skin mucus	UBERON	UBERON:0010152	New South Wales	GAZ	GAZ:00002793	-36.317	degree	UO	UO:0000185	148.26	degree	UO	UO:0000185	1525	meter	UO	UO:0000008	Animals were sourced as infection-naive eggs from four wild populations	Captive husbandry was performed under quarantine conditions	Experimental design involved blinded, randomized and controlled treatment groups	Frogs were exposed to Bd or sham-exposed to DSS	Lva192	Lva192swabAtDeath	naive	Greymare	Exposed to Bd	Greymare A	Skin mucus
Kosciuszko National Park, New South Wales, Australia	Litoria verreauxii	NCBITAXON	NCBITaxon:681275	skin mucus	UBERON	UBERON:0010152	New South Wales	GAZ	GAZ:00002793	-36.152	degree	UO	UO:0000185	148.563	degree	UO	UO:0000185	1451	meter	UO	UO:0000008	Animals were sourced as infection-naive eggs from four wild populations	Captive husbandry was performed under quarantine conditions	Experimental design involved blinded, randomized and controlled treatment groups	Frogs were exposed to Bd or sham-exposed to DSS	Lva193	Lva193swab06Oct	exposed	Eucumbene	Exposed to Bd	Eucumbene D	Skin mucus
Kosciuszko National Park, New South Wales, Australia	Litoria verreauxii	NCBITAXON	NCBITaxon:681275	skin mucus	UBERON	UBERON:0010152	New South Wales	GAZ	GAZ:00002793	-36.152	degree	UO	UO:0000185	148.563	degree	UO	UO:0000185	1451	meter	UO	UO:0000008	Animals were sourced as infection-naive eggs from four wild populations	Captive husbandry was performed under quarantine conditions	Experimental design involved blinded, randomized and controlled treatment groups	Frogs were exposed to Bd or sham-exposed to DSS	Lva193	Lva193swab13Oct	exposed	Eucumbene	Exposed to Bd	Eucumbene D	Skin mucus
Kosciuszko National Park, New South Wales, Australia	Litoria verreauxii	NCBITAXON	NCBITaxon:681275	skin mucus	UBERON	UBERON:0010152	New South Wales	GAZ	GAZ:00002793	-36.152	degree	UO	UO:0000185	148.563	degree	UO	UO:0000185	1451	meter	UO	UO:0000008	Animals were sourced as infection-naive eggs from four wild populations	Captive husbandry was performed under quarantine conditions	Experimental design involved blinded, randomized and controlled treatment groups	Frogs were exposed to Bd or sham-exposed to DSS	Lva193	Lva193swabAtDeath	exposed	Eucumbene	Exposed to Bd	Eucumbene D	Skin mucus
Kosciuszko National Park, New South Wales, Australia	Litoria verreauxii	NCBITAXON	NCBITaxon:681275	skin mucus	UBERON	UBERON:0010152	New South Wales	GAZ	GAZ:00002793	-35.872	degree	UO	UO:0000185	148.5	degree	UO	UO:0000185	1356	meter	UO	UO:0000008	Animals were sourced as infection-naive eggs from four wild populations	Captive husbandry was performed under quarantine conditions	Experimental design involved blinded, randomized and controlled treatment groups	Frogs were exposed to Bd or sham-exposed to DSS	Lva194	Lva194swabAtDeath	exposed	Kiandra	Exposed to Bd	Kiandra B	Skin mucus
Kosciuszko National Park, New South Wales, Australia	Litoria verreauxii	NCBITAXON	NCBITaxon:681275	skin mucus	UBERON	UBERON:0010152	New South Wales	GAZ	GAZ:00002793	-36.152	degree	UO	UO:0000185	148.563	degree	UO	UO:0000185	1451	meter	UO	UO:0000008	Animals were sourced as infection-naive eggs from four wild populations	Captive husbandry was performed under quarantine conditions	Experimental design involved blinded, randomized and controlled treatment groups	Frogs were exposed to Bd or sham-exposed to DSS	Lva195	Lva195swab06Oct	exposed	Eucumbene	Exposed to Bd	Eucumbene B	Skin mucus
Kosciuszko National Park, New South Wales, Australia	Litoria verreauxii	NCBITAXON	NCBITaxon:681275	skin mucus	UBERON	UBERON:0010152	New South Wales	GAZ	GAZ:00002793	-36.152	degree	UO	UO:0000185	148.563	degree	UO	UO:0000185	1451	meter	UO	UO:0000008	Animals were sourced as infection-naive eggs from four wild populations	Captive husbandry was performed under quarantine conditions	Experimental design involved blinded, randomized and controlled treatment groups	Frogs were exposed to Bd or sham-exposed to DSS	Lva195	Lva195swab13Oct	exposed	Eucumbene	Exposed to Bd	Eucumbene B	Skin mucus
Kosciuszko National Park, New South Wales, Australia	Litoria verreauxii	NCBITAXON	NCBITaxon:681275	skin mucus	UBERON	UBERON:0010152	New South Wales	GAZ	GAZ:00002793	-36.152	degree	UO	UO:0000185	148.563	degree	UO	UO:0000185	1451	meter	UO	UO:0000008	Animals were sourced as infection-naive eggs from four wild populations	Captive husbandry was performed under quarantine conditions	Experimental design involved blinded, randomized and controlled treatment groups	Frogs were exposed to Bd or sham-exposed to DSS	Lva195	Lva195swab20Oct	exposed	Eucumbene	Exposed to Bd	Eucumbene B	Skin mucus
Kosciuszko National Park, New South Wales, Australia	Litoria verreauxii	NCBITAXON	NCBITaxon:681275	skin mucus	UBERON	UBERON:0010152	New South Wales	GAZ	GAZ:00002793	-36.152	degree	UO	UO:0000185	148.563	degree	UO	UO:0000185	1451	meter	UO	UO:0000008	Animals were sourced as infection-naive eggs from four wild populations	Captive husbandry was performed under quarantine conditions	Experimental design involved blinded, randomized and controlled treatment groups	Frogs were exposed to Bd or sham-exposed to DSS	Lva195	Lva195swabAtDeath	exposed	Eucumbene	Exposed to Bd	Eucumbene B	Skin mucus
Kosciuszko National Park, New South Wales, Australia	Litoria verreauxii	NCBITAXON	NCBITaxon:681275	skin mucus	UBERON	UBERON:0010152	New South Wales	GAZ	GAZ:00002793	-36.036	degree	UO	UO:0000185	148.322	degree	UO	UO:0000185	1307	meter	UO	UO:0000008	Animals were sourced as infection-naive eggs from four wild populations	Captive husbandry was performed under quarantine conditions	Experimental design involved blinded, randomized and controlled treatment groups	Frogs were exposed to Bd or sham-exposed to DSS	Lva196	Lva196swabAtDeath	exposed	Ogilvies	Exposed to Bd	Ogilvies B	Skin mucus
Kosciuszko National Park, New South Wales, Australia	Litoria verreauxii	NCBITAXON	NCBITaxon:681275	skin mucus	UBERON	UBERON:0010152	New South Wales	GAZ	GAZ:00002793	-36.152	degree	UO	UO:0000185	148.563	degree	UO	UO:0000185	1451	meter	UO	UO:0000008	Animals were sourced as infection-naive eggs from four wild populations	Captive husbandry was performed under quarantine conditions	Experimental design involved blinded, randomized and controlled treatment groups	Frogs were exposed to Bd or sham-exposed to DSS	Lva197	Lva197swab06Oct	exposed	Eucumbene	Exposed to Bd	Eucumbene A	Skin mucus
Kosciuszko National Park, New South Wales, Australia	Litoria verreauxii	NCBITAXON	NCBITaxon:681275	skin mucus	UBERON	UBERON:0010152	New South Wales	GAZ	GAZ:00002793	-36.152	degree	UO	UO:0000185	148.563	degree	UO	UO:0000185	1451	meter	UO	UO:0000008	Animals were sourced as infection-naive eggs from four wild populations	Captive husbandry was performed under quarantine conditions	Experimental design involved blinded, randomized and controlled treatment groups	Frogs were exposed to Bd or sham-exposed to DSS	Lva197	Lva197swab13Oct	exposed	Eucumbene	Exposed to Bd	Eucumbene A	Skin mucus
Kosciuszko National Park, New South Wales, Australia	Litoria verreauxii	NCBITAXON	NCBITaxon:681275	skin mucus	UBERON	UBERON:0010152	New South Wales	GAZ	GAZ:00002793	-36.152	degree	UO	UO:0000185	148.563	degree	UO	UO:0000185	1451	meter	UO	UO:0000008	Animals were sourced as infection-naive eggs from four wild populations	Captive husbandry was performed under quarantine conditions	Experimental design involved blinded, randomized and controlled treatment groups	Frogs were exposed to Bd or sham-exposed to DSS	Lva197	Lva197swabAtDeath	exposed	Eucumbene	Exposed to Bd	Eucumbene A	Skin mucus
Kosciuszko National Park, New South Wales, Australia	Litoria verreauxii	NCBITAXON	NCBITaxon:681275	liver	UBERON	UBERON:0002107	New South Wales	GAZ	GAZ:00002793	-36.152	degree	UO	UO:0000185	148.563	degree	UO	UO:0000185	1451	meter	UO	UO:0000008	Animals were sourced as infection-naive eggs from four wild populations	Captive husbandry was performed under quarantine conditions	Experimental design involved blinded, randomized and controlled treatment groups	Frogs were exposed to Bd or sham-exposed to DSS	Lva198	Lva198Lilysisbuffer	exposed	Eucumbene	Exposed to Bd	Eucumbene D	Liver
Kosciuszko National Park, New South Wales, Australia	Litoria verreauxii	NCBITAXON	NCBITaxon:681275	skin of body	UBERON	UBERON:0002097	New South Wales	GAZ	GAZ:00002793	-36.152	degree	UO	UO:0000185	148.563	degree	UO	UO:0000185	1451	meter	UO	UO:0000008	Animals were sourced as infection-naive eggs from four wild populations	Captive husbandry was performed under quarantine conditions	Experimental design involved blinded, randomized and controlled treatment groups	Frogs were exposed to Bd or sham-exposed to DSS	Lva198	Lva198Sklysisbuffer	exposed	Eucumbene	Exposed to Bd	Eucumbene D	Skin
Kosciuszko National Park, New South Wales, Australia	Litoria verreauxii	NCBITAXON	NCBITaxon:681275	spleen	UBERON	UBERON:0002106	New South Wales	GAZ	GAZ:00002793	-36.152	degree	UO	UO:0000185	148.563	degree	UO	UO:0000185	1451	meter	UO	UO:0000008	Animals were sourced as infection-naive eggs from four wild populations	Captive husbandry was performed under quarantine conditions	Experimental design involved blinded, randomized and controlled treatment groups	Frogs were exposed to Bd or sham-exposed to DSS	Lva198	Lva198Splysisbuffer	exposed	Eucumbene	Exposed to Bd	Eucumbene D	Spleen
Kosciuszko National Park, New South Wales, Australia	Litoria verreauxii	NCBITAXON	NCBITaxon:681275	liver	UBERON	UBERON:0002107	New South Wales	GAZ	GAZ:00002793	-36.152	degree	UO	UO:0000185	148.563	degree	UO	UO:0000185	1451	meter	UO	UO:0000008	Animals were sourced as infection-naive eggs from four wild populations	Captive husbandry was performed under quarantine conditions	Experimental design involved blinded, randomized and controlled treatment groups	Frogs were exposed to Bd or sham-exposed to DSS	Lva198	Lva198LiMeOH	exposed	Eucumbene	Exposed to Bd	Eucumbene D	Liver
Kosciuszko National Park, New South Wales, Australia	Litoria verreauxii	NCBITAXON	NCBITaxon:681275	skin of body	UBERON	UBERON:0002097	New South Wales	GAZ	GAZ:00002793	-36.152	degree	UO	UO:0000185	148.563	degree	UO	UO:0000185	1451	meter	UO	UO:0000008	Animals were sourced as infection-naive eggs from four wild populations	Captive husbandry was performed under quarantine conditions	Experimental design involved blinded, randomized and controlled treatment groups	Frogs were exposed to Bd or sham-exposed to DSS	Lva198	Lva198SkMeOH	exposed	Eucumbene	Exposed to Bd	Eucumbene D	Skin
Kosciuszko National Park, New South Wales, Australia	Litoria verreauxii	NCBITAXON	NCBITaxon:681275	skin mucus	UBERON	UBERON:0010152	New South Wales	GAZ	GAZ:00002793	-36.152	degree	UO	UO:0000185	148.563	degree	UO	UO:0000185	1451	meter	UO	UO:0000008	Animals were sourced as infection-naive eggs from four wild populations	Captive husbandry was performed under quarantine conditions	Experimental design involved blinded, randomized and controlled treatment groups	Frogs were exposed to Bd or sham-exposed to DSS	Lva198	Lva198swabAtDeath	exposed	Eucumbene	Exposed to Bd	Eucumbene D	Skin mucus
Kosciuszko National Park, New South Wales, Australia	Litoria verreauxii	NCBITAXON	NCBITaxon:681275	skin mucus	UBERON	UBERON:0010152	New South Wales	GAZ	GAZ:00002793	-35.872	degree	UO	UO:0000185	148.5	degree	UO	UO:0000185	1356	meter	UO	UO:0000008	Animals were sourced as infection-naive eggs from four wild populations	Captive husbandry was performed under quarantine conditions	Experimental design involved blinded, randomized and controlled treatment groups	Frogs were exposed to Bd or sham-exposed to DSS	Lva199	Lva199swab06Oct	exposed	Kiandra	Exposed to Bd	Kiandra B	Skin mucus
Kosciuszko National Park, New South Wales, Australia	Litoria verreauxii	NCBITAXON	NCBITaxon:681275	skin mucus	UBERON	UBERON:0010152	New South Wales	GAZ	GAZ:00002793	-35.872	degree	UO	UO:0000185	148.5	degree	UO	UO:0000185	1356	meter	UO	UO:0000008	Animals were sourced as infection-naive eggs from four wild populations	Captive husbandry was performed under quarantine conditions	Experimental design involved blinded, randomized and controlled treatment groups	Frogs were exposed to Bd or sham-exposed to DSS	Lva199	Lva199swab13Oct	exposed	Kiandra	Exposed to Bd	Kiandra B	Skin mucus
Kosciuszko National Park, New South Wales, Australia	Litoria verreauxii	NCBITAXON	NCBITaxon:681275	skin mucus	UBERON	UBERON:0010152	New South Wales	GAZ	GAZ:00002793	-35.872	degree	UO	UO:0000185	148.5	degree	UO	UO:0000185	1356	meter	UO	UO:0000008	Animals were sourced as infection-naive eggs from four wild populations	Captive husbandry was performed under quarantine conditions	Experimental design involved blinded, randomized and controlled treatment groups	Frogs were exposed to Bd or sham-exposed to DSS	Lva199	Lva199swabAtDeath	exposed	Kiandra	Exposed to Bd	Kiandra B	Skin mucus
Kosciuszko National Park, New South Wales, Australia	Litoria verreauxii	NCBITAXON	NCBITaxon:681275	skin mucus	UBERON	UBERON:0010152	New South Wales	GAZ	GAZ:00002793	-36.036	degree	UO	UO:0000185	148.322	degree	UO	UO:0000185	1307	meter	UO	UO:0000008	Animals were sourced as infection-naive eggs from four wild populations	Captive husbandry was performed under quarantine conditions	Experimental design involved blinded, randomized and controlled treatment groups	Frogs were exposed to Bd or sham-exposed to DSS	Lva200	Lva200swab06Oct	exposed	Ogilvies	Exposed to Bd	Ogilvies C	Skin mucus
Kosciuszko National Park, New South Wales, Australia	Litoria verreauxii	NCBITAXON	NCBITaxon:681275	skin mucus	UBERON	UBERON:0010152	New South Wales	GAZ	GAZ:00002793	-36.036	degree	UO	UO:0000185	148.322	degree	UO	UO:0000185	1307	meter	UO	UO:0000008	Animals were sourced as infection-naive eggs from four wild populations	Captive husbandry was performed under quarantine conditions	Experimental design involved blinded, randomized and controlled treatment groups	Frogs were exposed to Bd or sham-exposed to DSS	Lva200	Lva200swab13Oct	exposed	Ogilvies	Exposed to Bd	Ogilvies C	Skin mucus
Kosciuszko National Park, New South Wales, Australia	Litoria verreauxii	NCBITAXON	NCBITaxon:681275	skin mucus	UBERON	UBERON:0010152	New South Wales	GAZ	GAZ:00002793	-36.036	degree	UO	UO:0000185	148.322	degree	UO	UO:0000185	1307	meter	UO	UO:0000008	Animals were sourced as infection-naive eggs from four wild populations	Captive husbandry was performed under quarantine conditions	Experimental design involved blinded, randomized and controlled treatment groups	Frogs were exposed to Bd or sham-exposed to DSS	Lva200	Lva200swabAtDeath	exposed	Ogilvies	Exposed to Bd	Ogilvies C	Skin mucus
Kosciuszko National Park, New South Wales, Australia	Litoria verreauxii	NCBITAXON	NCBITaxon:681275	liver	UBERON	UBERON:0002107	New South Wales	GAZ	GAZ:00002793	-35.872	degree	UO	UO:0000185	148.5	degree	UO	UO:0000185	1356	meter	UO	UO:0000008	Animals were sourced as infection-naive eggs from four wild populations	Captive husbandry was performed under quarantine conditions	Experimental design involved blinded, randomized and controlled treatment groups	Frogs were exposed to Bd or sham-exposed to DSS	Lva201	Lva201Lilysisbuffer	exposed	Kiandra	Exposed to Bd	Kiandra B	Liver
Kosciuszko National Park, New South Wales, Australia	Litoria verreauxii	NCBITAXON	NCBITaxon:681275	skin of body	UBERON	UBERON:0002097	New South Wales	GAZ	GAZ:00002793	-35.872	degree	UO	UO:0000185	148.5	degree	UO	UO:0000185	1356	meter	UO	UO:0000008	Animals were sourced as infection-naive eggs from four wild populations	Captive husbandry was performed under quarantine conditions	Experimental design involved blinded, randomized and controlled treatment groups	Frogs were exposed to Bd or sham-exposed to DSS	Lva201	Lva201Sklysisbuffer	exposed	Kiandra	Exposed to Bd	Kiandra B	Skin
Kosciuszko National Park, New South Wales, Australia	Litoria verreauxii	NCBITAXON	NCBITaxon:681275	spleen	UBERON	UBERON:0002106	New South Wales	GAZ	GAZ:00002793	-35.872	degree	UO	UO:0000185	148.5	degree	UO	UO:0000185	1356	meter	UO	UO:0000008	Animals were sourced as infection-naive eggs from four wild populations	Captive husbandry was performed under quarantine conditions	Experimental design involved blinded, randomized and controlled treatment groups	Frogs were exposed to Bd or sham-exposed to DSS	Lva201	Lva201Splysisbuffer	exposed	Kiandra	Exposed to Bd	Kiandra B	Spleen
Kosciuszko National Park, New South Wales, Australia	Litoria verreauxii	NCBITAXON	NCBITaxon:681275	liver	UBERON	UBERON:0002107	New South Wales	GAZ	GAZ:00002793	-35.872	degree	UO	UO:0000185	148.5	degree	UO	UO:0000185	1356	meter	UO	UO:0000008	Animals were sourced as infection-naive eggs from four wild populations	Captive husbandry was performed under quarantine conditions	Experimental design involved blinded, randomized and controlled treatment groups	Frogs were exposed to Bd or sham-exposed to DSS	Lva201	Lva201LiMeOH	exposed	Kiandra	Exposed to Bd	Kiandra B	Liver
Kosciuszko National Park, New South Wales, Australia	Litoria verreauxii	NCBITAXON	NCBITaxon:681275	skin of body	UBERON	UBERON:0002097	New South Wales	GAZ	GAZ:00002793	-35.872	degree	UO	UO:0000185	148.5	degree	UO	UO:0000185	1356	meter	UO	UO:0000008	Animals were sourced as infection-naive eggs from four wild populations	Captive husbandry was performed under quarantine conditions	Experimental design involved blinded, randomized and controlled treatment groups	Frogs were exposed to Bd or sham-exposed to DSS	Lva201	Lva201SkMeOH	exposed	Kiandra	Exposed to Bd	Kiandra B	Skin
Kosciuszko National Park, New South Wales, Australia	Litoria verreauxii	NCBITAXON	NCBITaxon:681275	skin mucus	UBERON	UBERON:0010152	New South Wales	GAZ	GAZ:00002793	-35.872	degree	UO	UO:0000185	148.5	degree	UO	UO:0000185	1356	meter	UO	UO:0000008	Animals were sourced as infection-naive eggs from four wild populations	Captive husbandry was performed under quarantine conditions	Experimental design involved blinded, randomized and controlled treatment groups	Frogs were exposed to Bd or sham-exposed to DSS	Lva201	Lva201swabAtDeath	exposed	Kiandra	Exposed to Bd	Kiandra B	Skin mucus
Kosciuszko National Park, New South Wales, Australia	Litoria verreauxii	NCBITAXON	NCBITaxon:681275	skin mucus	UBERON	UBERON:0010152	New South Wales	GAZ	GAZ:00002793	-36.152	degree	UO	UO:0000185	148.563	degree	UO	UO:0000185	1451	meter	UO	UO:0000008	Animals were sourced as infection-naive eggs from four wild populations	Captive husbandry was performed under quarantine conditions	Experimental design involved blinded, randomized and controlled treatment groups	Frogs were exposed to Bd or sham-exposed to DSS	Lva202	Lva202swab06Oct	exposed	Eucumbene	Exposed to Bd	Eucumbene A	Skin mucus
Kosciuszko National Park, New South Wales, Australia	Litoria verreauxii	NCBITAXON	NCBITaxon:681275	skin mucus	UBERON	UBERON:0010152	New South Wales	GAZ	GAZ:00002793	-36.152	degree	UO	UO:0000185	148.563	degree	UO	UO:0000185	1451	meter	UO	UO:0000008	Animals were sourced as infection-naive eggs from four wild populations	Captive husbandry was performed under quarantine conditions	Experimental design involved blinded, randomized and controlled treatment groups	Frogs were exposed to Bd or sham-exposed to DSS	Lva202	Lva202swab13Oct	exposed	Eucumbene	Exposed to Bd	Eucumbene A	Skin mucus
Kosciuszko National Park, New South Wales, Australia	Litoria verreauxii	NCBITAXON	NCBITaxon:681275	skin mucus	UBERON	UBERON:0010152	New South Wales	GAZ	GAZ:00002793	-36.152	degree	UO	UO:0000185	148.563	degree	UO	UO:0000185	1451	meter	UO	UO:0000008	Animals were sourced as infection-naive eggs from four wild populations	Captive husbandry was performed under quarantine conditions	Experimental design involved blinded, randomized and controlled treatment groups	Frogs were exposed to Bd or sham-exposed to DSS	Lva202	Lva202swabAtDeath	exposed	Eucumbene	Exposed to Bd	Eucumbene A	Skin mucus
Kosciuszko National Park, New South Wales, Australia	Litoria verreauxii	NCBITAXON	NCBITaxon:681275	skin mucus	UBERON	UBERON:0010152	New South Wales	GAZ	GAZ:00002793	-36.036	degree	UO	UO:0000185	148.322	degree	UO	UO:0000185	1307	meter	UO	UO:0000008	Animals were sourced as infection-naive eggs from four wild populations	Captive husbandry was performed under quarantine conditions	Experimental design involved blinded, randomized and controlled treatment groups	Frogs were exposed to Bd or sham-exposed to DSS	Lva203	Lva203swabAtDeath	exposed	Ogilvies	Exposed to Bd	Ogilvies B	Skin mucus
Kosciuszko National Park, New South Wales, Australia	Litoria verreauxii	NCBITAXON	NCBITaxon:681275	skin mucus	UBERON	UBERON:0010152	New South Wales	GAZ	GAZ:00002793	-35.872	degree	UO	UO:0000185	148.5	degree	UO	UO:0000185	1356	meter	UO	UO:0000008	Animals were sourced as infection-naive eggs from four wild populations	Captive husbandry was performed under quarantine conditions	Experimental design involved blinded, randomized and controlled treatment groups	Frogs were exposed to Bd or sham-exposed to DSS	Lva204	Lva204swabAtDeath	exposed	Kiandra	Sham exposed	Kiandra C	Skin mucus
Kosciuszko National Park, New South Wales, Australia	Litoria verreauxii	NCBITAXON	NCBITaxon:681275	skin mucus	UBERON	UBERON:0010152	New South Wales	GAZ	GAZ:00002793	-36.036	degree	UO	UO:0000185	148.322	degree	UO	UO:0000185	1307	meter	UO	UO:0000008	Animals were sourced as infection-naive eggs from four wild populations	Captive husbandry was performed under quarantine conditions	Experimental design involved blinded, randomized and controlled treatment groups	Frogs were exposed to Bd or sham-exposed to DSS	Lva205	Lva205swab06Oct	exposed	Ogilvies	Sham exposed	Ogilvies B	Skin mucus
Kosciuszko National Park, New South Wales, Australia	Litoria verreauxii	NCBITAXON	NCBITaxon:681275	skin mucus	UBERON	UBERON:0010152	New South Wales	GAZ	GAZ:00002793	-36.036	degree	UO	UO:0000185	148.322	degree	UO	UO:0000185	1307	meter	UO	UO:0000008	Animals were sourced as infection-naive eggs from four wild populations	Captive husbandry was performed under quarantine conditions	Experimental design involved blinded, randomized and controlled treatment groups	Frogs were exposed to Bd or sham-exposed to DSS	Lva205	Lva205swab13Oct	exposed	Ogilvies	Sham exposed	Ogilvies B	Skin mucus
Kosciuszko National Park, New South Wales, Australia	Litoria verreauxii	NCBITAXON	NCBITaxon:681275	skin mucus	UBERON	UBERON:0010152	New South Wales	GAZ	GAZ:00002793	-36.036	degree	UO	UO:0000185	148.322	degree	UO	UO:0000185	1307	meter	UO	UO:0000008	Animals were sourced as infection-naive eggs from four wild populations	Captive husbandry was performed under quarantine conditions	Experimental design involved blinded, randomized and controlled treatment groups	Frogs were exposed to Bd or sham-exposed to DSS	Lva205	Lva205swab20Oct	exposed	Ogilvies	Sham exposed	Ogilvies B	Skin mucus
Kosciuszko National Park, New South Wales, Australia	Litoria verreauxii	NCBITAXON	NCBITaxon:681275	skin mucus	UBERON	UBERON:0010152	New South Wales	GAZ	GAZ:00002793	-36.036	degree	UO	UO:0000185	148.322	degree	UO	UO:0000185	1307	meter	UO	UO:0000008	Animals were sourced as infection-naive eggs from four wild populations	Captive husbandry was performed under quarantine conditions	Experimental design involved blinded, randomized and controlled treatment groups	Frogs were exposed to Bd or sham-exposed to DSS	Lva205	Lva205swab27Oct	exposed	Ogilvies	Sham exposed	Ogilvies B	Skin mucus
Kosciuszko National Park, New South Wales, Australia	Litoria verreauxii	NCBITAXON	NCBITaxon:681275	skin mucus	UBERON	UBERON:0010152	New South Wales	GAZ	GAZ:00002793	-36.036	degree	UO	UO:0000185	148.322	degree	UO	UO:0000185	1307	meter	UO	UO:0000008	Animals were sourced as infection-naive eggs from four wild populations	Captive husbandry was performed under quarantine conditions	Experimental design involved blinded, randomized and controlled treatment groups	Frogs were exposed to Bd or sham-exposed to DSS	Lva205	Lva205swab03Nov	exposed	Ogilvies	Sham exposed	Ogilvies B	Skin mucus
Kosciuszko National Park, New South Wales, Australia	Litoria verreauxii	NCBITAXON	NCBITaxon:681275	skin mucus	UBERON	UBERON:0010152	New South Wales	GAZ	GAZ:00002793	-36.036	degree	UO	UO:0000185	148.322	degree	UO	UO:0000185	1307	meter	UO	UO:0000008	Animals were sourced as infection-naive eggs from four wild populations	Captive husbandry was performed under quarantine conditions	Experimental design involved blinded, randomized and controlled treatment groups	Frogs were exposed to Bd or sham-exposed to DSS	Lva205	Lva205swab10Nov	exposed	Ogilvies	Sham exposed	Ogilvies B	Skin mucus
Kosciuszko National Park, New South Wales, Australia	Litoria verreauxii	NCBITAXON	NCBITaxon:681275	skin mucus	UBERON	UBERON:0010152	New South Wales	GAZ	GAZ:00002793	-36.036	degree	UO	UO:0000185	148.322	degree	UO	UO:0000185	1307	meter	UO	UO:0000008	Animals were sourced as infection-naive eggs from four wild populations	Captive husbandry was performed under quarantine conditions	Experimental design involved blinded, randomized and controlled treatment groups	Frogs were exposed to Bd or sham-exposed to DSS	Lva205	Lva205swab17Nov	exposed	Ogilvies	Sham exposed	Ogilvies B	Skin mucus
Kosciuszko National Park, New South Wales, Australia	Litoria verreauxii	NCBITAXON	NCBITaxon:681275	skin mucus	UBERON	UBERON:0010152	New South Wales	GAZ	GAZ:00002793	-36.036	degree	UO	UO:0000185	148.322	degree	UO	UO:0000185	1307	meter	UO	UO:0000008	Animals were sourced as infection-naive eggs from four wild populations	Captive husbandry was performed under quarantine conditions	Experimental design involved blinded, randomized and controlled treatment groups	Frogs were exposed to Bd or sham-exposed to DSS	Lva205	Lva205swab24Nov	exposed	Ogilvies	Sham exposed	Ogilvies B	Skin mucus
Kosciuszko National Park, New South Wales, Australia	Litoria verreauxii	NCBITAXON	NCBITaxon:681275	skin mucus	UBERON	UBERON:0010152	New South Wales	GAZ	GAZ:00002793	-36.036	degree	UO	UO:0000185	148.322	degree	UO	UO:0000185	1307	meter	UO	UO:0000008	Animals were sourced as infection-naive eggs from four wild populations	Captive husbandry was performed under quarantine conditions	Experimental design involved blinded, randomized and controlled treatment groups	Frogs were exposed to Bd or sham-exposed to DSS	Lva205	Lva205swab01Dec	exposed	Ogilvies	Sham exposed	Ogilvies B	Skin mucus
Kosciuszko National Park, New South Wales, Australia	Litoria verreauxii	NCBITAXON	NCBITaxon:681275	skin mucus	UBERON	UBERON:0010152	New South Wales	GAZ	GAZ:00002793	-36.036	degree	UO	UO:0000185	148.322	degree	UO	UO:0000185	1307	meter	UO	UO:0000008	Animals were sourced as infection-naive eggs from four wild populations	Captive husbandry was performed under quarantine conditions	Experimental design involved blinded, randomized and controlled treatment groups	Frogs were exposed to Bd or sham-exposed to DSS	Lva205	Lva205swabAtDeath	exposed	Ogilvies	Sham exposed	Ogilvies B	Skin mucus
Kosciuszko National Park, New South Wales, Australia	Litoria verreauxii	NCBITAXON	NCBITaxon:681275	skin mucus	UBERON	UBERON:0010152	New South Wales	GAZ	GAZ:00002793	-35.872	degree	UO	UO:0000185	148.5	degree	UO	UO:0000185	1356	meter	UO	UO:0000008	Animals were sourced as infection-naive eggs from four wild populations	Captive husbandry was performed under quarantine conditions	Experimental design involved blinded, randomized and controlled treatment groups	Frogs were exposed to Bd or sham-exposed to DSS	Lva206	Lva206swabAtDeath	exposed	Kiandra	Sham exposed	Kiandra A	Skin mucus
Kosciuszko National Park, New South Wales, Australia	Litoria verreauxii	NCBITAXON	NCBITaxon:681275	skin mucus	UBERON	UBERON:0010152	New South Wales	GAZ	GAZ:00002793	-36.317	degree	UO	UO:0000185	148.26	degree	UO	UO:0000185	1525	meter	UO	UO:0000008	Animals were sourced as infection-naive eggs from four wild populations	Captive husbandry was performed under quarantine conditions	Experimental design involved blinded, randomized and controlled treatment groups	Frogs were exposed to Bd or sham-exposed to DSS	Lva207	Lva207swabAtDeath	naive	Greymare	Exposed to Bd	Greymare B	Skin mucus
Kosciuszko National Park, New South Wales, Australia	Litoria verreauxii	NCBITAXON	NCBITaxon:681275	skin mucus	UBERON	UBERON:0010152	New South Wales	GAZ	GAZ:00002793	-36.036	degree	UO	UO:0000185	148.322	degree	UO	UO:0000185	1307	meter	UO	UO:0000008	Animals were sourced as infection-naive eggs from four wild populations	Captive husbandry was performed under quarantine conditions	Experimental design involved blinded, randomized and controlled treatment groups	Frogs were exposed to Bd or sham-exposed to DSS	Lva208	Lva208swabAtDeath	exposed	Ogilvies	Exposed to Bd	Ogilvies C	Skin mucus
Kosciuszko National Park, New South Wales, Australia	Litoria verreauxii	NCBITAXON	NCBITaxon:681275	skin mucus	UBERON	UBERON:0010152	New South Wales	GAZ	GAZ:00002793	-35.872	degree	UO	UO:0000185	148.5	degree	UO	UO:0000185	1356	meter	UO	UO:0000008	Animals were sourced as infection-naive eggs from four wild populations	Captive husbandry was performed under quarantine conditions	Experimental design involved blinded, randomized and controlled treatment groups	Frogs were exposed to Bd or sham-exposed to DSS	Lva210	Lva210swabAtDeath	exposed	Kiandra	Exposed to Bd	Kiandra C	Skin mucus
Kosciuszko National Park, New South Wales, Australia	Litoria verreauxii	NCBITAXON	NCBITaxon:681275	liver	UBERON	UBERON:0002107	New South Wales	GAZ	GAZ:00002793	-35.872	degree	UO	UO:0000185	148.5	degree	UO	UO:0000185	1356	meter	UO	UO:0000008	Animals were sourced as infection-naive eggs from four wild populations	Captive husbandry was performed under quarantine conditions	Experimental design involved blinded, randomized and controlled treatment groups	Frogs were exposed to Bd or sham-exposed to DSS	Lva211	Lva211Lilysisbuffer	exposed	Kiandra	Exposed to Bd	Kiandra B	Liver
Kosciuszko National Park, New South Wales, Australia	Litoria verreauxii	NCBITAXON	NCBITaxon:681275	skin of body	UBERON	UBERON:0002097	New South Wales	GAZ	GAZ:00002793	-35.872	degree	UO	UO:0000185	148.5	degree	UO	UO:0000185	1356	meter	UO	UO:0000008	Animals were sourced as infection-naive eggs from four wild populations	Captive husbandry was performed under quarantine conditions	Experimental design involved blinded, randomized and controlled treatment groups	Frogs were exposed to Bd or sham-exposed to DSS	Lva211	Lva211Sklysisbuffer	exposed	Kiandra	Exposed to Bd	Kiandra B	Skin
Kosciuszko National Park, New South Wales, Australia	Litoria verreauxii	NCBITAXON	NCBITaxon:681275	spleen	UBERON	UBERON:0002106	New South Wales	GAZ	GAZ:00002793	-35.872	degree	UO	UO:0000185	148.5	degree	UO	UO:0000185	1356	meter	UO	UO:0000008	Animals were sourced as infection-naive eggs from four wild populations	Captive husbandry was performed under quarantine conditions	Experimental design involved blinded, randomized and controlled treatment groups	Frogs were exposed to Bd or sham-exposed to DSS	Lva211	Lva211Splysisbuffer	exposed	Kiandra	Exposed to Bd	Kiandra B	Spleen
Kosciuszko National Park, New South Wales, Australia	Litoria verreauxii	NCBITAXON	NCBITaxon:681275	liver	UBERON	UBERON:0002107	New South Wales	GAZ	GAZ:00002793	-35.872	degree	UO	UO:0000185	148.5	degree	UO	UO:0000185	1356	meter	UO	UO:0000008	Animals were sourced as infection-naive eggs from four wild populations	Captive husbandry was performed under quarantine conditions	Experimental design involved blinded, randomized and controlled treatment groups	Frogs were exposed to Bd or sham-exposed to DSS	Lva211	Lva211LiMeOH	exposed	Kiandra	Exposed to Bd	Kiandra B	Liver
Kosciuszko National Park, New South Wales, Australia	Litoria verreauxii	NCBITAXON	NCBITaxon:681275	skin of body	UBERON	UBERON:0002097	New South Wales	GAZ	GAZ:00002793	-35.872	degree	UO	UO:0000185	148.5	degree	UO	UO:0000185	1356	meter	UO	UO:0000008	Animals were sourced as infection-naive eggs from four wild populations	Captive husbandry was performed under quarantine conditions	Experimental design involved blinded, randomized and controlled treatment groups	Frogs were exposed to Bd or sham-exposed to DSS	Lva211	Lva211SkMeOH	exposed	Kiandra	Exposed to Bd	Kiandra B	Skin
Kosciuszko National Park, New South Wales, Australia	Litoria verreauxii	NCBITAXON	NCBITaxon:681275	skin mucus	UBERON	UBERON:0010152	New South Wales	GAZ	GAZ:00002793	-35.872	degree	UO	UO:0000185	148.5	degree	UO	UO:0000185	1356	meter	UO	UO:0000008	Animals were sourced as infection-naive eggs from four wild populations	Captive husbandry was performed under quarantine conditions	Experimental design involved blinded, randomized and controlled treatment groups	Frogs were exposed to Bd or sham-exposed to DSS	Lva211	Lva211swabAtDeath	exposed	Kiandra	Exposed to Bd	Kiandra B	Skin mucus
Kosciuszko National Park, New South Wales, Australia	Litoria verreauxii	NCBITAXON	NCBITaxon:681275	skin mucus	UBERON	UBERON:0010152	New South Wales	GAZ	GAZ:00002793	-35.872	degree	UO	UO:0000185	148.5	degree	UO	UO:0000185	1356	meter	UO	UO:0000008	Animals were sourced as infection-naive eggs from four wild populations	Captive husbandry was performed under quarantine conditions	Experimental design involved blinded, randomized and controlled treatment groups	Frogs were exposed to Bd or sham-exposed to DSS	Lva212	Lva212swabAtDeath	exposed	Kiandra	Exposed to Bd	Kiandra D	Skin mucus
Kosciuszko National Park, New South Wales, Australia	Litoria verreauxii	NCBITAXON	NCBITaxon:681275	skin mucus	UBERON	UBERON:0010152	New South Wales	GAZ	GAZ:00002793	-35.872	degree	UO	UO:0000185	148.5	degree	UO	UO:0000185	1356	meter	UO	UO:0000008	Animals were sourced as infection-naive eggs from four wild populations	Captive husbandry was performed under quarantine conditions	Experimental design involved blinded, randomized and controlled treatment groups	Frogs were exposed to Bd or sham-exposed to DSS	Lva213	Lva213swabAtDeath	exposed	Kiandra	Sham exposed	Kiandra D	Skin mucus
Kosciuszko National Park, New South Wales, Australia	Litoria verreauxii	NCBITAXON	NCBITaxon:681275	skin mucus	UBERON	UBERON:0010152	New South Wales	GAZ	GAZ:00002793	-36.152	degree	UO	UO:0000185	148.563	degree	UO	UO:0000185	1451	meter	UO	UO:0000008	Animals were sourced as infection-naive eggs from four wild populations	Captive husbandry was performed under quarantine conditions	Experimental design involved blinded, randomized and controlled treatment groups	Frogs were exposed to Bd or sham-exposed to DSS	Lva214	Lva214swabAtDeath	exposed	Eucumbene	Sham exposed	Eucumbene A	Skin mucus
Kosciuszko National Park, New South Wales, Australia	Litoria verreauxii	NCBITAXON	NCBITaxon:681275	skin mucus	UBERON	UBERON:0010152	New South Wales	GAZ	GAZ:00002793	-35.872	degree	UO	UO:0000185	148.5	degree	UO	UO:0000185	1356	meter	UO	UO:0000008	Animals were sourced as infection-naive eggs from four wild populations	Captive husbandry was performed under quarantine conditions	Experimental design involved blinded, randomized and controlled treatment groups	Frogs were exposed to Bd or sham-exposed to DSS	Lva215	Lva215swabAtDeath	exposed	Kiandra	Exposed to Bd	Kiandra C	Skin mucus
Kosciuszko National Park, New South Wales, Australia	Litoria verreauxii	NCBITAXON	NCBITaxon:681275	skin mucus	UBERON	UBERON:0010152	New South Wales	GAZ	GAZ:00002793	-36.317	degree	UO	UO:0000185	148.26	degree	UO	UO:0000185	1525	meter	UO	UO:0000008	Animals were sourced as infection-naive eggs from four wild populations	Captive husbandry was performed under quarantine conditions	Experimental design involved blinded, randomized and controlled treatment groups	Frogs were exposed to Bd or sham-exposed to DSS	Lva216	Lva216swab06Oct	naive	Greymare	Exposed to Bd	Greymare C	Skin mucus
Kosciuszko National Park, New South Wales, Australia	Litoria verreauxii	NCBITAXON	NCBITaxon:681275	skin mucus	UBERON	UBERON:0010152	New South Wales	GAZ	GAZ:00002793	-36.317	degree	UO	UO:0000185	148.26	degree	UO	UO:0000185	1525	meter	UO	UO:0000008	Animals were sourced as infection-naive eggs from four wild populations	Captive husbandry was performed under quarantine conditions	Experimental design involved blinded, randomized and controlled treatment groups	Frogs were exposed to Bd or sham-exposed to DSS	Lva216	Lva216swab13Oct	naive	Greymare	Exposed to Bd	Greymare C	Skin mucus
Kosciuszko National Park, New South Wales, Australia	Litoria verreauxii	NCBITAXON	NCBITaxon:681275	skin mucus	UBERON	UBERON:0010152	New South Wales	GAZ	GAZ:00002793	-36.317	degree	UO	UO:0000185	148.26	degree	UO	UO:0000185	1525	meter	UO	UO:0000008	Animals were sourced as infection-naive eggs from four wild populations	Captive husbandry was performed under quarantine conditions	Experimental design involved blinded, randomized and controlled treatment groups	Frogs were exposed to Bd or sham-exposed to DSS	Lva216	Lva216swab20Oct	naive	Greymare	Exposed to Bd	Greymare C	Skin mucus
Kosciuszko National Park, New South Wales, Australia	Litoria verreauxii	NCBITAXON	NCBITaxon:681275	skin mucus	UBERON	UBERON:0010152	New South Wales	GAZ	GAZ:00002793	-36.317	degree	UO	UO:0000185	148.26	degree	UO	UO:0000185	1525	meter	UO	UO:0000008	Animals were sourced as infection-naive eggs from four wild populations	Captive husbandry was performed under quarantine conditions	Experimental design involved blinded, randomized and controlled treatment groups	Frogs were exposed to Bd or sham-exposed to DSS	Lva216	Lva216swab27Oct	naive	Greymare	Exposed to Bd	Greymare C	Skin mucus
Kosciuszko National Park, New South Wales, Australia	Litoria verreauxii	NCBITAXON	NCBITaxon:681275	skin mucus	UBERON	UBERON:0010152	New South Wales	GAZ	GAZ:00002793	-36.317	degree	UO	UO:0000185	148.26	degree	UO	UO:0000185	1525	meter	UO	UO:0000008	Animals were sourced as infection-naive eggs from four wild populations	Captive husbandry was performed under quarantine conditions	Experimental design involved blinded, randomized and controlled treatment groups	Frogs were exposed to Bd or sham-exposed to DSS	Lva216	Lva216swab03Nov	naive	Greymare	Exposed to Bd	Greymare C	Skin mucus
Kosciuszko National Park, New South Wales, Australia	Litoria verreauxii	NCBITAXON	NCBITaxon:681275	skin mucus	UBERON	UBERON:0010152	New South Wales	GAZ	GAZ:00002793	-36.317	degree	UO	UO:0000185	148.26	degree	UO	UO:0000185	1525	meter	UO	UO:0000008	Animals were sourced as infection-naive eggs from four wild populations	Captive husbandry was performed under quarantine conditions	Experimental design involved blinded, randomized and controlled treatment groups	Frogs were exposed to Bd or sham-exposed to DSS	Lva216	Lva216swab10Nov	naive	Greymare	Exposed to Bd	Greymare C	Skin mucus
Kosciuszko National Park, New South Wales, Australia	Litoria verreauxii	NCBITAXON	NCBITaxon:681275	skin mucus	UBERON	UBERON:0010152	New South Wales	GAZ	GAZ:00002793	-36.317	degree	UO	UO:0000185	148.26	degree	UO	UO:0000185	1525	meter	UO	UO:0000008	Animals were sourced as infection-naive eggs from four wild populations	Captive husbandry was performed under quarantine conditions	Experimental design involved blinded, randomized and controlled treatment groups	Frogs were exposed to Bd or sham-exposed to DSS	Lva216	Lva216swab17Nov	naive	Greymare	Exposed to Bd	Greymare C	Skin mucus
Kosciuszko National Park, New South Wales, Australia	Litoria verreauxii	NCBITAXON	NCBITaxon:681275	skin mucus	UBERON	UBERON:0010152	New South Wales	GAZ	GAZ:00002793	-36.317	degree	UO	UO:0000185	148.26	degree	UO	UO:0000185	1525	meter	UO	UO:0000008	Animals were sourced as infection-naive eggs from four wild populations	Captive husbandry was performed under quarantine conditions	Experimental design involved blinded, randomized and controlled treatment groups	Frogs were exposed to Bd or sham-exposed to DSS	Lva216	Lva216swabAtDeath	naive	Greymare	Exposed to Bd	Greymare C	Skin mucus
Kosciuszko National Park, New South Wales, Australia	Litoria verreauxii	NCBITAXON	NCBITaxon:681275	liver	UBERON	UBERON:0002107	New South Wales	GAZ	GAZ:00002793	-35.872	degree	UO	UO:0000185	148.5	degree	UO	UO:0000185	1356	meter	UO	UO:0000008	Animals were sourced as infection-naive eggs from four wild populations	Captive husbandry was performed under quarantine conditions	Experimental design involved blinded, randomized and controlled treatment groups	Frogs were exposed to Bd or sham-exposed to DSS	Lva217	Lva217Lilysisbuffer	exposed	Kiandra	Exposed to Bd	Kiandra D	Liver
Kosciuszko National Park, New South Wales, Australia	Litoria verreauxii	NCBITAXON	NCBITaxon:681275	skin of body	UBERON	UBERON:0002097	New South Wales	GAZ	GAZ:00002793	-35.872	degree	UO	UO:0000185	148.5	degree	UO	UO:0000185	1356	meter	UO	UO:0000008	Animals were sourced as infection-naive eggs from four wild populations	Captive husbandry was performed under quarantine conditions	Experimental design involved blinded, randomized and controlled treatment groups	Frogs were exposed to Bd or sham-exposed to DSS	Lva217	Lva217Sklysisbuffer	exposed	Kiandra	Exposed to Bd	Kiandra D	Skin
Kosciuszko National Park, New South Wales, Australia	Litoria verreauxii	NCBITAXON	NCBITaxon:681275	spleen	UBERON	UBERON:0002106	New South Wales	GAZ	GAZ:00002793	-35.872	degree	UO	UO:0000185	148.5	degree	UO	UO:0000185	1356	meter	UO	UO:0000008	Animals were sourced as infection-naive eggs from four wild populations	Captive husbandry was performed under quarantine conditions	Experimental design involved blinded, randomized and controlled treatment groups	Frogs were exposed to Bd or sham-exposed to DSS	Lva217	Lva217Splysisbuffer	exposed	Kiandra	Exposed to Bd	Kiandra D	Spleen
Kosciuszko National Park, New South Wales, Australia	Litoria verreauxii	NCBITAXON	NCBITaxon:681275	liver	UBERON	UBERON:0002107	New South Wales	GAZ	GAZ:00002793	-35.872	degree	UO	UO:0000185	148.5	degree	UO	UO:0000185	1356	meter	UO	UO:0000008	Animals were sourced as infection-naive eggs from four wild populations	Captive husbandry was performed under quarantine conditions	Experimental design involved blinded, randomized and controlled treatment groups	Frogs were exposed to Bd or sham-exposed to DSS	Lva217	Lva217LiMeOH	exposed	Kiandra	Exposed to Bd	Kiandra D	Liver
Kosciuszko National Park, New South Wales, Australia	Litoria verreauxii	NCBITAXON	NCBITaxon:681275	skin of body	UBERON	UBERON:0002097	New South Wales	GAZ	GAZ:00002793	-35.872	degree	UO	UO:0000185	148.5	degree	UO	UO:0000185	1356	meter	UO	UO:0000008	Animals were sourced as infection-naive eggs from four wild populations	Captive husbandry was performed under quarantine conditions	Experimental design involved blinded, randomized and controlled treatment groups	Frogs were exposed to Bd or sham-exposed to DSS	Lva217	Lva217SkMeOH	exposed	Kiandra	Exposed to Bd	Kiandra D	Skin
Kosciuszko National Park, New South Wales, Australia	Litoria verreauxii	NCBITAXON	NCBITaxon:681275	skin mucus	UBERON	UBERON:0010152	New South Wales	GAZ	GAZ:00002793	-35.872	degree	UO	UO:0000185	148.5	degree	UO	UO:0000185	1356	meter	UO	UO:0000008	Animals were sourced as infection-naive eggs from four wild populations	Captive husbandry was performed under quarantine conditions	Experimental design involved blinded, randomized and controlled treatment groups	Frogs were exposed to Bd or sham-exposed to DSS	Lva217	Lva217swab06Oct	exposed	Kiandra	Exposed to Bd	Kiandra D	Skin mucus
Kosciuszko National Park, New South Wales, Australia	Litoria verreauxii	NCBITAXON	NCBITaxon:681275	skin mucus	UBERON	UBERON:0010152	New South Wales	GAZ	GAZ:00002793	-35.872	degree	UO	UO:0000185	148.5	degree	UO	UO:0000185	1356	meter	UO	UO:0000008	Animals were sourced as infection-naive eggs from four wild populations	Captive husbandry was performed under quarantine conditions	Experimental design involved blinded, randomized and controlled treatment groups	Frogs were exposed to Bd or sham-exposed to DSS	Lva217	Lva217swab13Oct	exposed	Kiandra	Exposed to Bd	Kiandra D	Skin mucus
Kosciuszko National Park, New South Wales, Australia	Litoria verreauxii	NCBITAXON	NCBITaxon:681275	skin mucus	UBERON	UBERON:0010152	New South Wales	GAZ	GAZ:00002793	-35.872	degree	UO	UO:0000185	148.5	degree	UO	UO:0000185	1356	meter	UO	UO:0000008	Animals were sourced as infection-naive eggs from four wild populations	Captive husbandry was performed under quarantine conditions	Experimental design involved blinded, randomized and controlled treatment groups	Frogs were exposed to Bd or sham-exposed to DSS	Lva217	Lva217swabAtDeath	exposed	Kiandra	Exposed to Bd	Kiandra D	Skin mucus
Kosciuszko National Park, New South Wales, Australia	Litoria verreauxii	NCBITAXON	NCBITaxon:681275	skin mucus	UBERON	UBERON:0010152	New South Wales	GAZ	GAZ:00002793	-36.317	degree	UO	UO:0000185	148.26	degree	UO	UO:0000185	1525	meter	UO	UO:0000008	Animals were sourced as infection-naive eggs from four wild populations	Captive husbandry was performed under quarantine conditions	Experimental design involved blinded, randomized and controlled treatment groups	Frogs were exposed to Bd or sham-exposed to DSS	Lva218	Lva218swab06Oct	naive	Greymare	Sham exposed	Greymare B	Skin mucus
Kosciuszko National Park, New South Wales, Australia	Litoria verreauxii	NCBITAXON	NCBITaxon:681275	skin mucus	UBERON	UBERON:0010152	New South Wales	GAZ	GAZ:00002793	-36.317	degree	UO	UO:0000185	148.26	degree	UO	UO:0000185	1525	meter	UO	UO:0000008	Animals were sourced as infection-naive eggs from four wild populations	Captive husbandry was performed under quarantine conditions	Experimental design involved blinded, randomized and controlled treatment groups	Frogs were exposed to Bd or sham-exposed to DSS	Lva218	Lva218swab13Oct	naive	Greymare	Sham exposed	Greymare B	Skin mucus
Kosciuszko National Park, New South Wales, Australia	Litoria verreauxii	NCBITAXON	NCBITaxon:681275	skin mucus	UBERON	UBERON:0010152	New South Wales	GAZ	GAZ:00002793	-36.317	degree	UO	UO:0000185	148.26	degree	UO	UO:0000185	1525	meter	UO	UO:0000008	Animals were sourced as infection-naive eggs from four wild populations	Captive husbandry was performed under quarantine conditions	Experimental design involved blinded, randomized and controlled treatment groups	Frogs were exposed to Bd or sham-exposed to DSS	Lva218	Lva218swab20Oct	naive	Greymare	Sham exposed	Greymare B	Skin mucus
Kosciuszko National Park, New South Wales, Australia	Litoria verreauxii	NCBITAXON	NCBITaxon:681275	skin mucus	UBERON	UBERON:0010152	New South Wales	GAZ	GAZ:00002793	-36.317	degree	UO	UO:0000185	148.26	degree	UO	UO:0000185	1525	meter	UO	UO:0000008	Animals were sourced as infection-naive eggs from four wild populations	Captive husbandry was performed under quarantine conditions	Experimental design involved blinded, randomized and controlled treatment groups	Frogs were exposed to Bd or sham-exposed to DSS	Lva218	Lva218swab27Oct	naive	Greymare	Sham exposed	Greymare B	Skin mucus
Kosciuszko National Park, New South Wales, Australia	Litoria verreauxii	NCBITAXON	NCBITaxon:681275	skin mucus	UBERON	UBERON:0010152	New South Wales	GAZ	GAZ:00002793	-36.317	degree	UO	UO:0000185	148.26	degree	UO	UO:0000185	1525	meter	UO	UO:0000008	Animals were sourced as infection-naive eggs from four wild populations	Captive husbandry was performed under quarantine conditions	Experimental design involved blinded, randomized and controlled treatment groups	Frogs were exposed to Bd or sham-exposed to DSS	Lva218	Lva218swab03Nov	naive	Greymare	Sham exposed	Greymare B	Skin mucus
Kosciuszko National Park, New South Wales, Australia	Litoria verreauxii	NCBITAXON	NCBITaxon:681275	skin mucus	UBERON	UBERON:0010152	New South Wales	GAZ	GAZ:00002793	-36.317	degree	UO	UO:0000185	148.26	degree	UO	UO:0000185	1525	meter	UO	UO:0000008	Animals were sourced as infection-naive eggs from four wild populations	Captive husbandry was performed under quarantine conditions	Experimental design involved blinded, randomized and controlled treatment groups	Frogs were exposed to Bd or sham-exposed to DSS	Lva218	Lva218swab10Nov	naive	Greymare	Sham exposed	Greymare B	Skin mucus
Kosciuszko National Park, New South Wales, Australia	Litoria verreauxii	NCBITAXON	NCBITaxon:681275	skin mucus	UBERON	UBERON:0010152	New South Wales	GAZ	GAZ:00002793	-36.317	degree	UO	UO:0000185	148.26	degree	UO	UO:0000185	1525	meter	UO	UO:0000008	Animals were sourced as infection-naive eggs from four wild populations	Captive husbandry was performed under quarantine conditions	Experimental design involved blinded, randomized and controlled treatment groups	Frogs were exposed to Bd or sham-exposed to DSS	Lva218	Lva218swab17Nov	naive	Greymare	Sham exposed	Greymare B	Skin mucus
Kosciuszko National Park, New South Wales, Australia	Litoria verreauxii	NCBITAXON	NCBITaxon:681275	skin mucus	UBERON	UBERON:0010152	New South Wales	GAZ	GAZ:00002793	-36.317	degree	UO	UO:0000185	148.26	degree	UO	UO:0000185	1525	meter	UO	UO:0000008	Animals were sourced as infection-naive eggs from four wild populations	Captive husbandry was performed under quarantine conditions	Experimental design involved blinded, randomized and controlled treatment groups	Frogs were exposed to Bd or sham-exposed to DSS	Lva218	Lva218swab24Nov	naive	Greymare	Sham exposed	Greymare B	Skin mucus
Kosciuszko National Park, New South Wales, Australia	Litoria verreauxii	NCBITAXON	NCBITaxon:681275	skin mucus	UBERON	UBERON:0010152	New South Wales	GAZ	GAZ:00002793	-36.317	degree	UO	UO:0000185	148.26	degree	UO	UO:0000185	1525	meter	UO	UO:0000008	Animals were sourced as infection-naive eggs from four wild populations	Captive husbandry was performed under quarantine conditions	Experimental design involved blinded, randomized and controlled treatment groups	Frogs were exposed to Bd or sham-exposed to DSS	Lva218	Lva218swab01Dec	naive	Greymare	Sham exposed	Greymare B	Skin mucus
Kosciuszko National Park, New South Wales, Australia	Litoria verreauxii	NCBITAXON	NCBITaxon:681275	skin mucus	UBERON	UBERON:0010152	New South Wales	GAZ	GAZ:00002793	-36.317	degree	UO	UO:0000185	148.26	degree	UO	UO:0000185	1525	meter	UO	UO:0000008	Animals were sourced as infection-naive eggs from four wild populations	Captive husbandry was performed under quarantine conditions	Experimental design involved blinded, randomized and controlled treatment groups	Frogs were exposed to Bd or sham-exposed to DSS	Lva218	Lva218swabAtDeath	naive	Greymare	Sham exposed	Greymare B	Skin mucus
Kosciuszko National Park, New South Wales, Australia	Litoria verreauxii	NCBITAXON	NCBITaxon:681275	skin mucus	UBERON	UBERON:0010152	New South Wales	GAZ	GAZ:00002793	-36.317	degree	UO	UO:0000185	148.26	degree	UO	UO:0000185	1525	meter	UO	UO:0000008	Animals were sourced as infection-naive eggs from four wild populations	Captive husbandry was performed under quarantine conditions	Experimental design involved blinded, randomized and controlled treatment groups	Frogs were exposed to Bd or sham-exposed to DSS	Lva219	Lva219swab06Oct	naive	Greymare	Exposed to Bd	Greymare A	Skin mucus
Kosciuszko National Park, New South Wales, Australia	Litoria verreauxii	NCBITAXON	NCBITaxon:681275	skin mucus	UBERON	UBERON:0010152	New South Wales	GAZ	GAZ:00002793	-36.317	degree	UO	UO:0000185	148.26	degree	UO	UO:0000185	1525	meter	UO	UO:0000008	Animals were sourced as infection-naive eggs from four wild populations	Captive husbandry was performed under quarantine conditions	Experimental design involved blinded, randomized and controlled treatment groups	Frogs were exposed to Bd or sham-exposed to DSS	Lva219	Lva219swab13Oct	naive	Greymare	Exposed to Bd	Greymare A	Skin mucus
Kosciuszko National Park, New South Wales, Australia	Litoria verreauxii	NCBITAXON	NCBITaxon:681275	skin mucus	UBERON	UBERON:0010152	New South Wales	GAZ	GAZ:00002793	-36.317	degree	UO	UO:0000185	148.26	degree	UO	UO:0000185	1525	meter	UO	UO:0000008	Animals were sourced as infection-naive eggs from four wild populations	Captive husbandry was performed under quarantine conditions	Experimental design involved blinded, randomized and controlled treatment groups	Frogs were exposed to Bd or sham-exposed to DSS	Lva219	Lva219swabAtDeath	naive	Greymare	Exposed to Bd	Greymare A	Skin mucus
Kosciuszko National Park, New South Wales, Australia	Litoria verreauxii	NCBITAXON	NCBITaxon:681275	skin mucus	UBERON	UBERON:0010152	New South Wales	GAZ	GAZ:00002793	-36.152	degree	UO	UO:0000185	148.563	degree	UO	UO:0000185	1451	meter	UO	UO:0000008	Animals were sourced as infection-naive eggs from four wild populations	Captive husbandry was performed under quarantine conditions	Experimental design involved blinded, randomized and controlled treatment groups	Frogs were exposed to Bd or sham-exposed to DSS	Lva220	Lva220swabAtDeath	exposed	Eucumbene	Sham exposed	Eucumbene A	Skin mucus
Kosciuszko National Park, New South Wales, Australia	Litoria verreauxii	NCBITAXON	NCBITaxon:681275	skin mucus	UBERON	UBERON:0010152	New South Wales	GAZ	GAZ:00002793	-36.317	degree	UO	UO:0000185	148.26	degree	UO	UO:0000185	1525	meter	UO	UO:0000008	Animals were sourced as infection-naive eggs from four wild populations	Captive husbandry was performed under quarantine conditions	Experimental design involved blinded, randomized and controlled treatment groups	Frogs were exposed to Bd or sham-exposed to DSS	Lva221	Lva221swabAtDeath	naive	Greymare	Sham exposed	Greymare C	Skin mucus
Kosciuszko National Park, New South Wales, Australia	Litoria verreauxii	NCBITAXON	NCBITaxon:681275	skin mucus	UBERON	UBERON:0010152	New South Wales	GAZ	GAZ:00002793	-36.317	degree	UO	UO:0000185	148.26	degree	UO	UO:0000185	1525	meter	UO	UO:0000008	Animals were sourced as infection-naive eggs from four wild populations	Captive husbandry was performed under quarantine conditions	Experimental design involved blinded, randomized and controlled treatment groups	Frogs were exposed to Bd or sham-exposed to DSS	Lva222	Lva222swabAtDeath	naive	Greymare	Exposed to Bd	Greymare D	Skin mucus
Kosciuszko National Park, New South Wales, Australia	Litoria verreauxii	NCBITAXON	NCBITaxon:681275	skin mucus	UBERON	UBERON:0010152	New South Wales	GAZ	GAZ:00002793	-36.152	degree	UO	UO:0000185	148.563	degree	UO	UO:0000185	1451	meter	UO	UO:0000008	Animals were sourced as infection-naive eggs from four wild populations	Captive husbandry was performed under quarantine conditions	Experimental design involved blinded, randomized and controlled treatment groups	Frogs were exposed to Bd or sham-exposed to DSS	Lva223	Lva223swabAtDeath	exposed	Eucumbene	Exposed to Bd	Eucumbene B	Skin mucus
Kosciuszko National Park, New South Wales, Australia	Litoria verreauxii	NCBITAXON	NCBITaxon:681275	skin mucus	UBERON	UBERON:0010152	New South Wales	GAZ	GAZ:00002793	-35.872	degree	UO	UO:0000185	148.5	degree	UO	UO:0000185	1356	meter	UO	UO:0000008	Animals were sourced as infection-naive eggs from four wild populations	Captive husbandry was performed under quarantine conditions	Experimental design involved blinded, randomized and controlled treatment groups	Frogs were exposed to Bd or sham-exposed to DSS	Lva224	Lva224swabAtDeath	exposed	Kiandra	Exposed to Bd	Kiandra B	Skin mucus
Kosciuszko National Park, New South Wales, Australia	Litoria verreauxii	NCBITAXON	NCBITaxon:681275	skin mucus	UBERON	UBERON:0010152	New South Wales	GAZ	GAZ:00002793	-36.317	degree	UO	UO:0000185	148.26	degree	UO	UO:0000185	1525	meter	UO	UO:0000008	Animals were sourced as infection-naive eggs from four wild populations	Captive husbandry was performed under quarantine conditions	Experimental design involved blinded, randomized and controlled treatment groups	Frogs were exposed to Bd or sham-exposed to DSS	Lva225	Lva225swabAtDeath	naive	Greymare	Exposed to Bd	Greymare C	Skin mucus
Kosciuszko National Park, New South Wales, Australia	Litoria verreauxii	NCBITAXON	NCBITaxon:681275	skin mucus	UBERON	UBERON:0010152	New South Wales	GAZ	GAZ:00002793	-36.317	degree	UO	UO:0000185	148.26	degree	UO	UO:0000185	1525	meter	UO	UO:0000008	Animals were sourced as infection-naive eggs from four wild populations	Captive husbandry was performed under quarantine conditions	Experimental design involved blinded, randomized and controlled treatment groups	Frogs were exposed to Bd or sham-exposed to DSS	Lva226	Lva226swabAtDeath	naive	Greymare	Exposed to Bd	Greymare C	Skin mucus
Kosciuszko National Park, New South Wales, Australia	Litoria verreauxii	NCBITAXON	NCBITaxon:681275	skin mucus	UBERON	UBERON:0010152	New South Wales	GAZ	GAZ:00002793	-36.036	degree	UO	UO:0000185	148.322	degree	UO	UO:0000185	1307	meter	UO	UO:0000008	Animals were sourced as infection-naive eggs from four wild populations	Captive husbandry was performed under quarantine conditions	Experimental design involved blinded, randomized and controlled treatment groups	Frogs were exposed to Bd or sham-exposed to DSS	Lva227	Lva227swabAtDeath	exposed	Ogilvies	Exposed to Bd	Ogilvies C	Skin mucus
Kosciuszko National Park, New South Wales, Australia	Litoria verreauxii	NCBITAXON	NCBITaxon:681275	skin mucus	UBERON	UBERON:0010152	New South Wales	GAZ	GAZ:00002793	-36.152	degree	UO	UO:0000185	148.563	degree	UO	UO:0000185	1451	meter	UO	UO:0000008	Animals were sourced as infection-naive eggs from four wild populations	Captive husbandry was performed under quarantine conditions	Experimental design involved blinded, randomized and controlled treatment groups	Frogs were exposed to Bd or sham-exposed to DSS	Lva228	Lva228swabAtDeath	exposed	Eucumbene	Sham exposed	Eucumbene C	Skin mucus
Kosciuszko National Park, New South Wales, Australia	Litoria verreauxii	NCBITAXON	NCBITaxon:681275	liver	UBERON	UBERON:0002107	New South Wales	GAZ	GAZ:00002793	-36.317	degree	UO	UO:0000185	148.26	degree	UO	UO:0000185	1525	meter	UO	UO:0000008	Animals were sourced as infection-naive eggs from four wild populations	Captive husbandry was performed under quarantine conditions	Experimental design involved blinded, randomized and controlled treatment groups	Frogs were exposed to Bd or sham-exposed to DSS	Lva229	Lva229Lilysisbuffer	naive	Greymare	Exposed to Bd	Greymare D	Liver
Kosciuszko National Park, New South Wales, Australia	Litoria verreauxii	NCBITAXON	NCBITaxon:681275	skin of body	UBERON	UBERON:0002097	New South Wales	GAZ	GAZ:00002793	-36.317	degree	UO	UO:0000185	148.26	degree	UO	UO:0000185	1525	meter	UO	UO:0000008	Animals were sourced as infection-naive eggs from four wild populations	Captive husbandry was performed under quarantine conditions	Experimental design involved blinded, randomized and controlled treatment groups	Frogs were exposed to Bd or sham-exposed to DSS	Lva229	Lva229Sklysisbuffer	naive	Greymare	Exposed to Bd	Greymare D	Skin
Kosciuszko National Park, New South Wales, Australia	Litoria verreauxii	NCBITAXON	NCBITaxon:681275	spleen	UBERON	UBERON:0002106	New South Wales	GAZ	GAZ:00002793	-36.317	degree	UO	UO:0000185	148.26	degree	UO	UO:0000185	1525	meter	UO	UO:0000008	Animals were sourced as infection-naive eggs from four wild populations	Captive husbandry was performed under quarantine conditions	Experimental design involved blinded, randomized and controlled treatment groups	Frogs were exposed to Bd or sham-exposed to DSS	Lva229	Lva229Splysisbuffer	naive	Greymare	Exposed to Bd	Greymare D	Spleen
Kosciuszko National Park, New South Wales, Australia	Litoria verreauxii	NCBITAXON	NCBITaxon:681275	liver	UBERON	UBERON:0002107	New South Wales	GAZ	GAZ:00002793	-36.317	degree	UO	UO:0000185	148.26	degree	UO	UO:0000185	1525	meter	UO	UO:0000008	Animals were sourced as infection-naive eggs from four wild populations	Captive husbandry was performed under quarantine conditions	Experimental design involved blinded, randomized and controlled treatment groups	Frogs were exposed to Bd or sham-exposed to DSS	Lva229	Lva229LiMeOH	naive	Greymare	Exposed to Bd	Greymare D	Liver
[truncated: 543 more rows]
