# Supplementary material for: Survival, gene and metabolite responses of Litoria verreauxii alpina frogs to fungal disease chytridiomycosis
Source: Sci Data. 2018 Mar 6;5:180033. doi: 10.1038/sdata.2018.33 (PMC5839156; doi:10.1038/sdata.2018.33)
Supplement: Supplementary file 1 [file sdata201833-isa1.zip › a_swabs_Grogan.txt]

Sample name	Protocol REF	Assay Name	Raw Data File	Comment[Data Repository]	Comment[Data Record Accession]	Comment[Data Record URI]	Factor Value[population exposure to Batrachochytrium dendrobatidis]	Factor Value[egg collection site]	Factor Value[experimental exposure]	Factor Value[clutch]	Factor Value[tissue]
Lva002swab06Oct	Swabs were collected weekly and pre-euthanasia to determine infection intensities via qPCR	Lva002swab06Oct	Dataset 1 Experiment A results data.csv	Dryad Digital Repository	doi:10.5061/dryad.t1p7c	https://doi.org/10.5061/dryad.t1p7c	exposed	Ogilvies	Exposed to Bd	Ogilvies C	Skin mucus
Lva002swabAtDeath	Swabs were collected weekly and pre-euthanasia to determine infection intensities via qPCR	Lva002swabAtDeath	Dataset 1 Experiment A results data.csv	Dryad Digital Repository	doi:10.5061/dryad.t1p7c	https://doi.org/10.5061/dryad.t1p7c	exposed	Ogilvies	Exposed to Bd	Ogilvies C	Skin mucus
Lva003swab06Oct	Swabs were collected weekly and pre-euthanasia to determine infection intensities via qPCR	Lva003swab06Oct	Dataset 1 Experiment A results data.csv	Dryad Digital Repository	doi:10.5061/dryad.t1p7c	https://doi.org/10.5061/dryad.t1p7c	exposed	Eucumbene	Exposed to Bd	Eucumbene C	Skin mucus
Lva003swabAtDeath	Swabs were collected weekly and pre-euthanasia to determine infection intensities via qPCR	Lva003swabAtDeath	Dataset 1 Experiment A results data.csv	Dryad Digital Repository	doi:10.5061/dryad.t1p7c	https://doi.org/10.5061/dryad.t1p7c	exposed	Eucumbene	Exposed to Bd	Eucumbene C	Skin mucus
Lva004swab06Oct	Swabs were collected weekly and pre-euthanasia to determine infection intensities via qPCR	Lva004swab06Oct	Dataset 1 Experiment A results data.csv	Dryad Digital Repository	doi:10.5061/dryad.t1p7c	https://doi.org/10.5061/dryad.t1p7c	exposed	Eucumbene	Exposed to Bd	Eucumbene B	Skin mucus
Lva004swab13Oct	Swabs were collected weekly and pre-euthanasia to determine infection intensities via qPCR	Lva004swab13Oct	Dataset 1 Experiment A results data.csv	Dryad Digital Repository	doi:10.5061/dryad.t1p7c	https://doi.org/10.5061/dryad.t1p7c	exposed	Eucumbene	Exposed to Bd	Eucumbene B	Skin mucus
Lva004swabAtDeath	Swabs were collected weekly and pre-euthanasia to determine infection intensities via qPCR	Lva004swabAtDeath	Dataset 1 Experiment A results data.csv	Dryad Digital Repository	doi:10.5061/dryad.t1p7c	https://doi.org/10.5061/dryad.t1p7c	exposed	Eucumbene	Exposed to Bd	Eucumbene B	Skin mucus
Lva005swab06Oct	Swabs were collected weekly and pre-euthanasia to determine infection intensities via qPCR	Lva005swab06Oct	Dataset 1 Experiment A results data.csv	Dryad Digital Repository	doi:10.5061/dryad.t1p7c	https://doi.org/10.5061/dryad.t1p7c	naive	Greymare	Exposed to Bd	Greymare C	Skin mucus
Lva005swab13Oct	Swabs were collected weekly and pre-euthanasia to determine infection intensities via qPCR	Lva005swab13Oct	Dataset 1 Experiment A results data.csv	Dryad Digital Repository	doi:10.5061/dryad.t1p7c	https://doi.org/10.5061/dryad.t1p7c	naive	Greymare	Exposed to Bd	Greymare C	Skin mucus
Lva005swabAtDeath	Swabs were collected weekly and pre-euthanasia to determine infection intensities via qPCR	Lva005swabAtDeath	Dataset 1 Experiment A results data.csv	Dryad Digital Repository	doi:10.5061/dryad.t1p7c	https://doi.org/10.5061/dryad.t1p7c	naive	Greymare	Exposed to Bd	Greymare C	Skin mucus
Lva006swab06Oct	Swabs were collected weekly and pre-euthanasia to determine infection intensities via qPCR	Lva006swab06Oct	Dataset 1 Experiment A results data.csv	Dryad Digital Repository	doi:10.5061/dryad.t1p7c	https://doi.org/10.5061/dryad.t1p7c	exposed	Kiandra	Sham exposed	Kiandra C	Skin mucus
Lva006swabAtDeath	Swabs were collected weekly and pre-euthanasia to determine infection intensities via qPCR	Lva006swabAtDeath	Dataset 1 Experiment A results data.csv	Dryad Digital Repository	doi:10.5061/dryad.t1p7c	https://doi.org/10.5061/dryad.t1p7c	exposed	Kiandra	Sham exposed	Kiandra C	Skin mucus
Lva007swab06Oct	Swabs were collected weekly and pre-euthanasia to determine infection intensities via qPCR	Lva007swab06Oct	Dataset 1 Experiment A results data.csv	Dryad Digital Repository	doi:10.5061/dryad.t1p7c	https://doi.org/10.5061/dryad.t1p7c	exposed	Kiandra	Exposed to Bd	Kiandra A	Skin mucus
Lva007swabAtDeath	Swabs were collected weekly and pre-euthanasia to determine infection intensities via qPCR	Lva007swabAtDeath	Dataset 1 Experiment A results data.csv	Dryad Digital Repository	doi:10.5061/dryad.t1p7c	https://doi.org/10.5061/dryad.t1p7c	exposed	Kiandra	Exposed to Bd	Kiandra A	Skin mucus
Lva009swab06Oct	Swabs were collected weekly and pre-euthanasia to determine infection intensities via qPCR	Lva009swab06Oct	Dataset 1 Experiment A results data.csv	Dryad Digital Repository	doi:10.5061/dryad.t1p7c	https://doi.org/10.5061/dryad.t1p7c	exposed	Kiandra	Exposed to Bd	Kiandra C	Skin mucus
Lva009swab13Oct	Swabs were collected weekly and pre-euthanasia to determine infection intensities via qPCR	Lva009swab13Oct	Dataset 1 Experiment A results data.csv	Dryad Digital Repository	doi:10.5061/dryad.t1p7c	https://doi.org/10.5061/dryad.t1p7c	exposed	Kiandra	Exposed to Bd	Kiandra C	Skin mucus
Lva009swab20Oct	Swabs were collected weekly and pre-euthanasia to determine infection intensities via qPCR	Lva009swab20Oct	Dataset 1 Experiment A results data.csv	Dryad Digital Repository	doi:10.5061/dryad.t1p7c	https://doi.org/10.5061/dryad.t1p7c	exposed	Kiandra	Exposed to Bd	Kiandra C	Skin mucus
Lva009swab27Oct	Swabs were collected weekly and pre-euthanasia to determine infection intensities via qPCR	Lva009swab27Oct	Dataset 1 Experiment A results data.csv	Dryad Digital Repository	doi:10.5061/dryad.t1p7c	https://doi.org/10.5061/dryad.t1p7c	exposed	Kiandra	Exposed to Bd	Kiandra C	Skin mucus
Lva009swab03Nov	Swabs were collected weekly and pre-euthanasia to determine infection intensities via qPCR	Lva009swab03Nov	Dataset 1 Experiment A results data.csv	Dryad Digital Repository	doi:10.5061/dryad.t1p7c	https://doi.org/10.5061/dryad.t1p7c	exposed	Kiandra	Exposed to Bd	Kiandra C	Skin mucus
Lva009swab10Nov	Swabs were collected weekly and pre-euthanasia to determine infection intensities via qPCR	Lva009swab10Nov	Dataset 1 Experiment A results data.csv	Dryad Digital Repository	doi:10.5061/dryad.t1p7c	https://doi.org/10.5061/dryad.t1p7c	exposed	Kiandra	Exposed to Bd	Kiandra C	Skin mucus
Lva009swab17Nov	Swabs were collected weekly and pre-euthanasia to determine infection intensities via qPCR	Lva009swab17Nov	Dataset 1 Experiment A results data.csv	Dryad Digital Repository	doi:10.5061/dryad.t1p7c	https://doi.org/10.5061/dryad.t1p7c	exposed	Kiandra	Exposed to Bd	Kiandra C	Skin mucus
Lva009swab24Nov	Swabs were collected weekly and pre-euthanasia to determine infection intensities via qPCR	Lva009swab24Nov	Dataset 1 Experiment A results data.csv	Dryad Digital Repository	doi:10.5061/dryad.t1p7c	https://doi.org/10.5061/dryad.t1p7c	exposed	Kiandra	Exposed to Bd	Kiandra C	Skin mucus
Lva009swab01Dec	Swabs were collected weekly and pre-euthanasia to determine infection intensities via qPCR	Lva009swab01Dec	Dataset 1 Experiment A results data.csv	Dryad Digital Repository	doi:10.5061/dryad.t1p7c	https://doi.org/10.5061/dryad.t1p7c	exposed	Kiandra	Exposed to Bd	Kiandra C	Skin mucus
Lva009swab08Dec	Swabs were collected weekly and pre-euthanasia to determine infection intensities via qPCR	Lva009swab08Dec	Dataset 1 Experiment A results data.csv	Dryad Digital Repository	doi:10.5061/dryad.t1p7c	https://doi.org/10.5061/dryad.t1p7c	exposed	Kiandra	Exposed to Bd	Kiandra C	Skin mucus
Lva009swabAtDeath	Swabs were collected weekly and pre-euthanasia to determine infection intensities via qPCR	Lva009swabAtDeath	Dataset 1 Experiment A results data.csv	Dryad Digital Repository	doi:10.5061/dryad.t1p7c	https://doi.org/10.5061/dryad.t1p7c	exposed	Kiandra	Exposed to Bd	Kiandra C	Skin mucus
Lva011swab06Oct	Swabs were collected weekly and pre-euthanasia to determine infection intensities via qPCR	Lva011swab06Oct	Dataset 1 Experiment A results data.csv	Dryad Digital Repository	doi:10.5061/dryad.t1p7c	https://doi.org/10.5061/dryad.t1p7c	exposed	Kiandra	Exposed to Bd	Kiandra C	Skin mucus
Lva011swabAtDeath	Swabs were collected weekly and pre-euthanasia to determine infection intensities via qPCR	Lva011swabAtDeath	Dataset 1 Experiment A results data.csv	Dryad Digital Repository	doi:10.5061/dryad.t1p7c	https://doi.org/10.5061/dryad.t1p7c	exposed	Kiandra	Exposed to Bd	Kiandra C	Skin mucus
Lva012swab06Oct	Swabs were collected weekly and pre-euthanasia to determine infection intensities via qPCR	Lva012swab06Oct	Dataset 1 Experiment A results data.csv	Dryad Digital Repository	doi:10.5061/dryad.t1p7c	https://doi.org/10.5061/dryad.t1p7c	exposed	Kiandra	Exposed to Bd	Kiandra C	Skin mucus
Lva012swab13Oct	Swabs were collected weekly and pre-euthanasia to determine infection intensities via qPCR	Lva012swab13Oct	Dataset 1 Experiment A results data.csv	Dryad Digital Repository	doi:10.5061/dryad.t1p7c	https://doi.org/10.5061/dryad.t1p7c	exposed	Kiandra	Exposed to Bd	Kiandra C	Skin mucus
Lva012swab20Oct	Swabs were collected weekly and pre-euthanasia to determine infection intensities via qPCR	Lva012swab20Oct	Dataset 1 Experiment A results data.csv	Dryad Digital Repository	doi:10.5061/dryad.t1p7c	https://doi.org/10.5061/dryad.t1p7c	exposed	Kiandra	Exposed to Bd	Kiandra C	Skin mucus
Lva012swab27Oct	Swabs were collected weekly and pre-euthanasia to determine infection intensities via qPCR	Lva012swab27Oct	Dataset 1 Experiment A results data.csv	Dryad Digital Repository	doi:10.5061/dryad.t1p7c	https://doi.org/10.5061/dryad.t1p7c	exposed	Kiandra	Exposed to Bd	Kiandra C	Skin mucus
Lva012swabAtDeath	Swabs were collected weekly and pre-euthanasia to determine infection intensities via qPCR	Lva012swabAtDeath	Dataset 1 Experiment A results data.csv	Dryad Digital Repository	doi:10.5061/dryad.t1p7c	https://doi.org/10.5061/dryad.t1p7c	exposed	Kiandra	Exposed to Bd	Kiandra C	Skin mucus
Lva013swab06Oct	Swabs were collected weekly and pre-euthanasia to determine infection intensities via qPCR	Lva013swab06Oct	Dataset 1 Experiment A results data.csv	Dryad Digital Repository	doi:10.5061/dryad.t1p7c	https://doi.org/10.5061/dryad.t1p7c	exposed	Eucumbene	Exposed to Bd	Eucumbene B	Skin mucus
Lva013swab13Oct	Swabs were collected weekly and pre-euthanasia to determine infection intensities via qPCR	Lva013swab13Oct	Dataset 1 Experiment A results data.csv	Dryad Digital Repository	doi:10.5061/dryad.t1p7c	https://doi.org/10.5061/dryad.t1p7c	exposed	Eucumbene	Exposed to Bd	Eucumbene B	Skin mucus
Lva013swabAtDeath	Swabs were collected weekly and pre-euthanasia to determine infection intensities via qPCR	Lva013swabAtDeath	Dataset 1 Experiment A results data.csv	Dryad Digital Repository	doi:10.5061/dryad.t1p7c	https://doi.org/10.5061/dryad.t1p7c	exposed	Eucumbene	Exposed to Bd	Eucumbene B	Skin mucus
Lva014swab06Oct	Swabs were collected weekly and pre-euthanasia to determine infection intensities via qPCR	Lva014swab06Oct	Dataset 1 Experiment A results data.csv	Dryad Digital Repository	doi:10.5061/dryad.t1p7c	https://doi.org/10.5061/dryad.t1p7c	exposed	Ogilvies	Sham exposed	Ogilvies B	Skin mucus
Lva014swabAtDeath	Swabs were collected weekly and pre-euthanasia to determine infection intensities via qPCR	Lva014swabAtDeath	Dataset 1 Experiment A results data.csv	Dryad Digital Repository	doi:10.5061/dryad.t1p7c	https://doi.org/10.5061/dryad.t1p7c	exposed	Ogilvies	Sham exposed	Ogilvies B	Skin mucus
Lva015swab06Oct	Swabs were collected weekly and pre-euthanasia to determine infection intensities via qPCR	Lva015swab06Oct	Dataset 1 Experiment A results data.csv	Dryad Digital Repository	doi:10.5061/dryad.t1p7c	https://doi.org/10.5061/dryad.t1p7c	exposed	Ogilvies	Sham exposed	Ogilvies B	Skin mucus
Lva015swab13Oct	Swabs were collected weekly and pre-euthanasia to determine infection intensities via qPCR	Lva015swab13Oct	Dataset 1 Experiment A results data.csv	Dryad Digital Repository	doi:10.5061/dryad.t1p7c	https://doi.org/10.5061/dryad.t1p7c	exposed	Ogilvies	Sham exposed	Ogilvies B	Skin mucus
Lva015swab20Oct	Swabs were collected weekly and pre-euthanasia to determine infection intensities via qPCR	Lva015swab20Oct	Dataset 1 Experiment A results data.csv	Dryad Digital Repository	doi:10.5061/dryad.t1p7c	https://doi.org/10.5061/dryad.t1p7c	exposed	Ogilvies	Sham exposed	Ogilvies B	Skin mucus
Lva015swab27Oct	Swabs were collected weekly and pre-euthanasia to determine infection intensities via qPCR	Lva015swab27Oct	Dataset 1 Experiment A results data.csv	Dryad Digital Repository	doi:10.5061/dryad.t1p7c	https://doi.org/10.5061/dryad.t1p7c	exposed	Ogilvies	Sham exposed	Ogilvies B	Skin mucus
Lva015swab03Nov	Swabs were collected weekly and pre-euthanasia to determine infection intensities via qPCR	Lva015swab03Nov	Dataset 1 Experiment A results data.csv	Dryad Digital Repository	doi:10.5061/dryad.t1p7c	https://doi.org/10.5061/dryad.t1p7c	exposed	Ogilvies	Sham exposed	Ogilvies B	Skin mucus
Lva015swab10Nov	Swabs were collected weekly and pre-euthanasia to determine infection intensities via qPCR	Lva015swab10Nov	Dataset 1 Experiment A results data.csv	Dryad Digital Repository	doi:10.5061/dryad.t1p7c	https://doi.org/10.5061/dryad.t1p7c	exposed	Ogilvies	Sham exposed	Ogilvies B	Skin mucus
Lva015swab17Nov	Swabs were collected weekly and pre-euthanasia to determine infection intensities via qPCR	Lva015swab17Nov	Dataset 1 Experiment A results data.csv	Dryad Digital Repository	doi:10.5061/dryad.t1p7c	https://doi.org/10.5061/dryad.t1p7c	exposed	Ogilvies	Sham exposed	Ogilvies B	Skin mucus
Lva015swabAtDeath	Swabs were collected weekly and pre-euthanasia to determine infection intensities via qPCR	Lva015swabAtDeath	Dataset 1 Experiment A results data.csv	Dryad Digital Repository	doi:10.5061/dryad.t1p7c	https://doi.org/10.5061/dryad.t1p7c	exposed	Ogilvies	Sham exposed	Ogilvies B	Skin mucus
Lva016swab06Oct	Swabs were collected weekly and pre-euthanasia to determine infection intensities via qPCR	Lva016swab06Oct	Dataset 1 Experiment A results data.csv	Dryad Digital Repository	doi:10.5061/dryad.t1p7c	https://doi.org/10.5061/dryad.t1p7c	exposed	Ogilvies	Sham exposed	Ogilvies B	Skin mucus
Lva016swabAtDeath	Swabs were collected weekly and pre-euthanasia to determine infection intensities via qPCR	Lva016swabAtDeath	Dataset 1 Experiment A results data.csv	Dryad Digital Repository	doi:10.5061/dryad.t1p7c	https://doi.org/10.5061/dryad.t1p7c	exposed	Ogilvies	Sham exposed	Ogilvies B	Skin mucus
Lva017swab06Oct	Swabs were collected weekly and pre-euthanasia to determine infection intensities via qPCR	Lva017swab06Oct	Dataset 1 Experiment A results data.csv	Dryad Digital Repository	doi:10.5061/dryad.t1p7c	https://doi.org/10.5061/dryad.t1p7c	exposed	Ogilvies	Exposed to Bd	Ogilvies B	Skin mucus
Lva017swabAtDeath	Swabs were collected weekly and pre-euthanasia to determine infection intensities via qPCR	Lva017swabAtDeath	Dataset 1 Experiment A results data.csv	Dryad Digital Repository	doi:10.5061/dryad.t1p7c	https://doi.org/10.5061/dryad.t1p7c	exposed	Ogilvies	Exposed to Bd	Ogilvies B	Skin mucus
Lva018swab06Oct	Swabs were collected weekly and pre-euthanasia to determine infection intensities via qPCR	Lva018swab06Oct	Dataset 1 Experiment A results data.csv	Dryad Digital Repository	doi:10.5061/dryad.t1p7c	https://doi.org/10.5061/dryad.t1p7c	exposed	Ogilvies	Exposed to Bd	Ogilvies A	Skin mucus
Lva018swab13Oct	Swabs were collected weekly and pre-euthanasia to determine infection intensities via qPCR	Lva018swab13Oct	Dataset 1 Experiment A results data.csv	Dryad Digital Repository	doi:10.5061/dryad.t1p7c	https://doi.org/10.5061/dryad.t1p7c	exposed	Ogilvies	Exposed to Bd	Ogilvies A	Skin mucus
Lva018swabAtDeath	Swabs were collected weekly and pre-euthanasia to determine infection intensities via qPCR	Lva018swabAtDeath	Dataset 1 Experiment A results data.csv	Dryad Digital Repository	doi:10.5061/dryad.t1p7c	https://doi.org/10.5061/dryad.t1p7c	exposed	Ogilvies	Exposed to Bd	Ogilvies A	Skin mucus
Lva019swab06Oct	Swabs were collected weekly and pre-euthanasia to determine infection intensities via qPCR	Lva019swab06Oct	Dataset 1 Experiment A results data.csv	Dryad Digital Repository	doi:10.5061/dryad.t1p7c	https://doi.org/10.5061/dryad.t1p7c	naive	Greymare	Exposed to Bd	Greymare B	Skin mucus
Lva019swabAtDeath	Swabs were collected weekly and pre-euthanasia to determine infection intensities via qPCR	Lva019swabAtDeath	Dataset 1 Experiment A results data.csv	Dryad Digital Repository	doi:10.5061/dryad.t1p7c	https://doi.org/10.5061/dryad.t1p7c	naive	Greymare	Exposed to Bd	Greymare B	Skin mucus
Lva020swab06Oct	Swabs were collected weekly and pre-euthanasia to determine infection intensities via qPCR	Lva020swab06Oct	Dataset 1 Experiment A results data.csv	Dryad Digital Repository	doi:10.5061/dryad.t1p7c	https://doi.org/10.5061/dryad.t1p7c	exposed	Ogilvies	Exposed to Bd	Ogilvies C	Skin mucus
Lva020swabAtDeath	Swabs were collected weekly and pre-euthanasia to determine infection intensities via qPCR	Lva020swabAtDeath	Dataset 1 Experiment A results data.csv	Dryad Digital Repository	doi:10.5061/dryad.t1p7c	https://doi.org/10.5061/dryad.t1p7c	exposed	Ogilvies	Exposed to Bd	Ogilvies C	Skin mucus
Lva021swab06Oct	Swabs were collected weekly and pre-euthanasia to determine infection intensities via qPCR	Lva021swab06Oct	Dataset 1 Experiment A results data.csv	Dryad Digital Repository	doi:10.5061/dryad.t1p7c	https://doi.org/10.5061/dryad.t1p7c	exposed	Ogilvies	Sham exposed	Ogilvies B	Skin mucus
Lva021swab13Oct	Swabs were collected weekly and pre-euthanasia to determine infection intensities via qPCR	Lva021swab13Oct	Dataset 1 Experiment A results data.csv	Dryad Digital Repository	doi:10.5061/dryad.t1p7c	https://doi.org/10.5061/dryad.t1p7c	exposed	Ogilvies	Sham exposed	Ogilvies B	Skin mucus
Lva021swab20Oct	Swabs were collected weekly and pre-euthanasia to determine infection intensities via qPCR	Lva021swab20Oct	Dataset 1 Experiment A results data.csv	Dryad Digital Repository	doi:10.5061/dryad.t1p7c	https://doi.org/10.5061/dryad.t1p7c	exposed	Ogilvies	Sham exposed	Ogilvies B	Skin mucus
Lva021swab27Oct	Swabs were collected weekly and pre-euthanasia to determine infection intensities via qPCR	Lva021swab27Oct	Dataset 1 Experiment A results data.csv	Dryad Digital Repository	doi:10.5061/dryad.t1p7c	https://doi.org/10.5061/dryad.t1p7c	exposed	Ogilvies	Sham exposed	Ogilvies B	Skin mucus
Lva021swab03Nov	Swabs were collected weekly and pre-euthanasia to determine infection intensities via qPCR	Lva021swab03Nov	Dataset 1 Experiment A results data.csv	Dryad Digital Repository	doi:10.5061/dryad.t1p7c	https://doi.org/10.5061/dryad.t1p7c	exposed	Ogilvies	Sham exposed	Ogilvies B	Skin mucus
Lva021swab10Nov	Swabs were collected weekly and pre-euthanasia to determine infection intensities via qPCR	Lva021swab10Nov	Dataset 1 Experiment A results data.csv	Dryad Digital Repository	doi:10.5061/dryad.t1p7c	https://doi.org/10.5061/dryad.t1p7c	exposed	Ogilvies	Sham exposed	Ogilvies B	Skin mucus
Lva021swab17Nov	Swabs were collected weekly and pre-euthanasia to determine infection intensities via qPCR	Lva021swab17Nov	Dataset 1 Experiment A results data.csv	Dryad Digital Repository	doi:10.5061/dryad.t1p7c	https://doi.org/10.5061/dryad.t1p7c	exposed	Ogilvies	Sham exposed	Ogilvies B	Skin mucus
Lva021swab24Nov	Swabs were collected weekly and pre-euthanasia to determine infection intensities via qPCR	Lva021swab24Nov	Dataset 1 Experiment A results data.csv	Dryad Digital Repository	doi:10.5061/dryad.t1p7c	https://doi.org/10.5061/dryad.t1p7c	exposed	Ogilvies	Sham exposed	Ogilvies B	Skin mucus
Lva021swabAtDeath	Swabs were collected weekly and pre-euthanasia to determine infection intensities via qPCR	Lva021swabAtDeath	Dataset 1 Experiment A results data.csv	Dryad Digital Repository	doi:10.5061/dryad.t1p7c	https://doi.org/10.5061/dryad.t1p7c	exposed	Ogilvies	Sham exposed	Ogilvies B	Skin mucus
Lva022swab06Oct	Swabs were collected weekly and pre-euthanasia to determine infection intensities via qPCR	Lva022swab06Oct	Dataset 1 Experiment A results data.csv	Dryad Digital Repository	doi:10.5061/dryad.t1p7c	https://doi.org/10.5061/dryad.t1p7c	exposed	Ogilvies	Exposed to Bd	Ogilvies B	Skin mucus
Lva022swabAtDeath	Swabs were collected weekly and pre-euthanasia to determine infection intensities via qPCR	Lva022swabAtDeath	Dataset 1 Experiment A results data.csv	Dryad Digital Repository	doi:10.5061/dryad.t1p7c	https://doi.org/10.5061/dryad.t1p7c	exposed	Ogilvies	Exposed to Bd	Ogilvies B	Skin mucus
Lva023swab06Oct	Swabs were collected weekly and pre-euthanasia to determine infection intensities via qPCR	Lva023swab06Oct	Dataset 1 Experiment A results data.csv	Dryad Digital Repository	doi:10.5061/dryad.t1p7c	https://doi.org/10.5061/dryad.t1p7c	naive	Greymare	Exposed to Bd	Greymare D	Skin mucus
Lva023swab13Oct	Swabs were collected weekly and pre-euthanasia to determine infection intensities via qPCR	Lva023swab13Oct	Dataset 1 Experiment A results data.csv	Dryad Digital Repository	doi:10.5061/dryad.t1p7c	https://doi.org/10.5061/dryad.t1p7c	naive	Greymare	Exposed to Bd	Greymare D	Skin mucus
Lva023swabAtDeath	Swabs were collected weekly and pre-euthanasia to determine infection intensities via qPCR	Lva023swabAtDeath	Dataset 1 Experiment A results data.csv	Dryad Digital Repository	doi:10.5061/dryad.t1p7c	https://doi.org/10.5061/dryad.t1p7c	naive	Greymare	Exposed to Bd	Greymare D	Skin mucus
Lva024swab06Oct	Swabs were collected weekly and pre-euthanasia to determine infection intensities via qPCR	Lva024swab06Oct	Dataset 1 Experiment A results data.csv	Dryad Digital Repository	doi:10.5061/dryad.t1p7c	https://doi.org/10.5061/dryad.t1p7c	exposed	Kiandra	Exposed to Bd	Kiandra A	Skin mucus
Lva024swab13Oct	Swabs were collected weekly and pre-euthanasia to determine infection intensities via qPCR	Lva024swab13Oct	Dataset 1 Experiment A results data.csv	Dryad Digital Repository	doi:10.5061/dryad.t1p7c	https://doi.org/10.5061/dryad.t1p7c	exposed	Kiandra	Exposed to Bd	Kiandra A	Skin mucus
Lva024swab20Oct	Swabs were collected weekly and pre-euthanasia to determine infection intensities via qPCR	Lva024swab20Oct	Dataset 1 Experiment A results data.csv	Dryad Digital Repository	doi:10.5061/dryad.t1p7c	https://doi.org/10.5061/dryad.t1p7c	exposed	Kiandra	Exposed to Bd	Kiandra A	Skin mucus
Lva024swabAtDeath	Swabs were collected weekly and pre-euthanasia to determine infection intensities via qPCR	Lva024swabAtDeath	Dataset 1 Experiment A results data.csv	Dryad Digital Repository	doi:10.5061/dryad.t1p7c	https://doi.org/10.5061/dryad.t1p7c	exposed	Kiandra	Exposed to Bd	Kiandra A	Skin mucus
Lva025swab06Oct	Swabs were collected weekly and pre-euthanasia to determine infection intensities via qPCR	Lva025swab06Oct	Dataset 1 Experiment A results data.csv	Dryad Digital Repository	doi:10.5061/dryad.t1p7c	https://doi.org/10.5061/dryad.t1p7c	naive	Greymare	Exposed to Bd	Greymare B	Skin mucus
Lva025swabAtDeath	Swabs were collected weekly and pre-euthanasia to determine infection intensities via qPCR	Lva025swabAtDeath	Dataset 1 Experiment A results data.csv	Dryad Digital Repository	doi:10.5061/dryad.t1p7c	https://doi.org/10.5061/dryad.t1p7c	naive	Greymare	Exposed to Bd	Greymare B	Skin mucus
Lva027swab06Oct	Swabs were collected weekly and pre-euthanasia to determine infection intensities via qPCR	Lva027swab06Oct	Dataset 1 Experiment A results data.csv	Dryad Digital Repository	doi:10.5061/dryad.t1p7c	https://doi.org/10.5061/dryad.t1p7c	exposed	Kiandra	Exposed to Bd	Kiandra C	Skin mucus
Lva027swabAtDeath	Swabs were collected weekly and pre-euthanasia to determine infection intensities via qPCR	Lva027swabAtDeath	Dataset 1 Experiment A results data.csv	Dryad Digital Repository	doi:10.5061/dryad.t1p7c	https://doi.org/10.5061/dryad.t1p7c	exposed	Kiandra	Exposed to Bd	Kiandra C	Skin mucus
Lva028swab06Oct	Swabs were collected weekly and pre-euthanasia to determine infection intensities via qPCR	Lva028swab06Oct	Dataset 1 Experiment A results data.csv	Dryad Digital Repository	doi:10.5061/dryad.t1p7c	https://doi.org/10.5061/dryad.t1p7c	exposed	Eucumbene	Exposed to Bd	Eucumbene C	Skin mucus
Lva028swabAtDeath	Swabs were collected weekly and pre-euthanasia to determine infection intensities via qPCR	Lva028swabAtDeath	Dataset 1 Experiment A results data.csv	Dryad Digital Repository	doi:10.5061/dryad.t1p7c	https://doi.org/10.5061/dryad.t1p7c	exposed	Eucumbene	Exposed to Bd	Eucumbene C	Skin mucus
Lva029swab06Oct	Swabs were collected weekly and pre-euthanasia to determine infection intensities via qPCR	Lva029swab06Oct	Dataset 1 Experiment A results data.csv	Dryad Digital Repository	doi:10.5061/dryad.t1p7c	https://doi.org/10.5061/dryad.t1p7c	exposed	Kiandra	Exposed to Bd	Kiandra B	Skin mucus
Lva029swab13Oct	Swabs were collected weekly and pre-euthanasia to determine infection intensities via qPCR	Lva029swab13Oct	Dataset 1 Experiment A results data.csv	Dryad Digital Repository	doi:10.5061/dryad.t1p7c	https://doi.org/10.5061/dryad.t1p7c	exposed	Kiandra	Exposed to Bd	Kiandra B	Skin mucus
Lva029swab20Oct	Swabs were collected weekly and pre-euthanasia to determine infection intensities via qPCR	Lva029swab20Oct	Dataset 1 Experiment A results data.csv	Dryad Digital Repository	doi:10.5061/dryad.t1p7c	https://doi.org/10.5061/dryad.t1p7c	exposed	Kiandra	Exposed to Bd	Kiandra B	Skin mucus
Lva029swabAtDeath	Swabs were collected weekly and pre-euthanasia to determine infection intensities via qPCR	Lva029swabAtDeath	Dataset 1 Experiment A results data.csv	Dryad Digital Repository	doi:10.5061/dryad.t1p7c	https://doi.org/10.5061/dryad.t1p7c	exposed	Kiandra	Exposed to Bd	Kiandra B	Skin mucus
Lva030swab06Oct	Swabs were collected weekly and pre-euthanasia to determine infection intensities via qPCR	Lva030swab06Oct	Dataset 1 Experiment A results data.csv	Dryad Digital Repository	doi:10.5061/dryad.t1p7c	https://doi.org/10.5061/dryad.t1p7c	exposed	Kiandra	Exposed to Bd	Kiandra D	Skin mucus
Lva030swab13Oct	Swabs were collected weekly and pre-euthanasia to determine infection intensities via qPCR	Lva030swab13Oct	Dataset 1 Experiment A results data.csv	Dryad Digital Repository	doi:10.5061/dryad.t1p7c	https://doi.org/10.5061/dryad.t1p7c	exposed	Kiandra	Exposed to Bd	Kiandra D	Skin mucus
Lva030swab20Oct	Swabs were collected weekly and pre-euthanasia to determine infection intensities via qPCR	Lva030swab20Oct	Dataset 1 Experiment A results data.csv	Dryad Digital Repository	doi:10.5061/dryad.t1p7c	https://doi.org/10.5061/dryad.t1p7c	exposed	Kiandra	Exposed to Bd	Kiandra D	Skin mucus
Lva030swab27Oct	Swabs were collected weekly and pre-euthanasia to determine infection intensities via qPCR	Lva030swab27Oct	Dataset 1 Experiment A results data.csv	Dryad Digital Repository	doi:10.5061/dryad.t1p7c	https://doi.org/10.5061/dryad.t1p7c	exposed	Kiandra	Exposed to Bd	Kiandra D	Skin mucus
Lva030swabAtDeath	Swabs were collected weekly and pre-euthanasia to determine infection intensities via qPCR	Lva030swabAtDeath	Dataset 1 Experiment A results data.csv	Dryad Digital Repository	doi:10.5061/dryad.t1p7c	https://doi.org/10.5061/dryad.t1p7c	exposed	Kiandra	Exposed to Bd	Kiandra D	Skin mucus
Lva032swab06Oct	Swabs were collected weekly and pre-euthanasia to determine infection intensities via qPCR	Lva032swab06Oct	Dataset 1 Experiment A results data.csv	Dryad Digital Repository	doi:10.5061/dryad.t1p7c	https://doi.org/10.5061/dryad.t1p7c	exposed	Eucumbene	Exposed to Bd	Eucumbene C	Skin mucus
Lva032swabAtDeath	Swabs were collected weekly and pre-euthanasia to determine infection intensities via qPCR	Lva032swabAtDeath	Dataset 1 Experiment A results data.csv	Dryad Digital Repository	doi:10.5061/dryad.t1p7c	https://doi.org/10.5061/dryad.t1p7c	exposed	Eucumbene	Exposed to Bd	Eucumbene C	Skin mucus
Lva033swab06Oct	Swabs were collected weekly and pre-euthanasia to determine infection intensities via qPCR	Lva033swab06Oct	Dataset 1 Experiment A results data.csv	Dryad Digital Repository	doi:10.5061/dryad.t1p7c	https://doi.org/10.5061/dryad.t1p7c	exposed	Ogilvies	Sham exposed	Ogilvies B	Skin mucus
Lva033swabAtDeath	Swabs were collected weekly and pre-euthanasia to determine infection intensities via qPCR	Lva033swabAtDeath	Dataset 1 Experiment A results data.csv	Dryad Digital Repository	doi:10.5061/dryad.t1p7c	https://doi.org/10.5061/dryad.t1p7c	exposed	Ogilvies	Sham exposed	Ogilvies B	Skin mucus
Lva034swab06Oct	Swabs were collected weekly and pre-euthanasia to determine infection intensities via qPCR	Lva034swab06Oct	Dataset 1 Experiment A results data.csv	Dryad Digital Repository	doi:10.5061/dryad.t1p7c	https://doi.org/10.5061/dryad.t1p7c	naive	Greymare	Exposed to Bd	Greymare B	Skin mucus
Lva034swabAtDeath	Swabs were collected weekly and pre-euthanasia to determine infection intensities via qPCR	Lva034swabAtDeath	Dataset 1 Experiment A results data.csv	Dryad Digital Repository	doi:10.5061/dryad.t1p7c	https://doi.org/10.5061/dryad.t1p7c	naive	Greymare	Exposed to Bd	Greymare B	Skin mucus
Lva035swab06Oct	Swabs were collected weekly and pre-euthanasia to determine infection intensities via qPCR	Lva035swab06Oct	Dataset 1 Experiment A results data.csv	Dryad Digital Repository	doi:10.5061/dryad.t1p7c	https://doi.org/10.5061/dryad.t1p7c	naive	Greymare	Exposed to Bd	Greymare C	Skin mucus
Lva035swab13Oct	Swabs were collected weekly and pre-euthanasia to determine infection intensities via qPCR	Lva035swab13Oct	Dataset 1 Experiment A results data.csv	Dryad Digital Repository	doi:10.5061/dryad.t1p7c	https://doi.org/10.5061/dryad.t1p7c	naive	Greymare	Exposed to Bd	Greymare C	Skin mucus
Lva035swabAtDeath	Swabs were collected weekly and pre-euthanasia to determine infection intensities via qPCR	Lva035swabAtDeath	Dataset 1 Experiment A results data.csv	Dryad Digital Repository	doi:10.5061/dryad.t1p7c	https://doi.org/10.5061/dryad.t1p7c	naive	Greymare	Exposed to Bd	Greymare C	Skin mucus
Lva036swab06Oct	Swabs were collected weekly and pre-euthanasia to determine infection intensities via qPCR	Lva036swab06Oct	Dataset 1 Experiment A results data.csv	Dryad Digital Repository	doi:10.5061/dryad.t1p7c	https://doi.org/10.5061/dryad.t1p7c	exposed	Kiandra	Exposed to Bd	Kiandra A	Skin mucus
Lva036swabAtDeath	Swabs were collected weekly and pre-euthanasia to determine infection intensities via qPCR	Lva036swabAtDeath	Dataset 1 Experiment A results data.csv	Dryad Digital Repository	doi:10.5061/dryad.t1p7c	https://doi.org/10.5061/dryad.t1p7c	exposed	Kiandra	Exposed to Bd	Kiandra A	Skin mucus
Lva037swab06Oct	Swabs were collected weekly and pre-euthanasia to determine infection intensities via qPCR	Lva037swab06Oct	Dataset 1 Experiment A results data.csv	Dryad Digital Repository	doi:10.5061/dryad.t1p7c	https://doi.org/10.5061/dryad.t1p7c	exposed	Kiandra	Sham exposed	Kiandra A	Skin mucus
Lva037swabAtDeath	Swabs were collected weekly and pre-euthanasia to determine infection intensities via qPCR	Lva037swabAtDeath	Dataset 1 Experiment A results data.csv	Dryad Digital Repository	doi:10.5061/dryad.t1p7c	https://doi.org/10.5061/dryad.t1p7c	exposed	Kiandra	Sham exposed	Kiandra A	Skin mucus
Lva038swab06Oct	Swabs were collected weekly and pre-euthanasia to determine infection intensities via qPCR	Lva038swab06Oct	Dataset 1 Experiment A results data.csv	Dryad Digital Repository	doi:10.5061/dryad.t1p7c	https://doi.org/10.5061/dryad.t1p7c	exposed	Eucumbene	Sham exposed	Eucumbene A	Skin mucus
Lva038swabAtDeath	Swabs were collected weekly and pre-euthanasia to determine infection intensities via qPCR	Lva038swabAtDeath	Dataset 1 Experiment A results data.csv	Dryad Digital Repository	doi:10.5061/dryad.t1p7c	https://doi.org/10.5061/dryad.t1p7c	exposed	Eucumbene	Sham exposed	Eucumbene A	Skin mucus
Lva040swab06Oct	Swabs were collected weekly and pre-euthanasia to determine infection intensities via qPCR	Lva040swab06Oct	Dataset 1 Experiment A results data.csv	Dryad Digital Repository	doi:10.5061/dryad.t1p7c	https://doi.org/10.5061/dryad.t1p7c	exposed	Kiandra	Exposed to Bd	Kiandra B	Skin mucus
Lva040swab13Oct	Swabs were collected weekly and pre-euthanasia to determine infection intensities via qPCR	Lva040swab13Oct	Dataset 1 Experiment A results data.csv	Dryad Digital Repository	doi:10.5061/dryad.t1p7c	https://doi.org/10.5061/dryad.t1p7c	exposed	Kiandra	Exposed to Bd	Kiandra B	Skin mucus
Lva040swab20Oct	Swabs were collected weekly and pre-euthanasia to determine infection intensities via qPCR	Lva040swab20Oct	Dataset 1 Experiment A results data.csv	Dryad Digital Repository	doi:10.5061/dryad.t1p7c	https://doi.org/10.5061/dryad.t1p7c	exposed	Kiandra	Exposed to Bd	Kiandra B	Skin mucus
Lva040swabAtDeath	Swabs were collected weekly and pre-euthanasia to determine infection intensities via qPCR	Lva040swabAtDeath	Dataset 1 Experiment A results data.csv	Dryad Digital Repository	doi:10.5061/dryad.t1p7c	https://doi.org/10.5061/dryad.t1p7c	exposed	Kiandra	Exposed to Bd	Kiandra B	Skin mucus
Lva041swab06Oct	Swabs were collected weekly and pre-euthanasia to determine infection intensities via qPCR	Lva041swab06Oct	Dataset 1 Experiment A results data.csv	Dryad Digital Repository	doi:10.5061/dryad.t1p7c	https://doi.org/10.5061/dryad.t1p7c	exposed	Eucumbene	Exposed to Bd	Eucumbene A	Skin mucus
Lva041swabAtDeath	Swabs were collected weekly and pre-euthanasia to determine infection intensities via qPCR	Lva041swabAtDeath	Dataset 1 Experiment A results data.csv	Dryad Digital Repository	doi:10.5061/dryad.t1p7c	https://doi.org/10.5061/dryad.t1p7c	exposed	Eucumbene	Exposed to Bd	Eucumbene A	Skin mucus
Lva042swab06Oct	Swabs were collected weekly and pre-euthanasia to determine infection intensities via qPCR	Lva042swab06Oct	Dataset 1 Experiment A results data.csv	Dryad Digital Repository	doi:10.5061/dryad.t1p7c	https://doi.org/10.5061/dryad.t1p7c	naive	Greymare	Sham exposed	Greymare C	Skin mucus
Lva042swabAtDeath	Swabs were collected weekly and pre-euthanasia to determine infection intensities via qPCR	Lva042swabAtDeath	Dataset 1 Experiment A results data.csv	Dryad Digital Repository	doi:10.5061/dryad.t1p7c	https://doi.org/10.5061/dryad.t1p7c	naive	Greymare	Sham exposed	Greymare C	Skin mucus
Lva043swab06Oct	Swabs were collected weekly and pre-euthanasia to determine infection intensities via qPCR	Lva043swab06Oct	Dataset 1 Experiment A results data.csv	Dryad Digital Repository	doi:10.5061/dryad.t1p7c	https://doi.org/10.5061/dryad.t1p7c	exposed	Kiandra	Exposed to Bd	Kiandra A	Skin mucus
Lva043swabAtDeath	Swabs were collected weekly and pre-euthanasia to determine infection intensities via qPCR	Lva043swabAtDeath	Dataset 1 Experiment A results data.csv	Dryad Digital Repository	doi:10.5061/dryad.t1p7c	https://doi.org/10.5061/dryad.t1p7c	exposed	Kiandra	Exposed to Bd	Kiandra A	Skin mucus
Lva044swab06Oct	Swabs were collected weekly and pre-euthanasia to determine infection intensities via qPCR	Lva044swab06Oct	Dataset 1 Experiment A results data.csv	Dryad Digital Repository	doi:10.5061/dryad.t1p7c	https://doi.org/10.5061/dryad.t1p7c	exposed	Kiandra	Sham exposed	Kiandra A	Skin mucus
Lva044swabAtDeath	Swabs were collected weekly and pre-euthanasia to determine infection intensities via qPCR	Lva044swabAtDeath	Dataset 1 Experiment A results data.csv	Dryad Digital Repository	doi:10.5061/dryad.t1p7c	https://doi.org/10.5061/dryad.t1p7c	exposed	Kiandra	Sham exposed	Kiandra A	Skin mucus
Lva045swab06Oct	Swabs were collected weekly and pre-euthanasia to determine infection intensities via qPCR	Lva045swab06Oct	Dataset 1 Experiment A results data.csv	Dryad Digital Repository	doi:10.5061/dryad.t1p7c	https://doi.org/10.5061/dryad.t1p7c	exposed	Ogilvies	Exposed to Bd	Ogilvies B	Skin mucus
Lva045swab13Oct	Swabs were collected weekly and pre-euthanasia to determine infection intensities via qPCR	Lva045swab13Oct	Dataset 1 Experiment A results data.csv	Dryad Digital Repository	doi:10.5061/dryad.t1p7c	https://doi.org/10.5061/dryad.t1p7c	exposed	Ogilvies	Exposed to Bd	Ogilvies B	Skin mucus
Lva045swabAtDeath	Swabs were collected weekly and pre-euthanasia to determine infection intensities via qPCR	Lva045swabAtDeath	Dataset 1 Experiment A results data.csv	Dryad Digital Repository	doi:10.5061/dryad.t1p7c	https://doi.org/10.5061/dryad.t1p7c	exposed	Ogilvies	Exposed to Bd	Ogilvies B	Skin mucus
Lva046swab06Oct	Swabs were collected weekly and pre-euthanasia to determine infection intensities via qPCR	Lva046swab06Oct	Dataset 1 Experiment A results data.csv	Dryad Digital Repository	doi:10.5061/dryad.t1p7c	https://doi.org/10.5061/dryad.t1p7c	naive	Greymare	Exposed to Bd	Greymare C	Skin mucus
Lva046swabAtDeath	Swabs were collected weekly and pre-euthanasia to determine infection intensities via qPCR	Lva046swabAtDeath	Dataset 1 Experiment A results data.csv	Dryad Digital Repository	doi:10.5061/dryad.t1p7c	https://doi.org/10.5061/dryad.t1p7c	naive	Greymare	Exposed to Bd	Greymare C	Skin mucus
Lva047swab06Oct	Swabs were collected weekly and pre-euthanasia to determine infection intensities via qPCR	Lva047swab06Oct	Dataset 1 Experiment A results data.csv	Dryad Digital Repository	doi:10.5061/dryad.t1p7c	https://doi.org/10.5061/dryad.t1p7c	exposed	Ogilvies	Exposed to Bd	Ogilvies B	Skin mucus
Lva047swabAtDeath	Swabs were collected weekly and pre-euthanasia to determine infection intensities via qPCR	Lva047swabAtDeath	Dataset 1 Experiment A results data.csv	Dryad Digital Repository	doi:10.5061/dryad.t1p7c	https://doi.org/10.5061/dryad.t1p7c	exposed	Ogilvies	Exposed to Bd	Ogilvies B	Skin mucus
Lva048swab06Oct	Swabs were collected weekly and pre-euthanasia to determine infection intensities via qPCR	Lva048swab06Oct	Dataset 1 Experiment A results data.csv	Dryad Digital Repository	doi:10.5061/dryad.t1p7c	https://doi.org/10.5061/dryad.t1p7c	naive	Greymare	Sham exposed	Greymare B	Skin mucus
Lva048swabAtDeath	Swabs were collected weekly and pre-euthanasia to determine infection intensities via qPCR	Lva048swabAtDeath	Dataset 1 Experiment A results data.csv	Dryad Digital Repository	doi:10.5061/dryad.t1p7c	https://doi.org/10.5061/dryad.t1p7c	naive	Greymare	Sham exposed	Greymare B	Skin mucus
Lva049swab06Oct	Swabs were collected weekly and pre-euthanasia to determine infection intensities via qPCR	Lva049swab06Oct	Dataset 1 Experiment A results data.csv	Dryad Digital Repository	doi:10.5061/dryad.t1p7c	https://doi.org/10.5061/dryad.t1p7c	naive	Greymare	Exposed to Bd	Greymare C	Skin mucus
Lva049swabAtDeath	Swabs were collected weekly and pre-euthanasia to determine infection intensities via qPCR	Lva049swabAtDeath	Dataset 1 Experiment A results data.csv	Dryad Digital Repository	doi:10.5061/dryad.t1p7c	https://doi.org/10.5061/dryad.t1p7c	naive	Greymare	Exposed to Bd	Greymare C	Skin mucus
Lva050swab06Oct	Swabs were collected weekly and pre-euthanasia to determine infection intensities via qPCR	Lva050swab06Oct	Dataset 1 Experiment A results data.csv	Dryad Digital Repository	doi:10.5061/dryad.t1p7c	https://doi.org/10.5061/dryad.t1p7c	naive	Greymare	Exposed to Bd	Greymare C	Skin mucus
Lva050swabAtDeath	Swabs were collected weekly and pre-euthanasia to determine infection intensities via qPCR	Lva050swabAtDeath	Dataset 1 Experiment A results data.csv	Dryad Digital Repository	doi:10.5061/dryad.t1p7c	https://doi.org/10.5061/dryad.t1p7c	naive	Greymare	Exposed to Bd	Greymare C	Skin mucus
Lva051swab06Oct	Swabs were collected weekly and pre-euthanasia to determine infection intensities via qPCR	Lva051swab06Oct	Dataset 1 Experiment A results data.csv	Dryad Digital Repository	doi:10.5061/dryad.t1p7c	https://doi.org/10.5061/dryad.t1p7c	exposed	Ogilvies	Sham exposed	Ogilvies B	Skin mucus
Lva051swabAtDeath	Swabs were collected weekly and pre-euthanasia to determine infection intensities via qPCR	Lva051swabAtDeath	Dataset 1 Experiment A results data.csv	Dryad Digital Repository	doi:10.5061/dryad.t1p7c	https://doi.org/10.5061/dryad.t1p7c	exposed	Ogilvies	Sham exposed	Ogilvies B	Skin mucus
Lva052swab06Oct	Swabs were collected weekly and pre-euthanasia to determine infection intensities via qPCR	Lva052swab06Oct	Dataset 1 Experiment A results data.csv	Dryad Digital Repository	doi:10.5061/dryad.t1p7c	https://doi.org/10.5061/dryad.t1p7c	naive	Greymare	Exposed to Bd	Greymare B	Skin mucus
Lva052swab20Oct	Swabs were collected weekly and pre-euthanasia to determine infection intensities via qPCR	Lva052swab20Oct	Dataset 1 Experiment A results data.csv	Dryad Digital Repository	doi:10.5061/dryad.t1p7c	https://doi.org/10.5061/dryad.t1p7c	naive	Greymare	Exposed to Bd	Greymare B	Skin mucus
Lva052swabAtDeath	Swabs were collected weekly and pre-euthanasia to determine infection intensities via qPCR	Lva052swabAtDeath	Dataset 1 Experiment A results data.csv	Dryad Digital Repository	doi:10.5061/dryad.t1p7c	https://doi.org/10.5061/dryad.t1p7c	naive	Greymare	Exposed to Bd	Greymare B	Skin mucus
Lva053swab06Oct	Swabs were collected weekly and pre-euthanasia to determine infection intensities via qPCR	Lva053swab06Oct	Dataset 1 Experiment A results data.csv	Dryad Digital Repository	doi:10.5061/dryad.t1p7c	https://doi.org/10.5061/dryad.t1p7c	naive	Greymare	Exposed to Bd	Greymare C	Skin mucus
Lva053swab13Oct	Swabs were collected weekly and pre-euthanasia to determine infection intensities via qPCR	Lva053swab13Oct	Dataset 1 Experiment A results data.csv	Dryad Digital Repository	doi:10.5061/dryad.t1p7c	https://doi.org/10.5061/dryad.t1p7c	naive	Greymare	Exposed to Bd	Greymare C	Skin mucus
Lva053swabAtDeath	Swabs were collected weekly and pre-euthanasia to determine infection intensities via qPCR	Lva053swabAtDeath	Dataset 1 Experiment A results data.csv	Dryad Digital Repository	doi:10.5061/dryad.t1p7c	https://doi.org/10.5061/dryad.t1p7c	naive	Greymare	Exposed to Bd	Greymare C	Skin mucus
Lva054swab06Oct	Swabs were collected weekly and pre-euthanasia to determine infection intensities via qPCR	Lva054swab06Oct	Dataset 1 Experiment A results data.csv	Dryad Digital Repository	doi:10.5061/dryad.t1p7c	https://doi.org/10.5061/dryad.t1p7c	naive	Greymare	Exposed to Bd	Greymare A	Skin mucus
Lva054swabAtDeath	Swabs were collected weekly and pre-euthanasia to determine infection intensities via qPCR	Lva054swabAtDeath	Dataset 1 Experiment A results data.csv	Dryad Digital Repository	doi:10.5061/dryad.t1p7c	https://doi.org/10.5061/dryad.t1p7c	naive	Greymare	Exposed to Bd	Greymare A	Skin mucus
Lva056swab06Oct	Swabs were collected weekly and pre-euthanasia to determine infection intensities via qPCR	Lva056swab06Oct	Dataset 1 Experiment A results data.csv	Dryad Digital Repository	doi:10.5061/dryad.t1p7c	https://doi.org/10.5061/dryad.t1p7c	exposed	Kiandra	Sham exposed	Kiandra B	Skin mucus
Lva056swabAtDeath	Swabs were collected weekly and pre-euthanasia to determine infection intensities via qPCR	Lva056swabAtDeath	Dataset 1 Experiment A results data.csv	Dryad Digital Repository	doi:10.5061/dryad.t1p7c	https://doi.org/10.5061/dryad.t1p7c	exposed	Kiandra	Sham exposed	Kiandra B	Skin mucus
Lva057swab06Oct	Swabs were collected weekly and pre-euthanasia to determine infection intensities via qPCR	Lva057swab06Oct	Dataset 1 Experiment A results data.csv	Dryad Digital Repository	doi:10.5061/dryad.t1p7c	https://doi.org/10.5061/dryad.t1p7c	exposed	Kiandra	Sham exposed	Kiandra B	Skin mucus
Lva057swabAtDeath	Swabs were collected weekly and pre-euthanasia to determine infection intensities via qPCR	Lva057swabAtDeath	Dataset 1 Experiment A results data.csv	Dryad Digital Repository	doi:10.5061/dryad.t1p7c	https://doi.org/10.5061/dryad.t1p7c	exposed	Kiandra	Sham exposed	Kiandra B	Skin mucus
Lva058swab06Oct	Swabs were collected weekly and pre-euthanasia to determine infection intensities via qPCR	Lva058swab06Oct	Dataset 1 Experiment A results data.csv	Dryad Digital Repository	doi:10.5061/dryad.t1p7c	https://doi.org/10.5061/dryad.t1p7c	exposed	Kiandra	Exposed to Bd	Kiandra B	Skin mucus
Lva058swab13Oct	Swabs were collected weekly and pre-euthanasia to determine infection intensities via qPCR	Lva058swab13Oct	Dataset 1 Experiment A results data.csv	Dryad Digital Repository	doi:10.5061/dryad.t1p7c	https://doi.org/10.5061/dryad.t1p7c	exposed	Kiandra	Exposed to Bd	Kiandra B	Skin mucus
Lva058swab20Oct	Swabs were collected weekly and pre-euthanasia to determine infection intensities via qPCR	Lva058swab20Oct	Dataset 1 Experiment A results data.csv	Dryad Digital Repository	doi:10.5061/dryad.t1p7c	https://doi.org/10.5061/dryad.t1p7c	exposed	Kiandra	Exposed to Bd	Kiandra B	Skin mucus
Lva058swab27Oct	Swabs were collected weekly and pre-euthanasia to determine infection intensities via qPCR	Lva058swab27Oct	Dataset 1 Experiment A results data.csv	Dryad Digital Repository	doi:10.5061/dryad.t1p7c	https://doi.org/10.5061/dryad.t1p7c	exposed	Kiandra	Exposed to Bd	Kiandra B	Skin mucus
Lva058swabAtDeath	Swabs were collected weekly and pre-euthanasia to determine infection intensities via qPCR	Lva058swabAtDeath	Dataset 1 Experiment A results data.csv	Dryad Digital Repository	doi:10.5061/dryad.t1p7c	https://doi.org/10.5061/dryad.t1p7c	exposed	Kiandra	Exposed to Bd	Kiandra B	Skin mucus
Lva059swab06Oct	Swabs were collected weekly and pre-euthanasia to determine infection intensities via qPCR	Lva059swab06Oct	Dataset 1 Experiment A results data.csv	Dryad Digital Repository	doi:10.5061/dryad.t1p7c	https://doi.org/10.5061/dryad.t1p7c	exposed	Eucumbene	Exposed to Bd	Eucumbene D	Skin mucus
Lva059swabAtDeath	Swabs were collected weekly and pre-euthanasia to determine infection intensities via qPCR	Lva059swabAtDeath	Dataset 1 Experiment A results data.csv	Dryad Digital Repository	doi:10.5061/dryad.t1p7c	https://doi.org/10.5061/dryad.t1p7c	exposed	Eucumbene	Exposed to Bd	Eucumbene D	Skin mucus
Lva060swab06Oct	Swabs were collected weekly and pre-euthanasia to determine infection intensities via qPCR	Lva060swab06Oct	Dataset 1 Experiment A results data.csv	Dryad Digital Repository	doi:10.5061/dryad.t1p7c	https://doi.org/10.5061/dryad.t1p7c	naive	Greymare	Sham exposed	Greymare C	Skin mucus
Lva060swabAtDeath	Swabs were collected weekly and pre-euthanasia to determine infection intensities via qPCR	Lva060swabAtDeath	Dataset 1 Experiment A results data.csv	Dryad Digital Repository	doi:10.5061/dryad.t1p7c	https://doi.org/10.5061/dryad.t1p7c	naive	Greymare	Sham exposed	Greymare C	Skin mucus
Lva061swab06Oct	Swabs were collected weekly and pre-euthanasia to determine infection intensities via qPCR	Lva061swab06Oct	Dataset 1 Experiment A results data.csv	Dryad Digital Repository	doi:10.5061/dryad.t1p7c	https://doi.org/10.5061/dryad.t1p7c	exposed	Eucumbene	Exposed to Bd	Eucumbene B	Skin mucus
Lva061swabAtDeath	Swabs were collected weekly and pre-euthanasia to determine infection intensities via qPCR	Lva061swabAtDeath	Dataset 1 Experiment A results data.csv	Dryad Digital Repository	doi:10.5061/dryad.t1p7c	https://doi.org/10.5061/dryad.t1p7c	exposed	Eucumbene	Exposed to Bd	Eucumbene B	Skin mucus
Lva062swab06Oct	Swabs were collected weekly and pre-euthanasia to determine infection intensities via qPCR	Lva062swab06Oct	Dataset 1 Experiment A results data.csv	Dryad Digital Repository	doi:10.5061/dryad.t1p7c	https://doi.org/10.5061/dryad.t1p7c	naive	Greymare	Exposed to Bd	Greymare B	Skin mucus
Lva062swabAtDeath	Swabs were collected weekly and pre-euthanasia to determine infection intensities via qPCR	Lva062swabAtDeath	Dataset 1 Experiment A results data.csv	Dryad Digital Repository	doi:10.5061/dryad.t1p7c	https://doi.org/10.5061/dryad.t1p7c	naive	Greymare	Exposed to Bd	Greymare B	Skin mucus
Lva063swab06Oct	Swabs were collected weekly and pre-euthanasia to determine infection intensities via qPCR	Lva063swab06Oct	Dataset 1 Experiment A results data.csv	Dryad Digital Repository	doi:10.5061/dryad.t1p7c	https://doi.org/10.5061/dryad.t1p7c	exposed	Kiandra	Exposed to Bd	Kiandra A	Skin mucus
Lva063swab13Oct	Swabs were collected weekly and pre-euthanasia to determine infection intensities via qPCR	Lva063swab13Oct	Dataset 1 Experiment A results data.csv	Dryad Digital Repository	doi:10.5061/dryad.t1p7c	https://doi.org/10.5061/dryad.t1p7c	exposed	Kiandra	Exposed to Bd	Kiandra A	Skin mucus
Lva063swabAtDeath	Swabs were collected weekly and pre-euthanasia to determine infection intensities via qPCR	Lva063swabAtDeath	Dataset 1 Experiment A results data.csv	Dryad Digital Repository	doi:10.5061/dryad.t1p7c	https://doi.org/10.5061/dryad.t1p7c	exposed	Kiandra	Exposed to Bd	Kiandra A	Skin mucus
Lva064swab06Oct	Swabs were collected weekly and pre-euthanasia to determine infection intensities via qPCR	Lva064swab06Oct	Dataset 1 Experiment A results data.csv	Dryad Digital Repository	doi:10.5061/dryad.t1p7c	https://doi.org/10.5061/dryad.t1p7c	naive	Greymare	Exposed to Bd	Greymare B	Skin mucus
Lva064swab13Oct	Swabs were collected weekly and pre-euthanasia to determine infection intensities via qPCR	Lva064swab13Oct	Dataset 1 Experiment A results data.csv	Dryad Digital Repository	doi:10.5061/dryad.t1p7c	https://doi.org/10.5061/dryad.t1p7c	naive	Greymare	Exposed to Bd	Greymare B	Skin mucus
Lva064swabAtDeath	Swabs were collected weekly and pre-euthanasia to determine infection intensities via qPCR	Lva064swabAtDeath	Dataset 1 Experiment A results data.csv	Dryad Digital Repository	doi:10.5061/dryad.t1p7c	https://doi.org/10.5061/dryad.t1p7c	naive	Greymare	Exposed to Bd	Greymare B	Skin mucus
Lva065swab06Oct	Swabs were collected weekly and pre-euthanasia to determine infection intensities via qPCR	Lva065swab06Oct	Dataset 1 Experiment A results data.csv	Dryad Digital Repository	doi:10.5061/dryad.t1p7c	https://doi.org/10.5061/dryad.t1p7c	naive	Greymare	Exposed to Bd	Greymare A	Skin mucus
Lva065swabAtDeath	Swabs were collected weekly and pre-euthanasia to determine infection intensities via qPCR	Lva065swabAtDeath	Dataset 1 Experiment A results data.csv	Dryad Digital Repository	doi:10.5061/dryad.t1p7c	https://doi.org/10.5061/dryad.t1p7c	naive	Greymare	Exposed to Bd	Greymare A	Skin mucus
Lva066swab06Oct	Swabs were collected weekly and pre-euthanasia to determine infection intensities via qPCR	Lva066swab06Oct	Dataset 1 Experiment A results data.csv	Dryad Digital Repository	doi:10.5061/dryad.t1p7c	https://doi.org/10.5061/dryad.t1p7c	exposed	Ogilvies	Exposed to Bd	Ogilvies C	Skin mucus
Lva066swabAtDeath	Swabs were collected weekly and pre-euthanasia to determine infection intensities via qPCR	Lva066swabAtDeath	Dataset 1 Experiment A results data.csv	Dryad Digital Repository	doi:10.5061/dryad.t1p7c	https://doi.org/10.5061/dryad.t1p7c	exposed	Ogilvies	Exposed to Bd	Ogilvies C	Skin mucus
Lva067swab06Oct	Swabs were collected weekly and pre-euthanasia to determine infection intensities via qPCR	Lva067swab06Oct	Dataset 1 Experiment A results data.csv	Dryad Digital Repository	doi:10.5061/dryad.t1p7c	https://doi.org/10.5061/dryad.t1p7c	exposed	Kiandra	Exposed to Bd	Kiandra A	Skin mucus
Lva067swab13Oct	Swabs were collected weekly and pre-euthanasia to determine infection intensities via qPCR	Lva067swab13Oct	Dataset 1 Experiment A results data.csv	Dryad Digital Repository	doi:10.5061/dryad.t1p7c	https://doi.org/10.5061/dryad.t1p7c	exposed	Kiandra	Exposed to Bd	Kiandra A	Skin mucus
Lva067swabAtDeath	Swabs were collected weekly and pre-euthanasia to determine infection intensities via qPCR	Lva067swabAtDeath	Dataset 1 Experiment A results data.csv	Dryad Digital Repository	doi:10.5061/dryad.t1p7c	https://doi.org/10.5061/dryad.t1p7c	exposed	Kiandra	Exposed to Bd	Kiandra A	Skin mucus
Lva068swab06Oct	Swabs were collected weekly and pre-euthanasia to determine infection intensities via qPCR	Lva068swab06Oct	Dataset 1 Experiment A results data.csv	Dryad Digital Repository	doi:10.5061/dryad.t1p7c	https://doi.org/10.5061/dryad.t1p7c	exposed	Eucumbene	Exposed to Bd	Eucumbene A	Skin mucus
Lva068swab13Oct	Swabs were collected weekly and pre-euthanasia to determine infection intensities via qPCR	Lva068swab13Oct	Dataset 1 Experiment A results data.csv	Dryad Digital Repository	doi:10.5061/dryad.t1p7c	https://doi.org/10.5061/dryad.t1p7c	exposed	Eucumbene	Exposed to Bd	Eucumbene A	Skin mucus
Lva068swabAtDeath	Swabs were collected weekly and pre-euthanasia to determine infection intensities via qPCR	Lva068swabAtDeath	Dataset 1 Experiment A results data.csv	Dryad Digital Repository	doi:10.5061/dryad.t1p7c	https://doi.org/10.5061/dryad.t1p7c	exposed	Eucumbene	Exposed to Bd	Eucumbene A	Skin mucus
Lva069swabAtDeath	Swabs were collected weekly and pre-euthanasia to determine infection intensities via qPCR	Lva069swabAtDeath	Dataset 1 Experiment A results data.csv	Dryad Digital Repository	doi:10.5061/dryad.t1p7c	https://doi.org/10.5061/dryad.t1p7c	exposed	Eucumbene	Exposed to Bd	Eucumbene C	Skin mucus
Lva070swabAtDeath	Swabs were collected weekly and pre-euthanasia to determine infection intensities via qPCR	Lva070swabAtDeath	Dataset 1 Experiment A results data.csv	Dryad Digital Repository	doi:10.5061/dryad.t1p7c	https://doi.org/10.5061/dryad.t1p7c	exposed	Ogilvies	Exposed to Bd	Ogilvies A	Skin mucus
Lva071swabAtDeath	Swabs were collected weekly and pre-euthanasia to determine infection intensities via qPCR	Lva071swabAtDeath	Dataset 1 Experiment A results data.csv	Dryad Digital Repository	doi:10.5061/dryad.t1p7c	https://doi.org/10.5061/dryad.t1p7c	exposed	Eucumbene	Sham exposed	Eucumbene A	Skin mucus
Lva072swab06Oct	Swabs were collected weekly and pre-euthanasia to determine infection intensities via qPCR	Lva072swab06Oct	Dataset 1 Experiment A results data.csv	Dryad Digital Repository	doi:10.5061/dryad.t1p7c	https://doi.org/10.5061/dryad.t1p7c	exposed	Ogilvies	Exposed to Bd	Ogilvies C	Skin mucus
Lva072swab13Oct	Swabs were collected weekly and pre-euthanasia to determine infection intensities via qPCR	Lva072swab13Oct	Dataset 1 Experiment A results data.csv	Dryad Digital Repository	doi:10.5061/dryad.t1p7c	https://doi.org/10.5061/dryad.t1p7c	exposed	Ogilvies	Exposed to Bd	Ogilvies C	Skin mucus
Lva072swab20Oct	Swabs were collected weekly and pre-euthanasia to determine infection intensities via qPCR	Lva072swab20Oct	Dataset 1 Experiment A results data.csv	Dryad Digital Repository	doi:10.5061/dryad.t1p7c	https://doi.org/10.5061/dryad.t1p7c	exposed	Ogilvies	Exposed to Bd	Ogilvies C	Skin mucus
Lva072swabAtDeath	Swabs were collected weekly and pre-euthanasia to determine infection intensities via qPCR	Lva072swabAtDeath	Dataset 1 Experiment A results data.csv	Dryad Digital Repository	doi:10.5061/dryad.t1p7c	https://doi.org/10.5061/dryad.t1p7c	exposed	Ogilvies	Exposed to Bd	Ogilvies C	Skin mucus
Lva073swabAtDeath	Swabs were collected weekly and pre-euthanasia to determine infection intensities via qPCR	Lva073swabAtDeath	Dataset 1 Experiment A results data.csv	Dryad Digital Repository	doi:10.5061/dryad.t1p7c	https://doi.org/10.5061/dryad.t1p7c	exposed	Eucumbene	Exposed to Bd	Eucumbene B	Skin mucus
Lva074swabAtDeath	Swabs were collected weekly and pre-euthanasia to determine infection intensities via qPCR	Lva074swabAtDeath	Dataset 1 Experiment A results data.csv	Dryad Digital Repository	doi:10.5061/dryad.t1p7c	https://doi.org/10.5061/dryad.t1p7c	exposed	Kiandra	Exposed to Bd	Kiandra D	Skin mucus
Lva075swabAtDeath	Swabs were collected weekly and pre-euthanasia to determine infection intensities via qPCR	Lva075swabAtDeath	Dataset 1 Experiment A results data.csv	Dryad Digital Repository	doi:10.5061/dryad.t1p7c	https://doi.org/10.5061/dryad.t1p7c	exposed	Eucumbene	Sham exposed	Eucumbene C	Skin mucus
Lva077swabAtDeath	Swabs were collected weekly and pre-euthanasia to determine infection intensities via qPCR	Lva077swabAtDeath	Dataset 1 Experiment A results data.csv	Dryad Digital Repository	doi:10.5061/dryad.t1p7c	https://doi.org/10.5061/dryad.t1p7c	exposed	Ogilvies	Sham exposed	Ogilvies B	Skin mucus
Lva078swab06Oct	Swabs were collected weekly and pre-euthanasia to determine infection intensities via qPCR	Lva078swab06Oct	Dataset 1 Experiment A results data.csv	Dryad Digital Repository	doi:10.5061/dryad.t1p7c	https://doi.org/10.5061/dryad.t1p7c	exposed	Eucumbene	Exposed to Bd	Eucumbene C	Skin mucus
Lva078swab13Oct	Swabs were collected weekly and pre-euthanasia to determine infection intensities via qPCR	Lva078swab13Oct	Dataset 1 Experiment A results data.csv	Dryad Digital Repository	doi:10.5061/dryad.t1p7c	https://doi.org/10.5061/dryad.t1p7c	exposed	Eucumbene	Exposed to Bd	Eucumbene C	Skin mucus
Lva078swab20Oct	Swabs were collected weekly and pre-euthanasia to determine infection intensities via qPCR	Lva078swab20Oct	Dataset 1 Experiment A results data.csv	Dryad Digital Repository	doi:10.5061/dryad.t1p7c	https://doi.org/10.5061/dryad.t1p7c	exposed	Eucumbene	Exposed to Bd	Eucumbene C	Skin mucus
Lva078swabAtDeath	Swabs were collected weekly and pre-euthanasia to determine infection intensities via qPCR	Lva078swabAtDeath	Dataset 1 Experiment A results data.csv	Dryad Digital Repository	doi:10.5061/dryad.t1p7c	https://doi.org/10.5061/dryad.t1p7c	exposed	Eucumbene	Exposed to Bd	Eucumbene C	Skin mucus
Lva079swab06Oct	Swabs were collected weekly and pre-euthanasia to determine infection intensities via qPCR	Lva079swab06Oct	Dataset 1 Experiment A results data.csv	Dryad Digital Repository	doi:10.5061/dryad.t1p7c	https://doi.org/10.5061/dryad.t1p7c	exposed	Eucumbene	Exposed to Bd	Eucumbene A	Skin mucus
Lva079swabAtDeath	Swabs were collected weekly and pre-euthanasia to determine infection intensities via qPCR	Lva079swabAtDeath	Dataset 1 Experiment A results data.csv	Dryad Digital Repository	doi:10.5061/dryad.t1p7c	https://doi.org/10.5061/dryad.t1p7c	exposed	Eucumbene	Exposed to Bd	Eucumbene A	Skin mucus
Lva080swabAtDeath	Swabs were collected weekly and pre-euthanasia to determine infection intensities via qPCR	Lva080swabAtDeath	Dataset 1 Experiment A results data.csv	Dryad Digital Repository	doi:10.5061/dryad.t1p7c	https://doi.org/10.5061/dryad.t1p7c	exposed	Kiandra	Exposed to Bd	Kiandra D	Skin mucus
Lva081swabAtDeath	Swabs were collected weekly and pre-euthanasia to determine infection intensities via qPCR	Lva081swabAtDeath	Dataset 1 Experiment A results data.csv	Dryad Digital Repository	doi:10.5061/dryad.t1p7c	https://doi.org/10.5061/dryad.t1p7c	naive	Greymare	Sham exposed	Greymare C	Skin mucus
Lva082swabAtDeath	Swabs were collected weekly and pre-euthanasia to determine infection intensities via qPCR	Lva082swabAtDeath	Dataset 1 Experiment A results data.csv	Dryad Digital Repository	doi:10.5061/dryad.t1p7c	https://doi.org/10.5061/dryad.t1p7c	exposed	Kiandra	Exposed to Bd	Kiandra C	Skin mucus
Lva083swab06Oct	Swabs were collected weekly and pre-euthanasia to determine infection intensities via qPCR	Lva083swab06Oct	Dataset 1 Experiment A results data.csv	Dryad Digital Repository	doi:10.5061/dryad.t1p7c	https://doi.org/10.5061/dryad.t1p7c	exposed	Kiandra	Exposed to Bd	Kiandra B	Skin mucus
Lva083swab13Oct	Swabs were collected weekly and pre-euthanasia to determine infection intensities via qPCR	Lva083swab13Oct	Dataset 1 Experiment A results data.csv	Dryad Digital Repository	doi:10.5061/dryad.t1p7c	https://doi.org/10.5061/dryad.t1p7c	exposed	Kiandra	Exposed to Bd	Kiandra B	Skin mucus
Lva083swab20Oct	Swabs were collected weekly and pre-euthanasia to determine infection intensities via qPCR	Lva083swab20Oct	Dataset 1 Experiment A results data.csv	Dryad Digital Repository	doi:10.5061/dryad.t1p7c	https://doi.org/10.5061/dryad.t1p7c	exposed	Kiandra	Exposed to Bd	Kiandra B	Skin mucus
Lva083swabAtDeath	Swabs were collected weekly and pre-euthanasia to determine infection intensities via qPCR	Lva083swabAtDeath	Dataset 1 Experiment A results data.csv	Dryad Digital Repository	doi:10.5061/dryad.t1p7c	https://doi.org/10.5061/dryad.t1p7c	exposed	Kiandra	Exposed to Bd	Kiandra B	Skin mucus
Lva084swabAtDeath	Swabs were collected weekly and pre-euthanasia to determine infection intensities via qPCR	Lva084swabAtDeath	Dataset 1 Experiment A results data.csv	Dryad Digital Repository	doi:10.5061/dryad.t1p7c	https://doi.org/10.5061/dryad.t1p7c	naive	Greymare	Exposed to Bd	Greymare B	Skin mucus
Lva086swabAtDeath	Swabs were collected weekly and pre-euthanasia to determine infection intensities via qPCR	Lva086swabAtDeath	Dataset 1 Experiment A results data.csv	Dryad Digital Repository	doi:10.5061/dryad.t1p7c	https://doi.org/10.5061/dryad.t1p7c	exposed	Eucumbene	Exposed to Bd	Eucumbene A	Skin mucus
Lva087swabAtDeath	Swabs were collected weekly and pre-euthanasia to determine infection intensities via qPCR	Lva087swabAtDeath	Dataset 1 Experiment A results data.csv	Dryad Digital Repository	doi:10.5061/dryad.t1p7c	https://doi.org/10.5061/dryad.t1p7c	exposed	Ogilvies	Exposed to Bd	Ogilvies C	Skin mucus
Lva088swabAtDeath	Swabs were collected weekly and pre-euthanasia to determine infection intensities via qPCR	Lva088swabAtDeath	Dataset 1 Experiment A results data.csv	Dryad Digital Repository	doi:10.5061/dryad.t1p7c	https://doi.org/10.5061/dryad.t1p7c	naive	Greymare	Exposed to Bd	Greymare A	Skin mucus
Lva089swab06Oct	Swabs were collected weekly and pre-euthanasia to determine infection intensities via qPCR	Lva089swab06Oct	Dataset 1 Experiment A results data.csv	Dryad Digital Repository	doi:10.5061/dryad.t1p7c	https://doi.org/10.5061/dryad.t1p7c	exposed	Ogilvies	Exposed to Bd	Ogilvies A	Skin mucus
Lva089swabAtDeath	Swabs were collected weekly and pre-euthanasia to determine infection intensities via qPCR	Lva089swabAtDeath	Dataset 1 Experiment A results data.csv	Dryad Digital Repository	doi:10.5061/dryad.t1p7c	https://doi.org/10.5061/dryad.t1p7c	exposed	Ogilvies	Exposed to Bd	Ogilvies A	Skin mucus
Lva090swabAtDeath	Swabs were collected weekly and pre-euthanasia to determine infection intensities via qPCR	Lva090swabAtDeath	Dataset 1 Experiment A results data.csv	Dryad Digital Repository	doi:10.5061/dryad.t1p7c	https://doi.org/10.5061/dryad.t1p7c	exposed	Eucumbene	Exposed to Bd	Eucumbene B	Skin mucus
Lva091swab06Oct	Swabs were collected weekly and pre-euthanasia to determine infection intensities via qPCR	Lva091swab06Oct	Dataset 1 Experiment A results data.csv	Dryad Digital Repository	doi:10.5061/dryad.t1p7c	https://doi.org/10.5061/dryad.t1p7c	exposed	Eucumbene	Exposed to Bd	Eucumbene C	Skin mucus
Lva091swab13Oct	Swabs were collected weekly and pre-euthanasia to determine infection intensities via qPCR	Lva091swab13Oct	Dataset 1 Experiment A results data.csv	Dryad Digital Repository	doi:10.5061/dryad.t1p7c	https://doi.org/10.5061/dryad.t1p7c	exposed	Eucumbene	Exposed to Bd	Eucumbene C	Skin mucus
Lva091swab20Oct	Swabs were collected weekly and pre-euthanasia to determine infection intensities via qPCR	Lva091swab20Oct	Dataset 1 Experiment A results data.csv	Dryad Digital Repository	doi:10.5061/dryad.t1p7c	https://doi.org/10.5061/dryad.t1p7c	exposed	Eucumbene	Exposed to Bd	Eucumbene C	Skin mucus
Lva091swab27Oct	Swabs were collected weekly and pre-euthanasia to determine infection intensities via qPCR	Lva091swab27Oct	Dataset 1 Experiment A results data.csv	Dryad Digital Repository	doi:10.5061/dryad.t1p7c	https://doi.org/10.5061/dryad.t1p7c	exposed	Eucumbene	Exposed to Bd	Eucumbene C	Skin mucus
Lva091swab03Nov	Swabs were collected weekly and pre-euthanasia to determine infection intensities via qPCR	Lva091swab03Nov	Dataset 1 Experiment A results data.csv	Dryad Digital Repository	doi:10.5061/dryad.t1p7c	https://doi.org/10.5061/dryad.t1p7c	exposed	Eucumbene	Exposed to Bd	Eucumbene C	Skin mucus
Lva091swabAtDeath	Swabs were collected weekly and pre-euthanasia to determine infection intensities via qPCR	Lva091swabAtDeath	Dataset 1 Experiment A results data.csv	Dryad Digital Repository	doi:10.5061/dryad.t1p7c	https://doi.org/10.5061/dryad.t1p7c	exposed	Eucumbene	Exposed to Bd	Eucumbene C	Skin mucus
Lva092swabAtDeath	Swabs were collected weekly and pre-euthanasia to determine infection intensities via qPCR	Lva092swabAtDeath	Dataset 1 Experiment A results data.csv	Dryad Digital Repository	doi:10.5061/dryad.t1p7c	https://doi.org/10.5061/dryad.t1p7c	exposed	Ogilvies	Sham exposed	Ogilvies B	Skin mucus
Lva094swabAtDeath	Swabs were collected weekly and pre-euthanasia to determine infection intensities via qPCR	Lva094swabAtDeath	Dataset 1 Experiment A results data.csv	Dryad Digital Repository	doi:10.5061/dryad.t1p7c	https://doi.org/10.5061/dryad.t1p7c	exposed	Ogilvies	Sham exposed	Ogilvies B	Skin mucus
Lva095swabAtDeath	Swabs were collected weekly and pre-euthanasia to determine infection intensities via qPCR	Lva095swabAtDeath	Dataset 1 Experiment A results data.csv	Dryad Digital Repository	doi:10.5061/dryad.t1p7c	https://doi.org/10.5061/dryad.t1p7c	exposed	Eucumbene	Sham exposed	Eucumbene A	Skin mucus
Lva096swab06Oct	Swabs were collected weekly and pre-euthanasia to determine infection intensities via qPCR	Lva096swab06Oct	Dataset 1 Experiment A results data.csv	Dryad Digital Repository	doi:10.5061/dryad.t1p7c	https://doi.org/10.5061/dryad.t1p7c	naive	Greymare	Exposed to Bd	Greymare A	Skin mucus
Lva096swab13Oct	Swabs were collected weekly and pre-euthanasia to determine infection intensities via qPCR	Lva096swab13Oct	Dataset 1 Experiment A results data.csv	Dryad Digital Repository	doi:10.5061/dryad.t1p7c	https://doi.org/10.5061/dryad.t1p7c	naive	Greymare	Exposed to Bd	Greymare A	Skin mucus
Lva096swabAtDeath	Swabs were collected weekly and pre-euthanasia to determine infection intensities via qPCR	Lva096swabAtDeath	Dataset 1 Experiment A results data.csv	Dryad Digital Repository	doi:10.5061/dryad.t1p7c	https://doi.org/10.5061/dryad.t1p7c	naive	Greymare	Exposed to Bd	Greymare A	Skin mucus
Lva097swabAtDeath	Swabs were collected weekly and pre-euthanasia to determine infection intensities via qPCR	Lva097swabAtDeath	Dataset 1 Experiment A results data.csv	Dryad Digital Repository	doi:10.5061/dryad.t1p7c	https://doi.org/10.5061/dryad.t1p7c	exposed	Eucumbene	Exposed to Bd	Eucumbene B	Skin mucus
Lva098swabAtDeath	Swabs were collected weekly and pre-euthanasia to determine infection intensities via qPCR	Lva098swabAtDeath	Dataset 1 Experiment A results data.csv	Dryad Digital Repository	doi:10.5061/dryad.t1p7c	https://doi.org/10.5061/dryad.t1p7c	exposed	Kiandra	Exposed to Bd	Kiandra D	Skin mucus
Lva100swabAtDeath	Swabs were collected weekly and pre-euthanasia to determine infection intensities via qPCR	Lva100swabAtDeath	Dataset 1 Experiment A results data.csv	Dryad Digital Repository	doi:10.5061/dryad.t1p7c	https://doi.org/10.5061/dryad.t1p7c	exposed	Kiandra	Exposed to Bd	Kiandra C	Skin mucus
Lva102swabAtDeath	Swabs were collected weekly and pre-euthanasia to determine infection intensities via qPCR	Lva102swabAtDeath	Dataset 1 Experiment A results data.csv	Dryad Digital Repository	doi:10.5061/dryad.t1p7c	https://doi.org/10.5061/dryad.t1p7c	exposed	Ogilvies	Sham exposed	Ogilvies B	Skin mucus
Lva103swab06Oct	Swabs were collected weekly and pre-euthanasia to determine infection intensities via qPCR	Lva103swab06Oct	Dataset 1 Experiment A results data.csv	Dryad Digital Repository	doi:10.5061/dryad.t1p7c	https://doi.org/10.5061/dryad.t1p7c	naive	Greymare	Exposed to Bd	Greymare C	Skin mucus
Lva103swab13Oct	Swabs were collected weekly and pre-euthanasia to determine infection intensities via qPCR	Lva103swab13Oct	Dataset 1 Experiment A results data.csv	Dryad Digital Repository	doi:10.5061/dryad.t1p7c	https://doi.org/10.5061/dryad.t1p7c	naive	Greymare	Exposed to Bd	Greymare C	Skin mucus
Lva103swabAtDeath	Swabs were collected weekly and pre-euthanasia to determine infection intensities via qPCR	Lva103swabAtDeath	Dataset 1 Experiment A results data.csv	Dryad Digital Repository	doi:10.5061/dryad.t1p7c	https://doi.org/10.5061/dryad.t1p7c	naive	Greymare	Exposed to Bd	Greymare C	Skin mucus
Lva104swab06Oct	Swabs were collected weekly and pre-euthanasia to determine infection intensities via qPCR	Lva104swab06Oct	Dataset 1 Experiment A results data.csv	Dryad Digital Repository	doi:10.5061/dryad.t1p7c	https://doi.org/10.5061/dryad.t1p7c	exposed	Kiandra	Exposed to Bd	Kiandra A	Skin mucus
Lva104swab13Oct	Swabs were collected weekly and pre-euthanasia to determine infection intensities via qPCR	Lva104swab13Oct	Dataset 1 Experiment A results data.csv	Dryad Digital Repository	doi:10.5061/dryad.t1p7c	https://doi.org/10.5061/dryad.t1p7c	exposed	Kiandra	Exposed to Bd	Kiandra A	Skin mucus
Lva104swab20Oct	Swabs were collected weekly and pre-euthanasia to determine infection intensities via qPCR	Lva104swab20Oct	Dataset 1 Experiment A results data.csv	Dryad Digital Repository	doi:10.5061/dryad.t1p7c	https://doi.org/10.5061/dryad.t1p7c	exposed	Kiandra	Exposed to Bd	Kiandra A	Skin mucus
Lva104swabAtDeath	Swabs were collected weekly and pre-euthanasia to determine infection intensities via qPCR	Lva104swabAtDeath	Dataset 1 Experiment A results data.csv	Dryad Digital Repository	doi:10.5061/dryad.t1p7c	https://doi.org/10.5061/dryad.t1p7c	exposed	Kiandra	Exposed to Bd	Kiandra A	Skin mucus
Lva105swabAtDeath	Swabs were collected weekly and pre-euthanasia to determine infection intensities via qPCR	Lva105swabAtDeath	Dataset 1 Experiment A results data.csv	Dryad Digital Repository	doi:10.5061/dryad.t1p7c	https://doi.org/10.5061/dryad.t1p7c	exposed	Kiandra	Exposed to Bd	Kiandra A	Skin mucus
Lva106swab06Oct	Swabs were collected weekly and pre-euthanasia to determine infection intensities via qPCR	Lva106swab06Oct	Dataset 1 Experiment A results data.csv	Dryad Digital Repository	doi:10.5061/dryad.t1p7c	https://doi.org/10.5061/dryad.t1p7c	exposed	Ogilvies	Exposed to Bd	Ogilvies C	Skin mucus
Lva106swab13Oct	Swabs were collected weekly and pre-euthanasia to determine infection intensities via qPCR	Lva106swab13Oct	Dataset 1 Experiment A results data.csv	Dryad Digital Repository	doi:10.5061/dryad.t1p7c	https://doi.org/10.5061/dryad.t1p7c	exposed	Ogilvies	Exposed to Bd	Ogilvies C	Skin mucus
Lva106swab20Oct	Swabs were collected weekly and pre-euthanasia to determine infection intensities via qPCR	Lva106swab20Oct	Dataset 1 Experiment A results data.csv	Dryad Digital Repository	doi:10.5061/dryad.t1p7c	https://doi.org/10.5061/dryad.t1p7c	exposed	Ogilvies	Exposed to Bd	Ogilvies C	Skin mucus
Lva106swabAtDeath	Swabs were collected weekly and pre-euthanasia to determine infection intensities via qPCR	Lva106swabAtDeath	Dataset 1 Experiment A results data.csv	Dryad Digital Repository	doi:10.5061/dryad.t1p7c	https://doi.org/10.5061/dryad.t1p7c	exposed	Ogilvies	Exposed to Bd	Ogilvies C	Skin mucus
Lva107swabAtDeath	Swabs were collected weekly and pre-euthanasia to determine infection intensities via qPCR	Lva107swabAtDeath	Dataset 1 Experiment A results data.csv	Dryad Digital Repository	doi:10.5061/dryad.t1p7c	https://doi.org/10.5061/dryad.t1p7c	exposed	Kiandra	Sham exposed	Kiandra B	Skin mucus
Lva109swabAtDeath	Swabs were collected weekly and pre-euthanasia to determine infection intensities via qPCR	Lva109swabAtDeath	Dataset 1 Experiment A results data.csv	Dryad Digital Repository	doi:10.5061/dryad.t1p7c	https://doi.org/10.5061/dryad.t1p7c	exposed	Kiandra	Exposed to Bd	Kiandra C	Skin mucus
Lva110swabAtDeath	Swabs were collected weekly and pre-euthanasia to determine infection intensities via qPCR	Lva110swabAtDeath	Dataset 1 Experiment A results data.csv	Dryad Digital Repository	doi:10.5061/dryad.t1p7c	https://doi.org/10.5061/dryad.t1p7c	exposed	Kiandra	Exposed to Bd	Kiandra D	Skin mucus
Lva111swab06Oct	Swabs were collected weekly and pre-euthanasia to determine infection intensities via qPCR	Lva111swab06Oct	Dataset 1 Experiment A results data.csv	Dryad Digital Repository	doi:10.5061/dryad.t1p7c	https://doi.org/10.5061/dryad.t1p7c	naive	Greymare	Exposed to Bd	Greymare C	Skin mucus
Lva111swab13Oct	Swabs were collected weekly and pre-euthanasia to determine infection intensities via qPCR	Lva111swab13Oct	Dataset 1 Experiment A results data.csv	Dryad Digital Repository	doi:10.5061/dryad.t1p7c	https://doi.org/10.5061/dryad.t1p7c	naive	Greymare	Exposed to Bd	Greymare C	Skin mucus
Lva111swab20Oct	Swabs were collected weekly and pre-euthanasia to determine infection intensities via qPCR	Lva111swab20Oct	Dataset 1 Experiment A results data.csv	Dryad Digital Repository	doi:10.5061/dryad.t1p7c	https://doi.org/10.5061/dryad.t1p7c	naive	Greymare	Exposed to Bd	Greymare C	Skin mucus
Lva111swab27Oct	Swabs were collected weekly and pre-euthanasia to determine infection intensities via qPCR	Lva111swab27Oct	Dataset 1 Experiment A results data.csv	Dryad Digital Repository	doi:10.5061/dryad.t1p7c	https://doi.org/10.5061/dryad.t1p7c	naive	Greymare	Exposed to Bd	Greymare C	Skin mucus
Lva111swab03Nov	Swabs were collected weekly and pre-euthanasia to determine infection intensities via qPCR	Lva111swab03Nov	Dataset 1 Experiment A results data.csv	Dryad Digital Repository	doi:10.5061/dryad.t1p7c	https://doi.org/10.5061/dryad.t1p7c	naive	Greymare	Exposed to Bd	Greymare C	Skin mucus
Lva111swab10Nov	Swabs were collected weekly and pre-euthanasia to determine infection intensities via qPCR	Lva111swab10Nov	Dataset 1 Experiment A results data.csv	Dryad Digital Repository	doi:10.5061/dryad.t1p7c	https://doi.org/10.5061/dryad.t1p7c	naive	Greymare	Exposed to Bd	Greymare C	Skin mucus
Lva111swab17Nov	Swabs were collected weekly and pre-euthanasia to determine infection intensities via qPCR	Lva111swab17Nov	Dataset 1 Experiment A results data.csv	Dryad Digital Repository	doi:10.5061/dryad.t1p7c	https://doi.org/10.5061/dryad.t1p7c	naive	Greymare	Exposed to Bd	Greymare C	Skin mucus
Lva111swabAtDeath	Swabs were collected weekly and pre-euthanasia to determine infection intensities via qPCR	Lva111swabAtDeath	Dataset 1 Experiment A results data.csv	Dryad Digital Repository	doi:10.5061/dryad.t1p7c	https://doi.org/10.5061/dryad.t1p7c	naive	Greymare	Exposed to Bd	Greymare C	Skin mucus
Lva114swabAtDeath	Swabs were collected weekly and pre-euthanasia to determine infection intensities via qPCR	Lva114swabAtDeath	Dataset 1 Experiment A results data.csv	Dryad Digital Repository	doi:10.5061/dryad.t1p7c	https://doi.org/10.5061/dryad.t1p7c	exposed	Ogilvies	Exposed to Bd	Ogilvies A	Skin mucus
Lva116swabAtDeath	Swabs were collected weekly and pre-euthanasia to determine infection intensities via qPCR	Lva116swabAtDeath	Dataset 1 Experiment A results data.csv	Dryad Digital Repository	doi:10.5061/dryad.t1p7c	https://doi.org/10.5061/dryad.t1p7c	exposed	Ogilvies	Sham exposed	Ogilvies B	Skin mucus
Lva118swabAtDeath	Swabs were collected weekly and pre-euthanasia to determine infection intensities via qPCR	Lva118swabAtDeath	Dataset 1 Experiment A results data.csv	Dryad Digital Repository	doi:10.5061/dryad.t1p7c	https://doi.org/10.5061/dryad.t1p7c	exposed	Kiandra	Exposed to Bd	Kiandra B	Skin mucus
Lva119swabAtDeath	Swabs were collected weekly and pre-euthanasia to determine infection intensities via qPCR	Lva119swabAtDeath	Dataset 1 Experiment A results data.csv	Dryad Digital Repository	doi:10.5061/dryad.t1p7c	https://doi.org/10.5061/dryad.t1p7c	exposed	Ogilvies	Exposed to Bd	Ogilvies A	Skin mucus
Lva120swab06Oct	Swabs were collected weekly and pre-euthanasia to determine infection intensities via qPCR	Lva120swab06Oct	Dataset 1 Experiment A results data.csv	Dryad Digital Repository	doi:10.5061/dryad.t1p7c	https://doi.org/10.5061/dryad.t1p7c	exposed	Ogilvies	Exposed to Bd	Ogilvies A	Skin mucus
Lva120swab13Oct	Swabs were collected weekly and pre-euthanasia to determine infection intensities via qPCR	Lva120swab13Oct	Dataset 1 Experiment A results data.csv	Dryad Digital Repository	doi:10.5061/dryad.t1p7c	https://doi.org/10.5061/dryad.t1p7c	exposed	Ogilvies	Exposed to Bd	Ogilvies A	Skin mucus
Lva120swabAtDeath	Swabs were collected weekly and pre-euthanasia to determine infection intensities via qPCR	Lva120swabAtDeath	Dataset 1 Experiment A results data.csv	Dryad Digital Repository	doi:10.5061/dryad.t1p7c	https://doi.org/10.5061/dryad.t1p7c	exposed	Ogilvies	Exposed to Bd	Ogilvies A	Skin mucus
Lva122swab06Oct	Swabs were collected weekly and pre-euthanasia to determine infection intensities via qPCR	Lva122swab06Oct	Dataset 1 Experiment A results data.csv	Dryad Digital Repository	doi:10.5061/dryad.t1p7c	https://doi.org/10.5061/dryad.t1p7c	exposed	Eucumbene	Exposed to Bd	Eucumbene C	Skin mucus
Lva122swabAtDeath	Swabs were collected weekly and pre-euthanasia to determine infection intensities via qPCR	Lva122swabAtDeath	Dataset 1 Experiment A results data.csv	Dryad Digital Repository	doi:10.5061/dryad.t1p7c	https://doi.org/10.5061/dryad.t1p7c	exposed	Eucumbene	Exposed to Bd	Eucumbene C	Skin mucus
Lva123swab06Oct	Swabs were collected weekly and pre-euthanasia to determine infection intensities via qPCR	Lva123swab06Oct	Dataset 1 Experiment A results data.csv	Dryad Digital Repository	doi:10.5061/dryad.t1p7c	https://doi.org/10.5061/dryad.t1p7c	exposed	Kiandra	Sham exposed	Kiandra C	Skin mucus
Lva123swab13Oct	Swabs were collected weekly and pre-euthanasia to determine infection intensities via qPCR	Lva123swab13Oct	Dataset 1 Experiment A results data.csv	Dryad Digital Repository	doi:10.5061/dryad.t1p7c	https://doi.org/10.5061/dryad.t1p7c	exposed	Kiandra	Sham exposed	Kiandra C	Skin mucus
Lva123swab20Oct	Swabs were collected weekly and pre-euthanasia to determine infection intensities via qPCR	Lva123swab20Oct	Dataset 1 Experiment A results data.csv	Dryad Digital Repository	doi:10.5061/dryad.t1p7c	https://doi.org/10.5061/dryad.t1p7c	exposed	Kiandra	Sham exposed	Kiandra C	Skin mucus
Lva123swab27Oct	Swabs were collected weekly and pre-euthanasia to determine infection intensities via qPCR	Lva123swab27Oct	Dataset 1 Experiment A results data.csv	Dryad Digital Repository	doi:10.5061/dryad.t1p7c	https://doi.org/10.5061/dryad.t1p7c	exposed	Kiandra	Sham exposed	Kiandra C	Skin mucus
Lva123swab03Nov	Swabs were collected weekly and pre-euthanasia to determine infection intensities via qPCR	Lva123swab03Nov	Dataset 1 Experiment A results data.csv	Dryad Digital Repository	doi:10.5061/dryad.t1p7c	https://doi.org/10.5061/dryad.t1p7c	exposed	Kiandra	Sham exposed	Kiandra C	Skin mucus
Lva123swab10Nov	Swabs were collected weekly and pre-euthanasia to determine infection intensities via qPCR	Lva123swab10Nov	Dataset 1 Experiment A results data.csv	Dryad Digital Repository	doi:10.5061/dryad.t1p7c	https://doi.org/10.5061/dryad.t1p7c	exposed	Kiandra	Sham exposed	Kiandra C	Skin mucus
Lva123swab17Nov	Swabs were collected weekly and pre-euthanasia to determine infection intensities via qPCR	Lva123swab17Nov	Dataset 1 Experiment A results data.csv	Dryad Digital Repository	doi:10.5061/dryad.t1p7c	https://doi.org/10.5061/dryad.t1p7c	exposed	Kiandra	Sham exposed	Kiandra C	Skin mucus
Lva123swab24Nov	Swabs were collected weekly and pre-euthanasia to determine infection intensities via qPCR	Lva123swab24Nov	Dataset 1 Experiment A results data.csv	Dryad Digital Repository	doi:10.5061/dryad.t1p7c	https://doi.org/10.5061/dryad.t1p7c	exposed	Kiandra	Sham exposed	Kiandra C	Skin mucus
Lva123swab01Dec	Swabs were collected weekly and pre-euthanasia to determine infection intensities via qPCR	Lva123swab01Dec	Dataset 1 Experiment A results data.csv	Dryad Digital Repository	doi:10.5061/dryad.t1p7c	https://doi.org/10.5061/dryad.t1p7c	exposed	Kiandra	Sham exposed	Kiandra C	Skin mucus
Lva123swabAtDeath	Swabs were collected weekly and pre-euthanasia to determine infection intensities via qPCR	Lva123swabAtDeath	Dataset 1 Experiment A results data.csv	Dryad Digital Repository	doi:10.5061/dryad.t1p7c	https://doi.org/10.5061/dryad.t1p7c	exposed	Kiandra	Sham exposed	Kiandra C	Skin mucus
Lva124swab06Oct	Swabs were collected weekly and pre-euthanasia to determine infection intensities via qPCR	Lva124swab06Oct	Dataset 1 Experiment A results data.csv	Dryad Digital Repository	doi:10.5061/dryad.t1p7c	https://doi.org/10.5061/dryad.t1p7c	exposed	Eucumbene	Exposed to Bd	Eucumbene B	Skin mucus
Lva124swab13Oct	Swabs were collected weekly and pre-euthanasia to determine infection intensities via qPCR	Lva124swab13Oct	Dataset 1 Experiment A results data.csv	Dryad Digital Repository	doi:10.5061/dryad.t1p7c	https://doi.org/10.5061/dryad.t1p7c	exposed	Eucumbene	Exposed to Bd	Eucumbene B	Skin mucus
Lva124swabAtDeath	Swabs were collected weekly and pre-euthanasia to determine infection intensities via qPCR	Lva124swabAtDeath	Dataset 1 Experiment A results data.csv	Dryad Digital Repository	doi:10.5061/dryad.t1p7c	https://doi.org/10.5061/dryad.t1p7c	exposed	Eucumbene	Exposed to Bd	Eucumbene B	Skin mucus
Lva125swabAtDeath	Swabs were collected weekly and pre-euthanasia to determine infection intensities via qPCR	Lva125swabAtDeath	Dataset 1 Experiment A results data.csv	Dryad Digital Repository	doi:10.5061/dryad.t1p7c	https://doi.org/10.5061/dryad.t1p7c	exposed	Kiandra	Exposed to Bd	Kiandra D	Skin mucus
Lva126swabAtDeath	Swabs were collected weekly and pre-euthanasia to determine infection intensities via qPCR	Lva126swabAtDeath	Dataset 1 Experiment A results data.csv	Dryad Digital Repository	doi:10.5061/dryad.t1p7c	https://doi.org/10.5061/dryad.t1p7c	naive	Greymare	Exposed to Bd	Greymare B	Skin mucus
Lva127swabAtDeath	Swabs were collected weekly and pre-euthanasia to determine infection intensities via qPCR	Lva127swabAtDeath	Dataset 1 Experiment A results data.csv	Dryad Digital Repository	doi:10.5061/dryad.t1p7c	https://doi.org/10.5061/dryad.t1p7c	naive	Greymare	Exposed to Bd	Greymare B	Skin mucus
Lva128swabAtDeath	Swabs were collected weekly and pre-euthanasia to determine infection intensities via qPCR	Lva128swabAtDeath	Dataset 1 Experiment A results data.csv	Dryad Digital Repository	doi:10.5061/dryad.t1p7c	https://doi.org/10.5061/dryad.t1p7c	exposed	Eucumbene	Sham exposed	Eucumbene C	Skin mucus
Lva129swab06Oct	Swabs were collected weekly and pre-euthanasia to determine infection intensities via qPCR	Lva129swab06Oct	Dataset 1 Experiment A results data.csv	Dryad Digital Repository	doi:10.5061/dryad.t1p7c	https://doi.org/10.5061/dryad.t1p7c	exposed	Ogilvies	Exposed to Bd	Ogilvies B	Skin mucus
Lva129swab13Oct	Swabs were collected weekly and pre-euthanasia to determine infection intensities via qPCR	Lva129swab13Oct	Dataset 1 Experiment A results data.csv	Dryad Digital Repository	doi:10.5061/dryad.t1p7c	https://doi.org/10.5061/dryad.t1p7c	exposed	Ogilvies	Exposed to Bd	Ogilvies B	Skin mucus
Lva129swabAtDeath	Swabs were collected weekly and pre-euthanasia to determine infection intensities via qPCR	Lva129swabAtDeath	Dataset 1 Experiment A results data.csv	Dryad Digital Repository	doi:10.5061/dryad.t1p7c	https://doi.org/10.5061/dryad.t1p7c	exposed	Ogilvies	Exposed to Bd	Ogilvies B	Skin mucus
Lva130swab06Oct	Swabs were collected weekly and pre-euthanasia to determine infection intensities via qPCR	Lva130swab06Oct	Dataset 1 Experiment A results data.csv	Dryad Digital Repository	doi:10.5061/dryad.t1p7c	https://doi.org/10.5061/dryad.t1p7c	naive	Greymare	Exposed to Bd	Greymare C	Skin mucus
Lva130swab13Oct	Swabs were collected weekly and pre-euthanasia to determine infection intensities via qPCR	Lva130swab13Oct	Dataset 1 Experiment A results data.csv	Dryad Digital Repository	doi:10.5061/dryad.t1p7c	https://doi.org/10.5061/dryad.t1p7c	naive	Greymare	Exposed to Bd	Greymare C	Skin mucus
Lva130swab20Oct	Swabs were collected weekly and pre-euthanasia to determine infection intensities via qPCR	Lva130swab20Oct	Dataset 1 Experiment A results data.csv	Dryad Digital Repository	doi:10.5061/dryad.t1p7c	https://doi.org/10.5061/dryad.t1p7c	naive	Greymare	Exposed to Bd	Greymare C	Skin mucus
Lva130swabAtDeath	Swabs were collected weekly and pre-euthanasia to determine infection intensities via qPCR	Lva130swabAtDeath	Dataset 1 Experiment A results data.csv	Dryad Digital Repository	doi:10.5061/dryad.t1p7c	https://doi.org/10.5061/dryad.t1p7c	naive	Greymare	Exposed to Bd	Greymare C	Skin mucus
Lva131swabAtDeath	Swabs were collected weekly and pre-euthanasia to determine infection intensities via qPCR	Lva131swabAtDeath	Dataset 1 Experiment A results data.csv	Dryad Digital Repository	doi:10.5061/dryad.t1p7c	https://doi.org/10.5061/dryad.t1p7c	naive	Greymare	Exposed to Bd	Greymare A	Skin mucus
Lva132swab06Oct	Swabs were collected weekly and pre-euthanasia to determine infection intensities via qPCR	Lva132swab06Oct	Dataset 1 Experiment A results data.csv	Dryad Digital Repository	doi:10.5061/dryad.t1p7c	https://doi.org/10.5061/dryad.t1p7c	exposed	Eucumbene	Exposed to Bd	Eucumbene A	Skin mucus
Lva132swab13Oct	Swabs were collected weekly and pre-euthanasia to determine infection intensities via qPCR	Lva132swab13Oct	Dataset 1 Experiment A results data.csv	Dryad Digital Repository	doi:10.5061/dryad.t1p7c	https://doi.org/10.5061/dryad.t1p7c	exposed	Eucumbene	Exposed to Bd	Eucumbene A	Skin mucus
Lva132swabAtDeath	Swabs were collected weekly and pre-euthanasia to determine infection intensities via qPCR	Lva132swabAtDeath	Dataset 1 Experiment A results data.csv	Dryad Digital Repository	doi:10.5061/dryad.t1p7c	https://doi.org/10.5061/dryad.t1p7c	exposed	Eucumbene	Exposed to Bd	Eucumbene A	Skin mucus
Lva133swab06Oct	Swabs were collected weekly and pre-euthanasia to determine infection intensities via qPCR	Lva133swab06Oct	Dataset 1 Experiment A results data.csv	Dryad Digital Repository	doi:10.5061/dryad.t1p7c	https://doi.org/10.5061/dryad.t1p7c	exposed	Kiandra	Sham exposed	Kiandra D	Skin mucus
Lva133swab13Oct	Swabs were collected weekly and pre-euthanasia to determine infection intensities via qPCR	Lva133swab13Oct	Dataset 1 Experiment A results data.csv	Dryad Digital Repository	doi:10.5061/dryad.t1p7c	https://doi.org/10.5061/dryad.t1p7c	exposed	Kiandra	Sham exposed	Kiandra D	Skin mucus
Lva133swab20Oct	Swabs were collected weekly and pre-euthanasia to determine infection intensities via qPCR	Lva133swab20Oct	Dataset 1 Experiment A results data.csv	Dryad Digital Repository	doi:10.5061/dryad.t1p7c	https://doi.org/10.5061/dryad.t1p7c	exposed	Kiandra	Sham exposed	Kiandra D	Skin mucus
Lva133swab27Oct	Swabs were collected weekly and pre-euthanasia to determine infection intensities via qPCR	Lva133swab27Oct	Dataset 1 Experiment A results data.csv	Dryad Digital Repository	doi:10.5061/dryad.t1p7c	https://doi.org/10.5061/dryad.t1p7c	exposed	Kiandra	Sham exposed	Kiandra D	Skin mucus
Lva133swab03Nov	Swabs were collected weekly and pre-euthanasia to determine infection intensities via qPCR	Lva133swab03Nov	Dataset 1 Experiment A results data.csv	Dryad Digital Repository	doi:10.5061/dryad.t1p7c	https://doi.org/10.5061/dryad.t1p7c	exposed	Kiandra	Sham exposed	Kiandra D	Skin mucus
Lva133swab10Nov	Swabs were collected weekly and pre-euthanasia to determine infection intensities via qPCR	Lva133swab10Nov	Dataset 1 Experiment A results data.csv	Dryad Digital Repository	doi:10.5061/dryad.t1p7c	https://doi.org/10.5061/dryad.t1p7c	exposed	Kiandra	Sham exposed	Kiandra D	Skin mucus
Lva133swab17Nov	Swabs were collected weekly and pre-euthanasia to determine infection intensities via qPCR	Lva133swab17Nov	Dataset 1 Experiment A results data.csv	Dryad Digital Repository	doi:10.5061/dryad.t1p7c	https://doi.org/10.5061/dryad.t1p7c	exposed	Kiandra	Sham exposed	Kiandra D	Skin mucus
Lva133swabAtDeath	Swabs were collected weekly and pre-euthanasia to determine infection intensities via qPCR	Lva133swabAtDeath	Dataset 1 Experiment A results data.csv	Dryad Digital Repository	doi:10.5061/dryad.t1p7c	https://doi.org/10.5061/dryad.t1p7c	exposed	Kiandra	Sham exposed	Kiandra D	Skin mucus
Lva134swabAtDeath	Swabs were collected weekly and pre-euthanasia to determine infection intensities via qPCR	Lva134swabAtDeath	Dataset 1 Experiment A results data.csv	Dryad Digital Repository	doi:10.5061/dryad.t1p7c	https://doi.org/10.5061/dryad.t1p7c	exposed	Eucumbene	Exposed to Bd	Eucumbene C	Skin mucus
Lva135swab06Oct	Swabs were collected weekly and pre-euthanasia to determine infection intensities via qPCR	Lva135swab06Oct	Dataset 1 Experiment A results data.csv	Dryad Digital Repository	doi:10.5061/dryad.t1p7c	https://doi.org/10.5061/dryad.t1p7c	exposed	Kiandra	Exposed to Bd	Kiandra A	Skin mucus
Lva135swab13Oct	Swabs were collected weekly and pre-euthanasia to determine infection intensities via qPCR	Lva135swab13Oct	Dataset 1 Experiment A results data.csv	Dryad Digital Repository	doi:10.5061/dryad.t1p7c	https://doi.org/10.5061/dryad.t1p7c	exposed	Kiandra	Exposed to Bd	Kiandra A	Skin mucus
Lva135swabAtDeath	Swabs were collected weekly and pre-euthanasia to determine infection intensities via qPCR	Lva135swabAtDeath	Dataset 1 Experiment A results data.csv	Dryad Digital Repository	doi:10.5061/dryad.t1p7c	https://doi.org/10.5061/dryad.t1p7c	exposed	Kiandra	Exposed to Bd	Kiandra A	Skin mucus
Lva136swabAtDeath	Swabs were collected weekly and pre-euthanasia to determine infection intensities via qPCR	Lva136swabAtDeath	Dataset 1 Experiment A results data.csv	Dryad Digital Repository	doi:10.5061/dryad.t1p7c	https://doi.org/10.5061/dryad.t1p7c	exposed	Ogilvies	Exposed to Bd	Ogilvies A	Skin mucus
Lva137swabAtDeath	Swabs were collected weekly and pre-euthanasia to determine infection intensities via qPCR	Lva137swabAtDeath	Dataset 1 Experiment A results data.csv	Dryad Digital Repository	doi:10.5061/dryad.t1p7c	https://doi.org/10.5061/dryad.t1p7c	exposed	Eucumbene	Exposed to Bd	Eucumbene D	Skin mucus
Lva138swab06Oct	Swabs were collected weekly and pre-euthanasia to determine infection intensities via qPCR	Lva138swab06Oct	Dataset 1 Experiment A results data.csv	Dryad Digital Repository	doi:10.5061/dryad.t1p7c	https://doi.org/10.5061/dryad.t1p7c	naive	Greymare	Exposed to Bd	Greymare B	Skin mucus
Lva138swab13Oct	Swabs were collected weekly and pre-euthanasia to determine infection intensities via qPCR	Lva138swab13Oct	Dataset 1 Experiment A results data.csv	Dryad Digital Repository	doi:10.5061/dryad.t1p7c	https://doi.org/10.5061/dryad.t1p7c	naive	Greymare	Exposed to Bd	Greymare B	Skin mucus
Lva138swabAtDeath	Swabs were collected weekly and pre-euthanasia to determine infection intensities via qPCR	Lva138swabAtDeath	Dataset 1 Experiment A results data.csv	Dryad Digital Repository	doi:10.5061/dryad.t1p7c	https://doi.org/10.5061/dryad.t1p7c	naive	Greymare	Exposed to Bd	Greymare B	Skin mucus
Lva140swabAtDeath	Swabs were collected weekly and pre-euthanasia to determine infection intensities via qPCR	Lva140swabAtDeath	Dataset 1 Experiment A results data.csv	Dryad Digital Repository	doi:10.5061/dryad.t1p7c	https://doi.org/10.5061/dryad.t1p7c	exposed	Eucumbene	Exposed to Bd	Eucumbene B	Skin mucus
Lva141swabAtDeath	Swabs were collected weekly and pre-euthanasia to determine infection intensities via qPCR	Lva141swabAtDeath	Dataset 1 Experiment A results data.csv	Dryad Digital Repository	doi:10.5061/dryad.t1p7c	https://doi.org/10.5061/dryad.t1p7c	exposed	Eucumbene	Exposed to Bd	Eucumbene D	Skin mucus
Lva142swabAtDeath	Swabs were collected weekly and pre-euthanasia to determine infection intensities via qPCR	Lva142swabAtDeath	Dataset 1 Experiment A results data.csv	Dryad Digital Repository	doi:10.5061/dryad.t1p7c	https://doi.org/10.5061/dryad.t1p7c	exposed	Eucumbene	Exposed to Bd	Eucumbene D	Skin mucus
Lva144swabAtDeath	Swabs were collected weekly and pre-euthanasia to determine infection intensities via qPCR	Lva144swabAtDeath	Dataset 1 Experiment A results data.csv	Dryad Digital Repository	doi:10.5061/dryad.t1p7c	https://doi.org/10.5061/dryad.t1p7c	exposed	Kiandra	Sham exposed	Kiandra A	Skin mucus
Lva145swabAtDeath	Swabs were collected weekly and pre-euthanasia to determine infection intensities via qPCR	Lva145swabAtDeath	Dataset 1 Experiment A results data.csv	Dryad Digital Repository	doi:10.5061/dryad.t1p7c	https://doi.org/10.5061/dryad.t1p7c	exposed	Eucumbene	Exposed to Bd	Eucumbene A	Skin mucus
Lva146swabAtDeath	Swabs were collected weekly and pre-euthanasia to determine infection intensities via qPCR	Lva146swabAtDeath	Dataset 1 Experiment A results data.csv	Dryad Digital Repository	doi:10.5061/dryad.t1p7c	https://doi.org/10.5061/dryad.t1p7c	naive	Greymare	Exposed to Bd	Greymare C	Skin mucus
Lva147swab06Oct	Swabs were collected weekly and pre-euthanasia to determine infection intensities via qPCR	Lva147swab06Oct	Dataset 1 Experiment A results data.csv	Dryad Digital Repository	doi:10.5061/dryad.t1p7c	https://doi.org/10.5061/dryad.t1p7c	exposed	Ogilvies	Exposed to Bd	Ogilvies B	Skin mucus
Lva147swab13Oct	Swabs were collected weekly and pre-euthanasia to determine infection intensities via qPCR	Lva147swab13Oct	Dataset 1 Experiment A results data.csv	Dryad Digital Repository	doi:10.5061/dryad.t1p7c	https://doi.org/10.5061/dryad.t1p7c	exposed	Ogilvies	Exposed to Bd	Ogilvies B	Skin mucus
Lva147swabAtDeath	Swabs were collected weekly and pre-euthanasia to determine infection intensities via qPCR	Lva147swabAtDeath	Dataset 1 Experiment A results data.csv	Dryad Digital Repository	doi:10.5061/dryad.t1p7c	https://doi.org/10.5061/dryad.t1p7c	exposed	Ogilvies	Exposed to Bd	Ogilvies B	Skin mucus
Lva148swabAtDeath	Swabs were collected weekly and pre-euthanasia to determine infection intensities via qPCR	Lva148swabAtDeath	Dataset 1 Experiment A results data.csv	Dryad Digital Repository	doi:10.5061/dryad.t1p7c	https://doi.org/10.5061/dryad.t1p7c	exposed	Kiandra	Exposed to Bd	Kiandra B	Skin mucus
Lva149swabAtDeath	Swabs were collected weekly and pre-euthanasia to determine infection intensities via qPCR	Lva149swabAtDeath	Dataset 1 Experiment A results data.csv	Dryad Digital Repository	doi:10.5061/dryad.t1p7c	https://doi.org/10.5061/dryad.t1p7c	exposed	Eucumbene	Exposed to Bd	Eucumbene C	Skin mucus
Lva151swabAtDeath	Swabs were collected weekly and pre-euthanasia to determine infection intensities via qPCR	Lva151swabAtDeath	Dataset 1 Experiment A results data.csv	Dryad Digital Repository	doi:10.5061/dryad.t1p7c	https://doi.org/10.5061/dryad.t1p7c	exposed	Ogilvies	Exposed to Bd	Ogilvies C	Skin mucus
Lva152swabAtDeath	Swabs were collected weekly and pre-euthanasia to determine infection intensities via qPCR	Lva152swabAtDeath	Dataset 1 Experiment A results data.csv	Dryad Digital Repository	doi:10.5061/dryad.t1p7c	https://doi.org/10.5061/dryad.t1p7c	exposed	Eucumbene	Exposed to Bd	Eucumbene B	Skin mucus
Lva153swabAtDeath	Swabs were collected weekly and pre-euthanasia to determine infection intensities via qPCR	Lva153swabAtDeath	Dataset 1 Experiment A results data.csv	Dryad Digital Repository	doi:10.5061/dryad.t1p7c	https://doi.org/10.5061/dryad.t1p7c	naive	Greymare	Exposed to Bd	Greymare B	Skin mucus
Lva154swab06Oct	Swabs were collected weekly and pre-euthanasia to determine infection intensities via qPCR	Lva154swab06Oct	Dataset 1 Experiment A results data.csv	Dryad Digital Repository	doi:10.5061/dryad.t1p7c	https://doi.org/10.5061/dryad.t1p7c	naive	Greymare	Exposed to Bd	Greymare B	Skin mucus
Lva154swab13Oct	Swabs were collected weekly and pre-euthanasia to determine infection intensities via qPCR	Lva154swab13Oct	Dataset 1 Experiment A results data.csv	Dryad Digital Repository	doi:10.5061/dryad.t1p7c	https://doi.org/10.5061/dryad.t1p7c	naive	Greymare	Exposed to Bd	Greymare B	Skin mucus
Lva154swab20Oct	Swabs were collected weekly and pre-euthanasia to determine infection intensities via qPCR	Lva154swab20Oct	Dataset 1 Experiment A results data.csv	Dryad Digital Repository	doi:10.5061/dryad.t1p7c	https://doi.org/10.5061/dryad.t1p7c	naive	Greymare	Exposed to Bd	Greymare B	Skin mucus
Lva154swabAtDeath	Swabs were collected weekly and pre-euthanasia to determine infection intensities via qPCR	Lva154swabAtDeath	Dataset 1 Experiment A results data.csv	Dryad Digital Repository	doi:10.5061/dryad.t1p7c	https://doi.org/10.5061/dryad.t1p7c	naive	Greymare	Exposed to Bd	Greymare B	Skin mucus
Lva155swabAtDeath	Swabs were collected weekly and pre-euthanasia to determine infection intensities via qPCR	Lva155swabAtDeath	Dataset 1 Experiment A results data.csv	Dryad Digital Repository	doi:10.5061/dryad.t1p7c	https://doi.org/10.5061/dryad.t1p7c	exposed	Eucumbene	Exposed to Bd	Eucumbene B	Skin mucus
Lva157swab06Oct	Swabs were collected weekly and pre-euthanasia to determine infection intensities via qPCR	Lva157swab06Oct	Dataset 1 Experiment A results data.csv	Dryad Digital Repository	doi:10.5061/dryad.t1p7c	https://doi.org/10.5061/dryad.t1p7c	naive	Greymare	Exposed to Bd	Greymare D	Skin mucus
Lva157swab13Oct	Swabs were collected weekly and pre-euthanasia to determine infection intensities via qPCR	Lva157swab13Oct	Dataset 1 Experiment A results data.csv	Dryad Digital Repository	doi:10.5061/dryad.t1p7c	https://doi.org/10.5061/dryad.t1p7c	naive	Greymare	Exposed to Bd	Greymare D	Skin mucus
Lva157swabAtDeath	Swabs were collected weekly and pre-euthanasia to determine infection intensities via qPCR	Lva157swabAtDeath	Dataset 1 Experiment A results data.csv	Dryad Digital Repository	doi:10.5061/dryad.t1p7c	https://doi.org/10.5061/dryad.t1p7c	naive	Greymare	Exposed to Bd	Greymare D	Skin mucus
Lva158swab06Oct	Swabs were collected weekly and pre-euthanasia to determine infection intensities via qPCR	Lva158swab06Oct	Dataset 1 Experiment A results data.csv	Dryad Digital Repository	doi:10.5061/dryad.t1p7c	https://doi.org/10.5061/dryad.t1p7c	exposed	Eucumbene	Exposed to Bd	Eucumbene A	Skin mucus
Lva158swab13Oct	Swabs were collected weekly and pre-euthanasia to determine infection intensities via qPCR	Lva158swab13Oct	Dataset 1 Experiment A results data.csv	Dryad Digital Repository	doi:10.5061/dryad.t1p7c	https://doi.org/10.5061/dryad.t1p7c	exposed	Eucumbene	Exposed to Bd	Eucumbene A	Skin mucus
Lva158swabAtDeath	Swabs were collected weekly and pre-euthanasia to determine infection intensities via qPCR	Lva158swabAtDeath	Dataset 1 Experiment A results data.csv	Dryad Digital Repository	doi:10.5061/dryad.t1p7c	https://doi.org/10.5061/dryad.t1p7c	exposed	Eucumbene	Exposed to Bd	Eucumbene A	Skin mucus
Lva160swab06Oct	Swabs were collected weekly and pre-euthanasia to determine infection intensities via qPCR	Lva160swab06Oct	Dataset 1 Experiment A results data.csv	Dryad Digital Repository	doi:10.5061/dryad.t1p7c	https://doi.org/10.5061/dryad.t1p7c	exposed	Eucumbene	Sham exposed	Eucumbene C	Skin mucus
Lva160swab13Oct	Swabs were collected weekly and pre-euthanasia to determine infection intensities via qPCR	Lva160swab13Oct	Dataset 1 Experiment A results data.csv	Dryad Digital Repository	doi:10.5061/dryad.t1p7c	https://doi.org/10.5061/dryad.t1p7c	exposed	Eucumbene	Sham exposed	Eucumbene C	Skin mucus
Lva160swab20Oct	Swabs were collected weekly and pre-euthanasia to determine infection intensities via qPCR	Lva160swab20Oct	Dataset 1 Experiment A results data.csv	Dryad Digital Repository	doi:10.5061/dryad.t1p7c	https://doi.org/10.5061/dryad.t1p7c	exposed	Eucumbene	Sham exposed	Eucumbene C	Skin mucus
Lva160swab27Oct	Swabs were collected weekly and pre-euthanasia to determine infection intensities via qPCR	Lva160swab27Oct	Dataset 1 Experiment A results data.csv	Dryad Digital Repository	doi:10.5061/dryad.t1p7c	https://doi.org/10.5061/dryad.t1p7c	exposed	Eucumbene	Sham exposed	Eucumbene C	Skin mucus
Lva160swab03Nov	Swabs were collected weekly and pre-euthanasia to determine infection intensities via qPCR	Lva160swab03Nov	Dataset 1 Experiment A results data.csv	Dryad Digital Repository	doi:10.5061/dryad.t1p7c	https://doi.org/10.5061/dryad.t1p7c	exposed	Eucumbene	Sham exposed	Eucumbene C	Skin mucus
Lva160swab10Nov	Swabs were collected weekly and pre-euthanasia to determine infection intensities via qPCR	Lva160swab10Nov	Dataset 1 Experiment A results data.csv	Dryad Digital Repository	doi:10.5061/dryad.t1p7c	https://doi.org/10.5061/dryad.t1p7c	exposed	Eucumbene	Sham exposed	Eucumbene C	Skin mucus
Lva160swab17Nov	Swabs were collected weekly and pre-euthanasia to determine infection intensities via qPCR	Lva160swab17Nov	Dataset 1 Experiment A results data.csv	Dryad Digital Repository	doi:10.5061/dryad.t1p7c	https://doi.org/10.5061/dryad.t1p7c	exposed	Eucumbene	Sham exposed	Eucumbene C	Skin mucus
Lva160swabAtDeath	Swabs were collected weekly and pre-euthanasia to determine infection intensities via qPCR	Lva160swabAtDeath	Dataset 1 Experiment A results data.csv	Dryad Digital Repository	doi:10.5061/dryad.t1p7c	https://doi.org/10.5061/dryad.t1p7c	exposed	Eucumbene	Sham exposed	Eucumbene C	Skin mucus
Lva162swabAtDeath	Swabs were collected weekly and pre-euthanasia to determine infection intensities via qPCR	Lva162swabAtDeath	Dataset 1 Experiment A results data.csv	Dryad Digital Repository	doi:10.5061/dryad.t1p7c	https://doi.org/10.5061/dryad.t1p7c	exposed	Kiandra	Exposed to Bd	Kiandra C	Skin mucus
Lva163swab06Oct	Swabs were collected weekly and pre-euthanasia to determine infection intensities via qPCR	Lva163swab06Oct	Dataset 1 Experiment A results data.csv	Dryad Digital Repository	doi:10.5061/dryad.t1p7c	https://doi.org/10.5061/dryad.t1p7c	exposed	Kiandra	Sham exposed	Kiandra D	Skin mucus
Lva163swab13Oct	Swabs were collected weekly and pre-euthanasia to determine infection intensities via qPCR	Lva163swab13Oct	Dataset 1 Experiment A results data.csv	Dryad Digital Repository	doi:10.5061/dryad.t1p7c	https://doi.org/10.5061/dryad.t1p7c	exposed	Kiandra	Sham exposed	Kiandra D	Skin mucus
Lva163swab20Oct	Swabs were collected weekly and pre-euthanasia to determine infection intensities via qPCR	Lva163swab20Oct	Dataset 1 Experiment A results data.csv	Dryad Digital Repository	doi:10.5061/dryad.t1p7c	https://doi.org/10.5061/dryad.t1p7c	exposed	Kiandra	Sham exposed	Kiandra D	Skin mucus
Lva163swab27Oct	Swabs were collected weekly and pre-euthanasia to determine infection intensities via qPCR	Lva163swab27Oct	Dataset 1 Experiment A results data.csv	Dryad Digital Repository	doi:10.5061/dryad.t1p7c	https://doi.org/10.5061/dryad.t1p7c	exposed	Kiandra	Sham exposed	Kiandra D	Skin mucus
Lva163swab03Nov	Swabs were collected weekly and pre-euthanasia to determine infection intensities via qPCR	Lva163swab03Nov	Dataset 1 Experiment A results data.csv	Dryad Digital Repository	doi:10.5061/dryad.t1p7c	https://doi.org/10.5061/dryad.t1p7c	exposed	Kiandra	Sham exposed	Kiandra D	Skin mucus
Lva163swab10Nov	Swabs were collected weekly and pre-euthanasia to determine infection intensities via qPCR	Lva163swab10Nov	Dataset 1 Experiment A results data.csv	Dryad Digital Repository	doi:10.5061/dryad.t1p7c	https://doi.org/10.5061/dryad.t1p7c	exposed	Kiandra	Sham exposed	Kiandra D	Skin mucus
Lva163swab17Nov	Swabs were collected weekly and pre-euthanasia to determine infection intensities via qPCR	Lva163swab17Nov	Dataset 1 Experiment A results data.csv	Dryad Digital Repository	doi:10.5061/dryad.t1p7c	https://doi.org/10.5061/dryad.t1p7c	exposed	Kiandra	Sham exposed	Kiandra D	Skin mucus
Lva163swabAtDeath	Swabs were collected weekly and pre-euthanasia to determine infection intensities via qPCR	Lva163swabAtDeath	Dataset 1 Experiment A results data.csv	Dryad Digital Repository	doi:10.5061/dryad.t1p7c	https://doi.org/10.5061/dryad.t1p7c	exposed	Kiandra	Sham exposed	Kiandra D	Skin mucus
Lva164swabAtDeath	Swabs were collected weekly and pre-euthanasia to determine infection intensities via qPCR	Lva164swabAtDeath	Dataset 1 Experiment A results data.csv	Dryad Digital Repository	doi:10.5061/dryad.t1p7c	https://doi.org/10.5061/dryad.t1p7c	naive	Greymare	Exposed to Bd	Greymare D	Skin mucus
Lva165swab06Oct	Swabs were collected weekly and pre-euthanasia to determine infection intensities via qPCR	Lva165swab06Oct	Dataset 1 Experiment A results data.csv	Dryad Digital Repository	doi:10.5061/dryad.t1p7c	https://doi.org/10.5061/dryad.t1p7c	exposed	Ogilvies	Exposed to Bd	Ogilvies A	Skin mucus
Lva165swab13Oct	Swabs were collected weekly and pre-euthanasia to determine infection intensities via qPCR	Lva165swab13Oct	Dataset 1 Experiment A results data.csv	Dryad Digital Repository	doi:10.5061/dryad.t1p7c	https://doi.org/10.5061/dryad.t1p7c	exposed	Ogilvies	Exposed to Bd	Ogilvies A	Skin mucus
Lva165swabAtDeath	Swabs were collected weekly and pre-euthanasia to determine infection intensities via qPCR	Lva165swabAtDeath	Dataset 1 Experiment A results data.csv	Dryad Digital Repository	doi:10.5061/dryad.t1p7c	https://doi.org/10.5061/dryad.t1p7c	exposed	Ogilvies	Exposed to Bd	Ogilvies A	Skin mucus
Lva166swabAtDeath	Swabs were collected weekly and pre-euthanasia to determine infection intensities via qPCR	Lva166swabAtDeath	Dataset 1 Experiment A results data.csv	Dryad Digital Repository	doi:10.5061/dryad.t1p7c	https://doi.org/10.5061/dryad.t1p7c	exposed	Kiandra	Exposed to Bd	Kiandra A	Skin mucus
Lva167swab06Oct	Swabs were collected weekly and pre-euthanasia to determine infection intensities via qPCR	Lva167swab06Oct	Dataset 1 Experiment A results data.csv	Dryad Digital Repository	doi:10.5061/dryad.t1p7c	https://doi.org/10.5061/dryad.t1p7c	naive	Greymare	Exposed to Bd	Greymare A	Skin mucus
Lva167swab13Oct	Swabs were collected weekly and pre-euthanasia to determine infection intensities via qPCR	Lva167swab13Oct	Dataset 1 Experiment A results data.csv	Dryad Digital Repository	doi:10.5061/dryad.t1p7c	https://doi.org/10.5061/dryad.t1p7c	naive	Greymare	Exposed to Bd	Greymare A	Skin mucus
Lva167swabAtDeath	Swabs were collected weekly and pre-euthanasia to determine infection intensities via qPCR	Lva167swabAtDeath	Dataset 1 Experiment A results data.csv	Dryad Digital Repository	doi:10.5061/dryad.t1p7c	https://doi.org/10.5061/dryad.t1p7c	naive	Greymare	Exposed to Bd	Greymare A	Skin mucus
Lva168swab06Oct	Swabs were collected weekly and pre-euthanasia to determine infection intensities via qPCR	Lva168swab06Oct	Dataset 1 Experiment A results data.csv	Dryad Digital Repository	doi:10.5061/dryad.t1p7c	https://doi.org/10.5061/dryad.t1p7c	exposed	Eucumbene	Sham exposed	Eucumbene D	Skin mucus
Lva168swab13Oct	Swabs were collected weekly and pre-euthanasia to determine infection intensities via qPCR	Lva168swab13Oct	Dataset 1 Experiment A results data.csv	Dryad Digital Repository	doi:10.5061/dryad.t1p7c	https://doi.org/10.5061/dryad.t1p7c	exposed	Eucumbene	Sham exposed	Eucumbene D	Skin mucus
Lva168swab20Oct	Swabs were collected weekly and pre-euthanasia to determine infection intensities via qPCR	Lva168swab20Oct	Dataset 1 Experiment A results data.csv	Dryad Digital Repository	doi:10.5061/dryad.t1p7c	https://doi.org/10.5061/dryad.t1p7c	exposed	Eucumbene	Sham exposed	Eucumbene D	Skin mucus
Lva168swab27Oct	Swabs were collected weekly and pre-euthanasia to determine infection intensities via qPCR	Lva168swab27Oct	Dataset 1 Experiment A results data.csv	Dryad Digital Repository	doi:10.5061/dryad.t1p7c	https://doi.org/10.5061/dryad.t1p7c	exposed	Eucumbene	Sham exposed	Eucumbene D	Skin mucus
Lva168swab03Nov	Swabs were collected weekly and pre-euthanasia to determine infection intensities via qPCR	Lva168swab03Nov	Dataset 1 Experiment A results data.csv	Dryad Digital Repository	doi:10.5061/dryad.t1p7c	https://doi.org/10.5061/dryad.t1p7c	exposed	Eucumbene	Sham exposed	Eucumbene D	Skin mucus
Lva168swab10Nov	Swabs were collected weekly and pre-euthanasia to determine infection intensities via qPCR	Lva168swab10Nov	Dataset 1 Experiment A results data.csv	Dryad Digital Repository	doi:10.5061/dryad.t1p7c	https://doi.org/10.5061/dryad.t1p7c	exposed	Eucumbene	Sham exposed	Eucumbene D	Skin mucus
Lva168swab17Nov	Swabs were collected weekly and pre-euthanasia to determine infection intensities via qPCR	Lva168swab17Nov	Dataset 1 Experiment A results data.csv	Dryad Digital Repository	doi:10.5061/dryad.t1p7c	https://doi.org/10.5061/dryad.t1p7c	exposed	Eucumbene	Sham exposed	Eucumbene D	Skin mucus
Lva168swab24Nov	Swabs were collected weekly and pre-euthanasia to determine infection intensities via qPCR	Lva168swab24Nov	Dataset 1 Experiment A results data.csv	Dryad Digital Repository	doi:10.5061/dryad.t1p7c	https://doi.org/10.5061/dryad.t1p7c	exposed	Eucumbene	Sham exposed	Eucumbene D	Skin mucus
Lva168swabAtDeath	Swabs were collected weekly and pre-euthanasia to determine infection intensities via qPCR	Lva168swabAtDeath	Dataset 1 Experiment A results data.csv	Dryad Digital Repository	doi:10.5061/dryad.t1p7c	https://doi.org/10.5061/dryad.t1p7c	exposed	Eucumbene	Sham exposed	Eucumbene D	Skin mucus
Lva169swabAtDeath	Swabs were collected weekly and pre-euthanasia to determine infection intensities via qPCR	Lva169swabAtDeath	Dataset 1 Experiment A results data.csv	Dryad Digital Repository	doi:10.5061/dryad.t1p7c	https://doi.org/10.5061/dryad.t1p7c	exposed	Eucumbene	Sham exposed	Eucumbene C	Skin mucus
Lva170swab06Oct	Swabs were collected weekly and pre-euthanasia to determine infection intensities via qPCR	Lva170swab06Oct	Dataset 1 Experiment A results data.csv	Dryad Digital Repository	doi:10.5061/dryad.t1p7c	https://doi.org/10.5061/dryad.t1p7c	exposed	Kiandra	Exposed to Bd	Kiandra A	Skin mucus
Lva170swab13Oct	Swabs were collected weekly and pre-euthanasia to determine infection intensities via qPCR	Lva170swab13Oct	Dataset 1 Experiment A results data.csv	Dryad Digital Repository	doi:10.5061/dryad.t1p7c	https://doi.org/10.5061/dryad.t1p7c	exposed	Kiandra	Exposed to Bd	Kiandra A	Skin mucus
Lva170swab20Oct	Swabs were collected weekly and pre-euthanasia to determine infection intensities via qPCR	Lva170swab20Oct	Dataset 1 Experiment A results data.csv	Dryad Digital Repository	doi:10.5061/dryad.t1p7c	https://doi.org/10.5061/dryad.t1p7c	exposed	Kiandra	Exposed to Bd	Kiandra A	Skin mucus
Lva170swabAtDeath	Swabs were collected weekly and pre-euthanasia to determine infection intensities via qPCR	Lva170swabAtDeath	Dataset 1 Experiment A results data.csv	Dryad Digital Repository	doi:10.5061/dryad.t1p7c	https://doi.org/10.5061/dryad.t1p7c	exposed	Kiandra	Exposed to Bd	Kiandra A	Skin mucus
Lva171swab06Oct	Swabs were collected weekly and pre-euthanasia to determine infection intensities via qPCR	Lva171swab06Oct	Dataset 1 Experiment A results data.csv	Dryad Digital Repository	doi:10.5061/dryad.t1p7c	https://doi.org/10.5061/dryad.t1p7c	exposed	Ogilvies	Sham exposed	Ogilvies B	Skin mucus
Lva171swab13Oct	Swabs were collected weekly and pre-euthanasia to determine infection intensities via qPCR	Lva171swab13Oct	Dataset 1 Experiment A results data.csv	Dryad Digital Repository	doi:10.5061/dryad.t1p7c	https://doi.org/10.5061/dryad.t1p7c	exposed	Ogilvies	Sham exposed	Ogilvies B	Skin mucus
Lva171swab20Oct	Swabs were collected weekly and pre-euthanasia to determine infection intensities via qPCR	Lva171swab20Oct	Dataset 1 Experiment A results data.csv	Dryad Digital Repository	doi:10.5061/dryad.t1p7c	https://doi.org/10.5061/dryad.t1p7c	exposed	Ogilvies	Sham exposed	Ogilvies B	Skin mucus
Lva171swab27Oct	Swabs were collected weekly and pre-euthanasia to determine infection intensities via qPCR	Lva171swab27Oct	Dataset 1 Experiment A results data.csv	Dryad Digital Repository	doi:10.5061/dryad.t1p7c	https://doi.org/10.5061/dryad.t1p7c	exposed	Ogilvies	Sham exposed	Ogilvies B	Skin mucus
Lva171swab03Nov	Swabs were collected weekly and pre-euthanasia to determine infection intensities via qPCR	Lva171swab03Nov	Dataset 1 Experiment A results data.csv	Dryad Digital Repository	doi:10.5061/dryad.t1p7c	https://doi.org/10.5061/dryad.t1p7c	exposed	Ogilvies	Sham exposed	Ogilvies B	Skin mucus
Lva171swab10Nov	Swabs were collected weekly and pre-euthanasia to determine infection intensities via qPCR	Lva171swab10Nov	Dataset 1 Experiment A results data.csv	Dryad Digital Repository	doi:10.5061/dryad.t1p7c	https://doi.org/10.5061/dryad.t1p7c	exposed	Ogilvies	Sham exposed	Ogilvies B	Skin mucus
Lva171swab17Nov	Swabs were collected weekly and pre-euthanasia to determine infection intensities via qPCR	Lva171swab17Nov	Dataset 1 Experiment A results data.csv	Dryad Digital Repository	doi:10.5061/dryad.t1p7c	https://doi.org/10.5061/dryad.t1p7c	exposed	Ogilvies	Sham exposed	Ogilvies B	Skin mucus
Lva171swabAtDeath	Swabs were collected weekly and pre-euthanasia to determine infection intensities via qPCR	Lva171swabAtDeath	Dataset 1 Experiment A results data.csv	Dryad Digital Repository	doi:10.5061/dryad.t1p7c	https://doi.org/10.5061/dryad.t1p7c	exposed	Ogilvies	Sham exposed	Ogilvies B	Skin mucus
Lva172swabAtDeath	Swabs were collected weekly and pre-euthanasia to determine infection intensities via qPCR	Lva172swabAtDeath	Dataset 1 Experiment A results data.csv	Dryad Digital Repository	doi:10.5061/dryad.t1p7c	https://doi.org/10.5061/dryad.t1p7c	exposed	Kiandra	Sham exposed	Kiandra D	Skin mucus
Lva173swab06Oct	Swabs were collected weekly and pre-euthanasia to determine infection intensities via qPCR	Lva173swab06Oct	Dataset 1 Experiment A results data.csv	Dryad Digital Repository	doi:10.5061/dryad.t1p7c	https://doi.org/10.5061/dryad.t1p7c	exposed	Eucumbene	Exposed to Bd	Eucumbene A	Skin mucus
Lva173swab13Oct	Swabs were collected weekly and pre-euthanasia to determine infection intensities via qPCR	Lva173swab13Oct	Dataset 1 Experiment A results data.csv	Dryad Digital Repository	doi:10.5061/dryad.t1p7c	https://doi.org/10.5061/dryad.t1p7c	exposed	Eucumbene	Exposed to Bd	Eucumbene A	Skin mucus
Lva173swabAtDeath	Swabs were collected weekly and pre-euthanasia to determine infection intensities via qPCR	Lva173swabAtDeath	Dataset 1 Experiment A results data.csv	Dryad Digital Repository	doi:10.5061/dryad.t1p7c	https://doi.org/10.5061/dryad.t1p7c	exposed	Eucumbene	Exposed to Bd	Eucumbene A	Skin mucus
Lva174swabAtDeath	Swabs were collected weekly and pre-euthanasia to determine infection intensities via qPCR	Lva174swabAtDeath	Dataset 1 Experiment A results data.csv	Dryad Digital Repository	doi:10.5061/dryad.t1p7c	https://doi.org/10.5061/dryad.t1p7c	exposed	Eucumbene	Sham exposed	Eucumbene C	Skin mucus
Lva175swabAtDeath	Swabs were collected weekly and pre-euthanasia to determine infection intensities via qPCR	Lva175swabAtDeath	Dataset 1 Experiment A results data.csv	Dryad Digital Repository	doi:10.5061/dryad.t1p7c	https://doi.org/10.5061/dryad.t1p7c	exposed	Kiandra	Exposed to Bd	Kiandra D	Skin mucus
Lva176swabAtDeath	Swabs were collected weekly and pre-euthanasia to determine infection intensities via qPCR	Lva176swabAtDeath	Dataset 1 Experiment A results data.csv	Dryad Digital Repository	doi:10.5061/dryad.t1p7c	https://doi.org/10.5061/dryad.t1p7c	exposed	Eucumbene	Exposed to Bd	Eucumbene D	Skin mucus
Lva177swabAtDeath	Swabs were collected weekly and pre-euthanasia to determine infection intensities via qPCR	Lva177swabAtDeath	Dataset 1 Experiment A results data.csv	Dryad Digital Repository	doi:10.5061/dryad.t1p7c	https://doi.org/10.5061/dryad.t1p7c	exposed	Eucumbene	Exposed to Bd	Eucumbene B	Skin mucus
Lva178swab06Oct	Swabs were collected weekly and pre-euthanasia to determine infection intensities via qPCR	Lva178swab06Oct	Dataset 1 Experiment A results data.csv	Dryad Digital Repository	doi:10.5061/dryad.t1p7c	https://doi.org/10.5061/dryad.t1p7c	exposed	Kiandra	Exposed to Bd	Kiandra C	Skin mucus
Lva178swab13Oct	Swabs were collected weekly and pre-euthanasia to determine infection intensities via qPCR	Lva178swab13Oct	Dataset 1 Experiment A results data.csv	Dryad Digital Repository	doi:10.5061/dryad.t1p7c	https://doi.org/10.5061/dryad.t1p7c	exposed	Kiandra	Exposed to Bd	Kiandra C	Skin mucus
Lva178swab20Oct	Swabs were collected weekly and pre-euthanasia to determine infection intensities via qPCR	Lva178swab20Oct	Dataset 1 Experiment A results data.csv	Dryad Digital Repository	doi:10.5061/dryad.t1p7c	https://doi.org/10.5061/dryad.t1p7c	exposed	Kiandra	Exposed to Bd	Kiandra C	Skin mucus
Lva178swab27Oct	Swabs were collected weekly and pre-euthanasia to determine infection intensities via qPCR	Lva178swab27Oct	Dataset 1 Experiment A results data.csv	Dryad Digital Repository	doi:10.5061/dryad.t1p7c	https://doi.org/10.5061/dryad.t1p7c	exposed	Kiandra	Exposed to Bd	Kiandra C	Skin mucus
Lva178swab03Nov	Swabs were collected weekly and pre-euthanasia to determine infection intensities via qPCR	Lva178swab03Nov	Dataset 1 Experiment A results data.csv	Dryad Digital Repository	doi:10.5061/dryad.t1p7c	https://doi.org/10.5061/dryad.t1p7c	exposed	Kiandra	Exposed to Bd	Kiandra C	Skin mucus
Lva178swab10Nov	Swabs were collected weekly and pre-euthanasia to determine infection intensities via qPCR	Lva178swab10Nov	Dataset 1 Experiment A results data.csv	Dryad Digital Repository	doi:10.5061/dryad.t1p7c	https://doi.org/10.5061/dryad.t1p7c	exposed	Kiandra	Exposed to Bd	Kiandra C	Skin mucus
Lva178swab17Nov	Swabs were collected weekly and pre-euthanasia to determine infection intensities via qPCR	Lva178swab17Nov	Dataset 1 Experiment A results data.csv	Dryad Digital Repository	doi:10.5061/dryad.t1p7c	https://doi.org/10.5061/dryad.t1p7c	exposed	Kiandra	Exposed to Bd	Kiandra C	Skin mucus
Lva178swabAtDeath	Swabs were collected weekly and pre-euthanasia to determine infection intensities via qPCR	Lva178swabAtDeath	Dataset 1 Experiment A results data.csv	Dryad Digital Repository	doi:10.5061/dryad.t1p7c	https://doi.org/10.5061/dryad.t1p7c	exposed	Kiandra	Exposed to Bd	Kiandra C	Skin mucus
Lva179swab06Oct	Swabs were collected weekly and pre-euthanasia to determine infection intensities via qPCR	Lva179swab06Oct	Dataset 1 Experiment A results data.csv	Dryad Digital Repository	doi:10.5061/dryad.t1p7c	https://doi.org/10.5061/dryad.t1p7c	exposed	Kiandra	Sham exposed	Kiandra B	Skin mucus
Lva179swab13Oct	Swabs were collected weekly and pre-euthanasia to determine infection intensities via qPCR	Lva179swab13Oct	Dataset 1 Experiment A results data.csv	Dryad Digital Repository	doi:10.5061/dryad.t1p7c	https://doi.org/10.5061/dryad.t1p7c	exposed	Kiandra	Sham exposed	Kiandra B	Skin mucus
Lva179swab20Oct	Swabs were collected weekly and pre-euthanasia to determine infection intensities via qPCR	Lva179swab20Oct	Dataset 1 Experiment A results data.csv	Dryad Digital Repository	doi:10.5061/dryad.t1p7c	https://doi.org/10.5061/dryad.t1p7c	exposed	Kiandra	Sham exposed	Kiandra B	Skin mucus
Lva179swab27Oct	Swabs were collected weekly and pre-euthanasia to determine infection intensities via qPCR	Lva179swab27Oct	Dataset 1 Experiment A results data.csv	Dryad Digital Repository	doi:10.5061/dryad.t1p7c	https://doi.org/10.5061/dryad.t1p7c	exposed	Kiandra	Sham exposed	Kiandra B	Skin mucus
Lva179swab03Nov	Swabs were collected weekly and pre-euthanasia to determine infection intensities via qPCR	Lva179swab03Nov	Dataset 1 Experiment A results data.csv	Dryad Digital Repository	doi:10.5061/dryad.t1p7c	https://doi.org/10.5061/dryad.t1p7c	exposed	Kiandra	Sham exposed	Kiandra B	Skin mucus
Lva179swab10Nov	Swabs were collected weekly and pre-euthanasia to determine infection intensities via qPCR	Lva179swab10Nov	Dataset 1 Experiment A results data.csv	Dryad Digital Repository	doi:10.5061/dryad.t1p7c	https://doi.org/10.5061/dryad.t1p7c	exposed	Kiandra	Sham exposed	Kiandra B	Skin mucus
Lva179swab17Nov	Swabs were collected weekly and pre-euthanasia to determine infection intensities via qPCR	Lva179swab17Nov	Dataset 1 Experiment A results data.csv	Dryad Digital Repository	doi:10.5061/dryad.t1p7c	https://doi.org/10.5061/dryad.t1p7c	exposed	Kiandra	Sham exposed	Kiandra B	Skin mucus
Lva179swabAtDeath	Swabs were collected weekly and pre-euthanasia to determine infection intensities via qPCR	Lva179swabAtDeath	Dataset 1 Experiment A results data.csv	Dryad Digital Repository	doi:10.5061/dryad.t1p7c	https://doi.org/10.5061/dryad.t1p7c	exposed	Kiandra	Sham exposed	Kiandra B	Skin mucus
Lva180swabAtDeath	Swabs were collected weekly and pre-euthanasia to determine infection intensities via qPCR	Lva180swabAtDeath	Dataset 1 Experiment A results data.csv	Dryad Digital Repository	doi:10.5061/dryad.t1p7c	https://doi.org/10.5061/dryad.t1p7c	naive	Greymare	Sham exposed	Greymare B	Skin mucus
Lva181swabAtDeath	Swabs were collected weekly and pre-euthanasia to determine infection intensities via qPCR	Lva181swabAtDeath	Dataset 1 Experiment A results data.csv	Dryad Digital Repository	doi:10.5061/dryad.t1p7c	https://doi.org/10.5061/dryad.t1p7c	exposed	Eucumbene	Sham exposed	Eucumbene C	Skin mucus
Lva182swab06Oct	Swabs were collected weekly and pre-euthanasia to determine infection intensities via qPCR	Lva182swab06Oct	Dataset 1 Experiment A results data.csv	Dryad Digital Repository	doi:10.5061/dryad.t1p7c	https://doi.org/10.5061/dryad.t1p7c	exposed	Eucumbene	Exposed to Bd	Eucumbene A	Skin mucus
Lva182swab13Oct	Swabs were collected weekly and pre-euthanasia to determine infection intensities via qPCR	Lva182swab13Oct	Dataset 1 Experiment A results data.csv	Dryad Digital Repository	doi:10.5061/dryad.t1p7c	https://doi.org/10.5061/dryad.t1p7c	exposed	Eucumbene	Exposed to Bd	Eucumbene A	Skin mucus
Lva182swab20Oct	Swabs were collected weekly and pre-euthanasia to determine infection intensities via qPCR	Lva182swab20Oct	Dataset 1 Experiment A results data.csv	Dryad Digital Repository	doi:10.5061/dryad.t1p7c	https://doi.org/10.5061/dryad.t1p7c	exposed	Eucumbene	Exposed to Bd	Eucumbene A	Skin mucus
Lva182swabAtDeath	Swabs were collected weekly and pre-euthanasia to determine infection intensities via qPCR	Lva182swabAtDeath	Dataset 1 Experiment A results data.csv	Dryad Digital Repository	doi:10.5061/dryad.t1p7c	https://doi.org/10.5061/dryad.t1p7c	exposed	Eucumbene	Exposed to Bd	Eucumbene A	Skin mucus
Lva183swab06Oct	Swabs were collected weekly and pre-euthanasia to determine infection intensities via qPCR	Lva183swab06Oct	Dataset 1 Experiment A results data.csv	Dryad Digital Repository	doi:10.5061/dryad.t1p7c	https://doi.org/10.5061/dryad.t1p7c	exposed	Eucumbene	Exposed to Bd	Eucumbene C	Skin mucus
Lva183swab13Oct	Swabs were collected weekly and pre-euthanasia to determine infection intensities via qPCR	Lva183swab13Oct	Dataset 1 Experiment A results data.csv	Dryad Digital Repository	doi:10.5061/dryad.t1p7c	https://doi.org/10.5061/dryad.t1p7c	exposed	Eucumbene	Exposed to Bd	Eucumbene C	Skin mucus
Lva183swab20Oct	Swabs were collected weekly and pre-euthanasia to determine infection intensities via qPCR	Lva183swab20Oct	Dataset 1 Experiment A results data.csv	Dryad Digital Repository	doi:10.5061/dryad.t1p7c	https://doi.org/10.5061/dryad.t1p7c	exposed	Eucumbene	Exposed to Bd	Eucumbene C	Skin mucus
Lva183swabAtDeath	Swabs were collected weekly and pre-euthanasia to determine infection intensities via qPCR	Lva183swabAtDeath	Dataset 1 Experiment A results data.csv	Dryad Digital Repository	doi:10.5061/dryad.t1p7c	https://doi.org/10.5061/dryad.t1p7c	exposed	Eucumbene	Exposed to Bd	Eucumbene C	Skin mucus
Lva185swabAtDeath	Swabs were collected weekly and pre-euthanasia to determine infection intensities via qPCR	Lva185swabAtDeath	Dataset 1 Experiment A results data.csv	Dryad Digital Repository	doi:10.5061/dryad.t1p7c	https://doi.org/10.5061/dryad.t1p7c	exposed	Eucumbene	Exposed to Bd	Eucumbene C	Skin mucus
Lva186swabAtDeath	Swabs were collected weekly and pre-euthanasia to determine infection intensities via qPCR	Lva186swabAtDeath	Dataset 1 Experiment A results data.csv	Dryad Digital Repository	doi:10.5061/dryad.t1p7c	https://doi.org/10.5061/dryad.t1p7c	exposed	Kiandra	Exposed to Bd	Kiandra C	Skin mucus
Lva187swabAtDeath	Swabs were collected weekly and pre-euthanasia to determine infection intensities via qPCR	Lva187swabAtDeath	Dataset 1 Experiment A results data.csv	Dryad Digital Repository	doi:10.5061/dryad.t1p7c	https://doi.org/10.5061/dryad.t1p7c	exposed	Kiandra	Exposed to Bd	Kiandra D	Skin mucus
Lva188swabAtDeath	Swabs were collected weekly and pre-euthanasia to determine infection intensities via qPCR	Lva188swabAtDeath	Dataset 1 Experiment A results data.csv	Dryad Digital Repository	doi:10.5061/dryad.t1p7c	https://doi.org/10.5061/dryad.t1p7c	exposed	Ogilvies	Exposed to Bd	Ogilvies C	Skin mucus
Lva189swab06Oct	Swabs were collected weekly and pre-euthanasia to determine infection intensities via qPCR	Lva189swab06Oct	Dataset 1 Experiment A results data.csv	Dryad Digital Repository	doi:10.5061/dryad.t1p7c	https://doi.org/10.5061/dryad.t1p7c	exposed	Eucumbene	Exposed to Bd	Eucumbene B	Skin mucus
Lva189swab13Oct	Swabs were collected weekly and pre-euthanasia to determine infection intensities via qPCR	Lva189swab13Oct	Dataset 1 Experiment A results data.csv	Dryad Digital Repository	doi:10.5061/dryad.t1p7c	https://doi.org/10.5061/dryad.t1p7c	exposed	Eucumbene	Exposed to Bd	Eucumbene B	Skin mucus
Lva189swabAtDeath	Swabs were collected weekly and pre-euthanasia to determine infection intensities via qPCR	Lva189swabAtDeath	Dataset 1 Experiment A results data.csv	Dryad Digital Repository	doi:10.5061/dryad.t1p7c	https://doi.org/10.5061/dryad.t1p7c	exposed	Eucumbene	Exposed to Bd	Eucumbene B	Skin mucus
Lva190swabAtDeath	Swabs were collected weekly and pre-euthanasia to determine infection intensities via qPCR	Lva190swabAtDeath	Dataset 1 Experiment A results data.csv	Dryad Digital Repository	doi:10.5061/dryad.t1p7c	https://doi.org/10.5061/dryad.t1p7c	exposed	Kiandra	Exposed to Bd	Kiandra A	Skin mucus
Lva191swabAtDeath	Swabs were collected weekly and pre-euthanasia to determine infection intensities via qPCR	Lva191swabAtDeath	Dataset 1 Experiment A results data.csv	Dryad Digital Repository	doi:10.5061/dryad.t1p7c	https://doi.org/10.5061/dryad.t1p7c	exposed	Kiandra	Sham exposed	Kiandra C	Skin mucus
Lva192swabAtDeath	Swabs were collected weekly and pre-euthanasia to determine infection intensities via qPCR	Lva192swabAtDeath	Dataset 1 Experiment A results data.csv	Dryad Digital Repository	doi:10.5061/dryad.t1p7c	https://doi.org/10.5061/dryad.t1p7c	naive	Greymare	Exposed to Bd	Greymare A	Skin mucus
Lva193swab06Oct	Swabs were collected weekly and pre-euthanasia to determine infection intensities via qPCR	Lva193swab06Oct	Dataset 1 Experiment A results data.csv	Dryad Digital Repository	doi:10.5061/dryad.t1p7c	https://doi.org/10.5061/dryad.t1p7c	exposed	Eucumbene	Exposed to Bd	Eucumbene D	Skin mucus
Lva193swab13Oct	Swabs were collected weekly and pre-euthanasia to determine infection intensities via qPCR	Lva193swab13Oct	Dataset 1 Experiment A results data.csv	Dryad Digital Repository	doi:10.5061/dryad.t1p7c	https://doi.org/10.5061/dryad.t1p7c	exposed	Eucumbene	Exposed to Bd	Eucumbene D	Skin mucus
Lva193swabAtDeath	Swabs were collected weekly and pre-euthanasia to determine infection intensities via qPCR	Lva193swabAtDeath	Dataset 1 Experiment A results data.csv	Dryad Digital Repository	doi:10.5061/dryad.t1p7c	https://doi.org/10.5061/dryad.t1p7c	exposed	Eucumbene	Exposed to Bd	Eucumbene D	Skin mucus
Lva194swabAtDeath	Swabs were collected weekly and pre-euthanasia to determine infection intensities via qPCR	Lva194swabAtDeath	Dataset 1 Experiment A results data.csv	Dryad Digital Repository	doi:10.5061/dryad.t1p7c	https://doi.org/10.5061/dryad.t1p7c	exposed	Kiandra	Exposed to Bd	Kiandra B	Skin mucus
Lva195swab06Oct	Swabs were collected weekly and pre-euthanasia to determine infection intensities via qPCR	Lva195swab06Oct	Dataset 1 Experiment A results data.csv	Dryad Digital Repository	doi:10.5061/dryad.t1p7c	https://doi.org/10.5061/dryad.t1p7c	exposed	Eucumbene	Exposed to Bd	Eucumbene B	Skin mucus
Lva195swab13Oct	Swabs were collected weekly and pre-euthanasia to determine infection intensities via qPCR	Lva195swab13Oct	Dataset 1 Experiment A results data.csv	Dryad Digital Repository	doi:10.5061/dryad.t1p7c	https://doi.org/10.5061/dryad.t1p7c	exposed	Eucumbene	Exposed to Bd	Eucumbene B	Skin mucus
Lva195swab20Oct	Swabs were collected weekly and pre-euthanasia to determine infection intensities via qPCR	Lva195swab20Oct	Dataset 1 Experiment A results data.csv	Dryad Digital Repository	doi:10.5061/dryad.t1p7c	https://doi.org/10.5061/dryad.t1p7c	exposed	Eucumbene	Exposed to Bd	Eucumbene B	Skin mucus
Lva195swabAtDeath	Swabs were collected weekly and pre-euthanasia to determine infection intensities via qPCR	Lva195swabAtDeath	Dataset 1 Experiment A results data.csv	Dryad Digital Repository	doi:10.5061/dryad.t1p7c	https://doi.org/10.5061/dryad.t1p7c	exposed	Eucumbene	Exposed to Bd	Eucumbene B	Skin mucus
Lva196swabAtDeath	Swabs were collected weekly and pre-euthanasia to determine infection intensities via qPCR	Lva196swabAtDeath	Dataset 1 Experiment A results data.csv	Dryad Digital Repository	doi:10.5061/dryad.t1p7c	https://doi.org/10.5061/dryad.t1p7c	exposed	Ogilvies	Exposed to Bd	Ogilvies B	Skin mucus
Lva197swab06Oct	Swabs were collected weekly and pre-euthanasia to determine infection intensities via qPCR	Lva197swab06Oct	Dataset 1 Experiment A results data.csv	Dryad Digital Repository	doi:10.5061/dryad.t1p7c	https://doi.org/10.5061/dryad.t1p7c	exposed	Eucumbene	Exposed to Bd	Eucumbene A	Skin mucus
Lva197swab13Oct	Swabs were collected weekly and pre-euthanasia to determine infection intensities via qPCR	Lva197swab13Oct	Dataset 1 Experiment A results data.csv	Dryad Digital Repository	doi:10.5061/dryad.t1p7c	https://doi.org/10.5061/dryad.t1p7c	exposed	Eucumbene	Exposed to Bd	Eucumbene A	Skin mucus
Lva197swabAtDeath	Swabs were collected weekly and pre-euthanasia to determine infection intensities via qPCR	Lva197swabAtDeath	Dataset 1 Experiment A results data.csv	Dryad Digital Repository	doi:10.5061/dryad.t1p7c	https://doi.org/10.5061/dryad.t1p7c	exposed	Eucumbene	Exposed to Bd	Eucumbene A	Skin mucus
Lva199swab06Oct	Swabs were collected weekly and pre-euthanasia to determine infection intensities via qPCR	Lva199swab06Oct	Dataset 1 Experiment A results data.csv	Dryad Digital Repository	doi:10.5061/dryad.t1p7c	https://doi.org/10.5061/dryad.t1p7c	exposed	Kiandra	Exposed to Bd	Kiandra B	Skin mucus
Lva199swab13Oct	Swabs were collected weekly and pre-euthanasia to determine infection intensities via qPCR	Lva199swab13Oct	Dataset 1 Experiment A results data.csv	Dryad Digital Repository	doi:10.5061/dryad.t1p7c	https://doi.org/10.5061/dryad.t1p7c	exposed	Kiandra	Exposed to Bd	Kiandra B	Skin mucus
Lva199swabAtDeath	Swabs were collected weekly and pre-euthanasia to determine infection intensities via qPCR	Lva199swabAtDeath	Dataset 1 Experiment A results data.csv	Dryad Digital Repository	doi:10.5061/dryad.t1p7c	https://doi.org/10.5061/dryad.t1p7c	exposed	Kiandra	Exposed to Bd	Kiandra B	Skin mucus
Lva200swab06Oct	Swabs were collected weekly and pre-euthanasia to determine infection intensities via qPCR	Lva200swab06Oct	Dataset 1 Experiment A results data.csv	Dryad Digital Repository	doi:10.5061/dryad.t1p7c	https://doi.org/10.5061/dryad.t1p7c	exposed	Ogilvies	Exposed to Bd	Ogilvies C	Skin mucus
Lva200swab13Oct	Swabs were collected weekly and pre-euthanasia to determine infection intensities via qPCR	Lva200swab13Oct	Dataset 1 Experiment A results data.csv	Dryad Digital Repository	doi:10.5061/dryad.t1p7c	https://doi.org/10.5061/dryad.t1p7c	exposed	Ogilvies	Exposed to Bd	Ogilvies C	Skin mucus
Lva200swabAtDeath	Swabs were collected weekly and pre-euthanasia to determine infection intensities via qPCR	Lva200swabAtDeath	Dataset 1 Experiment A results data.csv	Dryad Digital Repository	doi:10.5061/dryad.t1p7c	https://doi.org/10.5061/dryad.t1p7c	exposed	Ogilvies	Exposed to Bd	Ogilvies C	Skin mucus
Lva202swab06Oct	Swabs were collected weekly and pre-euthanasia to determine infection intensities via qPCR	Lva202swab06Oct	Dataset 1 Experiment A results data.csv	Dryad Digital Repository	doi:10.5061/dryad.t1p7c	https://doi.org/10.5061/dryad.t1p7c	exposed	Eucumbene	Exposed to Bd	Eucumbene A	Skin mucus
Lva202swab13Oct	Swabs were collected weekly and pre-euthanasia to determine infection intensities via qPCR	Lva202swab13Oct	Dataset 1 Experiment A results data.csv	Dryad Digital Repository	doi:10.5061/dryad.t1p7c	https://doi.org/10.5061/dryad.t1p7c	exposed	Eucumbene	Exposed to Bd	Eucumbene A	Skin mucus
Lva202swabAtDeath	Swabs were collected weekly and pre-euthanasia to determine infection intensities via qPCR	Lva202swabAtDeath	Dataset 1 Experiment A results data.csv	Dryad Digital Repository	doi:10.5061/dryad.t1p7c	https://doi.org/10.5061/dryad.t1p7c	exposed	Eucumbene	Exposed to Bd	Eucumbene A	Skin mucus
Lva203swabAtDeath	Swabs were collected weekly and pre-euthanasia to determine infection intensities via qPCR	Lva203swabAtDeath	Dataset 1 Experiment A results data.csv	Dryad Digital Repository	doi:10.5061/dryad.t1p7c	https://doi.org/10.5061/dryad.t1p7c	exposed	Ogilvies	Exposed to Bd	Ogilvies B	Skin mucus
Lva204swabAtDeath	Swabs were collected weekly and pre-euthanasia to determine infection intensities via qPCR	Lva204swabAtDeath	Dataset 1 Experiment A results data.csv	Dryad Digital Repository	doi:10.5061/dryad.t1p7c	https://doi.org/10.5061/dryad.t1p7c	exposed	Kiandra	Sham exposed	Kiandra C	Skin mucus
Lva205swab06Oct	Swabs were collected weekly and pre-euthanasia to determine infection intensities via qPCR	Lva205swab06Oct	Dataset 1 Experiment A results data.csv	Dryad Digital Repository	doi:10.5061/dryad.t1p7c	https://doi.org/10.5061/dryad.t1p7c	exposed	Ogilvies	Sham exposed	Ogilvies B	Skin mucus
Lva205swab13Oct	Swabs were collected weekly and pre-euthanasia to determine infection intensities via qPCR	Lva205swab13Oct	Dataset 1 Experiment A results data.csv	Dryad Digital Repository	doi:10.5061/dryad.t1p7c	https://doi.org/10.5061/dryad.t1p7c	exposed	Ogilvies	Sham exposed	Ogilvies B	Skin mucus
Lva205swab20Oct	Swabs were collected weekly and pre-euthanasia to determine infection intensities via qPCR	Lva205swab20Oct	Dataset 1 Experiment A results data.csv	Dryad Digital Repository	doi:10.5061/dryad.t1p7c	https://doi.org/10.5061/dryad.t1p7c	exposed	Ogilvies	Sham exposed	Ogilvies B	Skin mucus
Lva205swab27Oct	Swabs were collected weekly and pre-euthanasia to determine infection intensities via qPCR	Lva205swab27Oct	Dataset 1 Experiment A results data.csv	Dryad Digital Repository	doi:10.5061/dryad.t1p7c	https://doi.org/10.5061/dryad.t1p7c	exposed	Ogilvies	Sham exposed	Ogilvies B	Skin mucus
Lva205swab03Nov	Swabs were collected weekly and pre-euthanasia to determine infection intensities via qPCR	Lva205swab03Nov	Dataset 1 Experiment A results data.csv	Dryad Digital Repository	doi:10.5061/dryad.t1p7c	https://doi.org/10.5061/dryad.t1p7c	exposed	Ogilvies	Sham exposed	Ogilvies B	Skin mucus
Lva205swab10Nov	Swabs were collected weekly and pre-euthanasia to determine infection intensities via qPCR	Lva205swab10Nov	Dataset 1 Experiment A results data.csv	Dryad Digital Repository	doi:10.5061/dryad.t1p7c	https://doi.org/10.5061/dryad.t1p7c	exposed	Ogilvies	Sham exposed	Ogilvies B	Skin mucus
Lva205swab17Nov	Swabs were collected weekly and pre-euthanasia to determine infection intensities via qPCR	Lva205swab17Nov	Dataset 1 Experiment A results data.csv	Dryad Digital Repository	doi:10.5061/dryad.t1p7c	https://doi.org/10.5061/dryad.t1p7c	exposed	Ogilvies	Sham exposed	Ogilvies B	Skin mucus
Lva205swab24Nov	Swabs were collected weekly and pre-euthanasia to determine infection intensities via qPCR	Lva205swab24Nov	Dataset 1 Experiment A results data.csv	Dryad Digital Repository	doi:10.5061/dryad.t1p7c	https://doi.org/10.5061/dryad.t1p7c	exposed	Ogilvies	Sham exposed	Ogilvies B	Skin mucus
Lva205swab01Dec	Swabs were collected weekly and pre-euthanasia to determine infection intensities via qPCR	Lva205swab01Dec	Dataset 1 Experiment A results data.csv	Dryad Digital Repository	doi:10.5061/dryad.t1p7c	https://doi.org/10.5061/dryad.t1p7c	exposed	Ogilvies	Sham exposed	Ogilvies B	Skin mucus
Lva205swabAtDeath	Swabs were collected weekly and pre-euthanasia to determine infection intensities via qPCR	Lva205swabAtDeath	Dataset 1 Experiment A results data.csv	Dryad Digital Repository	doi:10.5061/dryad.t1p7c	https://doi.org/10.5061/dryad.t1p7c	exposed	Ogilvies	Sham exposed	Ogilvies B	Skin mucus
Lva206swabAtDeath	Swabs were collected weekly and pre-euthanasia to determine infection intensities via qPCR	Lva206swabAtDeath	Dataset 1 Experiment A results data.csv	Dryad Digital Repository	doi:10.5061/dryad.t1p7c	https://doi.org/10.5061/dryad.t1p7c	exposed	Kiandra	Sham exposed	Kiandra A	Skin mucus
Lva207swabAtDeath	Swabs were collected weekly and pre-euthanasia to determine infection intensities via qPCR	Lva207swabAtDeath	Dataset 1 Experiment A results data.csv	Dryad Digital Repository	doi:10.5061/dryad.t1p7c	https://doi.org/10.5061/dryad.t1p7c	naive	Greymare	Exposed to Bd	Greymare B	Skin mucus
Lva208swabAtDeath	Swabs were collected weekly and pre-euthanasia to determine infection intensities via qPCR	Lva208swabAtDeath	Dataset 1 Experiment A results data.csv	Dryad Digital Repository	doi:10.5061/dryad.t1p7c	https://doi.org/10.5061/dryad.t1p7c	exposed	Ogilvies	Exposed to Bd	Ogilvies C	Skin mucus
Lva210swabAtDeath	Swabs were collected weekly and pre-euthanasia to determine infection intensities via qPCR	Lva210swabAtDeath	Dataset 1 Experiment A results data.csv	Dryad Digital Repository	doi:10.5061/dryad.t1p7c	https://doi.org/10.5061/dryad.t1p7c	exposed	Kiandra	Exposed to Bd	Kiandra C	Skin mucus
Lva212swabAtDeath	Swabs were collected weekly and pre-euthanasia to determine infection intensities via qPCR	Lva212swabAtDeath	Dataset 1 Experiment A results data.csv	Dryad Digital Repository	doi:10.5061/dryad.t1p7c	https://doi.org/10.5061/dryad.t1p7c	exposed	Kiandra	Exposed to Bd	Kiandra D	Skin mucus
Lva213swabAtDeath	Swabs were collected weekly and pre-euthanasia to determine infection intensities via qPCR	Lva213swabAtDeath	Dataset 1 Experiment A results data.csv	Dryad Digital Repository	doi:10.5061/dryad.t1p7c	https://doi.org/10.5061/dryad.t1p7c	exposed	Kiandra	Sham exposed	Kiandra D	Skin mucus
Lva214swabAtDeath	Swabs were collected weekly and pre-euthanasia to determine infection intensities via qPCR	Lva214swabAtDeath	Dataset 1 Experiment A results data.csv	Dryad Digital Repository	doi:10.5061/dryad.t1p7c	https://doi.org/10.5061/dryad.t1p7c	exposed	Eucumbene	Sham exposed	Eucumbene A	Skin mucus
Lva215swabAtDeath	Swabs were collected weekly and pre-euthanasia to determine infection intensities via qPCR	Lva215swabAtDeath	Dataset 1 Experiment A results data.csv	Dryad Digital Repository	doi:10.5061/dryad.t1p7c	https://doi.org/10.5061/dryad.t1p7c	exposed	Kiandra	Exposed to Bd	Kiandra C	Skin mucus
Lva216swab06Oct	Swabs were collected weekly and pre-euthanasia to determine infection intensities via qPCR	Lva216swab06Oct	Dataset 1 Experiment A results data.csv	Dryad Digital Repository	doi:10.5061/dryad.t1p7c	https://doi.org/10.5061/dryad.t1p7c	naive	Greymare	Exposed to Bd	Greymare C	Skin mucus
Lva216swab13Oct	Swabs were collected weekly and pre-euthanasia to determine infection intensities via qPCR	Lva216swab13Oct	Dataset 1 Experiment A results data.csv	Dryad Digital Repository	doi:10.5061/dryad.t1p7c	https://doi.org/10.5061/dryad.t1p7c	naive	Greymare	Exposed to Bd	Greymare C	Skin mucus
Lva216swab20Oct	Swabs were collected weekly and pre-euthanasia to determine infection intensities via qPCR	Lva216swab20Oct	Dataset 1 Experiment A results data.csv	Dryad Digital Repository	doi:10.5061/dryad.t1p7c	https://doi.org/10.5061/dryad.t1p7c	naive	Greymare	Exposed to Bd	Greymare C	Skin mucus
Lva216swab27Oct	Swabs were collected weekly and pre-euthanasia to determine infection intensities via qPCR	Lva216swab27Oct	Dataset 1 Experiment A results data.csv	Dryad Digital Repository	doi:10.5061/dryad.t1p7c	https://doi.org/10.5061/dryad.t1p7c	naive	Greymare	Exposed to Bd	Greymare C	Skin mucus
Lva216swab03Nov	Swabs were collected weekly and pre-euthanasia to determine infection intensities via qPCR	Lva216swab03Nov	Dataset 1 Experiment A results data.csv	Dryad Digital Repository	doi:10.5061/dryad.t1p7c	https://doi.org/10.5061/dryad.t1p7c	naive	Greymare	Exposed to Bd	Greymare C	Skin mucus
Lva216swab10Nov	Swabs were collected weekly and pre-euthanasia to determine infection intensities via qPCR	Lva216swab10Nov	Dataset 1 Experiment A results data.csv	Dryad Digital Repository	doi:10.5061/dryad.t1p7c	https://doi.org/10.5061/dryad.t1p7c	naive	Greymare	Exposed to Bd	Greymare C	Skin mucus
Lva216swab17Nov	Swabs were collected weekly and pre-euthanasia to determine infection intensities via qPCR	Lva216swab17Nov	Dataset 1 Experiment A results data.csv	Dryad Digital Repository	doi:10.5061/dryad.t1p7c	https://doi.org/10.5061/dryad.t1p7c	naive	Greymare	Exposed to Bd	Greymare C	Skin mucus
Lva216swabAtDeath	Swabs were collected weekly and pre-euthanasia to determine infection intensities via qPCR	Lva216swabAtDeath	Dataset 1 Experiment A results data.csv	Dryad Digital Repository	doi:10.5061/dryad.t1p7c	https://doi.org/10.5061/dryad.t1p7c	naive	Greymare	Exposed to Bd	Greymare C	Skin mucus
Lva217swab06Oct	Swabs were collected weekly and pre-euthanasia to determine infection intensities via qPCR	Lva217swab06Oct	Dataset 1 Experiment A results data.csv	Dryad Digital Repository	doi:10.5061/dryad.t1p7c	https://doi.org/10.5061/dryad.t1p7c	exposed	Kiandra	Exposed to Bd	Kiandra D	Skin mucus
Lva217swab13Oct	Swabs were collected weekly and pre-euthanasia to determine infection intensities via qPCR	Lva217swab13Oct	Dataset 1 Experiment A results data.csv	Dryad Digital Repository	doi:10.5061/dryad.t1p7c	https://doi.org/10.5061/dryad.t1p7c	exposed	Kiandra	Exposed to Bd	Kiandra D	Skin mucus
Lva217swabAtDeath	Swabs were collected weekly and pre-euthanasia to determine infection intensities via qPCR	Lva217swabAtDeath	Dataset 1 Experiment A results data.csv	Dryad Digital Repository	doi:10.5061/dryad.t1p7c	https://doi.org/10.5061/dryad.t1p7c	exposed	Kiandra	Exposed to Bd	Kiandra D	Skin mucus
Lva218swab06Oct	Swabs were collected weekly and pre-euthanasia to determine infection intensities via qPCR	Lva218swab06Oct	Dataset 1 Experiment A results data.csv	Dryad Digital Repository	doi:10.5061/dryad.t1p7c	https://doi.org/10.5061/dryad.t1p7c	naive	Greymare	Sham exposed	Greymare B	Skin mucus
Lva218swab13Oct	Swabs were collected weekly and pre-euthanasia to determine infection intensities via qPCR	Lva218swab13Oct	Dataset 1 Experiment A results data.csv	Dryad Digital Repository	doi:10.5061/dryad.t1p7c	https://doi.org/10.5061/dryad.t1p7c	naive	Greymare	Sham exposed	Greymare B	Skin mucus
Lva218swab20Oct	Swabs were collected weekly and pre-euthanasia to determine infection intensities via qPCR	Lva218swab20Oct	Dataset 1 Experiment A results data.csv	Dryad Digital Repository	doi:10.5061/dryad.t1p7c	https://doi.org/10.5061/dryad.t1p7c	naive	Greymare	Sham exposed	Greymare B	Skin mucus
Lva218swab27Oct	Swabs were collected weekly and pre-euthanasia to determine infection intensities via qPCR	Lva218swab27Oct	Dataset 1 Experiment A results data.csv	Dryad Digital Repository	doi:10.5061/dryad.t1p7c	https://doi.org/10.5061/dryad.t1p7c	naive	Greymare	Sham exposed	Greymare B	Skin mucus
Lva218swab03Nov	Swabs were collected weekly and pre-euthanasia to determine infection intensities via qPCR	Lva218swab03Nov	Dataset 1 Experiment A results data.csv	Dryad Digital Repository	doi:10.5061/dryad.t1p7c	https://doi.org/10.5061/dryad.t1p7c	naive	Greymare	Sham exposed	Greymare B	Skin mucus
Lva218swab10Nov	Swabs were collected weekly and pre-euthanasia to determine infection intensities via qPCR	Lva218swab10Nov	Dataset 1 Experiment A results data.csv	Dryad Digital Repository	doi:10.5061/dryad.t1p7c	https://doi.org/10.5061/dryad.t1p7c	naive	Greymare	Sham exposed	Greymare B	Skin mucus
Lva218swab17Nov	Swabs were collected weekly and pre-euthanasia to determine infection intensities via qPCR	Lva218swab17Nov	Dataset 1 Experiment A results data.csv	Dryad Digital Repository	doi:10.5061/dryad.t1p7c	https://doi.org/10.5061/dryad.t1p7c	naive	Greymare	Sham exposed	Greymare B	Skin mucus
Lva218swab24Nov	Swabs were collected weekly and pre-euthanasia to determine infection intensities via qPCR	Lva218swab24Nov	Dataset 1 Experiment A results data.csv	Dryad Digital Repository	doi:10.5061/dryad.t1p7c	https://doi.org/10.5061/dryad.t1p7c	naive	Greymare	Sham exposed	Greymare B	Skin mucus
Lva218swab01Dec	Swabs were collected weekly and pre-euthanasia to determine infection intensities via qPCR	Lva218swab01Dec	Dataset 1 Experiment A results data.csv	Dryad Digital Repository	doi:10.5061/dryad.t1p7c	https://doi.org/10.5061/dryad.t1p7c	naive	Greymare	Sham exposed	Greymare B	Skin mucus
Lva218swabAtDeath	Swabs were collected weekly and pre-euthanasia to determine infection intensities via qPCR	Lva218swabAtDeath	Dataset 1 Experiment A results data.csv	Dryad Digital Repository	doi:10.5061/dryad.t1p7c	https://doi.org/10.5061/dryad.t1p7c	naive	Greymare	Sham exposed	Greymare B	Skin mucus
Lva219swab06Oct	Swabs were collected weekly and pre-euthanasia to determine infection intensities via qPCR	Lva219swab06Oct	Dataset 1 Experiment A results data.csv	Dryad Digital Repository	doi:10.5061/dryad.t1p7c	https://doi.org/10.5061/dryad.t1p7c	naive	Greymare	Exposed to Bd	Greymare A	Skin mucus
Lva219swab13Oct	Swabs were collected weekly and pre-euthanasia to determine infection intensities via qPCR	Lva219swab13Oct	Dataset 1 Experiment A results data.csv	Dryad Digital Repository	doi:10.5061/dryad.t1p7c	https://doi.org/10.5061/dryad.t1p7c	naive	Greymare	Exposed to Bd	Greymare A	Skin mucus
Lva219swabAtDeath	Swabs were collected weekly and pre-euthanasia to determine infection intensities via qPCR	Lva219swabAtDeath	Dataset 1 Experiment A results data.csv	Dryad Digital Repository	doi:10.5061/dryad.t1p7c	https://doi.org/10.5061/dryad.t1p7c	naive	Greymare	Exposed to Bd	Greymare A	Skin mucus
Lva220swabAtDeath	Swabs were collected weekly and pre-euthanasia to determine infection intensities via qPCR	Lva220swabAtDeath	Dataset 1 Experiment A results data.csv	Dryad Digital Repository	doi:10.5061/dryad.t1p7c	https://doi.org/10.5061/dryad.t1p7c	exposed	Eucumbene	Sham exposed	Eucumbene A	Skin mucus
Lva221swabAtDeath	Swabs were collected weekly and pre-euthanasia to determine infection intensities via qPCR	Lva221swabAtDeath	Dataset 1 Experiment A results data.csv	Dryad Digital Repository	doi:10.5061/dryad.t1p7c	https://doi.org/10.5061/dryad.t1p7c	naive	Greymare	Sham exposed	Greymare C	Skin mucus
Lva222swabAtDeath	Swabs were collected weekly and pre-euthanasia to determine infection intensities via qPCR	Lva222swabAtDeath	Dataset 1 Experiment A results data.csv	Dryad Digital Repository	doi:10.5061/dryad.t1p7c	https://doi.org/10.5061/dryad.t1p7c	naive	Greymare	Exposed to Bd	Greymare D	Skin mucus
Lva223swabAtDeath	Swabs were collected weekly and pre-euthanasia to determine infection intensities via qPCR	Lva223swabAtDeath	Dataset 1 Experiment A results data.csv	Dryad Digital Repository	doi:10.5061/dryad.t1p7c	https://doi.org/10.5061/dryad.t1p7c	exposed	Eucumbene	Exposed to Bd	Eucumbene B	Skin mucus
Lva224swabAtDeath	Swabs were collected weekly and pre-euthanasia to determine infection intensities via qPCR	Lva224swabAtDeath	Dataset 1 Experiment A results data.csv	Dryad Digital Repository	doi:10.5061/dryad.t1p7c	https://doi.org/10.5061/dryad.t1p7c	exposed	Kiandra	Exposed to Bd	Kiandra B	Skin mucus
Lva225swabAtDeath	Swabs were collected weekly and pre-euthanasia to determine infection intensities via qPCR	Lva225swabAtDeath	Dataset 1 Experiment A results data.csv	Dryad Digital Repository	doi:10.5061/dryad.t1p7c	https://doi.org/10.5061/dryad.t1p7c	naive	Greymare	Exposed to Bd	Greymare C	Skin mucus
Lva226swabAtDeath	Swabs were collected weekly and pre-euthanasia to determine infection intensities via qPCR	Lva226swabAtDeath	Dataset 1 Experiment A results data.csv	Dryad Digital Repository	doi:10.5061/dryad.t1p7c	https://doi.org/10.5061/dryad.t1p7c	naive	Greymare	Exposed to Bd	Greymare C	Skin mucus
Lva227swabAtDeath	Swabs were collected weekly and pre-euthanasia to determine infection intensities via qPCR	Lva227swabAtDeath	Dataset 1 Experiment A results data.csv	Dryad Digital Repository	doi:10.5061/dryad.t1p7c	https://doi.org/10.5061/dryad.t1p7c	exposed	Ogilvies	Exposed to Bd	Ogilvies C	Skin mucus
Lva228swabAtDeath	Swabs were collected weekly and pre-euthanasia to determine infection intensities via qPCR	Lva228swabAtDeath	Dataset 1 Experiment A results data.csv	Dryad Digital Repository	doi:10.5061/dryad.t1p7c	https://doi.org/10.5061/dryad.t1p7c	exposed	Eucumbene	Sham exposed	Eucumbene C	Skin mucus
Lva229swab06Oct	Swabs were collected weekly and pre-euthanasia to determine infection intensities via qPCR	Lva229swab06Oct	Dataset 1 Experiment A results data.csv	Dryad Digital Repository	doi:10.5061/dryad.t1p7c	https://doi.org/10.5061/dryad.t1p7c	naive	Greymare	Exposed to Bd	Greymare D	Skin mucus
Lva229swab13Oct	Swabs were collected weekly and pre-euthanasia to determine infection intensities via qPCR	Lva229swab13Oct	Dataset 1 Experiment A results data.csv	Dryad Digital Repository	doi:10.5061/dryad.t1p7c	https://doi.org/10.5061/dryad.t1p7c	naive	Greymare	Exposed to Bd	Greymare D	Skin mucus
Lva229swabAtDeath	Swabs were collected weekly and pre-euthanasia to determine infection intensities via qPCR	Lva229swabAtDeath	Dataset 1 Experiment A results data.csv	Dryad Digital Repository	doi:10.5061/dryad.t1p7c	https://doi.org/10.5061/dryad.t1p7c	naive	Greymare	Exposed to Bd	Greymare D	Skin mucus
Lva230swabAtDeath	Swabs were collected weekly and pre-euthanasia to determine infection intensities via qPCR	Lva230swabAtDeath	Dataset 1 Experiment A results data.csv	Dryad Digital Repository	doi:10.5061/dryad.t1p7c	https://doi.org/10.5061/dryad.t1p7c	naive	Greymare	Exposed to Bd	Greymare A	Skin mucus
Lva231swab06Oct	Swabs were collected weekly and pre-euthanasia to determine infection intensities via qPCR	Lva231swab06Oct	Dataset 1 Experiment A results data.csv	Dryad Digital Repository	doi:10.5061/dryad.t1p7c	https://doi.org/10.5061/dryad.t1p7c	exposed	Ogilvies	Exposed to Bd	Ogilvies A	Skin mucus
Lva231swabAtDeath	Swabs were collected weekly and pre-euthanasia to determine infection intensities via qPCR	Lva231swabAtDeath	Dataset 1 Experiment A results data.csv	Dryad Digital Repository	doi:10.5061/dryad.t1p7c	https://doi.org/10.5061/dryad.t1p7c	exposed	Ogilvies	Exposed to Bd	Ogilvies A	Skin mucus
Lva233swabAtDeath	Swabs were collected weekly and pre-euthanasia to determine infection intensities via qPCR	Lva233swabAtDeath	Dataset 1 Experiment A results data.csv	Dryad Digital Repository	doi:10.5061/dryad.t1p7c	https://doi.org/10.5061/dryad.t1p7c	exposed	Ogilvies	Sham exposed	Ogilvies B	Skin mucus
Lva234swab06Oct	Swabs were collected weekly and pre-euthanasia to determine infection intensities via qPCR	Lva234swab06Oct	Dataset 1 Experiment A results data.csv	Dryad Digital Repository	doi:10.5061/dryad.t1p7c	https://doi.org/10.5061/dryad.t1p7c	exposed	Eucumbene	Exposed to Bd	Eucumbene C	Skin mucus
Lva234swab13Oct	Swabs were collected weekly and pre-euthanasia to determine infection intensities via qPCR	Lva234swab13Oct	Dataset 1 Experiment A results data.csv	Dryad Digital Repository	doi:10.5061/dryad.t1p7c	https://doi.org/10.5061/dryad.t1p7c	exposed	Eucumbene	Exposed to Bd	Eucumbene C	Skin mucus
Lva234swab20Oct	Swabs were collected weekly and pre-euthanasia to determine infection intensities via qPCR	Lva234swab20Oct	Dataset 1 Experiment A results data.csv	Dryad Digital Repository	doi:10.5061/dryad.t1p7c	https://doi.org/10.5061/dryad.t1p7c	exposed	Eucumbene	Exposed to Bd	Eucumbene C	Skin mucus
Lva234swabAtDeath	Swabs were collected weekly and pre-euthanasia to determine infection intensities via qPCR	Lva234swabAtDeath	Dataset 1 Experiment A results data.csv	Dryad Digital Repository	doi:10.5061/dryad.t1p7c	https://doi.org/10.5061/dryad.t1p7c	exposed	Eucumbene	Exposed to Bd	Eucumbene C	Skin mucus
Lva235swab06Oct	Swabs were collected weekly and pre-euthanasia to determine infection intensities via qPCR	Lva235swab06Oct	Dataset 1 Experiment A results data.csv	Dryad Digital Repository	doi:10.5061/dryad.t1p7c	https://doi.org/10.5061/dryad.t1p7c	naive	Greymare	Exposed to Bd	Greymare A	Skin mucus
Lva235swab13Oct	Swabs were collected weekly and pre-euthanasia to determine infection intensities via qPCR	Lva235swab13Oct	Dataset 1 Experiment A results data.csv	Dryad Digital Repository	doi:10.5061/dryad.t1p7c	https://doi.org/10.5061/dryad.t1p7c	naive	Greymare	Exposed to Bd	Greymare A	Skin mucus
Lva235swabAtDeath	Swabs were collected weekly and pre-euthanasia to determine infection intensities via qPCR	Lva235swabAtDeath	Dataset 1 Experiment A results data.csv	Dryad Digital Repository	doi:10.5061/dryad.t1p7c	https://doi.org/10.5061/dryad.t1p7c	naive	Greymare	Exposed to Bd	Greymare A	Skin mucus
Lva237swabAtDeath	Swabs were collected weekly and pre-euthanasia to determine infection intensities via qPCR	Lva237swabAtDeath	Dataset 1 Experiment A results data.csv	Dryad Digital Repository	doi:10.5061/dryad.t1p7c	https://doi.org/10.5061/dryad.t1p7c	exposed	Kiandra	Exposed to Bd	Kiandra C	Skin mucus
Lva239swab06Oct	Swabs were collected weekly and pre-euthanasia to determine infection intensities via qPCR	Lva239swab06Oct	Dataset 1 Experiment A results data.csv	Dryad Digital Repository	doi:10.5061/dryad.t1p7c	https://doi.org/10.5061/dryad.t1p7c	naive	Greymare	Exposed to Bd	Greymare C	Skin mucus
Lva239swab13Oct	Swabs were collected weekly and pre-euthanasia to determine infection intensities via qPCR	Lva239swab13Oct	Dataset 1 Experiment A results data.csv	Dryad Digital Repository	doi:10.5061/dryad.t1p7c	https://doi.org/10.5061/dryad.t1p7c	naive	Greymare	Exposed to Bd	Greymare C	Skin mucus
Lva239swab20Oct	Swabs were collected weekly and pre-euthanasia to determine infection intensities via qPCR	Lva239swab20Oct	Dataset 1 Experiment A results data.csv	Dryad Digital Repository	doi:10.5061/dryad.t1p7c	https://doi.org/10.5061/dryad.t1p7c	naive	Greymare	Exposed to Bd	Greymare C	Skin mucus
Lva239swab27Oct	Swabs were collected weekly and pre-euthanasia to determine infection intensities via qPCR	Lva239swab27Oct	Dataset 1 Experiment A results data.csv	Dryad Digital Repository	doi:10.5061/dryad.t1p7c	https://doi.org/10.5061/dryad.t1p7c	naive	Greymare	Exposed to Bd	Greymare C	Skin mucus
Lva239swab03Nov	Swabs were collected weekly and pre-euthanasia to determine infection intensities via qPCR	Lva239swab03Nov	Dataset 1 Experiment A results data.csv	Dryad Digital Repository	doi:10.5061/dryad.t1p7c	https://doi.org/10.5061/dryad.t1p7c	naive	Greymare	Exposed to Bd	Greymare C	Skin mucus
Lva239swab10Nov	Swabs were collected weekly and pre-euthanasia to determine infection intensities via qPCR	Lva239swab10Nov	Dataset 1 Experiment A results data.csv	Dryad Digital Repository	doi:10.5061/dryad.t1p7c	https://doi.org/10.5061/dryad.t1p7c	naive	Greymare	Exposed to Bd	Greymare C	Skin mucus
Lva239swab17Nov	Swabs were collected weekly and pre-euthanasia to determine infection intensities via qPCR	Lva239swab17Nov	Dataset 1 Experiment A results data.csv	Dryad Digital Repository	doi:10.5061/dryad.t1p7c	https://doi.org/10.5061/dryad.t1p7c	naive	Greymare	Exposed to Bd	Greymare C	Skin mucus
Lva239swab24Nov	Swabs were collected weekly and pre-euthanasia to determine infection intensities via qPCR	Lva239swab24Nov	Dataset 1 Experiment A results data.csv	Dryad Digital Repository	doi:10.5061/dryad.t1p7c	https://doi.org/10.5061/dryad.t1p7c	naive	Greymare	Exposed to Bd	Greymare C	Skin mucus
Lva239swab01Dec	Swabs were collected weekly and pre-euthanasia to determine infection intensities via qPCR	Lva239swab01Dec	Dataset 1 Experiment A results data.csv	Dryad Digital Repository	doi:10.5061/dryad.t1p7c	https://doi.org/10.5061/dryad.t1p7c	naive	Greymare	Exposed to Bd	Greymare C	Skin mucus
Lva239swab08Dec	Swabs were collected weekly and pre-euthanasia to determine infection intensities via qPCR	Lva239swab08Dec	Dataset 1 Experiment A results data.csv	Dryad Digital Repository	doi:10.5061/dryad.t1p7c	https://doi.org/10.5061/dryad.t1p7c	naive	Greymare	Exposed to Bd	Greymare C	Skin mucus
Lva239swabAtDeath	Swabs were collected weekly and pre-euthanasia to determine infection intensities via qPCR	Lva239swabAtDeath	Dataset 1 Experiment A results data.csv	Dryad Digital Repository	doi:10.5061/dryad.t1p7c	https://doi.org/10.5061/dryad.t1p7c	naive	Greymare	Exposed to Bd	Greymare C	Skin mucus
Lva240swab06Oct	Swabs were collected weekly and pre-euthanasia to determine infection intensities via qPCR	Lva240swab06Oct	Dataset 1 Experiment A results data.csv	Dryad Digital Repository	doi:10.5061/dryad.t1p7c	https://doi.org/10.5061/dryad.t1p7c	exposed	Eucumbene	Exposed to Bd	Eucumbene C	Skin mucus
Lva240swab13Oct	Swabs were collected weekly and pre-euthanasia to determine infection intensities via qPCR	Lva240swab13Oct	Dataset 1 Experiment A results data.csv	Dryad Digital Repository	doi:10.5061/dryad.t1p7c	https://doi.org/10.5061/dryad.t1p7c	exposed	Eucumbene	Exposed to Bd	Eucumbene C	Skin mucus
Lva240swab20Oct	Swabs were collected weekly and pre-euthanasia to determine infection intensities via qPCR	Lva240swab20Oct	Dataset 1 Experiment A results data.csv	Dryad Digital Repository	doi:10.5061/dryad.t1p7c	https://doi.org/10.5061/dryad.t1p7c	exposed	Eucumbene	Exposed to Bd	Eucumbene C	Skin mucus
Lva240swabAtDeath	Swabs were collected weekly and pre-euthanasia to determine infection intensities via qPCR	Lva240swabAtDeath	Dataset 1 Experiment A results data.csv	Dryad Digital Repository	doi:10.5061/dryad.t1p7c	https://doi.org/10.5061/dryad.t1p7c	exposed	Eucumbene	Exposed to Bd	Eucumbene C	Skin mucus
Lva241swabAtDeath	Swabs were collected weekly and pre-euthanasia to determine infection intensities via qPCR	Lva241swabAtDeath	Dataset 1 Experiment A results data.csv	Dryad Digital Repository	doi:10.5061/dryad.t1p7c	https://doi.org/10.5061/dryad.t1p7c	exposed	Eucumbene	Exposed to Bd	Eucumbene A	Skin mucus
Lva242swab06Oct	Swabs were collected weekly and pre-euthanasia to determine infection intensities via qPCR	Lva242swab06Oct	Dataset 1 Experiment A results data.csv	Dryad Digital Repository	doi:10.5061/dryad.t1p7c	https://doi.org/10.5061/dryad.t1p7c	exposed	Eucumbene	Exposed to Bd	Eucumbene D	Skin mucus
Lva242swab13Oct	Swabs were collected weekly and pre-euthanasia to determine infection intensities via qPCR	Lva242swab13Oct	Dataset 1 Experiment A results data.csv	Dryad Digital Repository	doi:10.5061/dryad.t1p7c	https://doi.org/10.5061/dryad.t1p7c	exposed	Eucumbene	Exposed to Bd	Eucumbene D	Skin mucus
Lva242swabAtDeath	Swabs were collected weekly and pre-euthanasia to determine infection intensities via qPCR	Lva242swabAtDeath	Dataset 1 Experiment A results data.csv	Dryad Digital Repository	doi:10.5061/dryad.t1p7c	https://doi.org/10.5061/dryad.t1p7c	exposed	Eucumbene	Exposed to Bd	Eucumbene D	Skin mucus
Lva243swab06Oct	Swabs were collected weekly and pre-euthanasia to determine infection intensities via qPCR	Lva243swab06Oct	Dataset 1 Experiment A results data.csv	Dryad Digital Repository	doi:10.5061/dryad.t1p7c	https://doi.org/10.5061/dryad.t1p7c	exposed	Ogilvies	Exposed to Bd	Ogilvies C	Skin mucus
Lva243swab13Oct	Swabs were collected weekly and pre-euthanasia to determine infection intensities via qPCR	Lva243swab13Oct	Dataset 1 Experiment A results data.csv	Dryad Digital Repository	doi:10.5061/dryad.t1p7c	https://doi.org/10.5061/dryad.t1p7c	exposed	Ogilvies	Exposed to Bd	Ogilvies C	Skin mucus
Lva243swabAtDeath	Swabs were collected weekly and pre-euthanasia to determine infection intensities via qPCR	Lva243swabAtDeath	Dataset 1 Experiment A results data.csv	Dryad Digital Repository	doi:10.5061/dryad.t1p7c	https://doi.org/10.5061/dryad.t1p7c	exposed	Ogilvies	Exposed to Bd	Ogilvies C	Skin mucus
Lva244swab06Oct	Swabs were collected weekly and pre-euthanasia to determine infection intensities via qPCR	Lva244swab06Oct	Dataset 1 Experiment A results data.csv	Dryad Digital Repository	doi:10.5061/dryad.t1p7c	https://doi.org/10.5061/dryad.t1p7c	exposed	Kiandra	Exposed to Bd	Kiandra B	Skin mucus
Lva244swab13Oct	Swabs were collected weekly and pre-euthanasia to determine infection intensities via qPCR	Lva244swab13Oct	Dataset 1 Experiment A results data.csv	Dryad Digital Repository	doi:10.5061/dryad.t1p7c	https://doi.org/10.5061/dryad.t1p7c	exposed	Kiandra	Exposed to Bd	Kiandra B	Skin mucus
Lva244swab20Oct	Swabs were collected weekly and pre-euthanasia to determine infection intensities via qPCR	Lva244swab20Oct	Dataset 1 Experiment A results data.csv	Dryad Digital Repository	doi:10.5061/dryad.t1p7c	https://doi.org/10.5061/dryad.t1p7c	exposed	Kiandra	Exposed to Bd	Kiandra B	Skin mucus
Lva244swabAtDeath	Swabs were collected weekly and pre-euthanasia to determine infection intensities via qPCR	Lva244swabAtDeath	Dataset 1 Experiment A results data.csv	Dryad Digital Repository	doi:10.5061/dryad.t1p7c	https://doi.org/10.5061/dryad.t1p7c	exposed	Kiandra	Exposed to Bd	Kiandra B	Skin mucus
Lva245swabAtDeath	Swabs were collected weekly and pre-euthanasia to determine infection intensities via qPCR	Lva245swabAtDeath	Dataset 1 Experiment A results data.csv	Dryad Digital Repository	doi:10.5061/dryad.t1p7c	https://doi.org/10.5061/dryad.t1p7c	exposed	Kiandra	Exposed to Bd	Kiandra C	Skin mucus
Lva246swab06Oct	Swabs were collected weekly and pre-euthanasia to determine infection intensities via qPCR	Lva246swab06Oct	Dataset 1 Experiment A results data.csv	Dryad Digital Repository	doi:10.5061/dryad.t1p7c	https://doi.org/10.5061/dryad.t1p7c	exposed	Eucumbene	Exposed to Bd	Eucumbene C	Skin mucus
Lva246swab13Oct	Swabs were collected weekly and pre-euthanasia to determine infection intensities via qPCR	Lva246swab13Oct	Dataset 1 Experiment A results data.csv	Dryad Digital Repository	doi:10.5061/dryad.t1p7c	https://doi.org/10.5061/dryad.t1p7c	exposed	Eucumbene	Exposed to Bd	Eucumbene C	Skin mucus
Lva246swabAtDeath	Swabs were collected weekly and pre-euthanasia to determine infection intensities via qPCR	Lva246swabAtDeath	Dataset 1 Experiment A results data.csv	Dryad Digital Repository	doi:10.5061/dryad.t1p7c	https://doi.org/10.5061/dryad.t1p7c	exposed	Eucumbene	Exposed to Bd	Eucumbene C	Skin mucus
Lva247swabAtDeath	Swabs were collected weekly and pre-euthanasia to determine infection intensities via qPCR	Lva247swabAtDeath	Dataset 1 Experiment A results data.csv	Dryad Digital Repository	doi:10.5061/dryad.t1p7c	https://doi.org/10.5061/dryad.t1p7c	exposed	Kiandra	Exposed to Bd	Kiandra D	Skin mucus
Lva248swab06Oct	Swabs were collected weekly and pre-euthanasia to determine infection intensities via qPCR	Lva248swab06Oct	Dataset 1 Experiment A results data.csv	Dryad Digital Repository	doi:10.5061/dryad.t1p7c	https://doi.org/10.5061/dryad.t1p7c	exposed	Ogilvies	Exposed to Bd	Ogilvies B	Skin mucus
Lva248swab13Oct	Swabs were collected weekly and pre-euthanasia to determine infection intensities via qPCR	Lva248swab13Oct	Dataset 1 Experiment A results data.csv	Dryad Digital Repository	doi:10.5061/dryad.t1p7c	https://doi.org/10.5061/dryad.t1p7c	exposed	Ogilvies	Exposed to Bd	Ogilvies B	Skin mucus
Lva248swabAtDeath	Swabs were collected weekly and pre-euthanasia to determine infection intensities via qPCR	Lva248swabAtDeath	Dataset 1 Experiment A results data.csv	Dryad Digital Repository	doi:10.5061/dryad.t1p7c	https://doi.org/10.5061/dryad.t1p7c	exposed	Ogilvies	Exposed to Bd	Ogilvies B	Skin mucus
Lva249swabAtDeath	Swabs were collected weekly and pre-euthanasia to determine infection intensities via qPCR	Lva249swabAtDeath	Dataset 1 Experiment A results data.csv	Dryad Digital Repository	doi:10.5061/dryad.t1p7c	https://doi.org/10.5061/dryad.t1p7c	exposed	Kiandra	Exposed to Bd	Kiandra D	Skin mucus
Lva250swab06Oct	Swabs were collected weekly and pre-euthanasia to determine infection intensities via qPCR	Lva250swab06Oct	Dataset 1 Experiment A results data.csv	Dryad Digital Repository	doi:10.5061/dryad.t1p7c	https://doi.org/10.5061/dryad.t1p7c	exposed	Kiandra	Exposed to Bd	Kiandra C	Skin mucus
Lva250swab13Oct	Swabs were collected weekly and pre-euthanasia to determine infection intensities via qPCR	Lva250swab13Oct	Dataset 1 Experiment A results data.csv	Dryad Digital Repository	doi:10.5061/dryad.t1p7c	https://doi.org/10.5061/dryad.t1p7c	exposed	Kiandra	Exposed to Bd	Kiandra C	Skin mucus
Lva250swab20Oct	Swabs were collected weekly and pre-euthanasia to determine infection intensities via qPCR	Lva250swab20Oct	Dataset 1 Experiment A results data.csv	Dryad Digital Repository	doi:10.5061/dryad.t1p7c	https://doi.org/10.5061/dryad.t1p7c	exposed	Kiandra	Exposed to Bd	Kiandra C	Skin mucus
Lva250swabAtDeath	Swabs were collected weekly and pre-euthanasia to determine infection intensities via qPCR	Lva250swabAtDeath	Dataset 1 Experiment A results data.csv	Dryad Digital Repository	doi:10.5061/dryad.t1p7c	https://doi.org/10.5061/dryad.t1p7c	exposed	Kiandra	Exposed to Bd	Kiandra C	Skin mucus
Lva251swabAtDeath	Swabs were collected weekly and pre-euthanasia to determine infection intensities via qPCR	Lva251swabAtDeath	Dataset 1 Experiment A results data.csv	Dryad Digital Repository	doi:10.5061/dryad.t1p7c	https://doi.org/10.5061/dryad.t1p7c	exposed	Kiandra	Exposed to Bd	Kiandra D	Skin mucus
Lva252swab06Oct	Swabs were collected weekly and pre-euthanasia to determine infection intensities via qPCR	Lva252swab06Oct	Dataset 1 Experiment A results data.csv	Dryad Digital Repository	doi:10.5061/dryad.t1p7c	https://doi.org/10.5061/dryad.t1p7c	exposed	Ogilvies	Exposed to Bd	Ogilvies C	Skin mucus
Lva252swab13Oct	Swabs were collected weekly and pre-euthanasia to determine infection intensities via qPCR	Lva252swab13Oct	Dataset 1 Experiment A results data.csv	Dryad Digital Repository	doi:10.5061/dryad.t1p7c	https://doi.org/10.5061/dryad.t1p7c	exposed	Ogilvies	Exposed to Bd	Ogilvies C	Skin mucus
Lva252swabAtDeath	Swabs were collected weekly and pre-euthanasia to determine infection intensities via qPCR	Lva252swabAtDeath	Dataset 1 Experiment A results data.csv	Dryad Digital Repository	doi:10.5061/dryad.t1p7c	https://doi.org/10.5061/dryad.t1p7c	exposed	Ogilvies	Exposed to Bd	Ogilvies C	Skin mucus
Lva253swabAtDeath	Swabs were collected weekly and pre-euthanasia to determine infection intensities via qPCR	Lva253swabAtDeath	Dataset 1 Experiment A results data.csv	Dryad Digital Repository	doi:10.5061/dryad.t1p7c	https://doi.org/10.5061/dryad.t1p7c	naive	Greymare	Exposed to Bd	Greymare D	Skin mucus
Lva254swab06Oct	Swabs were collected weekly and pre-euthanasia to determine infection intensities via qPCR	Lva254swab06Oct	Dataset 1 Experiment A results data.csv	Dryad Digital Repository	doi:10.5061/dryad.t1p7c	https://doi.org/10.5061/dryad.t1p7c	exposed	Ogilvies	Exposed to Bd	Ogilvies B	Skin mucus
Lva254swab13Oct	Swabs were collected weekly and pre-euthanasia to determine infection intensities via qPCR	Lva254swab13Oct	Dataset 1 Experiment A results data.csv	Dryad Digital Repository	doi:10.5061/dryad.t1p7c	https://doi.org/10.5061/dryad.t1p7c	exposed	Ogilvies	Exposed to Bd	Ogilvies B	Skin mucus
Lva254swabAtDeath	Swabs were collected weekly and pre-euthanasia to determine infection intensities via qPCR	Lva254swabAtDeath	Dataset 1 Experiment A results data.csv	Dryad Digital Repository	doi:10.5061/dryad.t1p7c	https://doi.org/10.5061/dryad.t1p7c	exposed	Ogilvies	Exposed to Bd	Ogilvies B	Skin mucus
Lva255swabAtDeath	Swabs were collected weekly and pre-euthanasia to determine infection intensities via qPCR	Lva255swabAtDeath	Dataset 1 Experiment A results data.csv	Dryad Digital Repository	doi:10.5061/dryad.t1p7c	https://doi.org/10.5061/dryad.t1p7c	exposed	Ogilvies	Sham exposed	Ogilvies B	Skin mucus
Lva257swab06Oct	Swabs were collected weekly and pre-euthanasia to determine infection intensities via qPCR	Lva257swab06Oct	Dataset 1 Experiment A results data.csv	Dryad Digital Repository	doi:10.5061/dryad.t1p7c	https://doi.org/10.5061/dryad.t1p7c	exposed	Ogilvies	Exposed to Bd	Ogilvies B	Skin mucus
Lva257swab13Oct	Swabs were collected weekly and pre-euthanasia to determine infection intensities via qPCR	Lva257swab13Oct	Dataset 1 Experiment A results data.csv	Dryad Digital Repository	doi:10.5061/dryad.t1p7c	https://doi.org/10.5061/dryad.t1p7c	exposed	Ogilvies	Exposed to Bd	Ogilvies B	Skin mucus
Lva257swabAtDeath	Swabs were collected weekly and pre-euthanasia to determine infection intensities via qPCR	Lva257swabAtDeath	Dataset 1 Experiment A results data.csv	Dryad Digital Repository	doi:10.5061/dryad.t1p7c	https://doi.org/10.5061/dryad.t1p7c	exposed	Ogilvies	Exposed to Bd	Ogilvies B	Skin mucus
Lva258swabAtDeath	Swabs were collected weekly and pre-euthanasia to determine infection intensities via qPCR	Lva258swabAtDeath	Dataset 1 Experiment A results data.csv	Dryad Digital Repository	doi:10.5061/dryad.t1p7c	https://doi.org/10.5061/dryad.t1p7c	exposed	Ogilvies	Exposed to Bd	Ogilvies A	Skin mucus
Lva259swabAtDeath	Swabs were collected weekly and pre-euthanasia to determine infection intensities via qPCR	Lva259swabAtDeath	Dataset 1 Experiment A results data.csv	Dryad Digital Repository	doi:10.5061/dryad.t1p7c	https://doi.org/10.5061/dryad.t1p7c	naive	Greymare	Exposed to Bd	Greymare B	Skin mucus
Lva260swab06Oct	Swabs were collected weekly and pre-euthanasia to determine infection intensities via qPCR	Lva260swab06Oct	Dataset 1 Experiment A results data.csv	Dryad Digital Repository	doi:10.5061/dryad.t1p7c	https://doi.org/10.5061/dryad.t1p7c	exposed	Kiandra	Exposed to Bd	Kiandra B	Skin mucus
Lva260swab13Oct	Swabs were collected weekly and pre-euthanasia to determine infection intensities via qPCR	Lva260swab13Oct	Dataset 1 Experiment A results data.csv	Dryad Digital Repository	doi:10.5061/dryad.t1p7c	https://doi.org/10.5061/dryad.t1p7c	exposed	Kiandra	Exposed to Bd	Kiandra B	Skin mucus
Lva260swabAtDeath	Swabs were collected weekly and pre-euthanasia to determine infection intensities via qPCR	Lva260swabAtDeath	Dataset 1 Experiment A results data.csv	Dryad Digital Repository	doi:10.5061/dryad.t1p7c	https://doi.org/10.5061/dryad.t1p7c	exposed	Kiandra	Exposed to Bd	Kiandra B	Skin mucus
Lva261swab06Oct	Swabs were collected weekly and pre-euthanasia to determine infection intensities via qPCR	Lva261swab06Oct	Dataset 1 Experiment A results data.csv	Dryad Digital Repository	doi:10.5061/dryad.t1p7c	https://doi.org/10.5061/dryad.t1p7c	exposed	Ogilvies	Exposed to Bd	Ogilvies B	Skin mucus
Lva261swab13Oct	Swabs were collected weekly and pre-euthanasia to determine infection intensities via qPCR	Lva261swab13Oct	Dataset 1 Experiment A results data.csv	Dryad Digital Repository	doi:10.5061/dryad.t1p7c	https://doi.org/10.5061/dryad.t1p7c	exposed	Ogilvies	Exposed to Bd	Ogilvies B	Skin mucus
Lva261swab20Oct	Swabs were collected weekly and pre-euthanasia to determine infection intensities via qPCR	Lva261swab20Oct	Dataset 1 Experiment A results data.csv	Dryad Digital Repository	doi:10.5061/dryad.t1p7c	https://doi.org/10.5061/dryad.t1p7c	exposed	Ogilvies	Exposed to Bd	Ogilvies B	Skin mucus
Lva261swabAtDeath	Swabs were collected weekly and pre-euthanasia to determine infection intensities via qPCR	Lva261swabAtDeath	Dataset 1 Experiment A results data.csv	Dryad Digital Repository	doi:10.5061/dryad.t1p7c	https://doi.org/10.5061/dryad.t1p7c	exposed	Ogilvies	Exposed to Bd	Ogilvies B	Skin mucus
Lva262swab06Oct	Swabs were collected weekly and pre-euthanasia to determine infection intensities via qPCR	Lva262swab06Oct	Dataset 1 Experiment A results data.csv	Dryad Digital Repository	doi:10.5061/dryad.t1p7c	https://doi.org/10.5061/dryad.t1p7c	exposed	Eucumbene	Exposed to Bd	Eucumbene B	Skin mucus
Lva262swab13Oct	Swabs were collected weekly and pre-euthanasia to determine infection intensities via qPCR	Lva262swab13Oct	Dataset 1 Experiment A results data.csv	Dryad Digital Repository	doi:10.5061/dryad.t1p7c	https://doi.org/10.5061/dryad.t1p7c	exposed	Eucumbene	Exposed to Bd	Eucumbene B	Skin mucus
Lva262swabAtDeath	Swabs were collected weekly and pre-euthanasia to determine infection intensities via qPCR	Lva262swabAtDeath	Dataset 1 Experiment A results data.csv	Dryad Digital Repository	doi:10.5061/dryad.t1p7c	https://doi.org/10.5061/dryad.t1p7c	exposed	Eucumbene	Exposed to Bd	Eucumbene B	Skin mucus
Lva263swabAtDeath	Swabs were collected weekly and pre-euthanasia to determine infection intensities via qPCR	Lva263swabAtDeath	Dataset 1 Experiment A results data.csv	Dryad Digital Repository	doi:10.5061/dryad.t1p7c	https://doi.org/10.5061/dryad.t1p7c	exposed	Ogilvies	Exposed to Bd	Ogilvies A	Skin mucus
Lva264swab06Oct	Swabs were collected weekly and pre-euthanasia to determine infection intensities via qPCR	Lva264swab06Oct	Dataset 1 Experiment A results data.csv	Dryad Digital Repository	doi:10.5061/dryad.t1p7c	https://doi.org/10.5061/dryad.t1p7c	exposed	Eucumbene	Exposed to Bd	Eucumbene B	Skin mucus
Lva264swab13Oct	Swabs were collected weekly and pre-euthanasia to determine infection intensities via qPCR	Lva264swab13Oct	Dataset 1 Experiment A results data.csv	Dryad Digital Repository	doi:10.5061/dryad.t1p7c	https://doi.org/10.5061/dryad.t1p7c	exposed	Eucumbene	Exposed to Bd	Eucumbene B	Skin mucus
Lva264swab20Oct	Swabs were collected weekly and pre-euthanasia to determine infection intensities via qPCR	Lva264swab20Oct	Dataset 1 Experiment A results data.csv	Dryad Digital Repository	doi:10.5061/dryad.t1p7c	https://doi.org/10.5061/dryad.t1p7c	exposed	Eucumbene	Exposed to Bd	Eucumbene B	Skin mucus
Lva264swabAtDeath	Swabs were collected weekly and pre-euthanasia to determine infection intensities via qPCR	Lva264swabAtDeath	Dataset 1 Experiment A results data.csv	Dryad Digital Repository	doi:10.5061/dryad.t1p7c	https://doi.org/10.5061/dryad.t1p7c	exposed	Eucumbene	Exposed to Bd	Eucumbene B	Skin mucus
Lva265swab06Oct	Swabs were collected weekly and pre-euthanasia to determine infection intensities via qPCR	Lva265swab06Oct	Dataset 1 Experiment A results data.csv	Dryad Digital Repository	doi:10.5061/dryad.t1p7c	https://doi.org/10.5061/dryad.t1p7c	naive	Greymare	Exposed to Bd	Greymare C	Skin mucus
Lva265swab13Oct	Swabs were collected weekly and pre-euthanasia to determine infection intensities via qPCR	Lva265swab13Oct	Dataset 1 Experiment A results data.csv	Dryad Digital Repository	doi:10.5061/dryad.t1p7c	https://doi.org/10.5061/dryad.t1p7c	naive	Greymare	Exposed to Bd	Greymare C	Skin mucus
Lva265swabAtDeath	Swabs were collected weekly and pre-euthanasia to determine infection intensities via qPCR	Lva265swabAtDeath	Dataset 1 Experiment A results data.csv	Dryad Digital Repository	doi:10.5061/dryad.t1p7c	https://doi.org/10.5061/dryad.t1p7c	naive	Greymare	Exposed to Bd	Greymare C	Skin mucus
Lva266swabAtDeath	Swabs were collected weekly and pre-euthanasia to determine infection intensities via qPCR	Lva266swabAtDeath	Dataset 1 Experiment A results data.csv	Dryad Digital Repository	doi:10.5061/dryad.t1p7c	https://doi.org/10.5061/dryad.t1p7c	exposed	Kiandra	Exposed to Bd	Kiandra B	Skin mucus
Lva267swabAtDeath	Swabs were collected weekly and pre-euthanasia to determine infection intensities via qPCR	Lva267swabAtDeath	Dataset 1 Experiment A results data.csv	Dryad Digital Repository	doi:10.5061/dryad.t1p7c	https://doi.org/10.5061/dryad.t1p7c	exposed	Kiandra	Sham exposed	Kiandra B	Skin mucus
Lva268swabAtDeath	Swabs were collected weekly and pre-euthanasia to determine infection intensities via qPCR	Lva268swabAtDeath	Dataset 1 Experiment A results data.csv	Dryad Digital Repository	doi:10.5061/dryad.t1p7c	https://doi.org/10.5061/dryad.t1p7c	exposed	Eucumbene	Exposed to Bd	Eucumbene A	Skin mucus
Lva269swabAtDeath	Swabs were collected weekly and pre-euthanasia to determine infection intensities via qPCR	Lva269swabAtDeath	Dataset 1 Experiment A results data.csv	Dryad Digital Repository	doi:10.5061/dryad.t1p7c	https://doi.org/10.5061/dryad.t1p7c	exposed	Eucumbene	Exposed to Bd	Eucumbene D	Skin mucus
Lva270swabAtDeath	Swabs were collected weekly and pre-euthanasia to determine infection intensities via qPCR	Lva270swabAtDeath	Dataset 1 Experiment A results data.csv	Dryad Digital Repository	doi:10.5061/dryad.t1p7c	https://doi.org/10.5061/dryad.t1p7c	exposed	Eucumbene	Exposed to Bd	Eucumbene D	Skin mucus
Lva271swabAtDeath	Swabs were collected weekly and pre-euthanasia to determine infection intensities via qPCR	Lva271swabAtDeath	Dataset 1 Experiment A results data.csv	Dryad Digital Repository	doi:10.5061/dryad.t1p7c	https://doi.org/10.5061/dryad.t1p7c	naive	Greymare	Sham exposed	Greymare C	Skin mucus
Lva272swab06Oct	Swabs were collected weekly and pre-euthanasia to determine infection intensities via qPCR	Lva272swab06Oct	Dataset 1 Experiment A results data.csv	Dryad Digital Repository	doi:10.5061/dryad.t1p7c	https://doi.org/10.5061/dryad.t1p7c	exposed	Eucumbene	Exposed to Bd	Eucumbene C	Skin mucus
Lva272swab13Oct	Swabs were collected weekly and pre-euthanasia to determine infection intensities via qPCR	Lva272swab13Oct	Dataset 1 Experiment A results data.csv	Dryad Digital Repository	doi:10.5061/dryad.t1p7c	https://doi.org/10.5061/dryad.t1p7c	exposed	Eucumbene	Exposed to Bd	Eucumbene C	Skin mucus
Lva272swab20Oct	Swabs were collected weekly and pre-euthanasia to determine infection intensities via qPCR	Lva272swab20Oct	Dataset 1 Experiment A results data.csv	Dryad Digital Repository	doi:10.5061/dryad.t1p7c	https://doi.org/10.5061/dryad.t1p7c	exposed	Eucumbene	Exposed to Bd	Eucumbene C	Skin mucus
Lva272swabAtDeath	Swabs were collected weekly and pre-euthanasia to determine infection intensities via qPCR	Lva272swabAtDeath	Dataset 1 Experiment A results data.csv	Dryad Digital Repository	doi:10.5061/dryad.t1p7c	https://doi.org/10.5061/dryad.t1p7c	exposed	Eucumbene	Exposed to Bd	Eucumbene C	Skin mucus
Lva273swabAtDeath	Swabs were collected weekly and pre-euthanasia to determine infection intensities via qPCR	Lva273swabAtDeath	Dataset 1 Experiment A results data.csv	Dryad Digital Repository	doi:10.5061/dryad.t1p7c	https://doi.org/10.5061/dryad.t1p7c	exposed	Kiandra	Exposed to Bd	Kiandra A	Skin mucus
Lva274swabAtDeath	Swabs were collected weekly and pre-euthanasia to determine infection intensities via qPCR	Lva274swabAtDeath	Dataset 1 Experiment A results data.csv	Dryad Digital Repository	doi:10.5061/dryad.t1p7c	https://doi.org/10.5061/dryad.t1p7c	exposed	Eucumbene	Exposed to Bd	Eucumbene C	Skin mucus
Lva276swabAtDeath	Swabs were collected weekly and pre-euthanasia to determine infection intensities via qPCR	Lva276swabAtDeath	Dataset 1 Experiment A results data.csv	Dryad Digital Repository	doi:10.5061/dryad.t1p7c	https://doi.org/10.5061/dryad.t1p7c	naive	Greymare	Sham exposed	Greymare C	Skin mucus
Lva277swab06Oct	Swabs were collected weekly and pre-euthanasia to determine infection intensities via qPCR	Lva277swab06Oct	Dataset 1 Experiment A results data.csv	Dryad Digital Repository	doi:10.5061/dryad.t1p7c	https://doi.org/10.5061/dryad.t1p7c	exposed	Kiandra	Exposed to Bd	Kiandra D	Skin mucus
Lva277swab13Oct	Swabs were collected weekly and pre-euthanasia to determine infection intensities via qPCR	Lva277swab13Oct	Dataset 1 Experiment A results data.csv	Dryad Digital Repository	doi:10.5061/dryad.t1p7c	https://doi.org/10.5061/dryad.t1p7c	exposed	Kiandra	Exposed to Bd	Kiandra D	Skin mucus
Lva277swabAtDeath	Swabs were collected weekly and pre-euthanasia to determine infection intensities via qPCR	Lva277swabAtDeath	Dataset 1 Experiment A results data.csv	Dryad Digital Repository	doi:10.5061/dryad.t1p7c	https://doi.org/10.5061/dryad.t1p7c	exposed	Kiandra	Exposed to Bd	Kiandra D	Skin mucus
Lva278swab06Oct	Swabs were collected weekly and pre-euthanasia to determine infection intensities via qPCR	Lva278swab06Oct	Dataset 1 Experiment A results data.csv	Dryad Digital Repository	doi:10.5061/dryad.t1p7c	https://doi.org/10.5061/dryad.t1p7c	naive	Greymare	Exposed to Bd	Greymare A	Skin mucus
Lva278swabAtDeath	Swabs were collected weekly and pre-euthanasia to determine infection intensities via qPCR	Lva278swabAtDeath	Dataset 1 Experiment A results data.csv	Dryad Digital Repository	doi:10.5061/dryad.t1p7c	https://doi.org/10.5061/dryad.t1p7c	naive	Greymare	Exposed to Bd	Greymare A	Skin mucus
Lva279swabAtDeath	Swabs were collected weekly and pre-euthanasia to determine infection intensities via qPCR	Lva279swabAtDeath	Dataset 1 Experiment A results data.csv	Dryad Digital Repository	doi:10.5061/dryad.t1p7c	https://doi.org/10.5061/dryad.t1p7c	exposed	Eucumbene	Exposed to Bd	Eucumbene D	Skin mucus
Lva281swab06Oct	Swabs were collected weekly and pre-euthanasia to determine infection intensities via qPCR	Lva281swab06Oct	Dataset 1 Experiment A results data.csv	Dryad Digital Repository	doi:10.5061/dryad.t1p7c	https://doi.org/10.5061/dryad.t1p7c	exposed	Ogilvies	Exposed to Bd	Ogilvies B	Skin mucus
Lva281swab13Oct	Swabs were collected weekly and pre-euthanasia to determine infection intensities via qPCR	Lva281swab13Oct	Dataset 1 Experiment A results data.csv	Dryad Digital Repository	doi:10.5061/dryad.t1p7c	https://doi.org/10.5061/dryad.t1p7c	exposed	Ogilvies	Exposed to Bd	Ogilvies B	Skin mucus
Lva281swabAtDeath	Swabs were collected weekly and pre-euthanasia to determine infection intensities via qPCR	Lva281swabAtDeath	Dataset 1 Experiment A results data.csv	Dryad Digital Repository	doi:10.5061/dryad.t1p7c	https://doi.org/10.5061/dryad.t1p7c	exposed	Ogilvies	Exposed to Bd	Ogilvies B	Skin mucus
Lva282swabAtDeath	Swabs were collected weekly and pre-euthanasia to determine infection intensities via qPCR	Lva282swabAtDeath	Dataset 1 Experiment A results data.csv	Dryad Digital Repository	doi:10.5061/dryad.t1p7c	https://doi.org/10.5061/dryad.t1p7c	exposed	Ogilvies	Sham exposed	Ogilvies B	Skin mucus
Lva284swab06Oct	Swabs were collected weekly and pre-euthanasia to determine infection intensities via qPCR	Lva284swab06Oct	Dataset 1 Experiment A results data.csv	Dryad Digital Repository	doi:10.5061/dryad.t1p7c	https://doi.org/10.5061/dryad.t1p7c	exposed	Ogilvies	Exposed to Bd	Ogilvies A	Skin mucus
Lva284swabAtDeath	Swabs were collected weekly and pre-euthanasia to determine infection intensities via qPCR	Lva284swabAtDeath	Dataset 1 Experiment A results data.csv	Dryad Digital Repository	doi:10.5061/dryad.t1p7c	https://doi.org/10.5061/dryad.t1p7c	exposed	Ogilvies	Exposed to Bd	Ogilvies A	Skin mucus
Lva285swabAtDeath	Swabs were collected weekly and pre-euthanasia to determine infection intensities via qPCR	Lva285swabAtDeath	Dataset 1 Experiment A results data.csv	Dryad Digital Repository	doi:10.5061/dryad.t1p7c	https://doi.org/10.5061/dryad.t1p7c	exposed	Eucumbene	Exposed to Bd	Eucumbene A	Skin mucus
Lva286swab06Oct	Swabs were collected weekly and pre-euthanasia to determine infection intensities via qPCR	Lva286swab06Oct	Dataset 1 Experiment A results data.csv	Dryad Digital Repository	doi:10.5061/dryad.t1p7c	https://doi.org/10.5061/dryad.t1p7c	exposed	Ogilvies	Exposed to Bd	Ogilvies B	Skin mucus
Lva286swab13Oct	Swabs were collected weekly and pre-euthanasia to determine infection intensities via qPCR	Lva286swab13Oct	Dataset 1 Experiment A results data.csv	Dryad Digital Repository	doi:10.5061/dryad.t1p7c	https://doi.org/10.5061/dryad.t1p7c	exposed	Ogilvies	Exposed to Bd	Ogilvies B	Skin mucus
Lva286swabAtDeath	Swabs were collected weekly and pre-euthanasia to determine infection intensities via qPCR	Lva286swabAtDeath	Dataset 1 Experiment A results data.csv	Dryad Digital Repository	doi:10.5061/dryad.t1p7c	https://doi.org/10.5061/dryad.t1p7c	exposed	Ogilvies	Exposed to Bd	Ogilvies B	Skin mucus
Lva287swab06Oct	Swabs were collected weekly and pre-euthanasia to determine infection intensities via qPCR	Lva287swab06Oct	Dataset 1 Experiment A results data.csv	Dryad Digital Repository	doi:10.5061/dryad.t1p7c	https://doi.org/10.5061/dryad.t1p7c	naive	Greymare	Exposed to Bd	Greymare C	Skin mucus
Lva287swab13Oct	Swabs were collected weekly and pre-euthanasia to determine infection intensities via qPCR	Lva287swab13Oct	Dataset 1 Experiment A results data.csv	Dryad Digital Repository	doi:10.5061/dryad.t1p7c	https://doi.org/10.5061/dryad.t1p7c	naive	Greymare	Exposed to Bd	Greymare C	Skin mucus
Lva287swab20Oct	Swabs were collected weekly and pre-euthanasia to determine infection intensities via qPCR	Lva287swab20Oct	Dataset 1 Experiment A results data.csv	Dryad Digital Repository	doi:10.5061/dryad.t1p7c	https://doi.org/10.5061/dryad.t1p7c	naive	Greymare	Exposed to Bd	Greymare C	Skin mucus
Lva287swabAtDeath	Swabs were collected weekly and pre-euthanasia to determine infection intensities via qPCR	Lva287swabAtDeath	Dataset 1 Experiment A results data.csv	Dryad Digital Repository	doi:10.5061/dryad.t1p7c	https://doi.org/10.5061/dryad.t1p7c	naive	Greymare	Exposed to Bd	Greymare C	Skin mucus
Lva288swab06Oct	Swabs were collected weekly and pre-euthanasia to determine infection intensities via qPCR	Lva288swab06Oct	Dataset 1 Experiment A results data.csv	Dryad Digital Repository	doi:10.5061/dryad.t1p7c	https://doi.org/10.5061/dryad.t1p7c	exposed	Ogilvies	Exposed to Bd	Ogilvies B	Skin mucus
Lva288swabAtDeath	Swabs were collected weekly and pre-euthanasia to determine infection intensities via qPCR	Lva288swabAtDeath	Dataset 1 Experiment A results data.csv	Dryad Digital Repository	doi:10.5061/dryad.t1p7c	https://doi.org/10.5061/dryad.t1p7c	exposed	Ogilvies	Exposed to Bd	Ogilvies B	Skin mucus
Lva289swab06Oct	Swabs were collected weekly and pre-euthanasia to determine infection intensities via qPCR	Lva289swab06Oct	Dataset 1 Experiment A results data.csv	Dryad Digital Repository	doi:10.5061/dryad.t1p7c	https://doi.org/10.5061/dryad.t1p7c	exposed	Eucumbene	Exposed to Bd	Eucumbene B	Skin mucus
Lva289swab13Oct	Swabs were collected weekly and pre-euthanasia to determine infection intensities via qPCR	Lva289swab13Oct	Dataset 1 Experiment A results data.csv	Dryad Digital Repository	doi:10.5061/dryad.t1p7c	https://doi.org/10.5061/dryad.t1p7c	exposed	Eucumbene	Exposed to Bd	Eucumbene B	Skin mucus
Lva289swab20Oct	Swabs were collected weekly and pre-euthanasia to determine infection intensities via qPCR	Lva289swab20Oct	Dataset 1 Experiment A results data.csv	Dryad Digital Repository	doi:10.5061/dryad.t1p7c	https://doi.org/10.5061/dryad.t1p7c	exposed	Eucumbene	Exposed to Bd	Eucumbene B	Skin mucus
Lva289swabAtDeath	Swabs were collected weekly and pre-euthanasia to determine infection intensities via qPCR	Lva289swabAtDeath	Dataset 1 Experiment A results data.csv	Dryad Digital Repository	doi:10.5061/dryad.t1p7c	https://doi.org/10.5061/dryad.t1p7c	exposed	Eucumbene	Exposed to Bd	Eucumbene B	Skin mucus
Lva290swabAtDeath	Swabs were collected weekly and pre-euthanasia to determine infection intensities via qPCR	Lva290swabAtDeath	Dataset 1 Experiment A results data.csv	Dryad Digital Repository	doi:10.5061/dryad.t1p7c	https://doi.org/10.5061/dryad.t1p7c	naive	Greymare	Exposed to Bd	Greymare C	Skin mucus
Lva293swabAtDeath	Swabs were collected weekly and pre-euthanasia to determine infection intensities via qPCR	Lva293swabAtDeath	Dataset 1 Experiment A results data.csv	Dryad Digital Repository	doi:10.5061/dryad.t1p7c	https://doi.org/10.5061/dryad.t1p7c	exposed	Eucumbene	Exposed to Bd	Eucumbene D	Skin mucus
Lva294swabAtDeath	Swabs were collected weekly and pre-euthanasia to determine infection intensities via qPCR	Lva294swabAtDeath	Dataset 1 Experiment A results data.csv	Dryad Digital Repository	doi:10.5061/dryad.t1p7c	https://doi.org/10.5061/dryad.t1p7c	exposed	Kiandra	Exposed to Bd	Kiandra A	Skin mucus
Lva295swabAtDeath	Swabs were collected weekly and pre-euthanasia to determine infection intensities via qPCR	Lva295swabAtDeath	Dataset 1 Experiment A results data.csv	Dryad Digital Repository	doi:10.5061/dryad.t1p7c	https://doi.org/10.5061/dryad.t1p7c	exposed	Ogilvies	Exposed to Bd	Ogilvies A	Skin mucus
Lva296swabAtDeath	Swabs were collected weekly and pre-euthanasia to determine infection intensities via qPCR	Lva296swabAtDeath	Dataset 1 Experiment A results data.csv	Dryad Digital Repository	doi:10.5061/dryad.t1p7c	https://doi.org/10.5061/dryad.t1p7c	exposed	Eucumbene	Exposed to Bd	Eucumbene A	Skin mucus
Lva297swab06Oct	Swabs were collected weekly and pre-euthanasia to determine infection intensities via qPCR	Lva297swab06Oct	Dataset 1 Experiment A results data.csv	Dryad Digital Repository	doi:10.5061/dryad.t1p7c	https://doi.org/10.5061/dryad.t1p7c	exposed	Kiandra	Exposed to Bd	Kiandra C	Skin mucus
Lva297swab13Oct	Swabs were collected weekly and pre-euthanasia to determine infection intensities via qPCR	Lva297swab13Oct	Dataset 1 Experiment A results data.csv	Dryad Digital Repository	doi:10.5061/dryad.t1p7c	https://doi.org/10.5061/dryad.t1p7c	exposed	Kiandra	Exposed to Bd	Kiandra C	Skin mucus
Lva297swab20Oct	Swabs were collected weekly and pre-euthanasia to determine infection intensities via qPCR	Lva297swab20Oct	Dataset 1 Experiment A results data.csv	Dryad Digital Repository	doi:10.5061/dryad.t1p7c	https://doi.org/10.5061/dryad.t1p7c	exposed	Kiandra	Exposed to Bd	Kiandra C	Skin mucus
Lva297swab27Oct	Swabs were collected weekly and pre-euthanasia to determine infection intensities via qPCR	Lva297swab27Oct	Dataset 1 Experiment A results data.csv	Dryad Digital Repository	doi:10.5061/dryad.t1p7c	https://doi.org/10.5061/dryad.t1p7c	exposed	Kiandra	Exposed to Bd	Kiandra C	Skin mucus
Lva297swabAtDeath	Swabs were collected weekly and pre-euthanasia to determine infection intensities via qPCR	Lva297swabAtDeath	Dataset 1 Experiment A results data.csv	Dryad Digital Repository	doi:10.5061/dryad.t1p7c	https://doi.org/10.5061/dryad.t1p7c	exposed	Kiandra	Exposed to Bd	Kiandra C	Skin mucus
Lva298swabAtDeath	Swabs were collected weekly and pre-euthanasia to determine infection intensities via qPCR	Lva298swabAtDeath	Dataset 1 Experiment A results data.csv	Dryad Digital Repository	doi:10.5061/dryad.t1p7c	https://doi.org/10.5061/dryad.t1p7c	exposed	Eucumbene	Exposed to Bd	Eucumbene C	Skin mucus
Lva299swabAtDeath	Swabs were collected weekly and pre-euthanasia to determine infection intensities via qPCR	Lva299swabAtDeath	Dataset 1 Experiment A results data.csv	Dryad Digital Repository	doi:10.5061/dryad.t1p7c	https://doi.org/10.5061/dryad.t1p7c	exposed	Eucumbene	Sham exposed	Eucumbene C	Skin mucus
Lva300swab06Oct	Swabs were collected weekly and pre-euthanasia to determine infection intensities via qPCR	Lva300swab06Oct	Dataset 1 Experiment A results data.csv	Dryad Digital Repository	doi:10.5061/dryad.t1p7c	https://doi.org/10.5061/dryad.t1p7c	exposed	Kiandra	Exposed to Bd	Kiandra B	Skin mucus
Lva300swab13Oct	Swabs were collected weekly and pre-euthanasia to determine infection intensities via qPCR	Lva300swab13Oct	Dataset 1 Experiment A results data.csv	Dryad Digital Repository	doi:10.5061/dryad.t1p7c	https://doi.org/10.5061/dryad.t1p7c	exposed	Kiandra	Exposed to Bd	Kiandra B	Skin mucus
Lva300swab20Oct	Swabs were collected weekly and pre-euthanasia to determine infection intensities via qPCR	Lva300swab20Oct	Dataset 1 Experiment A results data.csv	Dryad Digital Repository	doi:10.5061/dryad.t1p7c	https://doi.org/10.5061/dryad.t1p7c	exposed	Kiandra	Exposed to Bd	Kiandra B	Skin mucus
Lva300swab27Oct	Swabs were collected weekly and pre-euthanasia to determine infection intensities via qPCR	Lva300swab27Oct	Dataset 1 Experiment A results data.csv	Dryad Digital Repository	doi:10.5061/dryad.t1p7c	https://doi.org/10.5061/dryad.t1p7c	exposed	Kiandra	Exposed to Bd	Kiandra B	Skin mucus
Lva300swabAtDeath	Swabs were collected weekly and pre-euthanasia to determine infection intensities via qPCR	Lva300swabAtDeath	Dataset 1 Experiment A results data.csv	Dryad Digital Repository	doi:10.5061/dryad.t1p7c	https://doi.org/10.5061/dryad.t1p7c	exposed	Kiandra	Exposed to Bd	Kiandra B	Skin mucus
Lva301swab06Oct	Swabs were collected weekly and pre-euthanasia to determine infection intensities via qPCR	Lva301swab06Oct	Dataset 1 Experiment A results data.csv	Dryad Digital Repository	doi:10.5061/dryad.t1p7c	https://doi.org/10.5061/dryad.t1p7c	exposed	Ogilvies	Sham exposed	Ogilvies B	Skin mucus
Lva301swab13Oct	Swabs were collected weekly and pre-euthanasia to determine infection intensities via qPCR	Lva301swab13Oct	Dataset 1 Experiment A results data.csv	Dryad Digital Repository	doi:10.5061/dryad.t1p7c	https://doi.org/10.5061/dryad.t1p7c	exposed	Ogilvies	Sham exposed	Ogilvies B	Skin mucus
Lva301swab20Oct	Swabs were collected weekly and pre-euthanasia to determine infection intensities via qPCR	Lva301swab20Oct	Dataset 1 Experiment A results data.csv	Dryad Digital Repository	doi:10.5061/dryad.t1p7c	https://doi.org/10.5061/dryad.t1p7c	exposed	Ogilvies	Sham exposed	Ogilvies B	Skin mucus
Lva301swab27Oct	Swabs were collected weekly and pre-euthanasia to determine infection intensities via qPCR	Lva301swab27Oct	Dataset 1 Experiment A results data.csv	Dryad Digital Repository	doi:10.5061/dryad.t1p7c	https://doi.org/10.5061/dryad.t1p7c	exposed	Ogilvies	Sham exposed	Ogilvies B	Skin mucus
Lva301swab03Nov	Swabs were collected weekly and pre-euthanasia to determine infection intensities via qPCR	Lva301swab03Nov	Dataset 1 Experiment A results data.csv	Dryad Digital Repository	doi:10.5061/dryad.t1p7c	https://doi.org/10.5061/dryad.t1p7c	exposed	Ogilvies	Sham exposed	Ogilvies B	Skin mucus
Lva301swab10Nov	Swabs were collected weekly and pre-euthanasia to determine infection intensities via qPCR	Lva301swab10Nov	Dataset 1 Experiment A results data.csv	Dryad Digital Repository	doi:10.5061/dryad.t1p7c	https://doi.org/10.5061/dryad.t1p7c	exposed	Ogilvies	Sham exposed	Ogilvies B	Skin mucus
Lva301swab17Nov	Swabs were collected weekly and pre-euthanasia to determine infection intensities via qPCR	Lva301swab17Nov	Dataset 1 Experiment A results data.csv	Dryad Digital Repository	doi:10.5061/dryad.t1p7c	https://doi.org/10.5061/dryad.t1p7c	exposed	Ogilvies	Sham exposed	Ogilvies B	Skin mucus
Lva301swabAtDeath	Swabs were collected weekly and pre-euthanasia to determine infection intensities via qPCR	Lva301swabAtDeath	Dataset 1 Experiment A results data.csv	Dryad Digital Repository	doi:10.5061/dryad.t1p7c	https://doi.org/10.5061/dryad.t1p7c	exposed	Ogilvies	Sham exposed	Ogilvies B	Skin mucus
Lva302swab06Oct	Swabs were collected weekly and pre-euthanasia to determine infection intensities via qPCR	Lva302swab06Oct	Dataset 1 Experiment A results data.csv	Dryad Digital Repository	doi:10.5061/dryad.t1p7c	https://doi.org/10.5061/dryad.t1p7c	exposed	Kiandra	Exposed to Bd	Kiandra B	Skin mucus
Lva302swab13Oct	Swabs were collected weekly and pre-euthanasia to determine infection intensities via qPCR	Lva302swab13Oct	Dataset 1 Experiment A results data.csv	Dryad Digital Repository	doi:10.5061/dryad.t1p7c	https://doi.org/10.5061/dryad.t1p7c	exposed	Kiandra	Exposed to Bd	Kiandra B	Skin mucus
Lva302swab20Oct	Swabs were collected weekly and pre-euthanasia to determine infection intensities via qPCR	Lva302swab20Oct	Dataset 1 Experiment A results data.csv	Dryad Digital Repository	doi:10.5061/dryad.t1p7c	https://doi.org/10.5061/dryad.t1p7c	exposed	Kiandra	Exposed to Bd	Kiandra B	Skin mucus
Lva302swabAtDeath	Swabs were collected weekly and pre-euthanasia to determine infection intensities via qPCR	Lva302swabAtDeath	Dataset 1 Experiment A results data.csv	Dryad Digital Repository	doi:10.5061/dryad.t1p7c	https://doi.org/10.5061/dryad.t1p7c	exposed	Kiandra	Exposed to Bd	Kiandra B	Skin mucus
Lva304swabAtDeath	Swabs were collected weekly and pre-euthanasia to determine infection intensities via qPCR	Lva304swabAtDeath	Dataset 1 Experiment A results data.csv	Dryad Digital Repository	doi:10.5061/dryad.t1p7c	https://doi.org/10.5061/dryad.t1p7c	exposed	Eucumbene	Exposed to Bd	Eucumbene A	Skin mucus
Lva305swab06Oct	Swabs were collected weekly and pre-euthanasia to determine infection intensities via qPCR	Lva305swab06Oct	Dataset 1 Experiment A results data.csv	Dryad Digital Repository	doi:10.5061/dryad.t1p7c	https://doi.org/10.5061/dryad.t1p7c	naive	Greymare	Exposed to Bd	Greymare D	Skin mucus
Lva305swabAtDeath	Swabs were collected weekly and pre-euthanasia to determine infection intensities via qPCR	Lva305swabAtDeath	Dataset 1 Experiment A results data.csv	Dryad Digital Repository	doi:10.5061/dryad.t1p7c	https://doi.org/10.5061/dryad.t1p7c	naive	Greymare	Exposed to Bd	Greymare D	Skin mucus
Lva306swabAtDeath	Swabs were collected weekly and pre-euthanasia to determine infection intensities via qPCR	Lva306swabAtDeath	Dataset 1 Experiment A results data.csv	Dryad Digital Repository	doi:10.5061/dryad.t1p7c	https://doi.org/10.5061/dryad.t1p7c	exposed	Eucumbene	Exposed to Bd	Eucumbene A	Skin mucus
Lva307swabAtDeath	Swabs were collected weekly and pre-euthanasia to determine infection intensities via qPCR	Lva307swabAtDeath	Dataset 1 Experiment A results data.csv	Dryad Digital Repository	doi:10.5061/dryad.t1p7c	https://doi.org/10.5061/dryad.t1p7c	naive	Greymare	Sham exposed	Greymare C	Skin mucus
Lva309swabAtDeath	Swabs were collected weekly and pre-euthanasia to determine infection intensities via qPCR	Lva309swabAtDeath	Dataset 1 Experiment A results data.csv	Dryad Digital Repository	doi:10.5061/dryad.t1p7c	https://doi.org/10.5061/dryad.t1p7c	exposed	Ogilvies	Sham exposed	Ogilvies B	Skin mucus
Lva310swab06Oct	Swabs were collected weekly and pre-euthanasia to determine infection intensities via qPCR	Lva310swab06Oct	Dataset 1 Experiment A results data.csv	Dryad Digital Repository	doi:10.5061/dryad.t1p7c	https://doi.org/10.5061/dryad.t1p7c	exposed	Kiandra	Sham exposed	Kiandra C	Skin mucus
Lva310swab13Oct	Swabs were collected weekly and pre-euthanasia to determine infection intensities via qPCR	Lva310swab13Oct	Dataset 1 Experiment A results data.csv	Dryad Digital Repository	doi:10.5061/dryad.t1p7c	https://doi.org/10.5061/dryad.t1p7c	exposed	Kiandra	Sham exposed	Kiandra C	Skin mucus
Lva310swab20Oct	Swabs were collected weekly and pre-euthanasia to determine infection intensities via qPCR	Lva310swab20Oct	Dataset 1 Experiment A results data.csv	Dryad Digital Repository	doi:10.5061/dryad.t1p7c	https://doi.org/10.5061/dryad.t1p7c	exposed	Kiandra	Sham exposed	Kiandra C	Skin mucus
Lva310swab27Oct	Swabs were collected weekly and pre-euthanasia to determine infection intensities via qPCR	Lva310swab27Oct	Dataset 1 Experiment A results data.csv	Dryad Digital Repository	doi:10.5061/dryad.t1p7c	https://doi.org/10.5061/dryad.t1p7c	exposed	Kiandra	Sham exposed	Kiandra C	Skin mucus
Lva310swab03Nov	Swabs were collected weekly and pre-euthanasia to determine infection intensities via qPCR	Lva310swab03Nov	Dataset 1 Experiment A results data.csv	Dryad Digital Repository	doi:10.5061/dryad.t1p7c	https://doi.org/10.5061/dryad.t1p7c	exposed	Kiandra	Sham exposed	Kiandra C	Skin mucus
Lva310swab10Nov	Swabs were collected weekly and pre-euthanasia to determine infection intensities via qPCR	Lva310swab10Nov	Dataset 1 Experiment A results data.csv	Dryad Digital Repository	doi:10.5061/dryad.t1p7c	https://doi.org/10.5061/dryad.t1p7c	exposed	Kiandra	Sham exposed	Kiandra C	Skin mucus
Lva310swab17Nov	Swabs were collected weekly and pre-euthanasia to determine infection intensities via qPCR	Lva310swab17Nov	Dataset 1 Experiment A results data.csv	Dryad Digital Repository	doi:10.5061/dryad.t1p7c	https://doi.org/10.5061/dryad.t1p7c	exposed	Kiandra	Sham exposed	Kiandra C	Skin mucus
Lva310swabAtDeath	Swabs were collected weekly and pre-euthanasia to determine infection intensities via qPCR	Lva310swabAtDeath	Dataset 1 Experiment A results data.csv	Dryad Digital Repository	doi:10.5061/dryad.t1p7c	https://doi.org/10.5061/dryad.t1p7c	exposed	Kiandra	Sham exposed	Kiandra C	Skin mucus
Lva311swabAtDeath	Swabs were collected weekly and pre-euthanasia to determine infection intensities via qPCR	Lva311swabAtDeath	Dataset 1 Experiment A results data.csv	Dryad Digital Repository	doi:10.5061/dryad.t1p7c	https://doi.org/10.5061/dryad.t1p7c	naive	Greymare	Sham exposed	Greymare B	Skin mucus
Lva312swabAtDeath	Swabs were collected weekly and pre-euthanasia to determine infection intensities via qPCR	Lva312swabAtDeath	Dataset 1 Experiment A results data.csv	Dryad Digital Repository	doi:10.5061/dryad.t1p7c	https://doi.org/10.5061/dryad.t1p7c	exposed	Eucumbene	Exposed to Bd	Eucumbene C	Skin mucus
Lva313swabAtDeath	Swabs were collected weekly and pre-euthanasia to determine infection intensities via qPCR	Lva313swabAtDeath	Dataset 1 Experiment A results data.csv	Dryad Digital Repository	doi:10.5061/dryad.t1p7c	https://doi.org/10.5061/dryad.t1p7c	exposed	Eucumbene	Exposed to Bd	Eucumbene D	Skin mucus
Lva314swabAtDeath	Swabs were collected weekly and pre-euthanasia to determine infection intensities via qPCR	Lva314swabAtDeath	Dataset 1 Experiment A results data.csv	Dryad Digital Repository	doi:10.5061/dryad.t1p7c	https://doi.org/10.5061/dryad.t1p7c	exposed	Ogilvies	Sham exposed	Ogilvies B	Skin mucus
Lva316swab06Oct	Swabs were collected weekly and pre-euthanasia to determine infection intensities via qPCR	Lva316swab06Oct	Dataset 1 Experiment A results data.csv	Dryad Digital Repository	doi:10.5061/dryad.t1p7c	https://doi.org/10.5061/dryad.t1p7c	exposed	Eucumbene	Exposed to Bd	Eucumbene D	Skin mucus
Lva316swab13Oct	Swabs were collected weekly and pre-euthanasia to determine infection intensities via qPCR	Lva316swab13Oct	Dataset 1 Experiment A results data.csv	Dryad Digital Repository	doi:10.5061/dryad.t1p7c	https://doi.org/10.5061/dryad.t1p7c	exposed	Eucumbene	Exposed to Bd	Eucumbene D	Skin mucus
Lva316swabAtDeath	Swabs were collected weekly and pre-euthanasia to determine infection intensities via qPCR	Lva316swabAtDeath	Dataset 1 Experiment A results data.csv	Dryad Digital Repository	doi:10.5061/dryad.t1p7c	https://doi.org/10.5061/dryad.t1p7c	exposed	Eucumbene	Exposed to Bd	Eucumbene D	Skin mucus
Lva318swabAtDeath	Swabs were collected weekly and pre-euthanasia to determine infection intensities via qPCR	Lva318swabAtDeath	Dataset 1 Experiment A results data.csv	Dryad Digital Repository	doi:10.5061/dryad.t1p7c	https://doi.org/10.5061/dryad.t1p7c	naive	Greymare	Sham exposed	Greymare C	Skin mucus
Lva319swabAtDeath	Swabs were collected weekly and pre-euthanasia to determine infection intensities via qPCR	Lva319swabAtDeath	Dataset 1 Experiment A results data.csv	Dryad Digital Repository	doi:10.5061/dryad.t1p7c	https://doi.org/10.5061/dryad.t1p7c	exposed	Eucumbene	Exposed to Bd	Eucumbene A	Skin mucus
Lva321swab06Oct	Swabs were collected weekly and pre-euthanasia to determine infection intensities via qPCR	Lva321swab06Oct	Dataset 1 Experiment A results data.csv	Dryad Digital Repository	doi:10.5061/dryad.t1p7c	https://doi.org/10.5061/dryad.t1p7c	exposed	Eucumbene	Exposed to Bd	Eucumbene D	Skin mucus
Lva321swab13Oct	Swabs were collected weekly and pre-euthanasia to determine infection intensities via qPCR	Lva321swab13Oct	Dataset 1 Experiment A results data.csv	Dryad Digital Repository	doi:10.5061/dryad.t1p7c	https://doi.org/10.5061/dryad.t1p7c	exposed	Eucumbene	Exposed to Bd	Eucumbene D	Skin mucus
Lva321swab20Oct	Swabs were collected weekly and pre-euthanasia to determine infection intensities via qPCR	Lva321swab20Oct	Dataset 1 Experiment A results data.csv	Dryad Digital Repository	doi:10.5061/dryad.t1p7c	https://doi.org/10.5061/dryad.t1p7c	exposed	Eucumbene	Exposed to Bd	Eucumbene D	Skin mucus
Lva321swabAtDeath	Swabs were collected weekly and pre-euthanasia to determine infection intensities via qPCR	Lva321swabAtDeath	Dataset 1 Experiment A results data.csv	Dryad Digital Repository	doi:10.5061/dryad.t1p7c	https://doi.org/10.5061/dryad.t1p7c	exposed	Eucumbene	Exposed to Bd	Eucumbene D	Skin mucus
Lva322swab06Oct	Swabs were collected weekly and pre-euthanasia to determine infection intensities via qPCR	Lva322swab06Oct	Dataset 1 Experiment A results data.csv	Dryad Digital Repository	doi:10.5061/dryad.t1p7c	https://doi.org/10.5061/dryad.t1p7c	exposed	Ogilvies	Exposed to Bd	Ogilvies A	Skin mucus
Lva322swab13Oct	Swabs were collected weekly and pre-euthanasia to determine infection intensities via qPCR	Lva322swab13Oct	Dataset 1 Experiment A results data.csv	Dryad Digital Repository	doi:10.5061/dryad.t1p7c	https://doi.org/10.5061/dryad.t1p7c	exposed	Ogilvies	Exposed to Bd	Ogilvies A	Skin mucus
Lva322swabAtDeath	Swabs were collected weekly and pre-euthanasia to determine infection intensities via qPCR	Lva322swabAtDeath	Dataset 1 Experiment A results data.csv	Dryad Digital Repository	doi:10.5061/dryad.t1p7c	https://doi.org/10.5061/dryad.t1p7c	exposed	Ogilvies	Exposed to Bd	Ogilvies A	Skin mucus
Lva323swab06Oct	Swabs were collected weekly and pre-euthanasia to determine infection intensities via qPCR	Lva323swab06Oct	Dataset 1 Experiment A results data.csv	Dryad Digital Repository	doi:10.5061/dryad.t1p7c	https://doi.org/10.5061/dryad.t1p7c	exposed	Ogilvies	Exposed to Bd	Ogilvies B	Skin mucus
Lva323swab13Oct	Swabs were collected weekly and pre-euthanasia to determine infection intensities via qPCR	Lva323swab13Oct	Dataset 1 Experiment A results data.csv	Dryad Digital Repository	doi:10.5061/dryad.t1p7c	https://doi.org/10.5061/dryad.t1p7c	exposed	Ogilvies	Exposed to Bd	Ogilvies B	Skin mucus
Lva323swabAtDeath	Swabs were collected weekly and pre-euthanasia to determine infection intensities via qPCR	Lva323swabAtDeath	Dataset 1 Experiment A results data.csv	Dryad Digital Repository	doi:10.5061/dryad.t1p7c	https://doi.org/10.5061/dryad.t1p7c	exposed	Ogilvies	Exposed to Bd	Ogilvies B	Skin mucus
Lva324swabAtDeath	Swabs were collected weekly and pre-euthanasia to determine infection intensities via qPCR	Lva324swabAtDeath	Dataset 1 Experiment A results data.csv	Dryad Digital Repository	doi:10.5061/dryad.t1p7c	https://doi.org/10.5061/dryad.t1p7c	exposed	Ogilvies	Exposed to Bd	Ogilvies A	Skin mucus
Lva325swabAtDeath	Swabs were collected weekly and pre-euthanasia to determine infection intensities via qPCR	Lva325swabAtDeath	Dataset 1 Experiment A results data.csv	Dryad Digital Repository	doi:10.5061/dryad.t1p7c	https://doi.org/10.5061/dryad.t1p7c	exposed	Eucumbene	Sham exposed	Eucumbene A	Skin mucus
Lva326swabAtDeath	Swabs were collected weekly and pre-euthanasia to determine infection intensities via qPCR	Lva326swabAtDeath	Dataset 1 Experiment A results data.csv	Dryad Digital Repository	doi:10.5061/dryad.t1p7c	https://doi.org/10.5061/dryad.t1p7c	naive	Greymare	Exposed to Bd	Greymare B	Skin mucus
Lva327swabAtDeath	Swabs were collected weekly and pre-euthanasia to determine infection intensities via qPCR	Lva327swabAtDeath	Dataset 1 Experiment A results data.csv	Dryad Digital Repository	doi:10.5061/dryad.t1p7c	https://doi.org/10.5061/dryad.t1p7c	exposed	Eucumbene	Exposed to Bd	Eucumbene C	Skin mucus
Lva328swabAtDeath	Swabs were collected weekly and pre-euthanasia to determine infection intensities via qPCR	Lva328swabAtDeath	Dataset 1 Experiment A results data.csv	Dryad Digital Repository	doi:10.5061/dryad.t1p7c	https://doi.org/10.5061/dryad.t1p7c	exposed	Eucumbene	Exposed to Bd	Eucumbene C	Skin mucus
Lva329swabAtDeath	Swabs were collected weekly and pre-euthanasia to determine infection intensities via qPCR	Lva329swabAtDeath	Dataset 1 Experiment A results data.csv	Dryad Digital Repository	doi:10.5061/dryad.t1p7c	https://doi.org/10.5061/dryad.t1p7c	exposed	Eucumbene	Sham exposed	Eucumbene A	Skin mucus
Lva330swab06Oct	Swabs were collected weekly and pre-euthanasia to determine infection intensities via qPCR	Lva330swab06Oct	Dataset 1 Experiment A results data.csv	Dryad Digital Repository	doi:10.5061/dryad.t1p7c	https://doi.org/10.5061/dryad.t1p7c	exposed	Kiandra	Exposed to Bd	Kiandra B	Skin mucus
Lva330swab13Oct	Swabs were collected weekly and pre-euthanasia to determine infection intensities via qPCR	Lva330swab13Oct	Dataset 1 Experiment A results data.csv	Dryad Digital Repository	doi:10.5061/dryad.t1p7c	https://doi.org/10.5061/dryad.t1p7c	exposed	Kiandra	Exposed to Bd	Kiandra B	Skin mucus
Lva330swab20Oct	Swabs were collected weekly and pre-euthanasia to determine infection intensities via qPCR	Lva330swab20Oct	Dataset 1 Experiment A results data.csv	Dryad Digital Repository	doi:10.5061/dryad.t1p7c	https://doi.org/10.5061/dryad.t1p7c	exposed	Kiandra	Exposed to Bd	Kiandra B	Skin mucus
Lva330swabAtDeath	Swabs were collected weekly and pre-euthanasia to determine infection intensities via qPCR	Lva330swabAtDeath	Dataset 1 Experiment A results data.csv	Dryad Digital Repository	doi:10.5061/dryad.t1p7c	https://doi.org/10.5061/dryad.t1p7c	exposed	Kiandra	Exposed to Bd	Kiandra B	Skin mucus
Lva331swab06Oct	Swabs were collected weekly and pre-euthanasia to determine infection intensities via qPCR	Lva331swab06Oct	Dataset 1 Experiment A results data.csv	Dryad Digital Repository	doi:10.5061/dryad.t1p7c	https://doi.org/10.5061/dryad.t1p7c	exposed	Ogilvies	Exposed to Bd	Ogilvies A	Skin mucus
Lva331swabAtDeath	Swabs were collected weekly and pre-euthanasia to determine infection intensities via qPCR	Lva331swabAtDeath	Dataset 1 Experiment A results data.csv	Dryad Digital Repository	doi:10.5061/dryad.t1p7c	https://doi.org/10.5061/dryad.t1p7c	exposed	Ogilvies	Exposed to Bd	Ogilvies A	Skin mucus
Lva332swabAtDeath	Swabs were collected weekly and pre-euthanasia to determine infection intensities via qPCR	Lva332swabAtDeath	Dataset 1 Experiment A results data.csv	Dryad Digital Repository	doi:10.5061/dryad.t1p7c	https://doi.org/10.5061/dryad.t1p7c	exposed	Eucumbene	Exposed to Bd	Eucumbene D	Skin mucus
Lva333swabAtDeath	Swabs were collected weekly and pre-euthanasia to determine infection intensities via qPCR	Lva333swabAtDeath	Dataset 1 Experiment A results data.csv	Dryad Digital Repository	doi:10.5061/dryad.t1p7c	https://doi.org/10.5061/dryad.t1p7c	exposed	Ogilvies	Exposed to Bd	Ogilvies C	Skin mucus
Lva334swabAtDeath	Swabs were collected weekly and pre-euthanasia to determine infection intensities via qPCR	Lva334swabAtDeath	Dataset 1 Experiment A results data.csv	Dryad Digital Repository	doi:10.5061/dryad.t1p7c	https://doi.org/10.5061/dryad.t1p7c	naive	Greymare	Sham exposed	Greymare B	Skin mucus
Lva335swab06Oct	Swabs were collected weekly and pre-euthanasia to determine infection intensities via qPCR	Lva335swab06Oct	Dataset 1 Experiment A results data.csv	Dryad Digital Repository	doi:10.5061/dryad.t1p7c	https://doi.org/10.5061/dryad.t1p7c	exposed	Ogilvies	Exposed to Bd	Ogilvies B	Skin mucus
Lva335swab13Oct	Swabs were collected weekly and pre-euthanasia to determine infection intensities via qPCR	Lva335swab13Oct	Dataset 1 Experiment A results data.csv	Dryad Digital Repository	doi:10.5061/dryad.t1p7c	https://doi.org/10.5061/dryad.t1p7c	exposed	Ogilvies	Exposed to Bd	Ogilvies B	Skin mucus
Lva335swabAtDeath	Swabs were collected weekly and pre-euthanasia to determine infection intensities via qPCR	Lva335swabAtDeath	Dataset 1 Experiment A results data.csv	Dryad Digital Repository	doi:10.5061/dryad.t1p7c	https://doi.org/10.5061/dryad.t1p7c	exposed	Ogilvies	Exposed to Bd	Ogilvies B	Skin mucus
Lva336swabAtDeath	Swabs were collected weekly and pre-euthanasia to determine infection intensities via qPCR	Lva336swabAtDeath	Dataset 1 Experiment A results data.csv	Dryad Digital Repository	doi:10.5061/dryad.t1p7c	https://doi.org/10.5061/dryad.t1p7c	exposed	Kiandra	Exposed to Bd	Kiandra C	Skin mucus
Lva338swabAtDeath	Swabs were collected weekly and pre-euthanasia to determine infection intensities via qPCR	Lva338swabAtDeath	Dataset 1 Experiment A results data.csv	Dryad Digital Repository	doi:10.5061/dryad.t1p7c	https://doi.org/10.5061/dryad.t1p7c	exposed	Kiandra	Exposed to Bd	Kiandra A	Skin mucus
Lva339swab06Oct	Swabs were collected weekly and pre-euthanasia to determine infection intensities via qPCR	Lva339swab06Oct	Dataset 1 Experiment A results data.csv	Dryad Digital Repository	doi:10.5061/dryad.t1p7c	https://doi.org/10.5061/dryad.t1p7c	exposed	Ogilvies	Exposed to Bd	Ogilvies A	Skin mucus
Lva339swab13Oct	Swabs were collected weekly and pre-euthanasia to determine infection intensities via qPCR	Lva339swab13Oct	Dataset 1 Experiment A results data.csv	Dryad Digital Repository	doi:10.5061/dryad.t1p7c	https://doi.org/10.5061/dryad.t1p7c	exposed	Ogilvies	Exposed to Bd	Ogilvies A	Skin mucus
Lva339swabAtDeath	Swabs were collected weekly and pre-euthanasia to determine infection intensities via qPCR	Lva339swabAtDeath	Dataset 1 Experiment A results data.csv	Dryad Digital Repository	doi:10.5061/dryad.t1p7c	https://doi.org/10.5061/dryad.t1p7c	exposed	Ogilvies	Exposed to Bd	Ogilvies A	Skin mucus
Lva340swabAtDeath	Swabs were collected weekly and pre-euthanasia to determine infection intensities via qPCR	Lva340swabAtDeath	Dataset 1 Experiment A results data.csv	Dryad Digital Repository	doi:10.5061/dryad.t1p7c	https://doi.org/10.5061/dryad.t1p7c	exposed	Kiandra	Exposed to Bd	Kiandra D	Skin mucus
Lva341swabAtDeath	Swabs were collected weekly and pre-euthanasia to determine infection intensities via qPCR	Lva341swabAtDeath	Dataset 1 Experiment A results data.csv	Dryad Digital Repository	doi:10.5061/dryad.t1p7c	https://doi.org/10.5061/dryad.t1p7c	exposed	Kiandra	Exposed to Bd	Kiandra C	Skin mucus
Lva342swabAtDeath	Swabs were collected weekly and pre-euthanasia to determine infection intensities via qPCR	Lva342swabAtDeath	Dataset 1 Experiment A results data.csv	Dryad Digital Repository	doi:10.5061/dryad.t1p7c	https://doi.org/10.5061/dryad.t1p7c	exposed	Eucumbene	Exposed to Bd	Eucumbene A	Skin mucus
Lva343swabAtDeath	Swabs were collected weekly and pre-euthanasia to determine infection intensities via qPCR	Lva343swabAtDeath	Dataset 1 Experiment A results data.csv	Dryad Digital Repository	doi:10.5061/dryad.t1p7c	https://doi.org/10.5061/dryad.t1p7c	exposed	Kiandra	Sham exposed	Kiandra D	Skin mucus
Lva344swab06Oct	Swabs were collected weekly and pre-euthanasia to determine infection intensities via qPCR	Lva344swab06Oct	Dataset 1 Experiment A results data.csv	Dryad Digital Repository	doi:10.5061/dryad.t1p7c	https://doi.org/10.5061/dryad.t1p7c	naive	Greymare	Exposed to Bd	Greymare B	Skin mucus
Lva344swab13Oct	Swabs were collected weekly and pre-euthanasia to determine infection intensities via qPCR	Lva344swab13Oct	Dataset 1 Experiment A results data.csv	Dryad Digital Repository	doi:10.5061/dryad.t1p7c	https://doi.org/10.5061/dryad.t1p7c	naive	Greymare	Exposed to Bd	Greymare B	Skin mucus
Lva344swab20Oct	Swabs were collected weekly and pre-euthanasia to determine infection intensities via qPCR	Lva344swab20Oct	Dataset 1 Experiment A results data.csv	Dryad Digital Repository	doi:10.5061/dryad.t1p7c	https://doi.org/10.5061/dryad.t1p7c	naive	Greymare	Exposed to Bd	Greymare B	Skin mucus
Lva344swabAtDeath	Swabs were collected weekly and pre-euthanasia to determine infection intensities via qPCR	Lva344swabAtDeath	Dataset 1 Experiment A results data.csv	Dryad Digital Repository	doi:10.5061/dryad.t1p7c	https://doi.org/10.5061/dryad.t1p7c	naive	Greymare	Exposed to Bd	Greymare B	Skin mucus
Lva345swab06Oct	Swabs were collected weekly and pre-euthanasia to determine infection intensities via qPCR	Lva345swab06Oct	Dataset 1 Experiment A results data.csv	Dryad Digital Repository	doi:10.5061/dryad.t1p7c	https://doi.org/10.5061/dryad.t1p7c	naive	Greymare	Exposed to Bd	Greymare D	Skin mucus
Lva345swab13Oct	Swabs were collected weekly and pre-euthanasia to determine infection intensities via qPCR	Lva345swab13Oct	Dataset 1 Experiment A results data.csv	Dryad Digital Repository	doi:10.5061/dryad.t1p7c	https://doi.org/10.5061/dryad.t1p7c	naive	Greymare	Exposed to Bd	Greymare D	Skin mucus
Lva345swabAtDeath	Swabs were collected weekly and pre-euthanasia to determine infection intensities via qPCR	Lva345swabAtDeath	Dataset 1 Experiment A results data.csv	Dryad Digital Repository	doi:10.5061/dryad.t1p7c	https://doi.org/10.5061/dryad.t1p7c	naive	Greymare	Exposed to Bd	Greymare D	Skin mucus
Lva346swab06Oct	Swabs were collected weekly and pre-euthanasia to determine infection intensities via qPCR	Lva346swab06Oct	Dataset 1 Experiment A results data.csv	Dryad Digital Repository	doi:10.5061/dryad.t1p7c	https://doi.org/10.5061/dryad.t1p7c	exposed	Eucumbene	Sham exposed	Eucumbene A	Skin mucus
Lva346swab13Oct	Swabs were collected weekly and pre-euthanasia to determine infection intensities via qPCR	Lva346swab13Oct	Dataset 1 Experiment A results data.csv	Dryad Digital Repository	doi:10.5061/dryad.t1p7c	https://doi.org/10.5061/dryad.t1p7c	exposed	Eucumbene	Sham exposed	Eucumbene A	Skin mucus
Lva346swab20Oct	Swabs were collected weekly and pre-euthanasia to determine infection intensities via qPCR	Lva346swab20Oct	Dataset 1 Experiment A results data.csv	Dryad Digital Repository	doi:10.5061/dryad.t1p7c	https://doi.org/10.5061/dryad.t1p7c	exposed	Eucumbene	Sham exposed	Eucumbene A	Skin mucus
Lva346swab27Oct	Swabs were collected weekly and pre-euthanasia to determine infection intensities via qPCR	Lva346swab27Oct	Dataset 1 Experiment A results data.csv	Dryad Digital Repository	doi:10.5061/dryad.t1p7c	https://doi.org/10.5061/dryad.t1p7c	exposed	Eucumbene	Sham exposed	Eucumbene A	Skin mucus
Lva346swab03Nov	Swabs were collected weekly and pre-euthanasia to determine infection intensities via qPCR	Lva346swab03Nov	Dataset 1 Experiment A results data.csv	Dryad Digital Repository	doi:10.5061/dryad.t1p7c	https://doi.org/10.5061/dryad.t1p7c	exposed	Eucumbene	Sham exposed	Eucumbene A	Skin mucus
Lva346swab10Nov	Swabs were collected weekly and pre-euthanasia to determine infection intensities via qPCR	Lva346swab10Nov	Dataset 1 Experiment A results data.csv	Dryad Digital Repository	doi:10.5061/dryad.t1p7c	https://doi.org/10.5061/dryad.t1p7c	exposed	Eucumbene	Sham exposed	Eucumbene A	Skin mucus
Lva346swab17Nov	Swabs were collected weekly and pre-euthanasia to determine infection intensities via qPCR	Lva346swab17Nov	Dataset 1 Experiment A results data.csv	Dryad Digital Repository	doi:10.5061/dryad.t1p7c	https://doi.org/10.5061/dryad.t1p7c	exposed	Eucumbene	Sham exposed	Eucumbene A	Skin mucus
Lva346swab24Nov	Swabs were collected weekly and pre-euthanasia to determine infection intensities via qPCR	Lva346swab24Nov	Dataset 1 Experiment A results data.csv	Dryad Digital Repository	doi:10.5061/dryad.t1p7c	https://doi.org/10.5061/dryad.t1p7c	exposed	Eucumbene	Sham exposed	Eucumbene A	Skin mucus
Lva346swab01Dec	Swabs were collected weekly and pre-euthanasia to determine infection intensities via qPCR	Lva346swab01Dec	Dataset 1 Experiment A results data.csv	Dryad Digital Repository	doi:10.5061/dryad.t1p7c	https://doi.org/10.5061/dryad.t1p7c	exposed	Eucumbene	Sham exposed	Eucumbene A	Skin mucus
Lva346swabAtDeath	Swabs were collected weekly and pre-euthanasia to determine infection intensities via qPCR	Lva346swabAtDeath	Dataset 1 Experiment A results data.csv	Dryad Digital Repository	doi:10.5061/dryad.t1p7c	https://doi.org/10.5061/dryad.t1p7c	exposed	Eucumbene	Sham exposed	Eucumbene A	Skin mucus
Lva348swab06Oct	Swabs were collected weekly and pre-euthanasia to determine infection intensities via qPCR	Lva348swab06Oct	Dataset 1 Experiment A results data.csv	Dryad Digital Repository	doi:10.5061/dryad.t1p7c	https://doi.org/10.5061/dryad.t1p7c	exposed	Kiandra	Exposed to Bd	Kiandra D	Skin mucus
Lva348swab13Oct	Swabs were collected weekly and pre-euthanasia to determine infection intensities via qPCR	Lva348swab13Oct	Dataset 1 Experiment A results data.csv	Dryad Digital Repository	doi:10.5061/dryad.t1p7c	https://doi.org/10.5061/dryad.t1p7c	exposed	Kiandra	Exposed to Bd	Kiandra D	Skin mucus
Lva348swab20Oct	Swabs were collected weekly and pre-euthanasia to determine infection intensities via qPCR	Lva348swab20Oct	Dataset 1 Experiment A results data.csv	Dryad Digital Repository	doi:10.5061/dryad.t1p7c	https://doi.org/10.5061/dryad.t1p7c	exposed	Kiandra	Exposed to Bd	Kiandra D	Skin mucus
Lva348swabAtDeath	Swabs were collected weekly and pre-euthanasia to determine infection intensities via qPCR	Lva348swabAtDeath	Dataset 1 Experiment A results data.csv	Dryad Digital Repository	doi:10.5061/dryad.t1p7c	https://doi.org/10.5061/dryad.t1p7c	exposed	Kiandra	Exposed to Bd	Kiandra D	Skin mucus
Lva349swab06Oct	Swabs were collected weekly and pre-euthanasia to determine infection intensities via qPCR	Lva349swab06Oct	Dataset 1 Experiment A results data.csv	Dryad Digital Repository	doi:10.5061/dryad.t1p7c	https://doi.org/10.5061/dryad.t1p7c	naive	Greymare	Exposed to Bd	Greymare D	Skin mucus
Lva349swabAtDeath	Swabs were collected weekly and pre-euthanasia to determine infection intensities via qPCR	Lva349swabAtDeath	Dataset 1 Experiment A results data.csv	Dryad Digital Repository	doi:10.5061/dryad.t1p7c	https://doi.org/10.5061/dryad.t1p7c	naive	Greymare	Exposed to Bd	Greymare D	Skin mucus
Lva350swab06Oct	Swabs were collected weekly and pre-euthanasia to determine infection intensities via qPCR	Lva350swab06Oct	Dataset 1 Experiment A results data.csv	Dryad Digital Repository	doi:10.5061/dryad.t1p7c	https://doi.org/10.5061/dryad.t1p7c	exposed	Ogilvies	Exposed to Bd	Ogilvies C	Skin mucus
Lva350swab13Oct	Swabs were collected weekly and pre-euthanasia to determine infection intensities via qPCR	Lva350swab13Oct	Dataset 1 Experiment A results data.csv	Dryad Digital Repository	doi:10.5061/dryad.t1p7c	https://doi.org/10.5061/dryad.t1p7c	exposed	Ogilvies	Exposed to Bd	Ogilvies C	Skin mucus
Lva350swabAtDeath	Swabs were collected weekly and pre-euthanasia to determine infection intensities via qPCR	Lva350swabAtDeath	Dataset 1 Experiment A results data.csv	Dryad Digital Repository	doi:10.5061/dryad.t1p7c	https://doi.org/10.5061/dryad.t1p7c	exposed	Ogilvies	Exposed to Bd	Ogilvies C	Skin mucus
Lva351swabAtDeath	Swabs were collected weekly and pre-euthanasia to determine infection intensities via qPCR	Lva351swabAtDeath	Dataset 1 Experiment A results data.csv	Dryad Digital Repository	doi:10.5061/dryad.t1p7c	https://doi.org/10.5061/dryad.t1p7c	naive	Greymare	Exposed to Bd	Greymare B	Skin mucus
Lva352swab06Oct	Swabs were collected weekly and pre-euthanasia to determine infection intensities via qPCR	Lva352swab06Oct	Dataset 1 Experiment A results data.csv	Dryad Digital Repository	doi:10.5061/dryad.t1p7c	https://doi.org/10.5061/dryad.t1p7c	exposed	Kiandra	Exposed to Bd	Kiandra D	Skin mucus
Lva352swab13Oct	Swabs were collected weekly and pre-euthanasia to determine infection intensities via qPCR	Lva352swab13Oct	Dataset 1 Experiment A results data.csv	Dryad Digital Repository	doi:10.5061/dryad.t1p7c	https://doi.org/10.5061/dryad.t1p7c	exposed	Kiandra	Exposed to Bd	Kiandra D	Skin mucus
Lva352swab20Oct	Swabs were collected weekly and pre-euthanasia to determine infection intensities via qPCR	Lva352swab20Oct	Dataset 1 Experiment A results data.csv	Dryad Digital Repository	doi:10.5061/dryad.t1p7c	https://doi.org/10.5061/dryad.t1p7c	exposed	Kiandra	Exposed to Bd	Kiandra D	Skin mucus
Lva352swabAtDeath	Swabs were collected weekly and pre-euthanasia to determine infection intensities via qPCR	Lva352swabAtDeath	Dataset 1 Experiment A results data.csv	Dryad Digital Repository	doi:10.5061/dryad.t1p7c	https://doi.org/10.5061/dryad.t1p7c	exposed	Kiandra	Exposed to Bd	Kiandra D	Skin mucus
Lva353swabAtDeath	Swabs were collected weekly and pre-euthanasia to determine infection intensities via qPCR	Lva353swabAtDeath	Dataset 1 Experiment A results data.csv	Dryad Digital Repository	doi:10.5061/dryad.t1p7c	https://doi.org/10.5061/dryad.t1p7c	exposed	Eucumbene	Sham exposed	Eucumbene C	Skin mucus
Lva354swab06Oct	Swabs were collected weekly and pre-euthanasia to determine infection intensities via qPCR	Lva354swab06Oct	Dataset 1 Experiment A results data.csv	Dryad Digital Repository	doi:10.5061/dryad.t1p7c	https://doi.org/10.5061/dryad.t1p7c	exposed	Kiandra	Exposed to Bd	Kiandra A	Skin mucus
Lva354swab13Oct	Swabs were collected weekly and pre-euthanasia to determine infection intensities via qPCR	Lva354swab13Oct	Dataset 1 Experiment A results data.csv	Dryad Digital Repository	doi:10.5061/dryad.t1p7c	https://doi.org/10.5061/dryad.t1p7c	exposed	Kiandra	Exposed to Bd	Kiandra A	Skin mucus
Lva354swab20Oct	Swabs were collected weekly and pre-euthanasia to determine infection intensities via qPCR	Lva354swab20Oct	Dataset 1 Experiment A results data.csv	Dryad Digital Repository	doi:10.5061/dryad.t1p7c	https://doi.org/10.5061/dryad.t1p7c	exposed	Kiandra	Exposed to Bd	Kiandra A	Skin mucus
Lva354swab27Oct	Swabs were collected weekly and pre-euthanasia to determine infection intensities via qPCR	Lva354swab27Oct	Dataset 1 Experiment A results data.csv	Dryad Digital Repository	doi:10.5061/dryad.t1p7c	https://doi.org/10.5061/dryad.t1p7c	exposed	Kiandra	Exposed to Bd	Kiandra A	Skin mucus
Lva354swab03Nov	Swabs were collected weekly and pre-euthanasia to determine infection intensities via qPCR	Lva354swab03Nov	Dataset 1 Experiment A results data.csv	Dryad Digital Repository	doi:10.5061/dryad.t1p7c	https://doi.org/10.5061/dryad.t1p7c	exposed	Kiandra	Exposed to Bd	Kiandra A	Skin mucus
Lva354swabAtDeath	Swabs were collected weekly and pre-euthanasia to determine infection intensities via qPCR	Lva354swabAtDeath	Dataset 1 Experiment A results data.csv	Dryad Digital Repository	doi:10.5061/dryad.t1p7c	https://doi.org/10.5061/dryad.t1p7c	exposed	Kiandra	Exposed to Bd	Kiandra A	Skin mucus
Lva355swabAtDeath	Swabs were collected weekly and pre-euthanasia to determine infection intensities via qPCR	Lva355swabAtDeath	Dataset 1 Experiment A results data.csv	Dryad Digital Repository	doi:10.5061/dryad.t1p7c	https://doi.org/10.5061/dryad.t1p7c	exposed	Kiandra	Exposed to Bd	Kiandra D	Skin mucus
Lva356swab06Oct	Swabs were collected weekly and pre-euthanasia to determine infection intensities via qPCR	Lva356swab06Oct	Dataset 1 Experiment A results data.csv	Dryad Digital Repository	doi:10.5061/dryad.t1p7c	https://doi.org/10.5061/dryad.t1p7c	naive	Greymare	Exposed to Bd	Greymare C	Skin mucus
Lva356swab13Oct	Swabs were collected weekly and pre-euthanasia to determine infection intensities via qPCR	Lva356swab13Oct	Dataset 1 Experiment A results data.csv	Dryad Digital Repository	doi:10.5061/dryad.t1p7c	https://doi.org/10.5061/dryad.t1p7c	naive	Greymare	Exposed to Bd	Greymare C	Skin mucus
Lva356swabAtDeath	Swabs were collected weekly and pre-euthanasia to determine infection intensities via qPCR	Lva356swabAtDeath	Dataset 1 Experiment A results data.csv	Dryad Digital Repository	doi:10.5061/dryad.t1p7c	https://doi.org/10.5061/dryad.t1p7c	naive	Greymare	Exposed to Bd	Greymare C	Skin mucus
Lva357swab06Oct	Swabs were collected weekly and pre-euthanasia to determine infection intensities via qPCR	Lva357swab06Oct	Dataset 1 Experiment A results data.csv	Dryad Digital Repository	doi:10.5061/dryad.t1p7c	https://doi.org/10.5061/dryad.t1p7c	exposed	Eucumbene	Exposed to Bd	Eucumbene B	Skin mucus
Lva357swab13Oct	Swabs were collected weekly and pre-euthanasia to determine infection intensities via qPCR	Lva357swab13Oct	Dataset 1 Experiment A results data.csv	Dryad Digital Repository	doi:10.5061/dryad.t1p7c	https://doi.org/10.5061/dryad.t1p7c	exposed	Eucumbene	Exposed to Bd	Eucumbene B	Skin mucus
Lva357swab20Oct	Swabs were collected weekly and pre-euthanasia to determine infection intensities via qPCR	Lva357swab20Oct	Dataset 1 Experiment A results data.csv	Dryad Digital Repository	doi:10.5061/dryad.t1p7c	https://doi.org/10.5061/dryad.t1p7c	exposed	Eucumbene	Exposed to Bd	Eucumbene B	Skin mucus
Lva357swabAtDeath	Swabs were collected weekly and pre-euthanasia to determine infection intensities via qPCR	Lva357swabAtDeath	Dataset 1 Experiment A results data.csv	Dryad Digital Repository	doi:10.5061/dryad.t1p7c	https://doi.org/10.5061/dryad.t1p7c	exposed	Eucumbene	Exposed to Bd	Eucumbene B	Skin mucus
Lva358swabAtDeath	Swabs were collected weekly and pre-euthanasia to determine infection intensities via qPCR	Lva358swabAtDeath	Dataset 1 Experiment A results data.csv	Dryad Digital Repository	doi:10.5061/dryad.t1p7c	https://doi.org/10.5061/dryad.t1p7c	naive	Greymare	Sham exposed	Greymare C	Skin mucus
Lva359swab06Oct	Swabs were collected weekly and pre-euthanasia to determine infection intensities via qPCR	Lva359swab06Oct	Dataset 1 Experiment A results data.csv	Dryad Digital Repository	doi:10.5061/dryad.t1p7c	https://doi.org/10.5061/dryad.t1p7c	naive	Greymare	Exposed to Bd	Greymare A	Skin mucus
Lva359swab13Oct	Swabs were collected weekly and pre-euthanasia to determine infection intensities via qPCR	Lva359swab13Oct	Dataset 1 Experiment A results data.csv	Dryad Digital Repository	doi:10.5061/dryad.t1p7c	https://doi.org/10.5061/dryad.t1p7c	naive	Greymare	Exposed to Bd	Greymare A	Skin mucus
Lva359swabAtDeath	Swabs were collected weekly and pre-euthanasia to determine infection intensities via qPCR	Lva359swabAtDeath	Dataset 1 Experiment A results data.csv	Dryad Digital Repository	doi:10.5061/dryad.t1p7c	https://doi.org/10.5061/dryad.t1p7c	naive	Greymare	Exposed to Bd	Greymare A	Skin mucus
Lva360swabAtDeath	Swabs were collected weekly and pre-euthanasia to determine infection intensities via qPCR	Lva360swabAtDeath	Dataset 1 Experiment A results data.csv	Dryad Digital Repository	doi:10.5061/dryad.t1p7c	https://doi.org/10.5061/dryad.t1p7c	naive	Greymare	Exposed to Bd	Greymare B	Skin mucus
Lva361swab06Oct	Swabs were collected weekly and pre-euthanasia to determine infection intensities via qPCR	Lva361swab06Oct	Dataset 1 Experiment A results data.csv	Dryad Digital Repository	doi:10.5061/dryad.t1p7c	https://doi.org/10.5061/dryad.t1p7c	exposed	Ogilvies	Sham exposed	Ogilvies B	Skin mucus
Lva361swab13Oct	Swabs were collected weekly and pre-euthanasia to determine infection intensities via qPCR	Lva361swab13Oct	Dataset 1 Experiment A results data.csv	Dryad Digital Repository	doi:10.5061/dryad.t1p7c	https://doi.org/10.5061/dryad.t1p7c	exposed	Ogilvies	Sham exposed	Ogilvies B	Skin mucus
Lva361swab20Oct	Swabs were collected weekly and pre-euthanasia to determine infection intensities via qPCR	Lva361swab20Oct	Dataset 1 Experiment A results data.csv	Dryad Digital Repository	doi:10.5061/dryad.t1p7c	https://doi.org/10.5061/dryad.t1p7c	exposed	Ogilvies	Sham exposed	Ogilvies B	Skin mucus
Lva361swab27Oct	Swabs were collected weekly and pre-euthanasia to determine infection intensities via qPCR	Lva361swab27Oct	Dataset 1 Experiment A results data.csv	Dryad Digital Repository	doi:10.5061/dryad.t1p7c	https://doi.org/10.5061/dryad.t1p7c	exposed	Ogilvies	Sham exposed	Ogilvies B	Skin mucus
Lva361swab03Nov	Swabs were collected weekly and pre-euthanasia to determine infection intensities via qPCR	Lva361swab03Nov	Dataset 1 Experiment A results data.csv	Dryad Digital Repository	doi:10.5061/dryad.t1p7c	https://doi.org/10.5061/dryad.t1p7c	exposed	Ogilvies	Sham exposed	Ogilvies B	Skin mucus
Lva361swab10Nov	Swabs were collected weekly and pre-euthanasia to determine infection intensities via qPCR	Lva361swab10Nov	Dataset 1 Experiment A results data.csv	Dryad Digital Repository	doi:10.5061/dryad.t1p7c	https://doi.org/10.5061/dryad.t1p7c	exposed	Ogilvies	Sham exposed	Ogilvies B	Skin mucus
Lva361swab17Nov	Swabs were collected weekly and pre-euthanasia to determine infection intensities via qPCR	Lva361swab17Nov	Dataset 1 Experiment A results data.csv	Dryad Digital Repository	doi:10.5061/dryad.t1p7c	https://doi.org/10.5061/dryad.t1p7c	exposed	Ogilvies	Sham exposed	Ogilvies B	Skin mucus
Lva361swabAtDeath	Swabs were collected weekly and pre-euthanasia to determine infection intensities via qPCR	Lva361swabAtDeath	Dataset 1 Experiment A results data.csv	Dryad Digital Repository	doi:10.5061/dryad.t1p7c	https://doi.org/10.5061/dryad.t1p7c	exposed	Ogilvies	Sham exposed	Ogilvies B	Skin mucus
Lva362swabAtDeath	Swabs were collected weekly and pre-euthanasia to determine infection intensities via qPCR	Lva362swabAtDeath	Dataset 1 Experiment A results data.csv	Dryad Digital Repository	doi:10.5061/dryad.t1p7c	https://doi.org/10.5061/dryad.t1p7c	exposed	Kiandra	Exposed to Bd	Kiandra B	Skin mucus
Lva363swab06Oct	Swabs were collected weekly and pre-euthanasia to determine infection intensities via qPCR	Lva363swab06Oct	Dataset 1 Experiment A results data.csv	Dryad Digital Repository	doi:10.5061/dryad.t1p7c	https://doi.org/10.5061/dryad.t1p7c	exposed	Ogilvies	Exposed to Bd	Ogilvies B	Skin mucus
Lva363swab13Oct	Swabs were collected weekly and pre-euthanasia to determine infection intensities via qPCR	Lva363swab13Oct	Dataset 1 Experiment A results data.csv	Dryad Digital Repository	doi:10.5061/dryad.t1p7c	https://doi.org/10.5061/dryad.t1p7c	exposed	Ogilvies	Exposed to Bd	Ogilvies B	Skin mucus
Lva363swabAtDeath	Swabs were collected weekly and pre-euthanasia to determine infection intensities via qPCR	Lva363swabAtDeath	Dataset 1 Experiment A results data.csv	Dryad Digital Repository	doi:10.5061/dryad.t1p7c	https://doi.org/10.5061/dryad.t1p7c	exposed	Ogilvies	Exposed to Bd	Ogilvies B	Skin mucus
Lva364swab06Oct	Swabs were collected weekly and pre-euthanasia to determine infection intensities via qPCR	Lva364swab06Oct	Dataset 1 Experiment A results data.csv	Dryad Digital Repository	doi:10.5061/dryad.t1p7c	https://doi.org/10.5061/dryad.t1p7c	naive	Greymare	Exposed to Bd	Greymare B	Skin mucus
Lva364swab13Oct	Swabs were collected weekly and pre-euthanasia to determine infection intensities via qPCR	Lva364swab13Oct	Dataset 1 Experiment A results data.csv	Dryad Digital Repository	doi:10.5061/dryad.t1p7c	https://doi.org/10.5061/dryad.t1p7c	naive	Greymare	Exposed to Bd	Greymare B	Skin mucus
Lva364swabAtDeath	Swabs were collected weekly and pre-euthanasia to determine infection intensities via qPCR	Lva364swabAtDeath	Dataset 1 Experiment A results data.csv	Dryad Digital Repository	doi:10.5061/dryad.t1p7c	https://doi.org/10.5061/dryad.t1p7c	naive	Greymare	Exposed to Bd	Greymare B	Skin mucus
Lva365swabAtDeath	Swabs were collected weekly and pre-euthanasia to determine infection intensities via qPCR	Lva365swabAtDeath	Dataset 1 Experiment A results data.csv	Dryad Digital Repository	doi:10.5061/dryad.t1p7c	https://doi.org/10.5061/dryad.t1p7c	exposed	Eucumbene	Exposed to Bd	Eucumbene B	Skin mucus
Lva366swabAtDeath	Swabs were collected weekly and pre-euthanasia to determine infection intensities via qPCR	Lva366swabAtDeath	Dataset 1 Experiment A results data.csv	Dryad Digital Repository	doi:10.5061/dryad.t1p7c	https://doi.org/10.5061/dryad.t1p7c	naive	Greymare	Exposed to Bd	Greymare D	Skin mucus
Lva367swabAtDeath	Swabs were collected weekly and pre-euthanasia to determine infection intensities via qPCR	Lva367swabAtDeath	Dataset 1 Experiment A results data.csv	Dryad Digital Repository	doi:10.5061/dryad.t1p7c	https://doi.org/10.5061/dryad.t1p7c	exposed	Ogilvies	Exposed to Bd	Ogilvies B	Skin mucus
Lva368swabAtDeath	Swabs were collected weekly and pre-euthanasia to determine infection intensities via qPCR	Lva368swabAtDeath	Dataset 1 Experiment A results data.csv	Dryad Digital Repository	doi:10.5061/dryad.t1p7c	https://doi.org/10.5061/dryad.t1p7c	exposed	Kiandra	Exposed to Bd	Kiandra B	Skin mucus
Lva369swabAtDeath	Swabs were collected weekly and pre-euthanasia to determine infection intensities via qPCR	Lva369swabAtDeath	Dataset 1 Experiment A results data.csv	Dryad Digital Repository	doi:10.5061/dryad.t1p7c	https://doi.org/10.5061/dryad.t1p7c	naive	Greymare	Sham exposed	Greymare B	Skin mucus
Lva370swabAtDeath	Swabs were collected weekly and pre-euthanasia to determine infection intensities via qPCR	Lva370swabAtDeath	Dataset 1 Experiment A results data.csv	Dryad Digital Repository	doi:10.5061/dryad.t1p7c	https://doi.org/10.5061/dryad.t1p7c	exposed	Kiandra	Exposed to Bd	Kiandra C	Skin mucus
Lva371swabAtDeath	Swabs were collected weekly and pre-euthanasia to determine infection intensities via qPCR	Lva371swabAtDeath	Dataset 1 Experiment A results data.csv	Dryad Digital Repository	doi:10.5061/dryad.t1p7c	https://doi.org/10.5061/dryad.t1p7c	exposed	Eucumbene	Sham exposed	Eucumbene A	Skin mucus
Lva372swab06Oct	Swabs were collected weekly and pre-euthanasia to determine infection intensities via qPCR	Lva372swab06Oct	Dataset 1 Experiment A results data.csv	Dryad Digital Repository	doi:10.5061/dryad.t1p7c	https://doi.org/10.5061/dryad.t1p7c	exposed	Kiandra	Exposed to Bd	Kiandra B	Skin mucus
Lva372swab13Oct	Swabs were collected weekly and pre-euthanasia to determine infection intensities via qPCR	Lva372swab13Oct	Dataset 1 Experiment A results data.csv	Dryad Digital Repository	doi:10.5061/dryad.t1p7c	https://doi.org/10.5061/dryad.t1p7c	exposed	Kiandra	Exposed to Bd	Kiandra B	Skin mucus
Lva372swab20Oct	Swabs were collected weekly and pre-euthanasia to determine infection intensities via qPCR	Lva372swab20Oct	Dataset 1 Experiment A results data.csv	Dryad Digital Repository	doi:10.5061/dryad.t1p7c	https://doi.org/10.5061/dryad.t1p7c	exposed	Kiandra	Exposed to Bd	Kiandra B	Skin mucus
Lva372swab27Oct	Swabs were collected weekly and pre-euthanasia to determine infection intensities via qPCR	Lva372swab27Oct	Dataset 1 Experiment A results data.csv	Dryad Digital Repository	doi:10.5061/dryad.t1p7c	https://doi.org/10.5061/dryad.t1p7c	exposed	Kiandra	Exposed to Bd	Kiandra B	Skin mucus
Lva372swab03Nov	Swabs were collected weekly and pre-euthanasia to determine infection intensities via qPCR	Lva372swab03Nov	Dataset 1 Experiment A results data.csv	Dryad Digital Repository	doi:10.5061/dryad.t1p7c	https://doi.org/10.5061/dryad.t1p7c	exposed	Kiandra	Exposed to Bd	Kiandra B	Skin mucus
Lva372swab10Nov	Swabs were collected weekly and pre-euthanasia to determine infection intensities via qPCR	Lva372swab10Nov	Dataset 1 Experiment A results data.csv	Dryad Digital Repository	doi:10.5061/dryad.t1p7c	https://doi.org/10.5061/dryad.t1p7c	exposed	Kiandra	Exposed to Bd	Kiandra B	Skin mucus
Lva372swab17Nov	Swabs were collected weekly and pre-euthanasia to determine infection intensities via qPCR	Lva372swab17Nov	Dataset 1 Experiment A results data.csv	Dryad Digital Repository	doi:10.5061/dryad.t1p7c	https://doi.org/10.5061/dryad.t1p7c	exposed	Kiandra	Exposed to Bd	Kiandra B	Skin mucus
Lva372swab24Nov	Swabs were collected weekly and pre-euthanasia to determine infection intensities via qPCR	Lva372swab24Nov	Dataset 1 Experiment A results data.csv	Dryad Digital Repository	doi:10.5061/dryad.t1p7c	https://doi.org/10.5061/dryad.t1p7c	exposed	Kiandra	Exposed to Bd	Kiandra B	Skin mucus
Lva372swab01Dec	Swabs were collected weekly and pre-euthanasia to determine infection intensities via qPCR	Lva372swab01Dec	Dataset 1 Experiment A results data.csv	Dryad Digital Repository	doi:10.5061/dryad.t1p7c	https://doi.org/10.5061/dryad.t1p7c	exposed	Kiandra	Exposed to Bd	Kiandra B	Skin mucus
Lva372swab08Dec	Swabs were collected weekly and pre-euthanasia to determine infection intensities via qPCR	Lva372swab08Dec	Dataset 1 Experiment A results data.csv	Dryad Digital Repository	doi:10.5061/dryad.t1p7c	https://doi.org/10.5061/dryad.t1p7c	exposed	Kiandra	Exposed to Bd	Kiandra B	Skin mucus
Lva372swabAtDeath	Swabs were collected weekly and pre-euthanasia to determine infection intensities via qPCR	Lva372swabAtDeath	Dataset 1 Experiment A results data.csv	Dryad Digital Repository	doi:10.5061/dryad.t1p7c	https://doi.org/10.5061/dryad.t1p7c	exposed	Kiandra	Exposed to Bd	Kiandra B	Skin mucus
Lva374swabAtDeath	Swabs were collected weekly and pre-euthanasia to determine infection intensities via qPCR	Lva374swabAtDeath	Dataset 1 Experiment A results data.csv	Dryad Digital Repository	doi:10.5061/dryad.t1p7c	https://doi.org/10.5061/dryad.t1p7c	naive	Greymare	Exposed to Bd	Greymare A	Skin mucus
Lva375swabAtDeath	Swabs were collected weekly and pre-euthanasia to determine infection intensities via qPCR	Lva375swabAtDeath	Dataset 1 Experiment A results data.csv	Dryad Digital Repository	doi:10.5061/dryad.t1p7c	https://doi.org/10.5061/dryad.t1p7c	naive	Greymare	Exposed to Bd	Greymare B	Skin mucus
Lva376swabAtDeath	Swabs were collected weekly and pre-euthanasia to determine infection intensities via qPCR	Lva376swabAtDeath	Dataset 1 Experiment A results data.csv	Dryad Digital Repository	doi:10.5061/dryad.t1p7c	https://doi.org/10.5061/dryad.t1p7c	exposed	Eucumbene	Exposed to Bd	Eucumbene D	Skin mucus
Lva378swab06Oct	Swabs were collected weekly and pre-euthanasia to determine infection intensities via qPCR	Lva378swab06Oct	Dataset 1 Experiment A results data.csv	Dryad Digital Repository	doi:10.5061/dryad.t1p7c	https://doi.org/10.5061/dryad.t1p7c	exposed	Kiandra	Exposed to Bd	Kiandra B	Skin mucus
Lva378swab13Oct	Swabs were collected weekly and pre-euthanasia to determine infection intensities via qPCR	Lva378swab13Oct	Dataset 1 Experiment A results data.csv	Dryad Digital Repository	doi:10.5061/dryad.t1p7c	https://doi.org/10.5061/dryad.t1p7c	exposed	Kiandra	Exposed to Bd	Kiandra B	Skin mucus
Lva378swab20Oct	Swabs were collected weekly and pre-euthanasia to determine infection intensities via qPCR	Lva378swab20Oct	Dataset 1 Experiment A results data.csv	Dryad Digital Repository	doi:10.5061/dryad.t1p7c	https://doi.org/10.5061/dryad.t1p7c	exposed	Kiandra	Exposed to Bd	Kiandra B	Skin mucus
Lva378swabAtDeath	Swabs were collected weekly and pre-euthanasia to determine infection intensities via qPCR	Lva378swabAtDeath	Dataset 1 Experiment A results data.csv	Dryad Digital Repository	doi:10.5061/dryad.t1p7c	https://doi.org/10.5061/dryad.t1p7c	exposed	Kiandra	Exposed to Bd	Kiandra B	Skin mucus
Lva379swabAtDeath	Swabs were collected weekly and pre-euthanasia to determine infection intensities via qPCR	Lva379swabAtDeath	Dataset 1 Experiment A results data.csv	Dryad Digital Repository	doi:10.5061/dryad.t1p7c	https://doi.org/10.5061/dryad.t1p7c	exposed	Eucumbene	Exposed to Bd	Eucumbene D	Skin mucus
Lva380swab06Oct	Swabs were collected weekly and pre-euthanasia to determine infection intensities via qPCR	Lva380swab06Oct	Dataset 1 Experiment A results data.csv	Dryad Digital Repository	doi:10.5061/dryad.t1p7c	https://doi.org/10.5061/dryad.t1p7c	exposed	Kiandra	Exposed to Bd	Kiandra D	Skin mucus
Lva380swab13Oct	Swabs were collected weekly and pre-euthanasia to determine infection intensities via qPCR	Lva380swab13Oct	Dataset 1 Experiment A results data.csv	Dryad Digital Repository	doi:10.5061/dryad.t1p7c	https://doi.org/10.5061/dryad.t1p7c	exposed	Kiandra	Exposed to Bd	Kiandra D	Skin mucus
Lva380swab20Oct	Swabs were collected weekly and pre-euthanasia to determine infection intensities via qPCR	Lva380swab20Oct	Dataset 1 Experiment A results data.csv	Dryad Digital Repository	doi:10.5061/dryad.t1p7c	https://doi.org/10.5061/dryad.t1p7c	exposed	Kiandra	Exposed to Bd	Kiandra D	Skin mucus
Lva380swabAtDeath	Swabs were collected weekly and pre-euthanasia to determine infection intensities via qPCR	Lva380swabAtDeath	Dataset 1 Experiment A results data.csv	Dryad Digital Repository	doi:10.5061/dryad.t1p7c	https://doi.org/10.5061/dryad.t1p7c	exposed	Kiandra	Exposed to Bd	Kiandra D	Skin mucus
Lva381swabAtDeath	Swabs were collected weekly and pre-euthanasia to determine infection intensities via qPCR	Lva381swabAtDeath	Dataset 1 Experiment A results data.csv	Dryad Digital Repository	doi:10.5061/dryad.t1p7c	https://doi.org/10.5061/dryad.t1p7c	exposed	Ogilvies	Exposed to Bd	Ogilvies A	Skin mucus
Lva382swabAtDeath	Swabs were collected weekly and pre-euthanasia to determine infection intensities via qPCR	Lva382swabAtDeath	Dataset 1 Experiment A results data.csv	Dryad Digital Repository	doi:10.5061/dryad.t1p7c	https://doi.org/10.5061/dryad.t1p7c	exposed	Eucumbene	Exposed to Bd	Eucumbene D	Skin mucus
Lva383swab06Oct	Swabs were collected weekly and pre-euthanasia to determine infection intensities via qPCR	Lva383swab06Oct	Dataset 1 Experiment A results data.csv	Dryad Digital Repository	doi:10.5061/dryad.t1p7c	https://doi.org/10.5061/dryad.t1p7c	exposed	Kiandra	Exposed to Bd	Kiandra C	Skin mucus
Lva383swab13Oct	Swabs were collected weekly and pre-euthanasia to determine infection intensities via qPCR	Lva383swab13Oct	Dataset 1 Experiment A results data.csv	Dryad Digital Repository	doi:10.5061/dryad.t1p7c	https://doi.org/10.5061/dryad.t1p7c	exposed	Kiandra	Exposed to Bd	Kiandra C	Skin mucus
Lva383swab20Oct	Swabs were collected weekly and pre-euthanasia to determine infection intensities via qPCR	Lva383swab20Oct	Dataset 1 Experiment A results data.csv	Dryad Digital Repository	doi:10.5061/dryad.t1p7c	https://doi.org/10.5061/dryad.t1p7c	exposed	Kiandra	Exposed to Bd	Kiandra C	Skin mucus
Lva383swab27Oct	Swabs were collected weekly and pre-euthanasia to determine infection intensities via qPCR	Lva383swab27Oct	Dataset 1 Experiment A results data.csv	Dryad Digital Repository	doi:10.5061/dryad.t1p7c	https://doi.org/10.5061/dryad.t1p7c	exposed	Kiandra	Exposed to Bd	Kiandra C	Skin mucus
Lva383swab03Nov	Swabs were collected weekly and pre-euthanasia to determine infection intensities via qPCR	Lva383swab03Nov	Dataset 1 Experiment A results data.csv	Dryad Digital Repository	doi:10.5061/dryad.t1p7c	https://doi.org/10.5061/dryad.t1p7c	exposed	Kiandra	Exposed to Bd	Kiandra C	Skin mucus
Lva383swab10Nov	Swabs were collected weekly and pre-euthanasia to determine infection intensities via qPCR	Lva383swab10Nov	Dataset 1 Experiment A results data.csv	Dryad Digital Repository	doi:10.5061/dryad.t1p7c	https://doi.org/10.5061/dryad.t1p7c	exposed	Kiandra	Exposed to Bd	Kiandra C	Skin mucus
Lva383swab17Nov	Swabs were collected weekly and pre-euthanasia to determine infection intensities via qPCR	Lva383swab17Nov	Dataset 1 Experiment A results data.csv	Dryad Digital Repository	doi:10.5061/dryad.t1p7c	https://doi.org/10.5061/dryad.t1p7c	exposed	Kiandra	Exposed to Bd	Kiandra C	Skin mucus
Lva383swabAtDeath	Swabs were collected weekly and pre-euthanasia to determine infection intensities via qPCR	Lva383swabAtDeath	Dataset 1 Experiment A results data.csv	Dryad Digital Repository	doi:10.5061/dryad.t1p7c	https://doi.org/10.5061/dryad.t1p7c	exposed	Kiandra	Exposed to Bd	Kiandra C	Skin mucus
Lva385swabAtDeath	Swabs were collected weekly and pre-euthanasia to determine infection intensities via qPCR	Lva385swabAtDeath	Dataset 1 Experiment A results data.csv	Dryad Digital Repository	doi:10.5061/dryad.t1p7c	https://doi.org/10.5061/dryad.t1p7c	exposed	Kiandra	Exposed to Bd	Kiandra A	Skin mucus
Lva386swabAtDeath	Swabs were collected weekly and pre-euthanasia to determine infection intensities via qPCR	Lva386swabAtDeath	Dataset 1 Experiment A results data.csv	Dryad Digital Repository	doi:10.5061/dryad.t1p7c	https://doi.org/10.5061/dryad.t1p7c	exposed	Eucumbene	Exposed to Bd	Eucumbene D	Skin mucus
Lva387swab06Oct	Swabs were collected weekly and pre-euthanasia to determine infection intensities via qPCR	Lva387swab06Oct	Dataset 1 Experiment A results data.csv	Dryad Digital Repository	doi:10.5061/dryad.t1p7c	https://doi.org/10.5061/dryad.t1p7c	exposed	Kiandra	Exposed to Bd	Kiandra A	Skin mucus
Lva387swab13Oct	Swabs were collected weekly and pre-euthanasia to determine infection intensities via qPCR	Lva387swab13Oct	Dataset 1 Experiment A results data.csv	Dryad Digital Repository	doi:10.5061/dryad.t1p7c	https://doi.org/10.5061/dryad.t1p7c	exposed	Kiandra	Exposed to Bd	Kiandra A	Skin mucus
Lva387swab20Oct	Swabs were collected weekly and pre-euthanasia to determine infection intensities via qPCR	Lva387swab20Oct	Dataset 1 Experiment A results data.csv	Dryad Digital Repository	doi:10.5061/dryad.t1p7c	https://doi.org/10.5061/dryad.t1p7c	exposed	Kiandra	Exposed to Bd	Kiandra A	Skin mucus
Lva387swab27Oct	Swabs were collected weekly and pre-euthanasia to determine infection intensities via qPCR	Lva387swab27Oct	Dataset 1 Experiment A results data.csv	Dryad Digital Repository	doi:10.5061/dryad.t1p7c	https://doi.org/10.5061/dryad.t1p7c	exposed	Kiandra	Exposed to Bd	Kiandra A	Skin mucus
Lva387swabAtDeath	Swabs were collected weekly and pre-euthanasia to determine infection intensities via qPCR	Lva387swabAtDeath	Dataset 1 Experiment A results data.csv	Dryad Digital Repository	doi:10.5061/dryad.t1p7c	https://doi.org/10.5061/dryad.t1p7c	exposed	Kiandra	Exposed to Bd	Kiandra A	Skin mucus
Lva389swabAtDeath	Swabs were collected weekly and pre-euthanasia to determine infection intensities via qPCR	Lva389swabAtDeath	Dataset 1 Experiment A results data.csv	Dryad Digital Repository	doi:10.5061/dryad.t1p7c	https://doi.org/10.5061/dryad.t1p7c	exposed	Kiandra	Sham exposed	Kiandra A	Skin mucus
Lva390swabAtDeath	Swabs were collected weekly and pre-euthanasia to determine infection intensities via qPCR	Lva390swabAtDeath	Dataset 1 Experiment A results data.csv	Dryad Digital Repository	doi:10.5061/dryad.t1p7c	https://doi.org/10.5061/dryad.t1p7c	exposed	Eucumbene	Exposed to Bd	Eucumbene A	Skin mucus
Lva392swab06Oct	Swabs were collected weekly and pre-euthanasia to determine infection intensities via qPCR	Lva392swab06Oct	Dataset 1 Experiment A results data.csv	Dryad Digital Repository	doi:10.5061/dryad.t1p7c	https://doi.org/10.5061/dryad.t1p7c	exposed	Kiandra	Exposed to Bd	Kiandra B	Skin mucus
Lva392swabAtDeath	Swabs were collected weekly and pre-euthanasia to determine infection intensities via qPCR	Lva392swabAtDeath	Dataset 1 Experiment A results data.csv	Dryad Digital Repository	doi:10.5061/dryad.t1p7c	https://doi.org/10.5061/dryad.t1p7c	exposed	Kiandra	Exposed to Bd	Kiandra B	Skin mucus
Lva393swab06Oct	Swabs were collected weekly and pre-euthanasia to determine infection intensities via qPCR	Lva393swab06Oct	Dataset 1 Experiment A results data.csv	Dryad Digital Repository	doi:10.5061/dryad.t1p7c	https://doi.org/10.5061/dryad.t1p7c	naive	Greymare	Exposed to Bd	Greymare A	Skin mucus
Lva393swab13Oct	Swabs were collected weekly and pre-euthanasia to determine infection intensities via qPCR	Lva393swab13Oct	Dataset 1 Experiment A results data.csv	Dryad Digital Repository	doi:10.5061/dryad.t1p7c	https://doi.org/10.5061/dryad.t1p7c	naive	Greymare	Exposed to Bd	Greymare A	Skin mucus
Lva393swabAtDeath	Swabs were collected weekly and pre-euthanasia to determine infection intensities via qPCR	Lva393swabAtDeath	Dataset 1 Experiment A results data.csv	Dryad Digital Repository	doi:10.5061/dryad.t1p7c	https://doi.org/10.5061/dryad.t1p7c	naive	Greymare	Exposed to Bd	Greymare A	Skin mucus
Lva394swab06Oct	Swabs were collected weekly and pre-euthanasia to determine infection intensities via qPCR	Lva394swab06Oct	Dataset 1 Experiment A results data.csv	Dryad Digital Repository	doi:10.5061/dryad.t1p7c	https://doi.org/10.5061/dryad.t1p7c	exposed	Kiandra	Exposed to Bd	Kiandra A	Skin mucus
Lva394swab13Oct	Swabs were collected weekly and pre-euthanasia to determine infection intensities via qPCR	Lva394swab13Oct	Dataset 1 Experiment A results data.csv	Dryad Digital Repository	doi:10.5061/dryad.t1p7c	https://doi.org/10.5061/dryad.t1p7c	exposed	Kiandra	Exposed to Bd	Kiandra A	Skin mucus
Lva394swab20Oct	Swabs were collected weekly and pre-euthanasia to determine infection intensities via qPCR	Lva394swab20Oct	Dataset 1 Experiment A results data.csv	Dryad Digital Repository	doi:10.5061/dryad.t1p7c	https://doi.org/10.5061/dryad.t1p7c	exposed	Kiandra	Exposed to Bd	Kiandra A	Skin mucus
Lva394swab27Oct	Swabs were collected weekly and pre-euthanasia to determine infection intensities via qPCR	Lva394swab27Oct	Dataset 1 Experiment A results data.csv	Dryad Digital Repository	doi:10.5061/dryad.t1p7c	https://doi.org/10.5061/dryad.t1p7c	exposed	Kiandra	Exposed to Bd	Kiandra A	Skin mucus
Lva394swab03Nov	Swabs were collected weekly and pre-euthanasia to determine infection intensities via qPCR	Lva394swab03Nov	Dataset 1 Experiment A results data.csv	Dryad Digital Repository	doi:10.5061/dryad.t1p7c	https://doi.org/10.5061/dryad.t1p7c	exposed	Kiandra	Exposed to Bd	Kiandra A	Skin mucus
Lva394swab10Nov	Swabs were collected weekly and pre-euthanasia to determine infection intensities via qPCR	Lva394swab10Nov	Dataset 1 Experiment A results data.csv	Dryad Digital Repository	doi:10.5061/dryad.t1p7c	https://doi.org/10.5061/dryad.t1p7c	exposed	Kiandra	Exposed to Bd	Kiandra A	Skin mucus
Lva394swab17Nov	Swabs were collected weekly and pre-euthanasia to determine infection intensities via qPCR	Lva394swab17Nov	Dataset 1 Experiment A results data.csv	Dryad Digital Repository	doi:10.5061/dryad.t1p7c	https://doi.org/10.5061/dryad.t1p7c	exposed	Kiandra	Exposed to Bd	Kiandra A	Skin mucus
Lva394swab24Nov	Swabs were collected weekly and pre-euthanasia to determine infection intensities via qPCR	Lva394swab24Nov	Dataset 1 Experiment A results data.csv	Dryad Digital Repository	doi:10.5061/dryad.t1p7c	https://doi.org/10.5061/dryad.t1p7c	exposed	Kiandra	Exposed to Bd	Kiandra A	Skin mucus
Lva394swab01Dec	Swabs were collected weekly and pre-euthanasia to determine infection intensities via qPCR	Lva394swab01Dec	Dataset 1 Experiment A results data.csv	Dryad Digital Repository	doi:10.5061/dryad.t1p7c	https://doi.org/10.5061/dryad.t1p7c	exposed	Kiandra	Exposed to Bd	Kiandra A	Skin mucus
Lva394swab08Dec	Swabs were collected weekly and pre-euthanasia to determine infection intensities via qPCR	Lva394swab08Dec	Dataset 1 Experiment A results data.csv	Dryad Digital Repository	doi:10.5061/dryad.t1p7c	https://doi.org/10.5061/dryad.t1p7c	exposed	Kiandra	Exposed to Bd	Kiandra A	Skin mucus
Lva394swabAtDeath	Swabs were collected weekly and pre-euthanasia to determine infection intensities via qPCR	Lva394swabAtDeath	Dataset 1 Experiment A results data.csv	Dryad Digital Repository	doi:10.5061/dryad.t1p7c	https://doi.org/10.5061/dryad.t1p7c	exposed	Kiandra	Exposed to Bd	Kiandra A	Skin mucus
Lva395swabAtDeath	Swabs were collected weekly and pre-euthanasia to determine infection intensities via qPCR	Lva395swabAtDeath	Dataset 1 Experiment A results data.csv	Dryad Digital Repository	doi:10.5061/dryad.t1p7c	https://doi.org/10.5061/dryad.t1p7c	naive	Greymare	Exposed to Bd	Greymare C	Skin mucus
Lva396swabAtDeath	Swabs were collected weekly and pre-euthanasia to determine infection intensities via qPCR	Lva396swabAtDeath	Dataset 1 Experiment A results data.csv	Dryad Digital Repository	doi:10.5061/dryad.t1p7c	https://doi.org/10.5061/dryad.t1p7c	exposed	Eucumbene	Sham exposed	Eucumbene A	Skin mucus
Lva397swab06Oct	Swabs were collected weekly and pre-euthanasia to determine infection intensities via qPCR	Lva397swab06Oct	Dataset 1 Experiment A results data.csv	Dryad Digital Repository	doi:10.5061/dryad.t1p7c	https://doi.org/10.5061/dryad.t1p7c	exposed	Kiandra	Exposed to Bd	Kiandra D	Skin mucus
Lva397swab13Oct	Swabs were collected weekly and pre-euthanasia to determine infection intensities via qPCR	Lva397swab13Oct	Dataset 1 Experiment A results data.csv	Dryad Digital Repository	doi:10.5061/dryad.t1p7c	https://doi.org/10.5061/dryad.t1p7c	exposed	Kiandra	Exposed to Bd	Kiandra D	Skin mucus
Lva397swab20Oct	Swabs were collected weekly and pre-euthanasia to determine infection intensities via qPCR	Lva397swab20Oct	Dataset 1 Experiment A results data.csv	Dryad Digital Repository	doi:10.5061/dryad.t1p7c	https://doi.org/10.5061/dryad.t1p7c	exposed	Kiandra	Exposed to Bd	Kiandra D	Skin mucus
Lva397swab27Oct	Swabs were collected weekly and pre-euthanasia to determine infection intensities via qPCR	Lva397swab27Oct	Dataset 1 Experiment A results data.csv	Dryad Digital Repository	doi:10.5061/dryad.t1p7c	https://doi.org/10.5061/dryad.t1p7c	exposed	Kiandra	Exposed to Bd	Kiandra D	Skin mucus
Lva397swab03Nov	Swabs were collected weekly and pre-euthanasia to determine infection intensities via qPCR	Lva397swab03Nov	Dataset 1 Experiment A results data.csv	Dryad Digital Repository	doi:10.5061/dryad.t1p7c	https://doi.org/10.5061/dryad.t1p7c	exposed	Kiandra	Exposed to Bd	Kiandra D	Skin mucus
Lva397swab10Nov	Swabs were collected weekly and pre-euthanasia to determine infection intensities via qPCR	Lva397swab10Nov	Dataset 1 Experiment A results data.csv	Dryad Digital Repository	doi:10.5061/dryad.t1p7c	https://doi.org/10.5061/dryad.t1p7c	exposed	Kiandra	Exposed to Bd	Kiandra D	Skin mucus
Lva397swab17Nov	Swabs were collected weekly and pre-euthanasia to determine infection intensities via qPCR	Lva397swab17Nov	Dataset 1 Experiment A results data.csv	Dryad Digital Repository	doi:10.5061/dryad.t1p7c	https://doi.org/10.5061/dryad.t1p7c	exposed	Kiandra	Exposed to Bd	Kiandra D	Skin mucus
Lva397swab24Nov	Swabs were collected weekly and pre-euthanasia to determine infection intensities via qPCR	Lva397swab24Nov	Dataset 1 Experiment A results data.csv	Dryad Digital Repository	doi:10.5061/dryad.t1p7c	https://doi.org/10.5061/dryad.t1p7c	exposed	Kiandra	Exposed to Bd	Kiandra D	Skin mucus
Lva397swab01Dec	Swabs were collected weekly and pre-euthanasia to determine infection intensities via qPCR	Lva397swab01Dec	Dataset 1 Experiment A results data.csv	Dryad Digital Repository	doi:10.5061/dryad.t1p7c	https://doi.org/10.5061/dryad.t1p7c	exposed	Kiandra	Exposed to Bd	Kiandra D	Skin mucus
Lva397swab08Dec	Swabs were collected weekly and pre-euthanasia to determine infection intensities via qPCR	Lva397swab08Dec	Dataset 1 Experiment A results data.csv	Dryad Digital Repository	doi:10.5061/dryad.t1p7c	https://doi.org/10.5061/dryad.t1p7c	exposed	Kiandra	Exposed to Bd	Kiandra D	Skin mucus
Lva397swabAtDeath	Swabs were collected weekly and pre-euthanasia to determine infection intensities via qPCR	Lva397swabAtDeath	Dataset 1 Experiment A results data.csv	Dryad Digital Repository	doi:10.5061/dryad.t1p7c	https://doi.org/10.5061/dryad.t1p7c	exposed	Kiandra	Exposed to Bd	Kiandra D	Skin mucus
Lva398swab06Oct	Swabs were collected weekly and pre-euthanasia to determine infection intensities via qPCR	Lva398swab06Oct	Dataset 1 Experiment A results data.csv	Dryad Digital Repository	doi:10.5061/dryad.t1p7c	https://doi.org/10.5061/dryad.t1p7c	exposed	Ogilvies	Exposed to Bd	Ogilvies C	Skin mucus
Lva398swab13Oct	Swabs were collected weekly and pre-euthanasia to determine infection intensities via qPCR	Lva398swab13Oct	Dataset 1 Experiment A results data.csv	Dryad Digital Repository	doi:10.5061/dryad.t1p7c	https://doi.org/10.5061/dryad.t1p7c	exposed	Ogilvies	Exposed to Bd	Ogilvies C	Skin mucus
Lva398swab20Oct	Swabs were collected weekly and pre-euthanasia to determine infection intensities via qPCR	Lva398swab20Oct	Dataset 1 Experiment A results data.csv	Dryad Digital Repository	doi:10.5061/dryad.t1p7c	https://doi.org/10.5061/dryad.t1p7c	exposed	Ogilvies	Exposed to Bd	Ogilvies C	Skin mucus
Lva398swabAtDeath	Swabs were collected weekly and pre-euthanasia to determine infection intensities via qPCR	Lva398swabAtDeath	Dataset 1 Experiment A results data.csv	Dryad Digital Repository	doi:10.5061/dryad.t1p7c	https://doi.org/10.5061/dryad.t1p7c	exposed	Ogilvies	Exposed to Bd	Ogilvies C	Skin mucus
Lva400swab06Oct	Swabs were collected weekly and pre-euthanasia to determine infection intensities via qPCR	Lva400swab06Oct	Dataset 1 Experiment A results data.csv	Dryad Digital Repository	doi:10.5061/dryad.t1p7c	https://doi.org/10.5061/dryad.t1p7c	exposed	Kiandra	Exposed to Bd	Kiandra A	Skin mucus
Lva400swab13Oct	Swabs were collected weekly and pre-euthanasia to determine infection intensities via qPCR	Lva400swab13Oct	Dataset 1 Experiment A results data.csv	Dryad Digital Repository	doi:10.5061/dryad.t1p7c	https://doi.org/10.5061/dryad.t1p7c	exposed	Kiandra	Exposed to Bd	Kiandra A	Skin mucus
Lva400swab20Oct	Swabs were collected weekly and pre-euthanasia to determine infection intensities via qPCR	Lva400swab20Oct	Dataset 1 Experiment A results data.csv	Dryad Digital Repository	doi:10.5061/dryad.t1p7c	https://doi.org/10.5061/dryad.t1p7c	exposed	Kiandra	Exposed to Bd	Kiandra A	Skin mucus
Lva400swab27Oct	Swabs were collected weekly and pre-euthanasia to determine infection intensities via qPCR	Lva400swab27Oct	Dataset 1 Experiment A results data.csv	Dryad Digital Repository	doi:10.5061/dryad.t1p7c	https://doi.org/10.5061/dryad.t1p7c	exposed	Kiandra	Exposed to Bd	Kiandra A	Skin mucus
Lva400swab03Nov	Swabs were collected weekly and pre-euthanasia to determine infection intensities via qPCR	Lva400swab03Nov	Dataset 1 Experiment A results data.csv	Dryad Digital Repository	doi:10.5061/dryad.t1p7c	https://doi.org/10.5061/dryad.t1p7c	exposed	Kiandra	Exposed to Bd	Kiandra A	Skin mucus
Lva400swab10Nov	Swabs were collected weekly and pre-euthanasia to determine infection intensities via qPCR	Lva400swab10Nov	Dataset 1 Experiment A results data.csv	Dryad Digital Repository	doi:10.5061/dryad.t1p7c	https://doi.org/10.5061/dryad.t1p7c	exposed	Kiandra	Exposed to Bd	Kiandra A	Skin mucus
Lva400swab17Nov	Swabs were collected weekly and pre-euthanasia to determine infection intensities via qPCR	Lva400swab17Nov	Dataset 1 Experiment A results data.csv	Dryad Digital Repository	doi:10.5061/dryad.t1p7c	https://doi.org/10.5061/dryad.t1p7c	exposed	Kiandra	Exposed to Bd	Kiandra A	Skin mucus
Lva400swab24Nov	Swabs were collected weekly and pre-euthanasia to determine infection intensities via qPCR	Lva400swab24Nov	Dataset 1 Experiment A results data.csv	Dryad Digital Repository	doi:10.5061/dryad.t1p7c	https://doi.org/10.5061/dryad.t1p7c	exposed	Kiandra	Exposed to Bd	Kiandra A	Skin mucus
Lva400swab01Dec	Swabs were collected weekly and pre-euthanasia to determine infection intensities via qPCR	Lva400swab01Dec	Dataset 1 Experiment A results data.csv	Dryad Digital Repository	doi:10.5061/dryad.t1p7c	https://doi.org/10.5061/dryad.t1p7c	exposed	Kiandra	Exposed to Bd	Kiandra A	Skin mucus
Lva400swab08Dec	Swabs were collected weekly and pre-euthanasia to determine infection intensities via qPCR	Lva400swab08Dec	Dataset 1 Experiment A results data.csv	Dryad Digital Repository	doi:10.5061/dryad.t1p7c	https://doi.org/10.5061/dryad.t1p7c	exposed	Kiandra	Exposed to Bd	Kiandra A	Skin mucus
Lva400swabAtDeath	Swabs were collected weekly and pre-euthanasia to determine infection intensities via qPCR	Lva400swabAtDeath	Dataset 1 Experiment A results data.csv	Dryad Digital Repository	doi:10.5061/dryad.t1p7c	https://doi.org/10.5061/dryad.t1p7c	exposed	Kiandra	Exposed to Bd	Kiandra A	Skin mucus
Lva402swab06Oct	Swabs were collected weekly and pre-euthanasia to determine infection intensities via qPCR	Lva402swab06Oct	Dataset 1 Experiment A results data.csv	Dryad Digital Repository	doi:10.5061/dryad.t1p7c	https://doi.org/10.5061/dryad.t1p7c	naive	Greymare	Exposed to Bd	Greymare C	Skin mucus
Lva402swab13Oct	Swabs were collected weekly and pre-euthanasia to determine infection intensities via qPCR	Lva402swab13Oct	Dataset 1 Experiment A results data.csv	Dryad Digital Repository	doi:10.5061/dryad.t1p7c	https://doi.org/10.5061/dryad.t1p7c	naive	Greymare	Exposed to Bd	Greymare C	Skin mucus
Lva402swabAtDeath	Swabs were collected weekly and pre-euthanasia to determine infection intensities via qPCR	Lva402swabAtDeath	Dataset 1 Experiment A results data.csv	Dryad Digital Repository	doi:10.5061/dryad.t1p7c	https://doi.org/10.5061/dryad.t1p7c	naive	Greymare	Exposed to Bd	Greymare C	Skin mucus
Lva403swabAtDeath	Swabs were collected weekly and pre-euthanasia to determine infection intensities via qPCR	Lva403swabAtDeath	Dataset 1 Experiment A results data.csv	Dryad Digital Repository	doi:10.5061/dryad.t1p7c	https://doi.org/10.5061/dryad.t1p7c	naive	Greymare	Exposed to Bd	Greymare D	Skin mucus
Lva405swabAtDeath	Swabs were collected weekly and pre-euthanasia to determine infection intensities via qPCR	Lva405swabAtDeath	Dataset 1 Experiment A results data.csv	Dryad Digital Repository	doi:10.5061/dryad.t1p7c	https://doi.org/10.5061/dryad.t1p7c	exposed	Ogilvies	Exposed to Bd	Ogilvies B	Skin mucus
Lva406swabAtDeath	Swabs were collected weekly and pre-euthanasia to determine infection intensities via qPCR	Lva406swabAtDeath	Dataset 1 Experiment A results data.csv	Dryad Digital Repository	doi:10.5061/dryad.t1p7c	https://doi.org/10.5061/dryad.t1p7c	exposed	Ogilvies	Exposed to Bd	Ogilvies A	Skin mucus
Lva001swabAtDeath	Swabs were collected weekly and pre-euthanasia to determine infection intensities via qPCR	Lva001swabAtDeath	Dataset 2 Experiment B results data.csv	Dryad Digital Repository	doi:10.5061/dryad.t1p7c	https://doi.org/10.5061/dryad.t1p7c	exposed	Eucumbene	Exposed to Bd	Eucumbene D	Skin mucus
Lva008swabAtDeath	Swabs were collected weekly and pre-euthanasia to determine infection intensities via qPCR	Lva008swabAtDeath	Dataset 2 Experiment B results data.csv	Dryad Digital Repository	doi:10.5061/dryad.t1p7c	https://doi.org/10.5061/dryad.t1p7c	naive	Greymare	Exposed to Bd	Greymare B	Skin mucus
Lva010swabAtDeath	Swabs were collected weekly and pre-euthanasia to determine infection intensities via qPCR	Lva010swabAtDeath	Dataset 2 Experiment B results data.csv	Dryad Digital Repository	doi:10.5061/dryad.t1p7c	https://doi.org/10.5061/dryad.t1p7c	exposed	Kiandra	Sham exposed	Kiandra B	Skin mucus
Lva018swabAtDeath	Swabs were collected weekly and pre-euthanasia to determine infection intensities via qPCR	Lva018swabAtDeath	Dataset 2 Experiment B results data.csv	Dryad Digital Repository	doi:10.5061/dryad.t1p7c	https://doi.org/10.5061/dryad.t1p7c	exposed	Ogilvies	Exposed to Bd	Ogilvies A	Skin mucus
Lva026swabAtDeath	Swabs were collected weekly and pre-euthanasia to determine infection intensities via qPCR	Lva026swabAtDeath	Dataset 2 Experiment B results data.csv	Dryad Digital Repository	doi:10.5061/dryad.t1p7c	https://doi.org/10.5061/dryad.t1p7c	exposed	Kiandra	Sham exposed	Kiandra B	Skin mucus
Lva031swabAtDeath	Swabs were collected weekly and pre-euthanasia to determine infection intensities via qPCR	Lva031swabAtDeath	Dataset 2 Experiment B results data.csv	Dryad Digital Repository	doi:10.5061/dryad.t1p7c	https://doi.org/10.5061/dryad.t1p7c	naive	Greymare	Sham exposed	Greymare B	Skin mucus
Lva039swabAtDeath	Swabs were collected weekly and pre-euthanasia to determine infection intensities via qPCR	Lva039swabAtDeath	Dataset 2 Experiment B results data.csv	Dryad Digital Repository	doi:10.5061/dryad.t1p7c	https://doi.org/10.5061/dryad.t1p7c	exposed	Eucumbene	Sham exposed	Eucumbene D	Skin mucus
Lva055swabAtDeath	Swabs were collected weekly and pre-euthanasia to determine infection intensities via qPCR	Lva055swabAtDeath	Dataset 2 Experiment B results data.csv	Dryad Digital Repository	doi:10.5061/dryad.t1p7c	https://doi.org/10.5061/dryad.t1p7c	exposed	Kiandra	Exposed to Bd	Kiandra B	Skin mucus
Lva076swabAtDeath	Swabs were collected weekly and pre-euthanasia to determine infection intensities via qPCR	Lva076swabAtDeath	Dataset 2 Experiment B results data.csv	Dryad Digital Repository	doi:10.5061/dryad.t1p7c	https://doi.org/10.5061/dryad.t1p7c	naive	Greymare	Exposed to Bd	Greymare B	Skin mucus
Lva085swabAtDeath	Swabs were collected weekly and pre-euthanasia to determine infection intensities via qPCR	Lva085swabAtDeath	Dataset 2 Experiment B results data.csv	Dryad Digital Repository	doi:10.5061/dryad.t1p7c	https://doi.org/10.5061/dryad.t1p7c	exposed	Eucumbene	Exposed to Bd	Eucumbene D	Skin mucus
Lva093swabAtDeath	Swabs were collected weekly and pre-euthanasia to determine infection intensities via qPCR	Lva093swabAtDeath	Dataset 2 Experiment B results data.csv	Dryad Digital Repository	doi:10.5061/dryad.t1p7c	https://doi.org/10.5061/dryad.t1p7c	exposed	Eucumbene	Sham exposed	Eucumbene D	Skin mucus
Lva099swabAtDeath	Swabs were collected weekly and pre-euthanasia to determine infection intensities via qPCR	Lva099swabAtDeath	Dataset 2 Experiment B results data.csv	Dryad Digital Repository	doi:10.5061/dryad.t1p7c	https://doi.org/10.5061/dryad.t1p7c	exposed	Eucumbene	Exposed to Bd	Eucumbene D	Skin mucus
Lva101swabAtDeath	Swabs were collected weekly and pre-euthanasia to determine infection intensities via qPCR	Lva101swabAtDeath	Dataset 2 Experiment B results data.csv	Dryad Digital Repository	doi:10.5061/dryad.t1p7c	https://doi.org/10.5061/dryad.t1p7c	exposed	Eucumbene	Sham exposed	Eucumbene D	Skin mucus
Lva108swabAtDeath	Swabs were collected weekly and pre-euthanasia to determine infection intensities via qPCR	Lva108swabAtDeath	Dataset 2 Experiment B results data.csv	Dryad Digital Repository	doi:10.5061/dryad.t1p7c	https://doi.org/10.5061/dryad.t1p7c	naive	Greymare	Sham exposed	Greymare B	Skin mucus
Lva109swabAtDeath	Swabs were collected weekly and pre-euthanasia to determine infection intensities via qPCR	Lva109swabAtDeath	Dataset 2 Experiment B results data.csv	Dryad Digital Repository	doi:10.5061/dryad.t1p7c	https://doi.org/10.5061/dryad.t1p7c	exposed	Kiandra	Exposed to Bd	Kiandra C	Skin mucus
Lva112swabAtDeath	Swabs were collected weekly and pre-euthanasia to determine infection intensities via qPCR	Lva112swabAtDeath	Dataset 2 Experiment B results data.csv	Dryad Digital Repository	doi:10.5061/dryad.t1p7c	https://doi.org/10.5061/dryad.t1p7c	exposed	Eucumbene	Sham exposed	Eucumbene D	Skin mucus
Lva113swabAtDeath	Swabs were collected weekly and pre-euthanasia to determine infection intensities via qPCR	Lva113swabAtDeath	Dataset 2 Experiment B results data.csv	Dryad Digital Repository	doi:10.5061/dryad.t1p7c	https://doi.org/10.5061/dryad.t1p7c	exposed	Eucumbene	Exposed to Bd	Eucumbene D	Skin mucus
Lva115swabAtDeath	Swabs were collected weekly and pre-euthanasia to determine infection intensities via qPCR	Lva115swabAtDeath	Dataset 2 Experiment B results data.csv	Dryad Digital Repository	doi:10.5061/dryad.t1p7c	https://doi.org/10.5061/dryad.t1p7c	naive	Greymare	Exposed to Bd	Greymare B	Skin mucus
Lva117swabAtDeath	Swabs were collected weekly and pre-euthanasia to determine infection intensities via qPCR	Lva117swabAtDeath	Dataset 2 Experiment B results data.csv	Dryad Digital Repository	doi:10.5061/dryad.t1p7c	https://doi.org/10.5061/dryad.t1p7c	exposed	Eucumbene	Exposed to Bd	Eucumbene D	Skin mucus
Lva121swabAtDeath	Swabs were collected weekly and pre-euthanasia to determine infection intensities via qPCR	Lva121swabAtDeath	Dataset 2 Experiment B results data.csv	Dryad Digital Repository	doi:10.5061/dryad.t1p7c	https://doi.org/10.5061/dryad.t1p7c	exposed	Kiandra	Exposed to Bd	Kiandra B	Skin mucus
Lva129swabAtDeath	Swabs were collected weekly and pre-euthanasia to determine infection intensities via qPCR	Lva129swabAtDeath	Dataset 2 Experiment B results data.csv	Dryad Digital Repository	doi:10.5061/dryad.t1p7c	https://doi.org/10.5061/dryad.t1p7c	exposed	Ogilvies	Exposed to Bd	Ogilvies B	Skin mucus
Lva139swabAtDeath	Swabs were collected weekly and pre-euthanasia to determine infection intensities via qPCR	Lva139swabAtDeath	Dataset 2 Experiment B results data.csv	Dryad Digital Repository	doi:10.5061/dryad.t1p7c	https://doi.org/10.5061/dryad.t1p7c	exposed	Eucumbene	Exposed to Bd	Eucumbene D	Skin mucus
Lva143swabAtDeath	Swabs were collected weekly and pre-euthanasia to determine infection intensities via qPCR	Lva143swabAtDeath	Dataset 2 Experiment B results data.csv	Dryad Digital Repository	doi:10.5061/dryad.t1p7c	https://doi.org/10.5061/dryad.t1p7c	naive	Greymare	Sham exposed	Greymare B	Skin mucus
Lva150swabAtDeath	Swabs were collected weekly and pre-euthanasia to determine infection intensities via qPCR	Lva150swabAtDeath	Dataset 2 Experiment B results data.csv	Dryad Digital Repository	doi:10.5061/dryad.t1p7c	https://doi.org/10.5061/dryad.t1p7c	exposed	Eucumbene	Exposed to Bd	Eucumbene D	Skin mucus
Lva156swabAtDeath	Swabs were collected weekly and pre-euthanasia to determine infection intensities via qPCR	Lva156swabAtDeath	Dataset 2 Experiment B results data.csv	Dryad Digital Repository	doi:10.5061/dryad.t1p7c	https://doi.org/10.5061/dryad.t1p7c	exposed	Kiandra	Exposed to Bd	Kiandra B	Skin mucus
Lva159swabAtDeath	Swabs were collected weekly and pre-euthanasia to determine infection intensities via qPCR	Lva159swabAtDeath	Dataset 2 Experiment B results data.csv	Dryad Digital Repository	doi:10.5061/dryad.t1p7c	https://doi.org/10.5061/dryad.t1p7c	exposed	Eucumbene	Sham exposed	Eucumbene D	Skin mucus
Lva161swabAtDeath	Swabs were collected weekly and pre-euthanasia to determine infection intensities via qPCR	Lva161swabAtDeath	Dataset 2 Experiment B results data.csv	Dryad Digital Repository	doi:10.5061/dryad.t1p7c	https://doi.org/10.5061/dryad.t1p7c	exposed	Kiandra	Exposed to Bd	Kiandra B	Skin mucus
Lva184swabAtDeath	Swabs were collected weekly and pre-euthanasia to determine infection intensities via qPCR	Lva184swabAtDeath	Dataset 2 Experiment B results data.csv	Dryad Digital Repository	doi:10.5061/dryad.t1p7c	https://doi.org/10.5061/dryad.t1p7c	exposed	Kiandra	Sham exposed	Kiandra B	Skin mucus
Lva198swabAtDeath	Swabs were collected weekly and pre-euthanasia to determine infection intensities via qPCR	Lva198swabAtDeath	Dataset 2 Experiment B results data.csv	Dryad Digital Repository	doi:10.5061/dryad.t1p7c	https://doi.org/10.5061/dryad.t1p7c	exposed	Eucumbene	Exposed to Bd	Eucumbene D	Skin mucus
Lva201swabAtDeath	Swabs were collected weekly and pre-euthanasia to determine infection intensities via qPCR	Lva201swabAtDeath	Dataset 2 Experiment B results data.csv	Dryad Digital Repository	doi:10.5061/dryad.t1p7c	https://doi.org/10.5061/dryad.t1p7c	exposed	Kiandra	Exposed to Bd	Kiandra B	Skin mucus
Lva211swabAtDeath	Swabs were collected weekly and pre-euthanasia to determine infection intensities via qPCR	Lva211swabAtDeath	Dataset 2 Experiment B results data.csv	Dryad Digital Repository	doi:10.5061/dryad.t1p7c	https://doi.org/10.5061/dryad.t1p7c	exposed	Kiandra	Exposed to Bd	Kiandra B	Skin mucus
Lva217swabAtDeath	Swabs were collected weekly and pre-euthanasia to determine infection intensities via qPCR	Lva217swabAtDeath	Dataset 2 Experiment B results data.csv	Dryad Digital Repository	doi:10.5061/dryad.t1p7c	https://doi.org/10.5061/dryad.t1p7c	exposed	Kiandra	Exposed to Bd	Kiandra D	Skin mucus
Lva229swabAtDeath	Swabs were collected weekly and pre-euthanasia to determine infection intensities via qPCR	Lva229swabAtDeath	Dataset 2 Experiment B results data.csv	Dryad Digital Repository	doi:10.5061/dryad.t1p7c	https://doi.org/10.5061/dryad.t1p7c	naive	Greymare	Exposed to Bd	Greymare D	Skin mucus
Lva230swabAtDeath	Swabs were collected weekly and pre-euthanasia to determine infection intensities via qPCR	Lva230swabAtDeath	Dataset 2 Experiment B results data.csv	Dryad Digital Repository	doi:10.5061/dryad.t1p7c	https://doi.org/10.5061/dryad.t1p7c	naive	Greymare	Exposed to Bd	Greymare A	Skin mucus
Lva232swabAtDeath	Swabs were collected weekly and pre-euthanasia to determine infection intensities via qPCR	Lva232swabAtDeath	Dataset 2 Experiment B results data.csv	Dryad Digital Repository	doi:10.5061/dryad.t1p7c	https://doi.org/10.5061/dryad.t1p7c	naive	Greymare	Exposed to Bd	Greymare B	Skin mucus
Lva236swabAtDeath	Swabs were collected weekly and pre-euthanasia to determine infection intensities via qPCR	Lva236swabAtDeath	Dataset 2 Experiment B results data.csv	Dryad Digital Repository	doi:10.5061/dryad.t1p7c	https://doi.org/10.5061/dryad.t1p7c	exposed	Eucumbene	Exposed to Bd	Eucumbene D	Skin mucus
Lva238swabAtDeath	Swabs were collected weekly and pre-euthanasia to determine infection intensities via qPCR	Lva238swabAtDeath	Dataset 2 Experiment B results data.csv	Dryad Digital Repository	doi:10.5061/dryad.t1p7c	https://doi.org/10.5061/dryad.t1p7c	naive	Greymare	Exposed to Bd	Greymare B	Skin mucus
Lva256swabAtDeath	Swabs were collected weekly and pre-euthanasia to determine infection intensities via qPCR	Lva256swabAtDeath	Dataset 2 Experiment B results data.csv	Dryad Digital Repository	doi:10.5061/dryad.t1p7c	https://doi.org/10.5061/dryad.t1p7c	exposed	Eucumbene	Exposed to Bd	Eucumbene D	Skin mucus
Lva259swabAtDeath	Swabs were collected weekly and pre-euthanasia to determine infection intensities via qPCR	Lva259swabAtDeath	Dataset 2 Experiment B results data.csv	Dryad Digital Repository	doi:10.5061/dryad.t1p7c	https://doi.org/10.5061/dryad.t1p7c	naive	Greymare	Exposed to Bd	Greymare B	Skin mucus
Lva275swabAtDeath	Swabs were collected weekly and pre-euthanasia to determine infection intensities via qPCR	Lva275swabAtDeath	Dataset 2 Experiment B results data.csv	Dryad Digital Repository	doi:10.5061/dryad.t1p7c	https://doi.org/10.5061/dryad.t1p7c	naive	Greymare	Exposed to Bd	Greymare B	Skin mucus
Lva280swabAtDeath	Swabs were collected weekly and pre-euthanasia to determine infection intensities via qPCR	Lva280swabAtDeath	Dataset 2 Experiment B results data.csv	Dryad Digital Repository	doi:10.5061/dryad.t1p7c	https://doi.org/10.5061/dryad.t1p7c	naive	Greymare	Exposed to Bd	Greymare B	Skin mucus
Lva283swabAtDeath	Swabs were collected weekly and pre-euthanasia to determine infection intensities via qPCR	Lva283swabAtDeath	Dataset 2 Experiment B results data.csv	Dryad Digital Repository	doi:10.5061/dryad.t1p7c	https://doi.org/10.5061/dryad.t1p7c	exposed	Eucumbene	Sham exposed	Eucumbene D	Skin mucus
Lva291swabAtDeath	Swabs were collected weekly and pre-euthanasia to determine infection intensities via qPCR	Lva291swabAtDeath	Dataset 2 Experiment B results data.csv	Dryad Digital Repository	doi:10.5061/dryad.t1p7c	https://doi.org/10.5061/dryad.t1p7c	exposed	Eucumbene	Exposed to Bd	Eucumbene D	Skin mucus
Lva292swabAtDeath	Swabs were collected weekly and pre-euthanasia to determine infection intensities via qPCR	Lva292swabAtDeath	Dataset 2 Experiment B results data.csv	Dryad Digital Repository	doi:10.5061/dryad.t1p7c	https://doi.org/10.5061/dryad.t1p7c	exposed	Kiandra	Sham exposed	Kiandra B	Skin mucus
Lva308swabAtDeath	Swabs were collected weekly and pre-euthanasia to determine infection intensities via qPCR	Lva308swabAtDeath	Dataset 2 Experiment B results data.csv	Dryad Digital Repository	doi:10.5061/dryad.t1p7c	https://doi.org/10.5061/dryad.t1p7c	exposed	Kiandra	Exposed to Bd	Kiandra B	Skin mucus
Lva315swabAtDeath	Swabs were collected weekly and pre-euthanasia to determine infection intensities via qPCR	Lva315swabAtDeath	Dataset 2 Experiment B results data.csv	Dryad Digital Repository	doi:10.5061/dryad.t1p7c	https://doi.org/10.5061/dryad.t1p7c	naive	Greymare	Exposed to Bd	Greymare B	Skin mucus
Lva316swabAtDeath	Swabs were collected weekly and pre-euthanasia to determine infection intensities via qPCR	Lva316swabAtDeath	Dataset 2 Experiment B results data.csv	Dryad Digital Repository	doi:10.5061/dryad.t1p7c	https://doi.org/10.5061/dryad.t1p7c	exposed	Eucumbene	Exposed to Bd	Eucumbene D	Skin mucus
Lva317swabAtDeath	Swabs were collected weekly and pre-euthanasia to determine infection intensities via qPCR	Lva317swabAtDeath	Dataset 2 Experiment B results data.csv	Dryad Digital Repository	doi:10.5061/dryad.t1p7c	https://doi.org/10.5061/dryad.t1p7c	naive	Greymare	Exposed to Bd	Greymare B	Skin mucus
Lva320swabAtDeath	Swabs were collected weekly and pre-euthanasia to determine infection intensities via qPCR	Lva320swabAtDeath	Dataset 2 Experiment B results data.csv	Dryad Digital Repository	doi:10.5061/dryad.t1p7c	https://doi.org/10.5061/dryad.t1p7c	naive	Greymare	Exposed to Bd	Greymare B	Skin mucus
Lva337swabAtDeath	Swabs were collected weekly and pre-euthanasia to determine infection intensities via qPCR	Lva337swabAtDeath	Dataset 2 Experiment B results data.csv	Dryad Digital Repository	doi:10.5061/dryad.t1p7c	https://doi.org/10.5061/dryad.t1p7c	exposed	Kiandra	Sham exposed	Kiandra B	Skin mucus
Lva347swabAtDeath	Swabs were collected weekly and pre-euthanasia to determine infection intensities via qPCR	Lva347swabAtDeath	Dataset 2 Experiment B results data.csv	Dryad Digital Repository	doi:10.5061/dryad.t1p7c	https://doi.org/10.5061/dryad.t1p7c	exposed	Kiandra	Exposed to Bd	Kiandra B	Skin mucus
Lva359swabAtDeath	Swabs were collected weekly and pre-euthanasia to determine infection intensities via qPCR	Lva359swabAtDeath	Dataset 2 Experiment B results data.csv	Dryad Digital Repository	doi:10.5061/dryad.t1p7c	https://doi.org/10.5061/dryad.t1p7c	naive	Greymare	Exposed to Bd	Greymare A	Skin mucus
Lva373swabAtDeath	Swabs were collected weekly and pre-euthanasia to determine infection intensities via qPCR	Lva373swabAtDeath	Dataset 2 Experiment B results data.csv	Dryad Digital Repository	doi:10.5061/dryad.t1p7c	https://doi.org/10.5061/dryad.t1p7c	exposed	Kiandra	Sham exposed	Kiandra B	Skin mucus
Lva377swabAtDeath	Swabs were collected weekly and pre-euthanasia to determine infection intensities via qPCR	Lva377swabAtDeath	Dataset 2 Experiment B results data.csv	Dryad Digital Repository	doi:10.5061/dryad.t1p7c	https://doi.org/10.5061/dryad.t1p7c	exposed	Kiandra	Exposed to Bd	Kiandra B	Skin mucus
Lva379swabAtDeath	Swabs were collected weekly and pre-euthanasia to determine infection intensities via qPCR	Lva379swabAtDeath	Dataset 2 Experiment B results data.csv	Dryad Digital Repository	doi:10.5061/dryad.t1p7c	https://doi.org/10.5061/dryad.t1p7c	exposed	Eucumbene	Exposed to Bd	Eucumbene D	Skin mucus
Lva384swabAtDeath	Swabs were collected weekly and pre-euthanasia to determine infection intensities via qPCR	Lva384swabAtDeath	Dataset 2 Experiment B results data.csv	Dryad Digital Repository	doi:10.5061/dryad.t1p7c	https://doi.org/10.5061/dryad.t1p7c	exposed	Kiandra	Exposed to Bd	Kiandra B	Skin mucus
Lva388swabAtDeath	Swabs were collected weekly and pre-euthanasia to determine infection intensities via qPCR	Lva388swabAtDeath	Dataset 2 Experiment B results data.csv	Dryad Digital Repository	doi:10.5061/dryad.t1p7c	https://doi.org/10.5061/dryad.t1p7c	naive	Greymare	Exposed to Bd	Greymare B	Skin mucus
Lva391swabAtDeath	Swabs were collected weekly and pre-euthanasia to determine infection intensities via qPCR	Lva391swabAtDeath	Dataset 2 Experiment B results data.csv	Dryad Digital Repository	doi:10.5061/dryad.t1p7c	https://doi.org/10.5061/dryad.t1p7c	naive	Greymare	Exposed to Bd	Greymare B	Skin mucus
Lva399swabAtDeath	Swabs were collected weekly and pre-euthanasia to determine infection intensities via qPCR	Lva399swabAtDeath	Dataset 2 Experiment B results data.csv	Dryad Digital Repository	doi:10.5061/dryad.t1p7c	https://doi.org/10.5061/dryad.t1p7c	exposed	Kiandra	Exposed to Bd	Kiandra B	Skin mucus
Lva401swabAtDeath	Swabs were collected weekly and pre-euthanasia to determine infection intensities via qPCR	Lva401swabAtDeath	Dataset 2 Experiment B results data.csv	Dryad Digital Repository	doi:10.5061/dryad.t1p7c	https://doi.org/10.5061/dryad.t1p7c	exposed	Eucumbene	Exposed to Bd	Eucumbene D	Skin mucus
Lva404swabAtDeath	Swabs were collected weekly and pre-euthanasia to determine infection intensities via qPCR	Lva404swabAtDeath	Dataset 2 Experiment B results data.csv	Dryad Digital Repository	doi:10.5061/dryad.t1p7c	https://doi.org/10.5061/dryad.t1p7c	exposed	Kiandra	Exposed to Bd	Kiandra B	Skin mucus
