# Supplementary material for: Survival, gene and metabolite responses of Litoria verreauxii alpina frogs to fungal disease chytridiomycosis
Source: Sci Data. 2018 Mar 6;5:180033. doi: 10.1038/sdata.2018.33 (PMC5839156; doi:10.1038/sdata.2018.33)
Supplement: Supplementary file 1 [file sdata201833-isa1.zip › a_transcriptomics_Grogan.txt]

Sample name	Protocol REF	Protocol REF	Protocol REF	Protocol REF	Parameter Value[instrument]	Parameter Value[manufacturer]	Comment[replicate]	Assay Name	Raw Data File	Comment[Data Repository]	Comment[Data Record Accession]	Comment[Data Record URI]	Protocol REF	Derived Data File	Comment[Data Repository]	Comment[Data Record Accession]	Comment[Data Record URI]	Factor Value[population exposure to Batrachochytrium dendrobatidis]	Factor Value[egg collection site]	Factor Value[experimental exposure]	Factor Value[clutch]	Factor Value[tissue]
Lva229Lilysisbuffer	Skin, liver and spleen tissues were sampled at specific times post exposure	Transcriptomics methods	RNA extractions	RNA-Seq using the Illumina HiSeq 2000 platform	Illumina HiSeq 2000	Illumina	Biological replicate 33	Lva229Lilysisbuffer	SRS1899771	NCBI Sequence Read Archive	SRP096145	https://www.ncbi.nlm.nih.gov/sra/?term=SRP096145	Transcriptome assembly, annotation, and sample gene abundance quantification	Datasets 1,4,5,6,7	Dryad Digital Repository	doi:10.5061/dryad.t1p7c	https://doi.org/10.5061/dryad.t1p7c	naive	Greymare	Exposed to Bd	Greymare D	Liver
Lva117Sklysisbuffer	Skin, liver and spleen tissues were sampled at specific times post exposure	Transcriptomics methods	RNA extractions	RNA-Seq using the Illumina HiSeq 2000 platform	Illumina HiSeq 2000	Illumina	Biological replicate 19	Lva117Sklysisbuffer	SRS1899772	NCBI Sequence Read Archive	SRP096145	https://www.ncbi.nlm.nih.gov/sra/?term=SRP096145	Transcriptome assembly, annotation, and sample gene abundance quantification	Datasets 1,4,5,6,7	Dryad Digital Repository	doi:10.5061/dryad.t1p7c	https://doi.org/10.5061/dryad.t1p7c	exposed	Eucumbene	Exposed to Bd	Eucumbene D	Skin
Lva320Lilysisbuffer	Skin, liver and spleen tissues were sampled at specific times post exposure	Transcriptomics methods	RNA extractions	RNA-Seq using the Illumina HiSeq 2000 platform	Illumina HiSeq 2000	Illumina	Biological replicate 48	Lva320Lilysisbuffer	SRS1899773	NCBI Sequence Read Archive	SRP096145	https://www.ncbi.nlm.nih.gov/sra/?term=SRP096145	Transcriptome assembly, annotation, and sample gene abundance quantification	Datasets 1,4,5,6,7	Dryad Digital Repository	doi:10.5061/dryad.t1p7c	https://doi.org/10.5061/dryad.t1p7c	naive	Greymare	Exposed to Bd	Greymare B	Liver
Lva026Lilysisbuffer	Skin, liver and spleen tissues were sampled at specific times post exposure	Transcriptomics methods	RNA extractions	RNA-Seq using the Illumina HiSeq 2000 platform	Illumina HiSeq 2000	Illumina	Biological replicate 5	Lva026Lilysisbuffer	SRS1899774	NCBI Sequence Read Archive	SRP096145	https://www.ncbi.nlm.nih.gov/sra/?term=SRP096145	Transcriptome assembly, annotation, and sample gene abundance quantification	Datasets 1,4,5,6,7	Dryad Digital Repository	doi:10.5061/dryad.t1p7c	https://doi.org/10.5061/dryad.t1p7c	exposed	Kiandra	Sham exposed	Kiandra B	Liver
Lva010Sklysisbuffer	Skin, liver and spleen tissues were sampled at specific times post exposure	Transcriptomics methods	RNA extractions	RNA-Seq using the Illumina HiSeq 2000 platform	Illumina HiSeq 2000	Illumina	Biological replicate 3	Lva010Sklysisbuffer	SRS1899775	NCBI Sequence Read Archive	SRP096145	https://www.ncbi.nlm.nih.gov/sra/?term=SRP096145	Transcriptome assembly, annotation, and sample gene abundance quantification	Datasets 1,4,5,6,7	Dryad Digital Repository	doi:10.5061/dryad.t1p7c	https://doi.org/10.5061/dryad.t1p7c	exposed	Kiandra	Sham exposed	Kiandra B	Skin
Lva010Lilysisbuffer	Skin, liver and spleen tissues were sampled at specific times post exposure	Transcriptomics methods	RNA extractions	RNA-Seq using the Illumina HiSeq 2000 platform	Illumina HiSeq 2000	Illumina	Biological replicate 3	Lva010Lilysisbuffer	SRS1899776	NCBI Sequence Read Archive	SRP096145	https://www.ncbi.nlm.nih.gov/sra/?term=SRP096145	Transcriptome assembly, annotation, and sample gene abundance quantification	Datasets 1,4,5,6,7	Dryad Digital Repository	doi:10.5061/dryad.t1p7c	https://doi.org/10.5061/dryad.t1p7c	exposed	Kiandra	Sham exposed	Kiandra B	Liver
Lva230Splysisbuffer	Skin, liver and spleen tissues were sampled at specific times post exposure	Transcriptomics methods	RNA extractions	RNA-Seq using the Illumina HiSeq 2000 platform	Illumina HiSeq 2000	Illumina	Biological replicate 34	Lva230Splysisbuffer	SRS1899777	NCBI Sequence Read Archive	SRP096145	https://www.ncbi.nlm.nih.gov/sra/?term=SRP096145	Transcriptome assembly, annotation, and sample gene abundance quantification	Datasets 1,4,5,6,7	Dryad Digital Repository	doi:10.5061/dryad.t1p7c	https://doi.org/10.5061/dryad.t1p7c	naive	Greymare	Exposed to Bd	Greymare A	Spleen
Lva008Lilysisbuffer	Skin, liver and spleen tissues were sampled at specific times post exposure	Transcriptomics methods	RNA extractions	RNA-Seq using the Illumina HiSeq 2000 platform	Illumina HiSeq 2000	Illumina	Biological replicate 2	Lva008Lilysisbuffer	SRS1899778	NCBI Sequence Read Archive	SRP096145	https://www.ncbi.nlm.nih.gov/sra/?term=SRP096145	Transcriptome assembly, annotation, and sample gene abundance quantification	Datasets 1,4,5,6,7	Dryad Digital Repository	doi:10.5061/dryad.t1p7c	https://doi.org/10.5061/dryad.t1p7c	naive	Greymare	Exposed to Bd	Greymare B	Liver
Lva259Splysisbuffer	Skin, liver and spleen tissues were sampled at specific times post exposure	Transcriptomics methods	RNA extractions	RNA-Seq using the Illumina HiSeq 2000 platform	Illumina HiSeq 2000	Illumina	Biological replicate 39	Lva259Splysisbuffer	SRS1899779	NCBI Sequence Read Archive	SRP096145	https://www.ncbi.nlm.nih.gov/sra/?term=SRP096145	Transcriptome assembly, annotation, and sample gene abundance quantification	Datasets 1,4,5,6,7	Dryad Digital Repository	doi:10.5061/dryad.t1p7c	https://doi.org/10.5061/dryad.t1p7c	naive	Greymare	Exposed to Bd	Greymare B	Spleen
Lva001Splysisbuffer	Skin, liver and spleen tissues were sampled at specific times post exposure	Transcriptomics methods	RNA extractions	RNA-Seq using the Illumina HiSeq 2000 platform	Illumina HiSeq 2000	Illumina	Biological replicate 1	Lva001Splysisbuffer	SRS1899780	NCBI Sequence Read Archive	SRP096145	https://www.ncbi.nlm.nih.gov/sra/?term=SRP096145	Transcriptome assembly, annotation, and sample gene abundance quantification	Datasets 1,4,5,6,7	Dryad Digital Repository	doi:10.5061/dryad.t1p7c	https://doi.org/10.5061/dryad.t1p7c	exposed	Eucumbene	Exposed to Bd	Eucumbene D	Spleen
Lva404Lilysisbuffer	Skin, liver and spleen tissues were sampled at specific times post exposure	Transcriptomics methods	RNA extractions	RNA-Seq using the Illumina HiSeq 2000 platform	Illumina HiSeq 2000	Illumina	Biological replicate 60	Lva404Lilysisbuffer	SRS1899781	NCBI Sequence Read Archive	SRP096145	https://www.ncbi.nlm.nih.gov/sra/?term=SRP096145	Transcriptome assembly, annotation, and sample gene abundance quantification	Datasets 1,4,5,6,7	Dryad Digital Repository	doi:10.5061/dryad.t1p7c	https://doi.org/10.5061/dryad.t1p7c	exposed	Kiandra	Exposed to Bd	Kiandra B	Liver
Lva238Sklysisbuffer	Skin, liver and spleen tissues were sampled at specific times post exposure	Transcriptomics methods	RNA extractions	RNA-Seq using the Illumina HiSeq 2000 platform	Illumina HiSeq 2000	Illumina	Biological replicate 37	Lva238Sklysisbuffer	SRS1899782	NCBI Sequence Read Archive	SRP096145	https://www.ncbi.nlm.nih.gov/sra/?term=SRP096145	Transcriptome assembly, annotation, and sample gene abundance quantification	Datasets 1,4,5,6,7	Dryad Digital Repository	doi:10.5061/dryad.t1p7c	https://doi.org/10.5061/dryad.t1p7c	naive	Greymare	Exposed to Bd	Greymare B	Skin
Lva156Sklysisbuffer	Skin, liver and spleen tissues were sampled at specific times post exposure	Transcriptomics methods	RNA extractions	RNA-Seq using the Illumina HiSeq 2000 platform	Illumina HiSeq 2000	Illumina	Biological replicate 25	Lva156Sklysisbuffer	SRS1899783	NCBI Sequence Read Archive	SRP096145	https://www.ncbi.nlm.nih.gov/sra/?term=SRP096145	Transcriptome assembly, annotation, and sample gene abundance quantification	Datasets 1,4,5,6,7	Dryad Digital Repository	doi:10.5061/dryad.t1p7c	https://doi.org/10.5061/dryad.t1p7c	exposed	Kiandra	Exposed to Bd	Kiandra B	Skin
Lva317Lilysisbuffer	Skin, liver and spleen tissues were sampled at specific times post exposure	Transcriptomics methods	RNA extractions	RNA-Seq using the Illumina HiSeq 2000 platform	Illumina HiSeq 2000	Illumina	Biological replicate 47	Lva317Lilysisbuffer	SRS1899784	NCBI Sequence Read Archive	SRP096145	https://www.ncbi.nlm.nih.gov/sra/?term=SRP096145	Transcriptome assembly, annotation, and sample gene abundance quantification	Datasets 1,4,5,6,7	Dryad Digital Repository	doi:10.5061/dryad.t1p7c	https://doi.org/10.5061/dryad.t1p7c	naive	Greymare	Exposed to Bd	Greymare B	Liver
Lva113Sklysisbuffer	Skin, liver and spleen tissues were sampled at specific times post exposure	Transcriptomics methods	RNA extractions	RNA-Seq using the Illumina HiSeq 2000 platform	Illumina HiSeq 2000	Illumina	Biological replicate 17	Lva113Sklysisbuffer	SRS1899785	NCBI Sequence Read Archive	SRP096145	https://www.ncbi.nlm.nih.gov/sra/?term=SRP096145	Transcriptome assembly, annotation, and sample gene abundance quantification	Datasets 1,4,5,6,7	Dryad Digital Repository	doi:10.5061/dryad.t1p7c	https://doi.org/10.5061/dryad.t1p7c	exposed	Eucumbene	Exposed to Bd	Eucumbene D	Skin
Lva001Lilysisbuffer	Skin, liver and spleen tissues were sampled at specific times post exposure	Transcriptomics methods	RNA extractions	RNA-Seq using the Illumina HiSeq 2000 platform	Illumina HiSeq 2000	Illumina	Biological replicate 1	Lva001Lilysisbuffer	SRS1899786	NCBI Sequence Read Archive	SRP096145	https://www.ncbi.nlm.nih.gov/sra/?term=SRP096145	Transcriptome assembly, annotation, and sample gene abundance quantification	Datasets 1,4,5,6,7	Dryad Digital Repository	doi:10.5061/dryad.t1p7c	https://doi.org/10.5061/dryad.t1p7c	exposed	Eucumbene	Exposed to Bd	Eucumbene D	Liver
Lva129Sklysisbuffer	Skin, liver and spleen tissues were sampled at specific times post exposure	Transcriptomics methods	RNA extractions	RNA-Seq using the Illumina HiSeq 2000 platform	Illumina HiSeq 2000	Illumina	Biological replicate 21	Lva129Sklysisbuffer	SRS1899787	NCBI Sequence Read Archive	SRP096145	https://www.ncbi.nlm.nih.gov/sra/?term=SRP096145	Transcriptome assembly, annotation, and sample gene abundance quantification	Datasets 1,4,5,6,7	Dryad Digital Repository	doi:10.5061/dryad.t1p7c	https://doi.org/10.5061/dryad.t1p7c	exposed	Ogilvies	Exposed to Bd	Ogilvies B	Skin
Lva039Splysisbuffer	Skin, liver and spleen tissues were sampled at specific times post exposure	Transcriptomics methods	RNA extractions	RNA-Seq using the Illumina HiSeq 2000 platform	Illumina HiSeq 2000	Illumina	Biological replicate 7	Lva039Splysisbuffer	SRS1899788	NCBI Sequence Read Archive	SRP096145	https://www.ncbi.nlm.nih.gov/sra/?term=SRP096145	Transcriptome assembly, annotation, and sample gene abundance quantification	Datasets 1,4,5,6,7	Dryad Digital Repository	doi:10.5061/dryad.t1p7c	https://doi.org/10.5061/dryad.t1p7c	exposed	Eucumbene	Sham exposed	Eucumbene D	Spleen
Lva201Splysisbuffer	Skin, liver and spleen tissues were sampled at specific times post exposure	Transcriptomics methods	RNA extractions	RNA-Seq using the Illumina HiSeq 2000 platform	Illumina HiSeq 2000	Illumina	Biological replicate 30	Lva201Splysisbuffer	SRS1899789	NCBI Sequence Read Archive	SRP096145	https://www.ncbi.nlm.nih.gov/sra/?term=SRP096145	Transcriptome assembly, annotation, and sample gene abundance quantification	Datasets 1,4,5,6,7	Dryad Digital Repository	doi:10.5061/dryad.t1p7c	https://doi.org/10.5061/dryad.t1p7c	exposed	Kiandra	Exposed to Bd	Kiandra B	Spleen
Lva316Lilysisbuffer	Skin, liver and spleen tissues were sampled at specific times post exposure	Transcriptomics methods	RNA extractions	RNA-Seq using the Illumina HiSeq 2000 platform	Illumina HiSeq 2000	Illumina	Biological replicate 46	Lva316Lilysisbuffer	SRS1899790	NCBI Sequence Read Archive	SRP096145	https://www.ncbi.nlm.nih.gov/sra/?term=SRP096145	Transcriptome assembly, annotation, and sample gene abundance quantification	Datasets 1,4,5,6,7	Dryad Digital Repository	doi:10.5061/dryad.t1p7c	https://doi.org/10.5061/dryad.t1p7c	exposed	Eucumbene	Exposed to Bd	Eucumbene D	Liver
Lva379Lilysisbuffer	Skin, liver and spleen tissues were sampled at specific times post exposure	Transcriptomics methods	RNA extractions	RNA-Seq using the Illumina HiSeq 2000 platform	Illumina HiSeq 2000	Illumina	Biological replicate 54	Lva379Lilysisbuffer	SRS1899791	NCBI Sequence Read Archive	SRP096145	https://www.ncbi.nlm.nih.gov/sra/?term=SRP096145	Transcriptome assembly, annotation, and sample gene abundance quantification	Datasets 1,4,5,6,7	Dryad Digital Repository	doi:10.5061/dryad.t1p7c	https://doi.org/10.5061/dryad.t1p7c	exposed	Eucumbene	Exposed to Bd	Eucumbene D	Liver
Lva317Sklysisbuffer	Skin, liver and spleen tissues were sampled at specific times post exposure	Transcriptomics methods	RNA extractions	RNA-Seq using the Illumina HiSeq 2000 platform	Illumina HiSeq 2000	Illumina	Biological replicate 48	Lva317Sklysisbuffer	SRS1899792	NCBI Sequence Read Archive	SRP096145	https://www.ncbi.nlm.nih.gov/sra/?term=SRP096145	Transcriptome assembly, annotation, and sample gene abundance quantification	Datasets 1,4,5,6,7	Dryad Digital Repository	doi:10.5061/dryad.t1p7c	https://doi.org/10.5061/dryad.t1p7c	naive	Greymare	Exposed to Bd	Greymare B	Skin
Lva377Lilysisbuffer	Skin, liver and spleen tissues were sampled at specific times post exposure	Transcriptomics methods	RNA extractions	RNA-Seq using the Illumina HiSeq 2000 platform	Illumina HiSeq 2000	Illumina	Biological replicate 53	Lva377Lilysisbuffer	SRS1899793	NCBI Sequence Read Archive	SRP096145	https://www.ncbi.nlm.nih.gov/sra/?term=SRP096145	Transcriptome assembly, annotation, and sample gene abundance quantification	Datasets 1,4,5,6,7	Dryad Digital Repository	doi:10.5061/dryad.t1p7c	https://doi.org/10.5061/dryad.t1p7c	exposed	Kiandra	Exposed to Bd	Kiandra B	Liver
Lva232Splysisbuffer	Skin, liver and spleen tissues were sampled at specific times post exposure	Transcriptomics methods	RNA extractions	RNA-Seq using the Illumina HiSeq 2000 platform	Illumina HiSeq 2000	Illumina	Biological replicate 35	Lva232Splysisbuffer	SRS1899794	NCBI Sequence Read Archive	SRP096145	https://www.ncbi.nlm.nih.gov/sra/?term=SRP096145	Transcriptome assembly, annotation, and sample gene abundance quantification	Datasets 1,4,5,6,7	Dryad Digital Repository	doi:10.5061/dryad.t1p7c	https://doi.org/10.5061/dryad.t1p7c	naive	Greymare	Exposed to Bd	Greymare B	Spleen
Lva159Lilysisbuffer	Skin, liver and spleen tissues were sampled at specific times post exposure	Transcriptomics methods	RNA extractions	RNA-Seq using the Illumina HiSeq 2000 platform	Illumina HiSeq 2000	Illumina	Biological replicate 26	Lva159Lilysisbuffer	SRS1899795	NCBI Sequence Read Archive	SRP096145	https://www.ncbi.nlm.nih.gov/sra/?term=SRP096145	Transcriptome assembly, annotation, and sample gene abundance quantification	Datasets 1,4,5,6,7	Dryad Digital Repository	doi:10.5061/dryad.t1p7c	https://doi.org/10.5061/dryad.t1p7c	exposed	Eucumbene	Sham exposed	Eucumbene D	Liver
Lva198Sklysisbuffer	Skin, liver and spleen tissues were sampled at specific times post exposure	Transcriptomics methods	RNA extractions	RNA-Seq using the Illumina HiSeq 2000 platform	Illumina HiSeq 2000	Illumina	Biological replicate 29	Lva198Sklysisbuffer	SRS1899796	NCBI Sequence Read Archive	SRP096145	https://www.ncbi.nlm.nih.gov/sra/?term=SRP096145	Transcriptome assembly, annotation, and sample gene abundance quantification	Datasets 1,4,5,6,7	Dryad Digital Repository	doi:10.5061/dryad.t1p7c	https://doi.org/10.5061/dryad.t1p7c	exposed	Eucumbene	Exposed to Bd	Eucumbene D	Skin
Lva388Splysisbuffer	Skin, liver and spleen tissues were sampled at specific times post exposure	Transcriptomics methods	RNA extractions	RNA-Seq using the Illumina HiSeq 2000 platform	Illumina HiSeq 2000	Illumina	Biological replicate 56	Lva388Splysisbuffer	SRS1899797	NCBI Sequence Read Archive	SRP096145	https://www.ncbi.nlm.nih.gov/sra/?term=SRP096145	Transcriptome assembly, annotation, and sample gene abundance quantification	Datasets 1,4,5,6,7	Dryad Digital Repository	doi:10.5061/dryad.t1p7c	https://doi.org/10.5061/dryad.t1p7c	naive	Greymare	Exposed to Bd	Greymare B	Spleen
Lva401Sklysisbuffer	Skin, liver and spleen tissues were sampled at specific times post exposure	Transcriptomics methods	RNA extractions	RNA-Seq using the Illumina HiSeq 2000 platform	Illumina HiSeq 2000	Illumina	Biological replicate 60	Lva401Sklysisbuffer	SRS1899798	NCBI Sequence Read Archive	SRP096145	https://www.ncbi.nlm.nih.gov/sra/?term=SRP096145	Transcriptome assembly, annotation, and sample gene abundance quantification	Datasets 1,4,5,6,7	Dryad Digital Repository	doi:10.5061/dryad.t1p7c	https://doi.org/10.5061/dryad.t1p7c	exposed	Eucumbene	Exposed to Bd	Eucumbene D	Skin
Lva391Lilysisbuffer	Skin, liver and spleen tissues were sampled at specific times post exposure	Transcriptomics methods	RNA extractions	RNA-Seq using the Illumina HiSeq 2000 platform	Illumina HiSeq 2000	Illumina	Biological replicate 57	Lva391Lilysisbuffer	SRS1899799	NCBI Sequence Read Archive	SRP096145	https://www.ncbi.nlm.nih.gov/sra/?term=SRP096145	Transcriptome assembly, annotation, and sample gene abundance quantification	Datasets 1,4,5,6,7	Dryad Digital Repository	doi:10.5061/dryad.t1p7c	https://doi.org/10.5061/dryad.t1p7c	naive	Greymare	Exposed to Bd	Greymare B	Liver
Lva121Sklysisbuffer	Skin, liver and spleen tissues were sampled at specific times post exposure	Transcriptomics methods	RNA extractions	RNA-Seq using the Illumina HiSeq 2000 platform	Illumina HiSeq 2000	Illumina	Biological replicate 20	Lva121Sklysisbuffer	SRS1899800	NCBI Sequence Read Archive	SRP096145	https://www.ncbi.nlm.nih.gov/sra/?term=SRP096145	Transcriptome assembly, annotation, and sample gene abundance quantification	Datasets 1,4,5,6,7	Dryad Digital Repository	doi:10.5061/dryad.t1p7c	https://doi.org/10.5061/dryad.t1p7c	exposed	Kiandra	Exposed to Bd	Kiandra B	Skin
Lva230Sklysisbuffer	Skin, liver and spleen tissues were sampled at specific times post exposure	Transcriptomics methods	RNA extractions	RNA-Seq using the Illumina HiSeq 2000 platform	Illumina HiSeq 2000	Illumina	Biological replicate 34	Lva230Sklysisbuffer	SRS1899801	NCBI Sequence Read Archive	SRP096145	https://www.ncbi.nlm.nih.gov/sra/?term=SRP096145	Transcriptome assembly, annotation, and sample gene abundance quantification	Datasets 1,4,5,6,7	Dryad Digital Repository	doi:10.5061/dryad.t1p7c	https://doi.org/10.5061/dryad.t1p7c	naive	Greymare	Exposed to Bd	Greymare A	Skin
Lva184Sklysisbuffer	Skin, liver and spleen tissues were sampled at specific times post exposure	Transcriptomics methods	RNA extractions	RNA-Seq using the Illumina HiSeq 2000 platform	Illumina HiSeq 2000	Illumina	Biological replicate 28	Lva184Sklysisbuffer	SRS1899802	NCBI Sequence Read Archive	SRP096145	https://www.ncbi.nlm.nih.gov/sra/?term=SRP096145	Transcriptome assembly, annotation, and sample gene abundance quantification	Datasets 1,4,5,6,7	Dryad Digital Repository	doi:10.5061/dryad.t1p7c	https://doi.org/10.5061/dryad.t1p7c	exposed	Kiandra	Sham exposed	Kiandra B	Skin
Lva150Splysisbuffer	Skin, liver and spleen tissues were sampled at specific times post exposure	Transcriptomics methods	RNA extractions	RNA-Seq using the Illumina HiSeq 2000 platform	Illumina HiSeq 2000	Illumina	Biological replicate 24	Lva150Splysisbuffer	SRS1899803	NCBI Sequence Read Archive	SRP096145	https://www.ncbi.nlm.nih.gov/sra/?term=SRP096145	Transcriptome assembly, annotation, and sample gene abundance quantification	Datasets 1,4,5,6,7	Dryad Digital Repository	doi:10.5061/dryad.t1p7c	https://doi.org/10.5061/dryad.t1p7c	exposed	Eucumbene	Exposed to Bd	Eucumbene D	Spleen
Lva315Splysisbuffer	Skin, liver and spleen tissues were sampled at specific times post exposure	Transcriptomics methods	RNA extractions	RNA-Seq using the Illumina HiSeq 2000 platform	Illumina HiSeq 2000	Illumina	Biological replicate 46	Lva315Splysisbuffer	SRS1899804	NCBI Sequence Read Archive	SRP096145	https://www.ncbi.nlm.nih.gov/sra/?term=SRP096145	Transcriptome assembly, annotation, and sample gene abundance quantification	Datasets 1,4,5,6,7	Dryad Digital Repository	doi:10.5061/dryad.t1p7c	https://doi.org/10.5061/dryad.t1p7c	naive	Greymare	Exposed to Bd	Greymare B	Spleen
Lva076Sklysisbuffer	Skin, liver and spleen tissues were sampled at specific times post exposure	Transcriptomics methods	RNA extractions	RNA-Seq using the Illumina HiSeq 2000 platform	Illumina HiSeq 2000	Illumina	Biological replicate 9	Lva076Sklysisbuffer	SRS1899805	NCBI Sequence Read Archive	SRP096145	https://www.ncbi.nlm.nih.gov/sra/?term=SRP096145	Transcriptome assembly, annotation, and sample gene abundance quantification	Datasets 1,4,5,6,7	Dryad Digital Repository	doi:10.5061/dryad.t1p7c	https://doi.org/10.5061/dryad.t1p7c	naive	Greymare	Exposed to Bd	Greymare B	Skin
Lva259Sklysisbuffer	Skin, liver and spleen tissues were sampled at specific times post exposure	Transcriptomics methods	RNA extractions	RNA-Seq using the Illumina HiSeq 2000 platform	Illumina HiSeq 2000	Illumina	Biological replicate 39	Lva259Sklysisbuffer	SRS1899806	NCBI Sequence Read Archive	SRP096145	https://www.ncbi.nlm.nih.gov/sra/?term=SRP096145	Transcriptome assembly, annotation, and sample gene abundance quantification	Datasets 1,4,5,6,7	Dryad Digital Repository	doi:10.5061/dryad.t1p7c	https://doi.org/10.5061/dryad.t1p7c	naive	Greymare	Exposed to Bd	Greymare B	Skin
Lva217Lilysisbuffer	Skin, liver and spleen tissues were sampled at specific times post exposure	Transcriptomics methods	RNA extractions	RNA-Seq using the Illumina HiSeq 2000 platform	Illumina HiSeq 2000	Illumina	Biological replicate 32	Lva217Lilysisbuffer	SRS1899807	NCBI Sequence Read Archive	SRP096145	https://www.ncbi.nlm.nih.gov/sra/?term=SRP096145	Transcriptome assembly, annotation, and sample gene abundance quantification	Datasets 1,4,5,6,7	Dryad Digital Repository	doi:10.5061/dryad.t1p7c	https://doi.org/10.5061/dryad.t1p7c	exposed	Kiandra	Exposed to Bd	Kiandra D	Liver
Lva229Splysisbuffer	Skin, liver and spleen tissues were sampled at specific times post exposure	Transcriptomics methods	RNA extractions	RNA-Seq using the Illumina HiSeq 2000 platform	Illumina HiSeq 2000	Illumina	Biological replicate 33	Lva229Splysisbuffer	SRS1899808	NCBI Sequence Read Archive	SRP096145	https://www.ncbi.nlm.nih.gov/sra/?term=SRP096145	Transcriptome assembly, annotation, and sample gene abundance quantification	Datasets 1,4,5,6,7	Dryad Digital Repository	doi:10.5061/dryad.t1p7c	https://doi.org/10.5061/dryad.t1p7c	naive	Greymare	Exposed to Bd	Greymare D	Spleen
Lva031Splysisbuffer	Skin, liver and spleen tissues were sampled at specific times post exposure	Transcriptomics methods	RNA extractions	RNA-Seq using the Illumina HiSeq 2000 platform	Illumina HiSeq 2000	Illumina	Biological replicate 6	Lva031Splysisbuffer	SRS1899809	NCBI Sequence Read Archive	SRP096145	https://www.ncbi.nlm.nih.gov/sra/?term=SRP096145	Transcriptome assembly, annotation, and sample gene abundance quantification	Datasets 1,4,5,6,7	Dryad Digital Repository	doi:10.5061/dryad.t1p7c	https://doi.org/10.5061/dryad.t1p7c	naive	Greymare	Sham exposed	Greymare B	Spleen
Lva129Splysisbuffer	Skin, liver and spleen tissues were sampled at specific times post exposure	Transcriptomics methods	RNA extractions	RNA-Seq using the Illumina HiSeq 2000 platform	Illumina HiSeq 2000	Illumina	Biological replicate 21	Lva129Splysisbuffer	SRS1899810	NCBI Sequence Read Archive	SRP096145	https://www.ncbi.nlm.nih.gov/sra/?term=SRP096145	Transcriptome assembly, annotation, and sample gene abundance quantification	Datasets 1,4,5,6,7	Dryad Digital Repository	doi:10.5061/dryad.t1p7c	https://doi.org/10.5061/dryad.t1p7c	exposed	Ogilvies	Exposed to Bd	Ogilvies B	Spleen
Lva108Splysisbuffer	Skin, liver and spleen tissues were sampled at specific times post exposure	Transcriptomics methods	RNA extractions	RNA-Seq using the Illumina HiSeq 2000 platform	Illumina HiSeq 2000	Illumina	Biological replicate 14	Lva108Splysisbuffer	SRS1899811	NCBI Sequence Read Archive	SRP096145	https://www.ncbi.nlm.nih.gov/sra/?term=SRP096145	Transcriptome assembly, annotation, and sample gene abundance quantification	Datasets 1,4,5,6,7	Dryad Digital Repository	doi:10.5061/dryad.t1p7c	https://doi.org/10.5061/dryad.t1p7c	naive	Greymare	Sham exposed	Greymare B	Spleen
Lva404Splysisbuffer	Skin, liver and spleen tissues were sampled at specific times post exposure	Transcriptomics methods	RNA extractions	RNA-Seq using the Illumina HiSeq 2000 platform	Illumina HiSeq 2000	Illumina	Biological replicate 60	Lva404Splysisbuffer	SRS1899812	NCBI Sequence Read Archive	SRP096145	https://www.ncbi.nlm.nih.gov/sra/?term=SRP096145	Transcriptome assembly, annotation, and sample gene abundance quantification	Datasets 1,4,5,6,7	Dryad Digital Repository	doi:10.5061/dryad.t1p7c	https://doi.org/10.5061/dryad.t1p7c	exposed	Kiandra	Exposed to Bd	Kiandra B	Spleen
Lva292Sklysisbuffer	Skin, liver and spleen tissues were sampled at specific times post exposure	Transcriptomics methods	RNA extractions	RNA-Seq using the Illumina HiSeq 2000 platform	Illumina HiSeq 2000	Illumina	Biological replicate 44	Lva292Sklysisbuffer	SRS1899813	NCBI Sequence Read Archive	SRP096145	https://www.ncbi.nlm.nih.gov/sra/?term=SRP096145	Transcriptome assembly, annotation, and sample gene abundance quantification	Datasets 1,4,5,6,7	Dryad Digital Repository	doi:10.5061/dryad.t1p7c	https://doi.org/10.5061/dryad.t1p7c	exposed	Kiandra	Sham exposed	Kiandra B	Skin
Lva377Sklysisbuffer	Skin, liver and spleen tissues were sampled at specific times post exposure	Transcriptomics methods	RNA extractions	RNA-Seq using the Illumina HiSeq 2000 platform	Illumina HiSeq 2000	Illumina	Biological replicate 54	Lva377Sklysisbuffer	SRS1899814	NCBI Sequence Read Archive	SRP096145	https://www.ncbi.nlm.nih.gov/sra/?term=SRP096145	Transcriptome assembly, annotation, and sample gene abundance quantification	Datasets 1,4,5,6,7	Dryad Digital Repository	doi:10.5061/dryad.t1p7c	https://doi.org/10.5061/dryad.t1p7c	exposed	Kiandra	Exposed to Bd	Kiandra B	Skin
Lva026Sklysisbuffer	Skin, liver and spleen tissues were sampled at specific times post exposure	Transcriptomics methods	RNA extractions	RNA-Seq using the Illumina HiSeq 2000 platform	Illumina HiSeq 2000	Illumina	Biological replicate 5	Lva026Sklysisbuffer	SRS1899815	NCBI Sequence Read Archive	SRP096145	https://www.ncbi.nlm.nih.gov/sra/?term=SRP096145	Transcriptome assembly, annotation, and sample gene abundance quantification	Datasets 1,4,5,6,7	Dryad Digital Repository	doi:10.5061/dryad.t1p7c	https://doi.org/10.5061/dryad.t1p7c	exposed	Kiandra	Sham exposed	Kiandra B	Skin
Lva256Splysisbuffer	Skin, liver and spleen tissues were sampled at specific times post exposure	Transcriptomics methods	RNA extractions	RNA-Seq using the Illumina HiSeq 2000 platform	Illumina HiSeq 2000	Illumina	Biological replicate 38	Lva256Splysisbuffer	SRS1899816	NCBI Sequence Read Archive	SRP096145	https://www.ncbi.nlm.nih.gov/sra/?term=SRP096145	Transcriptome assembly, annotation, and sample gene abundance quantification	Datasets 1,4,5,6,7	Dryad Digital Repository	doi:10.5061/dryad.t1p7c	https://doi.org/10.5061/dryad.t1p7c	exposed	Eucumbene	Exposed to Bd	Eucumbene D	Spleen
Lva283Lilysisbuffer	Skin, liver and spleen tissues were sampled at specific times post exposure	Transcriptomics methods	RNA extractions	RNA-Seq using the Illumina HiSeq 2000 platform	Illumina HiSeq 2000	Illumina	Biological replicate 42	Lva283Lilysisbuffer	SRS1899817	NCBI Sequence Read Archive	SRP096145	https://www.ncbi.nlm.nih.gov/sra/?term=SRP096145	Transcriptome assembly, annotation, and sample gene abundance quantification	Datasets 1,4,5,6,7	Dryad Digital Repository	doi:10.5061/dryad.t1p7c	https://doi.org/10.5061/dryad.t1p7c	exposed	Eucumbene	Sham exposed	Eucumbene D	Liver
Lva143Splysisbuffer	Skin, liver and spleen tissues were sampled at specific times post exposure	Transcriptomics methods	RNA extractions	RNA-Seq using the Illumina HiSeq 2000 platform	Illumina HiSeq 2000	Illumina	Biological replicate 23	Lva143Splysisbuffer	SRS1899818	NCBI Sequence Read Archive	SRP096145	https://www.ncbi.nlm.nih.gov/sra/?term=SRP096145	Transcriptome assembly, annotation, and sample gene abundance quantification	Datasets 1,4,5,6,7	Dryad Digital Repository	doi:10.5061/dryad.t1p7c	https://doi.org/10.5061/dryad.t1p7c	naive	Greymare	Sham exposed	Greymare B	Spleen
Lva117Lilysisbuffer	Skin, liver and spleen tissues were sampled at specific times post exposure	Transcriptomics methods	RNA extractions	RNA-Seq using the Illumina HiSeq 2000 platform	Illumina HiSeq 2000	Illumina	Biological replicate 19	Lva117Lilysisbuffer	SRS1899819	NCBI Sequence Read Archive	SRP096145	https://www.ncbi.nlm.nih.gov/sra/?term=SRP096145	Transcriptome assembly, annotation, and sample gene abundance quantification	Datasets 1,4,5,6,7	Dryad Digital Repository	doi:10.5061/dryad.t1p7c	https://doi.org/10.5061/dryad.t1p7c	exposed	Eucumbene	Exposed to Bd	Eucumbene D	Liver
Lva018Splysisbuffer	Skin, liver and spleen tissues were sampled at specific times post exposure	Transcriptomics methods	RNA extractions	RNA-Seq using the Illumina HiSeq 2000 platform	Illumina HiSeq 2000	Illumina	Biological replicate 4	Lva018Splysisbuffer	SRS1899820	NCBI Sequence Read Archive	SRP096145	https://www.ncbi.nlm.nih.gov/sra/?term=SRP096145	Transcriptome assembly, annotation, and sample gene abundance quantification	Datasets 1,4,5,6,7	Dryad Digital Repository	doi:10.5061/dryad.t1p7c	https://doi.org/10.5061/dryad.t1p7c	exposed	Ogilvies	Exposed to Bd	Ogilvies A	Spleen
Lva308Splysisbuffer	Skin, liver and spleen tissues were sampled at specific times post exposure	Transcriptomics methods	RNA extractions	RNA-Seq using the Illumina HiSeq 2000 platform	Illumina HiSeq 2000	Illumina	Biological replicate 45	Lva308Splysisbuffer	SRS1899821	NCBI Sequence Read Archive	SRP096145	https://www.ncbi.nlm.nih.gov/sra/?term=SRP096145	Transcriptome assembly, annotation, and sample gene abundance quantification	Datasets 1,4,5,6,7	Dryad Digital Repository	doi:10.5061/dryad.t1p7c	https://doi.org/10.5061/dryad.t1p7c	exposed	Kiandra	Exposed to Bd	Kiandra B	Spleen
Lva401Splysisbuffer	Skin, liver and spleen tissues were sampled at specific times post exposure	Transcriptomics methods	RNA extractions	RNA-Seq using the Illumina HiSeq 2000 platform	Illumina HiSeq 2000	Illumina	Biological replicate 59	Lva401Splysisbuffer	SRS1899822	NCBI Sequence Read Archive	SRP096145	https://www.ncbi.nlm.nih.gov/sra/?term=SRP096145	Transcriptome assembly, annotation, and sample gene abundance quantification	Datasets 1,4,5,6,7	Dryad Digital Repository	doi:10.5061/dryad.t1p7c	https://doi.org/10.5061/dryad.t1p7c	exposed	Eucumbene	Exposed to Bd	Eucumbene D	Spleen
Lva099Splysisbuffer	Skin, liver and spleen tissues were sampled at specific times post exposure	Transcriptomics methods	RNA extractions	RNA-Seq using the Illumina HiSeq 2000 platform	Illumina HiSeq 2000	Illumina	Biological replicate 12	Lva099Splysisbuffer	SRS1899823	NCBI Sequence Read Archive	SRP096145	https://www.ncbi.nlm.nih.gov/sra/?term=SRP096145	Transcriptome assembly, annotation, and sample gene abundance quantification	Datasets 1,4,5,6,7	Dryad Digital Repository	doi:10.5061/dryad.t1p7c	https://doi.org/10.5061/dryad.t1p7c	exposed	Eucumbene	Exposed to Bd	Eucumbene D	Spleen
Lva347Splysisbuffer	Skin, liver and spleen tissues were sampled at specific times post exposure	Transcriptomics methods	RNA extractions	RNA-Seq using the Illumina HiSeq 2000 platform	Illumina HiSeq 2000	Illumina	Biological replicate 51	Lva347Splysisbuffer	SRS1899824	NCBI Sequence Read Archive	SRP096145	https://www.ncbi.nlm.nih.gov/sra/?term=SRP096145	Transcriptome assembly, annotation, and sample gene abundance quantification	Datasets 1,4,5,6,7	Dryad Digital Repository	doi:10.5061/dryad.t1p7c	https://doi.org/10.5061/dryad.t1p7c	exposed	Kiandra	Exposed to Bd	Kiandra B	Spleen
Lva010Splysisbuffer	Skin, liver and spleen tissues were sampled at specific times post exposure	Transcriptomics methods	RNA extractions	RNA-Seq using the Illumina HiSeq 2000 platform	Illumina HiSeq 2000	Illumina	Biological replicate 3	Lva010Splysisbuffer	SRS1899825	NCBI Sequence Read Archive	SRP096145	https://www.ncbi.nlm.nih.gov/sra/?term=SRP096145	Transcriptome assembly, annotation, and sample gene abundance quantification	Datasets 1,4,5,6,7	Dryad Digital Repository	doi:10.5061/dryad.t1p7c	https://doi.org/10.5061/dryad.t1p7c	exposed	Kiandra	Sham exposed	Kiandra B	Spleen
Lva108Sklysisbuffer	Skin, liver and spleen tissues were sampled at specific times post exposure	Transcriptomics methods	RNA extractions	RNA-Seq using the Illumina HiSeq 2000 platform	Illumina HiSeq 2000	Illumina	Biological replicate 14	Lva108Sklysisbuffer	SRS1899826	NCBI Sequence Read Archive	SRP096145	https://www.ncbi.nlm.nih.gov/sra/?term=SRP096145	Transcriptome assembly, annotation, and sample gene abundance quantification	Datasets 1,4,5,6,7	Dryad Digital Repository	doi:10.5061/dryad.t1p7c	https://doi.org/10.5061/dryad.t1p7c	naive	Greymare	Sham exposed	Greymare B	Skin
Lva161Sklysisbuffer	Skin, liver and spleen tissues were sampled at specific times post exposure	Transcriptomics methods	RNA extractions	RNA-Seq using the Illumina HiSeq 2000 platform	Illumina HiSeq 2000	Illumina	Biological replicate 27	Lva161Sklysisbuffer	SRS1899827	NCBI Sequence Read Archive	SRP096145	https://www.ncbi.nlm.nih.gov/sra/?term=SRP096145	Transcriptome assembly, annotation, and sample gene abundance quantification	Datasets 1,4,5,6,7	Dryad Digital Repository	doi:10.5061/dryad.t1p7c	https://doi.org/10.5061/dryad.t1p7c	exposed	Kiandra	Exposed to Bd	Kiandra B	Skin
Lva055Sklysisbuffer	Skin, liver and spleen tissues were sampled at specific times post exposure	Transcriptomics methods	RNA extractions	RNA-Seq using the Illumina HiSeq 2000 platform	Illumina HiSeq 2000	Illumina	Biological replicate 8	Lva055Sklysisbuffer	SRS1899828	NCBI Sequence Read Archive	SRP096145	https://www.ncbi.nlm.nih.gov/sra/?term=SRP096145	Transcriptome assembly, annotation, and sample gene abundance quantification	Datasets 1,4,5,6,7	Dryad Digital Repository	doi:10.5061/dryad.t1p7c	https://doi.org/10.5061/dryad.t1p7c	exposed	Kiandra	Exposed to Bd	Kiandra B	Skin
Lva115Sklysisbuffer	Skin, liver and spleen tissues were sampled at specific times post exposure	Transcriptomics methods	RNA extractions	RNA-Seq using the Illumina HiSeq 2000 platform	Illumina HiSeq 2000	Illumina	Biological replicate 18	Lva115Sklysisbuffer	SRS1899829	NCBI Sequence Read Archive	SRP096145	https://www.ncbi.nlm.nih.gov/sra/?term=SRP096145	Transcriptome assembly, annotation, and sample gene abundance quantification	Datasets 1,4,5,6,7	Dryad Digital Repository	doi:10.5061/dryad.t1p7c	https://doi.org/10.5061/dryad.t1p7c	naive	Greymare	Exposed to Bd	Greymare B	Skin
Lva184Lilysisbuffer	Skin, liver and spleen tissues were sampled at specific times post exposure	Transcriptomics methods	RNA extractions	RNA-Seq using the Illumina HiSeq 2000 platform	Illumina HiSeq 2000	Illumina	Biological replicate 28	Lva184Lilysisbuffer	SRS1899830	NCBI Sequence Read Archive	SRP096145	https://www.ncbi.nlm.nih.gov/sra/?term=SRP096145	Transcriptome assembly, annotation, and sample gene abundance quantification	Datasets 1,4,5,6,7	Dryad Digital Repository	doi:10.5061/dryad.t1p7c	https://doi.org/10.5061/dryad.t1p7c	exposed	Kiandra	Sham exposed	Kiandra B	Liver
Lva099Lilysisbuffer	Skin, liver and spleen tissues were sampled at specific times post exposure	Transcriptomics methods	RNA extractions	RNA-Seq using the Illumina HiSeq 2000 platform	Illumina HiSeq 2000	Illumina	Biological replicate 12	Lva099Lilysisbuffer	SRS1899831	NCBI Sequence Read Archive	SRP096145	https://www.ncbi.nlm.nih.gov/sra/?term=SRP096145	Transcriptome assembly, annotation, and sample gene abundance quantification	Datasets 1,4,5,6,7	Dryad Digital Repository	doi:10.5061/dryad.t1p7c	https://doi.org/10.5061/dryad.t1p7c	exposed	Eucumbene	Exposed to Bd	Eucumbene D	Liver
Lva159Sklysisbuffer	Skin, liver and spleen tissues were sampled at specific times post exposure	Transcriptomics methods	RNA extractions	RNA-Seq using the Illumina HiSeq 2000 platform	Illumina HiSeq 2000	Illumina	Biological replicate 26	Lva159Sklysisbuffer	SRS1899832	NCBI Sequence Read Archive	SRP096145	https://www.ncbi.nlm.nih.gov/sra/?term=SRP096145	Transcriptome assembly, annotation, and sample gene abundance quantification	Datasets 1,4,5,6,7	Dryad Digital Repository	doi:10.5061/dryad.t1p7c	https://doi.org/10.5061/dryad.t1p7c	exposed	Eucumbene	Sham exposed	Eucumbene D	Skin
Lva018Lilysisbuffer	Skin, liver and spleen tissues were sampled at specific times post exposure	Transcriptomics methods	RNA extractions	RNA-Seq using the Illumina HiSeq 2000 platform	Illumina HiSeq 2000	Illumina	Biological replicate 4	Lva018Lilysisbuffer	SRS1899833	NCBI Sequence Read Archive	SRP096145	https://www.ncbi.nlm.nih.gov/sra/?term=SRP096145	Transcriptome assembly, annotation, and sample gene abundance quantification	Datasets 1,4,5,6,7	Dryad Digital Repository	doi:10.5061/dryad.t1p7c	https://doi.org/10.5061/dryad.t1p7c	exposed	Ogilvies	Exposed to Bd	Ogilvies A	Liver
Lva039Lilysisbuffer	Skin, liver and spleen tissues were sampled at specific times post exposure	Transcriptomics methods	RNA extractions	RNA-Seq using the Illumina HiSeq 2000 platform	Illumina HiSeq 2000	Illumina	Biological replicate 7	Lva039Lilysisbuffer	SRS1899834	NCBI Sequence Read Archive	SRP096145	https://www.ncbi.nlm.nih.gov/sra/?term=SRP096145	Transcriptome assembly, annotation, and sample gene abundance quantification	Datasets 1,4,5,6,7	Dryad Digital Repository	doi:10.5061/dryad.t1p7c	https://doi.org/10.5061/dryad.t1p7c	exposed	Eucumbene	Sham exposed	Eucumbene D	Liver
Lva139Sklysisbuffer	Skin, liver and spleen tissues were sampled at specific times post exposure	Transcriptomics methods	RNA extractions	RNA-Seq using the Illumina HiSeq 2000 platform	Illumina HiSeq 2000	Illumina	Biological replicate 22	Lva139Sklysisbuffer	SRS1899835	NCBI Sequence Read Archive	SRP096145	https://www.ncbi.nlm.nih.gov/sra/?term=SRP096145	Transcriptome assembly, annotation, and sample gene abundance quantification	Datasets 1,4,5,6,7	Dryad Digital Repository	doi:10.5061/dryad.t1p7c	https://doi.org/10.5061/dryad.t1p7c	exposed	Eucumbene	Exposed to Bd	Eucumbene D	Skin
Lva283Sklysisbuffer	Skin, liver and spleen tissues were sampled at specific times post exposure	Transcriptomics methods	RNA extractions	RNA-Seq using the Illumina HiSeq 2000 platform	Illumina HiSeq 2000	Illumina	Biological replicate 42	Lva283Sklysisbuffer	SRS1899836	NCBI Sequence Read Archive	SRP096145	https://www.ncbi.nlm.nih.gov/sra/?term=SRP096145	Transcriptome assembly, annotation, and sample gene abundance quantification	Datasets 1,4,5,6,7	Dryad Digital Repository	doi:10.5061/dryad.t1p7c	https://doi.org/10.5061/dryad.t1p7c	exposed	Eucumbene	Sham exposed	Eucumbene D	Skin
Lva129Lilysisbuffer	Skin, liver and spleen tissues were sampled at specific times post exposure	Transcriptomics methods	RNA extractions	RNA-Seq using the Illumina HiSeq 2000 platform	Illumina HiSeq 2000	Illumina	Biological replicate 21	Lva129Lilysisbuffer	SRS1899837	NCBI Sequence Read Archive	SRP096145	https://www.ncbi.nlm.nih.gov/sra/?term=SRP096145	Transcriptome assembly, annotation, and sample gene abundance quantification	Datasets 1,4,5,6,7	Dryad Digital Repository	doi:10.5061/dryad.t1p7c	https://doi.org/10.5061/dryad.t1p7c	exposed	Ogilvies	Exposed to Bd	Ogilvies B	Liver
Lva384Lilysisbuffer	Skin, liver and spleen tissues were sampled at specific times post exposure	Transcriptomics methods	RNA extractions	RNA-Seq using the Illumina HiSeq 2000 platform	Illumina HiSeq 2000	Illumina	Biological replicate 55	Lva384Lilysisbuffer	SRS1899838	NCBI Sequence Read Archive	SRP096145	https://www.ncbi.nlm.nih.gov/sra/?term=SRP096145	Transcriptome assembly, annotation, and sample gene abundance quantification	Datasets 1,4,5,6,7	Dryad Digital Repository	doi:10.5061/dryad.t1p7c	https://doi.org/10.5061/dryad.t1p7c	exposed	Kiandra	Exposed to Bd	Kiandra B	Liver
Lva275Splysisbuffer	Skin, liver and spleen tissues were sampled at specific times post exposure	Transcriptomics methods	RNA extractions	RNA-Seq using the Illumina HiSeq 2000 platform	Illumina HiSeq 2000	Illumina	Biological replicate 40	Lva275Splysisbuffer	SRS1899839	NCBI Sequence Read Archive	SRP096145	https://www.ncbi.nlm.nih.gov/sra/?term=SRP096145	Transcriptome assembly, annotation, and sample gene abundance quantification	Datasets 1,4,5,6,7	Dryad Digital Repository	doi:10.5061/dryad.t1p7c	https://doi.org/10.5061/dryad.t1p7c	naive	Greymare	Exposed to Bd	Greymare B	Spleen
Lva121Lilysisbuffer	Skin, liver and spleen tissues were sampled at specific times post exposure	Transcriptomics methods	RNA extractions	RNA-Seq using the Illumina HiSeq 2000 platform	Illumina HiSeq 2000	Illumina	Biological replicate 20	Lva121Lilysisbuffer	SRS1899840	NCBI Sequence Read Archive	SRP096145	https://www.ncbi.nlm.nih.gov/sra/?term=SRP096145	Transcriptome assembly, annotation, and sample gene abundance quantification	Datasets 1,4,5,6,7	Dryad Digital Repository	doi:10.5061/dryad.t1p7c	https://doi.org/10.5061/dryad.t1p7c	exposed	Kiandra	Exposed to Bd	Kiandra B	Liver
Lva143Lilysisbuffer	Skin, liver and spleen tissues were sampled at specific times post exposure	Transcriptomics methods	RNA extractions	RNA-Seq using the Illumina HiSeq 2000 platform	Illumina HiSeq 2000	Illumina	Biological replicate 23	Lva143Lilysisbuffer	SRS1899841	NCBI Sequence Read Archive	SRP096145	https://www.ncbi.nlm.nih.gov/sra/?term=SRP096145	Transcriptome assembly, annotation, and sample gene abundance quantification	Datasets 1,4,5,6,7	Dryad Digital Repository	doi:10.5061/dryad.t1p7c	https://doi.org/10.5061/dryad.t1p7c	naive	Greymare	Sham exposed	Greymare B	Liver
Lva373Lilysisbuffer	Skin, liver and spleen tissues were sampled at specific times post exposure	Transcriptomics methods	RNA extractions	RNA-Seq using the Illumina HiSeq 2000 platform	Illumina HiSeq 2000	Illumina	Biological replicate 52	Lva373Lilysisbuffer	SRS1899842	NCBI Sequence Read Archive	SRP096145	https://www.ncbi.nlm.nih.gov/sra/?term=SRP096145	Transcriptome assembly, annotation, and sample gene abundance quantification	Datasets 1,4,5,6,7	Dryad Digital Repository	doi:10.5061/dryad.t1p7c	https://doi.org/10.5061/dryad.t1p7c	exposed	Kiandra	Sham exposed	Kiandra B	Liver
Lva150Sklysisbuffer	Skin, liver and spleen tissues were sampled at specific times post exposure	Transcriptomics methods	RNA extractions	RNA-Seq using the Illumina HiSeq 2000 platform	Illumina HiSeq 2000	Illumina	Biological replicate 24	Lva150Sklysisbuffer	SRS1899843	NCBI Sequence Read Archive	SRP096145	https://www.ncbi.nlm.nih.gov/sra/?term=SRP096145	Transcriptome assembly, annotation, and sample gene abundance quantification	Datasets 1,4,5,6,7	Dryad Digital Repository	doi:10.5061/dryad.t1p7c	https://doi.org/10.5061/dryad.t1p7c	exposed	Eucumbene	Exposed to Bd	Eucumbene D	Skin
Lva320Sklysisbuffer	Skin, liver and spleen tissues were sampled at specific times post exposure	Transcriptomics methods	RNA extractions	RNA-Seq using the Illumina HiSeq 2000 platform	Illumina HiSeq 2000	Illumina	Biological replicate 49	Lva320Sklysisbuffer	SRS1899844	NCBI Sequence Read Archive	SRP096145	https://www.ncbi.nlm.nih.gov/sra/?term=SRP096145	Transcriptome assembly, annotation, and sample gene abundance quantification	Datasets 1,4,5,6,7	Dryad Digital Repository	doi:10.5061/dryad.t1p7c	https://doi.org/10.5061/dryad.t1p7c	naive	Greymare	Exposed to Bd	Greymare B	Skin
Lva337Lilysisbuffer	Skin, liver and spleen tissues were sampled at specific times post exposure	Transcriptomics methods	RNA extractions	RNA-Seq using the Illumina HiSeq 2000 platform	Illumina HiSeq 2000	Illumina	Biological replicate 49	Lva337Lilysisbuffer	SRS1899845	NCBI Sequence Read Archive	SRP096145	https://www.ncbi.nlm.nih.gov/sra/?term=SRP096145	Transcriptome assembly, annotation, and sample gene abundance quantification	Datasets 1,4,5,6,7	Dryad Digital Repository	doi:10.5061/dryad.t1p7c	https://doi.org/10.5061/dryad.t1p7c	exposed	Kiandra	Sham exposed	Kiandra B	Liver
Lva101Sklysisbuffer	Skin, liver and spleen tissues were sampled at specific times post exposure	Transcriptomics methods	RNA extractions	RNA-Seq using the Illumina HiSeq 2000 platform	Illumina HiSeq 2000	Illumina	Biological replicate 13	Lva101Sklysisbuffer	SRS1899846	NCBI Sequence Read Archive	SRP096145	https://www.ncbi.nlm.nih.gov/sra/?term=SRP096145	Transcriptome assembly, annotation, and sample gene abundance quantification	Datasets 1,4,5,6,7	Dryad Digital Repository	doi:10.5061/dryad.t1p7c	https://doi.org/10.5061/dryad.t1p7c	exposed	Eucumbene	Sham exposed	Eucumbene D	Skin
Lva391Sklysisbuffer	Skin, liver and spleen tissues were sampled at specific times post exposure	Transcriptomics methods	RNA extractions	RNA-Seq using the Illumina HiSeq 2000 platform	Illumina HiSeq 2000	Illumina	Biological replicate 58	Lva391Sklysisbuffer	SRS1899847	NCBI Sequence Read Archive	SRP096145	https://www.ncbi.nlm.nih.gov/sra/?term=SRP096145	Transcriptome assembly, annotation, and sample gene abundance quantification	Datasets 1,4,5,6,7	Dryad Digital Repository	doi:10.5061/dryad.t1p7c	https://doi.org/10.5061/dryad.t1p7c	naive	Greymare	Exposed to Bd	Greymare B	Skin
Lva217Sklysisbuffer	Skin, liver and spleen tissues were sampled at specific times post exposure	Transcriptomics methods	RNA extractions	RNA-Seq using the Illumina HiSeq 2000 platform	Illumina HiSeq 2000	Illumina	Biological replicate 32	Lva217Sklysisbuffer	SRS1899848	NCBI Sequence Read Archive	SRP096145	https://www.ncbi.nlm.nih.gov/sra/?term=SRP096145	Transcriptome assembly, annotation, and sample gene abundance quantification	Datasets 1,4,5,6,7	Dryad Digital Repository	doi:10.5061/dryad.t1p7c	https://doi.org/10.5061/dryad.t1p7c	exposed	Kiandra	Exposed to Bd	Kiandra D	Skin
Lva211Sklysisbuffer	Skin, liver and spleen tissues were sampled at specific times post exposure	Transcriptomics methods	RNA extractions	RNA-Seq using the Illumina HiSeq 2000 platform	Illumina HiSeq 2000	Illumina	Biological replicate 31	Lva211Sklysisbuffer	SRS1899849	NCBI Sequence Read Archive	SRP096145	https://www.ncbi.nlm.nih.gov/sra/?term=SRP096145	Transcriptome assembly, annotation, and sample gene abundance quantification	Datasets 1,4,5,6,7	Dryad Digital Repository	doi:10.5061/dryad.t1p7c	https://doi.org/10.5061/dryad.t1p7c	exposed	Kiandra	Exposed to Bd	Kiandra B	Skin
Lva198Splysisbuffer	Skin, liver and spleen tissues were sampled at specific times post exposure	Transcriptomics methods	RNA extractions	RNA-Seq using the Illumina HiSeq 2000 platform	Illumina HiSeq 2000	Illumina	Biological replicate 29	Lva198Splysisbuffer	SRS1899850	NCBI Sequence Read Archive	SRP096145	https://www.ncbi.nlm.nih.gov/sra/?term=SRP096145	Transcriptome assembly, annotation, and sample gene abundance quantification	Datasets 1,4,5,6,7	Dryad Digital Repository	doi:10.5061/dryad.t1p7c	https://doi.org/10.5061/dryad.t1p7c	exposed	Eucumbene	Exposed to Bd	Eucumbene D	Spleen
Lva001Sklysisbuffer	Skin, liver and spleen tissues were sampled at specific times post exposure	Transcriptomics methods	RNA extractions	RNA-Seq using the Illumina HiSeq 2000 platform	Illumina HiSeq 2000	Illumina	Biological replicate 1	Lva001Sklysisbuffer	SRS1899851	NCBI Sequence Read Archive	SRP096145	https://www.ncbi.nlm.nih.gov/sra/?term=SRP096145	Transcriptome assembly, annotation, and sample gene abundance quantification	Datasets 1,4,5,6,7	Dryad Digital Repository	doi:10.5061/dryad.t1p7c	https://doi.org/10.5061/dryad.t1p7c	exposed	Eucumbene	Exposed to Bd	Eucumbene D	Skin
Lva115Splysisbuffer	Skin, liver and spleen tissues were sampled at specific times post exposure	Transcriptomics methods	RNA extractions	RNA-Seq using the Illumina HiSeq 2000 platform	Illumina HiSeq 2000	Illumina	Biological replicate 18	Lva115Splysisbuffer	SRS1899852	NCBI Sequence Read Archive	SRP096145	https://www.ncbi.nlm.nih.gov/sra/?term=SRP096145	Transcriptome assembly, annotation, and sample gene abundance quantification	Datasets 1,4,5,6,7	Dryad Digital Repository	doi:10.5061/dryad.t1p7c	https://doi.org/10.5061/dryad.t1p7c	naive	Greymare	Exposed to Bd	Greymare B	Spleen
Lva347Sklysisbuffer	Skin, liver and spleen tissues were sampled at specific times post exposure	Transcriptomics methods	RNA extractions	RNA-Seq using the Illumina HiSeq 2000 platform	Illumina HiSeq 2000	Illumina	Biological replicate 51	Lva347Sklysisbuffer	SRS1899853	NCBI Sequence Read Archive	SRP096145	https://www.ncbi.nlm.nih.gov/sra/?term=SRP096145	Transcriptome assembly, annotation, and sample gene abundance quantification	Datasets 1,4,5,6,7	Dryad Digital Repository	doi:10.5061/dryad.t1p7c	https://doi.org/10.5061/dryad.t1p7c	exposed	Kiandra	Exposed to Bd	Kiandra B	Skin
Lva359Sklysisbuffer	Skin, liver and spleen tissues were sampled at specific times post exposure	Transcriptomics methods	RNA extractions	RNA-Seq using the Illumina HiSeq 2000 platform	Illumina HiSeq 2000	Illumina	Biological replicate 52	Lva359Sklysisbuffer	SRS1899854	NCBI Sequence Read Archive	SRP096145	https://www.ncbi.nlm.nih.gov/sra/?term=SRP096145	Transcriptome assembly, annotation, and sample gene abundance quantification	Datasets 1,4,5,6,7	Dryad Digital Repository	doi:10.5061/dryad.t1p7c	https://doi.org/10.5061/dryad.t1p7c	naive	Greymare	Exposed to Bd	Greymare A	Skin
Lva161Splysisbuffer	Skin, liver and spleen tissues were sampled at specific times post exposure	Transcriptomics methods	RNA extractions	RNA-Seq using the Illumina HiSeq 2000 platform	Illumina HiSeq 2000	Illumina	Biological replicate 27	Lva161Splysisbuffer	SRS1899855	NCBI Sequence Read Archive	SRP096145	https://www.ncbi.nlm.nih.gov/sra/?term=SRP096145	Transcriptome assembly, annotation, and sample gene abundance quantification	Datasets 1,4,5,6,7	Dryad Digital Repository	doi:10.5061/dryad.t1p7c	https://doi.org/10.5061/dryad.t1p7c	exposed	Kiandra	Exposed to Bd	Kiandra B	Spleen
Lva373Splysisbuffer	Skin, liver and spleen tissues were sampled at specific times post exposure	Transcriptomics methods	RNA extractions	RNA-Seq using the Illumina HiSeq 2000 platform	Illumina HiSeq 2000	Illumina	Biological replicate 53	Lva373Splysisbuffer	SRS1899856	NCBI Sequence Read Archive	SRP096145	https://www.ncbi.nlm.nih.gov/sra/?term=SRP096145	Transcriptome assembly, annotation, and sample gene abundance quantification	Datasets 1,4,5,6,7	Dryad Digital Repository	doi:10.5061/dryad.t1p7c	https://doi.org/10.5061/dryad.t1p7c	exposed	Kiandra	Sham exposed	Kiandra B	Spleen
Lva055Lilysisbuffer	Skin, liver and spleen tissues were sampled at specific times post exposure	Transcriptomics methods	RNA extractions	RNA-Seq using the Illumina HiSeq 2000 platform	Illumina HiSeq 2000	Illumina	Biological replicate 8	Lva055Lilysisbuffer	SRS1899857	NCBI Sequence Read Archive	SRP096145	https://www.ncbi.nlm.nih.gov/sra/?term=SRP096145	Transcriptome assembly, annotation, and sample gene abundance quantification	Datasets 1,4,5,6,7	Dryad Digital Repository	doi:10.5061/dryad.t1p7c	https://doi.org/10.5061/dryad.t1p7c	exposed	Kiandra	Exposed to Bd	Kiandra B	Liver
Lva211Splysisbuffer	Skin, liver and spleen tissues were sampled at specific times post exposure	Transcriptomics methods	RNA extractions	RNA-Seq using the Illumina HiSeq 2000 platform	Illumina HiSeq 2000	Illumina	Biological replicate 31	Lva211Splysisbuffer	SRS1899858	NCBI Sequence Read Archive	SRP096145	https://www.ncbi.nlm.nih.gov/sra/?term=SRP096145	Transcriptome assembly, annotation, and sample gene abundance quantification	Datasets 1,4,5,6,7	Dryad Digital Repository	doi:10.5061/dryad.t1p7c	https://doi.org/10.5061/dryad.t1p7c	exposed	Kiandra	Exposed to Bd	Kiandra B	Spleen
Lva404Sklysisbuffer	Skin, liver and spleen tissues were sampled at specific times post exposure	Transcriptomics methods	RNA extractions	RNA-Seq using the Illumina HiSeq 2000 platform	Illumina HiSeq 2000	Illumina	Biological replicate 61	Lva404Sklysisbuffer	SRS1899859	NCBI Sequence Read Archive	SRP096145	https://www.ncbi.nlm.nih.gov/sra/?term=SRP096145	Transcriptome assembly, annotation, and sample gene abundance quantification	Datasets 1,4,5,6,7	Dryad Digital Repository	doi:10.5061/dryad.t1p7c	https://doi.org/10.5061/dryad.t1p7c	exposed	Kiandra	Exposed to Bd	Kiandra B	Skin
Lva238Lilysisbuffer	Skin, liver and spleen tissues were sampled at specific times post exposure	Transcriptomics methods	RNA extractions	RNA-Seq using the Illumina HiSeq 2000 platform	Illumina HiSeq 2000	Illumina	Biological replicate 37	Lva238Lilysisbuffer	SRS1899860	NCBI Sequence Read Archive	SRP096145	https://www.ncbi.nlm.nih.gov/sra/?term=SRP096145	Transcriptome assembly, annotation, and sample gene abundance quantification	Datasets 1,4,5,6,7	Dryad Digital Repository	doi:10.5061/dryad.t1p7c	https://doi.org/10.5061/dryad.t1p7c	naive	Greymare	Exposed to Bd	Greymare B	Liver
Lva156Lilysisbuffer	Skin, liver and spleen tissues were sampled at specific times post exposure	Transcriptomics methods	RNA extractions	RNA-Seq using the Illumina HiSeq 2000 platform	Illumina HiSeq 2000	Illumina	Biological replicate 25	Lva156Lilysisbuffer	SRS1899861	NCBI Sequence Read Archive	SRP096145	https://www.ncbi.nlm.nih.gov/sra/?term=SRP096145	Transcriptome assembly, annotation, and sample gene abundance quantification	Datasets 1,4,5,6,7	Dryad Digital Repository	doi:10.5061/dryad.t1p7c	https://doi.org/10.5061/dryad.t1p7c	exposed	Kiandra	Exposed to Bd	Kiandra B	Liver
Lva113Splysisbuffer	Skin, liver and spleen tissues were sampled at specific times post exposure	Transcriptomics methods	RNA extractions	RNA-Seq using the Illumina HiSeq 2000 platform	Illumina HiSeq 2000	Illumina	Biological replicate 17	Lva113Splysisbuffer	SRS1899862	NCBI Sequence Read Archive	SRP096145	https://www.ncbi.nlm.nih.gov/sra/?term=SRP096145	Transcriptome assembly, annotation, and sample gene abundance quantification	Datasets 1,4,5,6,7	Dryad Digital Repository	doi:10.5061/dryad.t1p7c	https://doi.org/10.5061/dryad.t1p7c	exposed	Eucumbene	Exposed to Bd	Eucumbene D	Spleen
Lva076Lilysisbuffer	Skin, liver and spleen tissues were sampled at specific times post exposure	Transcriptomics methods	RNA extractions	RNA-Seq using the Illumina HiSeq 2000 platform	Illumina HiSeq 2000	Illumina	Biological replicate 9	Lva076Lilysisbuffer	SRS1899863	NCBI Sequence Read Archive	SRP096145	https://www.ncbi.nlm.nih.gov/sra/?term=SRP096145	Transcriptome assembly, annotation, and sample gene abundance quantification	Datasets 1,4,5,6,7	Dryad Digital Repository	doi:10.5061/dryad.t1p7c	https://doi.org/10.5061/dryad.t1p7c	naive	Greymare	Exposed to Bd	Greymare B	Liver
Lva291Splysisbuffer	Skin, liver and spleen tissues were sampled at specific times post exposure	Transcriptomics methods	RNA extractions	RNA-Seq using the Illumina HiSeq 2000 platform	Illumina HiSeq 2000	Illumina	Biological replicate 43	Lva291Splysisbuffer	SRS1899864	NCBI Sequence Read Archive	SRP096145	https://www.ncbi.nlm.nih.gov/sra/?term=SRP096145	Transcriptome assembly, annotation, and sample gene abundance quantification	Datasets 1,4,5,6,7	Dryad Digital Repository	doi:10.5061/dryad.t1p7c	https://doi.org/10.5061/dryad.t1p7c	exposed	Eucumbene	Exposed to Bd	Eucumbene D	Spleen
Lva143Sklysisbuffer	Skin, liver and spleen tissues were sampled at specific times post exposure	Transcriptomics methods	RNA extractions	RNA-Seq using the Illumina HiSeq 2000 platform	Illumina HiSeq 2000	Illumina	Biological replicate 23	Lva143Sklysisbuffer	SRS1899865	NCBI Sequence Read Archive	SRP096145	https://www.ncbi.nlm.nih.gov/sra/?term=SRP096145	Transcriptome assembly, annotation, and sample gene abundance quantification	Datasets 1,4,5,6,7	Dryad Digital Repository	doi:10.5061/dryad.t1p7c	https://doi.org/10.5061/dryad.t1p7c	naive	Greymare	Sham exposed	Greymare B	Skin
Lva275Sklysisbuffer	Skin, liver and spleen tissues were sampled at specific times post exposure	Transcriptomics methods	RNA extractions	RNA-Seq using the Illumina HiSeq 2000 platform	Illumina HiSeq 2000	Illumina	Biological replicate 40	Lva275Sklysisbuffer	SRS1899866	NCBI Sequence Read Archive	SRP096145	https://www.ncbi.nlm.nih.gov/sra/?term=SRP096145	Transcriptome assembly, annotation, and sample gene abundance quantification	Datasets 1,4,5,6,7	Dryad Digital Repository	doi:10.5061/dryad.t1p7c	https://doi.org/10.5061/dryad.t1p7c	naive	Greymare	Exposed to Bd	Greymare B	Skin
Lva283Splysisbuffer	Skin, liver and spleen tissues were sampled at specific times post exposure	Transcriptomics methods	RNA extractions	RNA-Seq using the Illumina HiSeq 2000 platform	Illumina HiSeq 2000	Illumina	Biological replicate 42	Lva283Splysisbuffer	SRS1899867	NCBI Sequence Read Archive	SRP096145	https://www.ncbi.nlm.nih.gov/sra/?term=SRP096145	Transcriptome assembly, annotation, and sample gene abundance quantification	Datasets 1,4,5,6,7	Dryad Digital Repository	doi:10.5061/dryad.t1p7c	https://doi.org/10.5061/dryad.t1p7c	exposed	Eucumbene	Sham exposed	Eucumbene D	Spleen
Lva150Lilysisbuffer	Skin, liver and spleen tissues were sampled at specific times post exposure	Transcriptomics methods	RNA extractions	RNA-Seq using the Illumina HiSeq 2000 platform	Illumina HiSeq 2000	Illumina	Biological replicate 24	Lva150Lilysisbuffer	SRS1899868	NCBI Sequence Read Archive	SRP096145	https://www.ncbi.nlm.nih.gov/sra/?term=SRP096145	Transcriptome assembly, annotation, and sample gene abundance quantification	Datasets 1,4,5,6,7	Dryad Digital Repository	doi:10.5061/dryad.t1p7c	https://doi.org/10.5061/dryad.t1p7c	exposed	Eucumbene	Exposed to Bd	Eucumbene D	Liver
Lva236Splysisbuffer	Skin, liver and spleen tissues were sampled at specific times post exposure	Transcriptomics methods	RNA extractions	RNA-Seq using the Illumina HiSeq 2000 platform	Illumina HiSeq 2000	Illumina	Biological replicate 36	Lva236Splysisbuffer	SRS1899869	NCBI Sequence Read Archive	SRP096145	https://www.ncbi.nlm.nih.gov/sra/?term=SRP096145	Transcriptome assembly, annotation, and sample gene abundance quantification	Datasets 1,4,5,6,7	Dryad Digital Repository	doi:10.5061/dryad.t1p7c	https://doi.org/10.5061/dryad.t1p7c	exposed	Eucumbene	Exposed to Bd	Eucumbene D	Spleen
Lva337Splysisbuffer	Skin, liver and spleen tissues were sampled at specific times post exposure	Transcriptomics methods	RNA extractions	RNA-Seq using the Illumina HiSeq 2000 platform	Illumina HiSeq 2000	Illumina	Biological replicate 50	Lva337Splysisbuffer	SRS1899870	NCBI Sequence Read Archive	SRP096145	https://www.ncbi.nlm.nih.gov/sra/?term=SRP096145	Transcriptome assembly, annotation, and sample gene abundance quantification	Datasets 1,4,5,6,7	Dryad Digital Repository	doi:10.5061/dryad.t1p7c	https://doi.org/10.5061/dryad.t1p7c	exposed	Kiandra	Sham exposed	Kiandra B	Spleen
Lva292Lilysisbuffer	Skin, liver and spleen tissues were sampled at specific times post exposure	Transcriptomics methods	RNA extractions	RNA-Seq using the Illumina HiSeq 2000 platform	Illumina HiSeq 2000	Illumina	Biological replicate 44	Lva292Lilysisbuffer	SRS1899871	NCBI Sequence Read Archive	SRP096145	https://www.ncbi.nlm.nih.gov/sra/?term=SRP096145	Transcriptome assembly, annotation, and sample gene abundance quantification	Datasets 1,4,5,6,7	Dryad Digital Repository	doi:10.5061/dryad.t1p7c	https://doi.org/10.5061/dryad.t1p7c	exposed	Kiandra	Sham exposed	Kiandra B	Liver
Lva115Lilysisbuffer	Skin, liver and spleen tissues were sampled at specific times post exposure	Transcriptomics methods	RNA extractions	RNA-Seq using the Illumina HiSeq 2000 platform	Illumina HiSeq 2000	Illumina	Biological replicate 18	Lva115Lilysisbuffer	SRS1899872	NCBI Sequence Read Archive	SRP096145	https://www.ncbi.nlm.nih.gov/sra/?term=SRP096145	Transcriptome assembly, annotation, and sample gene abundance quantification	Datasets 1,4,5,6,7	Dryad Digital Repository	doi:10.5061/dryad.t1p7c	https://doi.org/10.5061/dryad.t1p7c	naive	Greymare	Exposed to Bd	Greymare B	Liver
Lva275Lilysisbuffer	Skin, liver and spleen tissues were sampled at specific times post exposure	Transcriptomics methods	RNA extractions	RNA-Seq using the Illumina HiSeq 2000 platform	Illumina HiSeq 2000	Illumina	Biological replicate 40	Lva275Lilysisbuffer	SRS1899873	NCBI Sequence Read Archive	SRP096145	https://www.ncbi.nlm.nih.gov/sra/?term=SRP096145	Transcriptome assembly, annotation, and sample gene abundance quantification	Datasets 1,4,5,6,7	Dryad Digital Repository	doi:10.5061/dryad.t1p7c	https://doi.org/10.5061/dryad.t1p7c	naive	Greymare	Exposed to Bd	Greymare B	Liver
Lva099Sklysisbuffer	Skin, liver and spleen tissues were sampled at specific times post exposure	Transcriptomics methods	RNA extractions	RNA-Seq using the Illumina HiSeq 2000 platform	Illumina HiSeq 2000	Illumina	Biological replicate 12	Lva099Sklysisbuffer	SRS1899874	NCBI Sequence Read Archive	SRP096145	https://www.ncbi.nlm.nih.gov/sra/?term=SRP096145	Transcriptome assembly, annotation, and sample gene abundance quantification	Datasets 1,4,5,6,7	Dryad Digital Repository	doi:10.5061/dryad.t1p7c	https://doi.org/10.5061/dryad.t1p7c	exposed	Eucumbene	Exposed to Bd	Eucumbene D	Skin
Lva256Lilysisbuffer	Skin, liver and spleen tissues were sampled at specific times post exposure	Transcriptomics methods	RNA extractions	RNA-Seq using the Illumina HiSeq 2000 platform	Illumina HiSeq 2000	Illumina	Biological replicate 38	Lva256Lilysisbuffer	SRS1899875	NCBI Sequence Read Archive	SRP096145	https://www.ncbi.nlm.nih.gov/sra/?term=SRP096145	Transcriptome assembly, annotation, and sample gene abundance quantification	Datasets 1,4,5,6,7	Dryad Digital Repository	doi:10.5061/dryad.t1p7c	https://doi.org/10.5061/dryad.t1p7c	exposed	Eucumbene	Exposed to Bd	Eucumbene D	Liver
Lva112Sklysisbuffer	Skin, liver and spleen tissues were sampled at specific times post exposure	Transcriptomics methods	RNA extractions	RNA-Seq using the Illumina HiSeq 2000 platform	Illumina HiSeq 2000	Illumina	Biological replicate 16	Lva112Sklysisbuffer	SRS1899876	NCBI Sequence Read Archive	SRP096145	https://www.ncbi.nlm.nih.gov/sra/?term=SRP096145	Transcriptome assembly, annotation, and sample gene abundance quantification	Datasets 1,4,5,6,7	Dryad Digital Repository	doi:10.5061/dryad.t1p7c	https://doi.org/10.5061/dryad.t1p7c	exposed	Eucumbene	Sham exposed	Eucumbene D	Skin
Lva076Splysisbuffer	Skin, liver and spleen tissues were sampled at specific times post exposure	Transcriptomics methods	RNA extractions	RNA-Seq using the Illumina HiSeq 2000 platform	NaN	NaN	Biological replicate 9	Lva076Splysisbuffer	SRS1899877	NCBI Sequence Read Archive	SRP096145	https://www.ncbi.nlm.nih.gov/sra/?term=SRP096145	Transcriptome assembly, annotation, and sample gene abundance quantification	Datasets 1,4,5,6,7	Dryad Digital Repository	doi:10.5061/dryad.t1p7c	https://doi.org/10.5061/dryad.t1p7c	naive	Greymare	Exposed to Bd	Greymare B	Spleen
Lva109Lilysisbuffer	Skin, liver and spleen tissues were sampled at specific times post exposure	Transcriptomics methods	RNA extractions	RNA-Seq using the Illumina HiSeq 2000 platform	Illumina HiSeq 2000	Illumina	Biological replicate 15	Lva109Lilysisbuffer	SRS1899878	NCBI Sequence Read Archive	SRP096145	https://www.ncbi.nlm.nih.gov/sra/?term=SRP096145	Transcriptome assembly, annotation, and sample gene abundance quantification	Datasets 1,4,5,6,7	Dryad Digital Repository	doi:10.5061/dryad.t1p7c	https://doi.org/10.5061/dryad.t1p7c	exposed	Kiandra	Exposed to Bd	Kiandra C	Liver
Lva161Lilysisbuffer	Skin, liver and spleen tissues were sampled at specific times post exposure	Transcriptomics methods	RNA extractions	RNA-Seq using the Illumina HiSeq 2000 platform	Illumina HiSeq 2000	Illumina	Biological replicate 27	Lva161Lilysisbuffer	SRS1899879	NCBI Sequence Read Archive	SRP096145	https://www.ncbi.nlm.nih.gov/sra/?term=SRP096145	Transcriptome assembly, annotation, and sample gene abundance quantification	Datasets 1,4,5,6,7	Dryad Digital Repository	doi:10.5061/dryad.t1p7c	https://doi.org/10.5061/dryad.t1p7c	exposed	Kiandra	Exposed to Bd	Kiandra B	Liver
Lva236Sklysisbuffer	Skin, liver and spleen tissues were sampled at specific times post exposure	Transcriptomics methods	RNA extractions	RNA-Seq using the Illumina HiSeq 2000 platform	Illumina HiSeq 2000	Illumina	Biological replicate 36	Lva236Sklysisbuffer	SRS1899880	NCBI Sequence Read Archive	SRP096145	https://www.ncbi.nlm.nih.gov/sra/?term=SRP096145	Transcriptome assembly, annotation, and sample gene abundance quantification	Datasets 1,4,5,6,7	Dryad Digital Repository	doi:10.5061/dryad.t1p7c	https://doi.org/10.5061/dryad.t1p7c	exposed	Eucumbene	Exposed to Bd	Eucumbene D	Skin
Lva109Splysisbuffer	Skin, liver and spleen tissues were sampled at specific times post exposure	Transcriptomics methods	RNA extractions	RNA-Seq using the Illumina HiSeq 2000 platform	Illumina HiSeq 2000	Illumina	Biological replicate 15	Lva109Splysisbuffer	SRS1899881	NCBI Sequence Read Archive	SRP096145	https://www.ncbi.nlm.nih.gov/sra/?term=SRP096145	Transcriptome assembly, annotation, and sample gene abundance quantification	Datasets 1,4,5,6,7	Dryad Digital Repository	doi:10.5061/dryad.t1p7c	https://doi.org/10.5061/dryad.t1p7c	exposed	Kiandra	Exposed to Bd	Kiandra C	Spleen
Lva291Lilysisbuffer	Skin, liver and spleen tissues were sampled at specific times post exposure	Transcriptomics methods	RNA extractions	RNA-Seq using the Illumina HiSeq 2000 platform	Illumina HiSeq 2000	Illumina	Biological replicate 43	Lva291Lilysisbuffer	SRS1899882	NCBI Sequence Read Archive	SRP096145	https://www.ncbi.nlm.nih.gov/sra/?term=SRP096145	Transcriptome assembly, annotation, and sample gene abundance quantification	Datasets 1,4,5,6,7	Dryad Digital Repository	doi:10.5061/dryad.t1p7c	https://doi.org/10.5061/dryad.t1p7c	exposed	Eucumbene	Exposed to Bd	Eucumbene D	Liver
Lva280Sklysisbuffer	Skin, liver and spleen tissues were sampled at specific times post exposure	Transcriptomics methods	RNA extractions	RNA-Seq using the Illumina HiSeq 2000 platform	Illumina HiSeq 2000	Illumina	Biological replicate 41	Lva280Sklysisbuffer	SRS1899883	NCBI Sequence Read Archive	SRP096145	https://www.ncbi.nlm.nih.gov/sra/?term=SRP096145	Transcriptome assembly, annotation, and sample gene abundance quantification	Datasets 1,4,5,6,7	Dryad Digital Repository	doi:10.5061/dryad.t1p7c	https://doi.org/10.5061/dryad.t1p7c	naive	Greymare	Exposed to Bd	Greymare B	Skin
Lva211Lilysisbuffer	Skin, liver and spleen tissues were sampled at specific times post exposure	Transcriptomics methods	RNA extractions	RNA-Seq using the Illumina HiSeq 2000 platform	Illumina HiSeq 2000	Illumina	Biological replicate 31	Lva211Lilysisbuffer	SRS1899884	NCBI Sequence Read Archive	SRP096145	https://www.ncbi.nlm.nih.gov/sra/?term=SRP096145	Transcriptome assembly, annotation, and sample gene abundance quantification	Datasets 1,4,5,6,7	Dryad Digital Repository	doi:10.5061/dryad.t1p7c	https://doi.org/10.5061/dryad.t1p7c	exposed	Kiandra	Exposed to Bd	Kiandra B	Liver
Lva031Sklysisbuffer	Skin, liver and spleen tissues were sampled at specific times post exposure	Transcriptomics methods	RNA extractions	RNA-Seq using the Illumina HiSeq 2000 platform	Illumina HiSeq 2000	Illumina	Biological replicate 6	Lva031Sklysisbuffer	SRS1899885	NCBI Sequence Read Archive	SRP096145	https://www.ncbi.nlm.nih.gov/sra/?term=SRP096145	Transcriptome assembly, annotation, and sample gene abundance quantification	Datasets 1,4,5,6,7	Dryad Digital Repository	doi:10.5061/dryad.t1p7c	https://doi.org/10.5061/dryad.t1p7c	naive	Greymare	Sham exposed	Greymare B	Skin
Lva359Splysisbuffer	Skin, liver and spleen tissues were sampled at specific times post exposure	Transcriptomics methods	RNA extractions	RNA-Seq using the Illumina HiSeq 2000 platform	Illumina HiSeq 2000	Illumina	Biological replicate 52	Lva359Splysisbuffer	SRS1899886	NCBI Sequence Read Archive	SRP096145	https://www.ncbi.nlm.nih.gov/sra/?term=SRP096145	Transcriptome assembly, annotation, and sample gene abundance quantification	Datasets 1,4,5,6,7	Dryad Digital Repository	doi:10.5061/dryad.t1p7c	https://doi.org/10.5061/dryad.t1p7c	naive	Greymare	Exposed to Bd	Greymare A	Spleen
Lva093Lilysisbuffer	Skin, liver and spleen tissues were sampled at specific times post exposure	Transcriptomics methods	RNA extractions	RNA-Seq using the Illumina HiSeq 2000 platform	Illumina HiSeq 2000	Illumina	Biological replicate 11	Lva093Lilysisbuffer	SRS1899887	NCBI Sequence Read Archive	SRP096145	https://www.ncbi.nlm.nih.gov/sra/?term=SRP096145	Transcriptome assembly, annotation, and sample gene abundance quantification	Datasets 1,4,5,6,7	Dryad Digital Repository	doi:10.5061/dryad.t1p7c	https://doi.org/10.5061/dryad.t1p7c	exposed	Eucumbene	Sham exposed	Eucumbene D	Liver
Lva109Sklysisbuffer	Skin, liver and spleen tissues were sampled at specific times post exposure	Transcriptomics methods	RNA extractions	RNA-Seq using the Illumina HiSeq 2000 platform	Illumina HiSeq 2000	Illumina	Biological replicate 15	Lva109Sklysisbuffer	SRS1899888	NCBI Sequence Read Archive	SRP096145	https://www.ncbi.nlm.nih.gov/sra/?term=SRP096145	Transcriptome assembly, annotation, and sample gene abundance quantification	Datasets 1,4,5,6,7	Dryad Digital Repository	doi:10.5061/dryad.t1p7c	https://doi.org/10.5061/dryad.t1p7c	exposed	Kiandra	Exposed to Bd	Kiandra C	Skin
Lva280Lilysisbuffer	Skin, liver and spleen tissues were sampled at specific times post exposure	Transcriptomics methods	RNA extractions	RNA-Seq using the Illumina HiSeq 2000 platform	Illumina HiSeq 2000	Illumina	Biological replicate 41	Lva280Lilysisbuffer	SRS1899889	NCBI Sequence Read Archive	SRP096145	https://www.ncbi.nlm.nih.gov/sra/?term=SRP096145	Transcriptome assembly, annotation, and sample gene abundance quantification	Datasets 1,4,5,6,7	Dryad Digital Repository	doi:10.5061/dryad.t1p7c	https://doi.org/10.5061/dryad.t1p7c	naive	Greymare	Exposed to Bd	Greymare B	Liver
Lva388Sklysisbuffer	Skin, liver and spleen tissues were sampled at specific times post exposure	Transcriptomics methods	RNA extractions	RNA-Seq using the Illumina HiSeq 2000 platform	Illumina HiSeq 2000	Illumina	Biological replicate 57	Lva388Sklysisbuffer	SRS1899890	NCBI Sequence Read Archive	SRP096145	https://www.ncbi.nlm.nih.gov/sra/?term=SRP096145	Transcriptome assembly, annotation, and sample gene abundance quantification	Datasets 1,4,5,6,7	Dryad Digital Repository	doi:10.5061/dryad.t1p7c	https://doi.org/10.5061/dryad.t1p7c	naive	Greymare	Exposed to Bd	Greymare B	Skin
Lva085Splysisbuffer	Skin, liver and spleen tissues were sampled at specific times post exposure	Transcriptomics methods	RNA extractions	RNA-Seq using the Illumina HiSeq 2000 platform	Illumina HiSeq 2000	Illumina	Biological replicate 10	Lva085Splysisbuffer	SRS1899891	NCBI Sequence Read Archive	SRP096145	https://www.ncbi.nlm.nih.gov/sra/?term=SRP096145	Transcriptome assembly, annotation, and sample gene abundance quantification	Datasets 1,4,5,6,7	Dryad Digital Repository	doi:10.5061/dryad.t1p7c	https://doi.org/10.5061/dryad.t1p7c	exposed	Eucumbene	Exposed to Bd	Eucumbene D	Spleen
Lva093Splysisbuffer	Skin, liver and spleen tissues were sampled at specific times post exposure	Transcriptomics methods	RNA extractions	RNA-Seq using the Illumina HiSeq 2000 platform	Illumina HiSeq 2000	Illumina	Biological replicate 11	Lva093Splysisbuffer	SRS1899892	NCBI Sequence Read Archive	SRP096145	https://www.ncbi.nlm.nih.gov/sra/?term=SRP096145	Transcriptome assembly, annotation, and sample gene abundance quantification	Datasets 1,4,5,6,7	Dryad Digital Repository	doi:10.5061/dryad.t1p7c	https://doi.org/10.5061/dryad.t1p7c	exposed	Eucumbene	Sham exposed	Eucumbene D	Spleen
Lva337Sklysisbuffer	Skin, liver and spleen tissues were sampled at specific times post exposure	Transcriptomics methods	RNA extractions	RNA-Seq using the Illumina HiSeq 2000 platform	Illumina HiSeq 2000	Illumina	Biological replicate 50	Lva337Sklysisbuffer	SRS1899893	NCBI Sequence Read Archive	SRP096145	https://www.ncbi.nlm.nih.gov/sra/?term=SRP096145	Transcriptome assembly, annotation, and sample gene abundance quantification	Datasets 1,4,5,6,7	Dryad Digital Repository	doi:10.5061/dryad.t1p7c	https://doi.org/10.5061/dryad.t1p7c	exposed	Kiandra	Sham exposed	Kiandra B	Skin
Lva401Lilysisbuffer	Skin, liver and spleen tissues were sampled at specific times post exposure	Transcriptomics methods	RNA extractions	RNA-Seq using the Illumina HiSeq 2000 platform	Illumina HiSeq 2000	Illumina	Biological replicate 59	Lva401Lilysisbuffer	SRS1899894	NCBI Sequence Read Archive	SRP096145	https://www.ncbi.nlm.nih.gov/sra/?term=SRP096145	Transcriptome assembly, annotation, and sample gene abundance quantification	Datasets 1,4,5,6,7	Dryad Digital Repository	doi:10.5061/dryad.t1p7c	https://doi.org/10.5061/dryad.t1p7c	exposed	Eucumbene	Exposed to Bd	Eucumbene D	Liver
Lva198Lilysisbuffer	Skin, liver and spleen tissues were sampled at specific times post exposure	Transcriptomics methods	RNA extractions	RNA-Seq using the Illumina HiSeq 2000 platform	Illumina HiSeq 2000	Illumina	Biological replicate 29	Lva198Lilysisbuffer	SRS1899895	NCBI Sequence Read Archive	SRP096145	https://www.ncbi.nlm.nih.gov/sra/?term=SRP096145	Transcriptome assembly, annotation, and sample gene abundance quantification	Datasets 1,4,5,6,7	Dryad Digital Repository	doi:10.5061/dryad.t1p7c	https://doi.org/10.5061/dryad.t1p7c	exposed	Eucumbene	Exposed to Bd	Eucumbene D	Liver
Lva085Sklysisbuffer	Skin, liver and spleen tissues were sampled at specific times post exposure	Transcriptomics methods	RNA extractions	RNA-Seq using the Illumina HiSeq 2000 platform	Illumina HiSeq 2000	Illumina	Biological replicate 10	Lva085Sklysisbuffer	SRS1899896	NCBI Sequence Read Archive	SRP096145	https://www.ncbi.nlm.nih.gov/sra/?term=SRP096145	Transcriptome assembly, annotation, and sample gene abundance quantification	Datasets 1,4,5,6,7	Dryad Digital Repository	doi:10.5061/dryad.t1p7c	https://doi.org/10.5061/dryad.t1p7c	exposed	Eucumbene	Exposed to Bd	Eucumbene D	Skin
Lva347Lilysisbuffer	Skin, liver and spleen tissues were sampled at specific times post exposure	Transcriptomics methods	RNA extractions	RNA-Seq using the Illumina HiSeq 2000 platform	Illumina HiSeq 2000	Illumina	Biological replicate 50	Lva347Lilysisbuffer	SRS1899897	NCBI Sequence Read Archive	SRP096145	https://www.ncbi.nlm.nih.gov/sra/?term=SRP096145	Transcriptome assembly, annotation, and sample gene abundance quantification	Datasets 1,4,5,6,7	Dryad Digital Repository	doi:10.5061/dryad.t1p7c	https://doi.org/10.5061/dryad.t1p7c	exposed	Kiandra	Exposed to Bd	Kiandra B	Liver
Lva373Sklysisbuffer	Skin, liver and spleen tissues were sampled at specific times post exposure	Transcriptomics methods	RNA extractions	RNA-Seq using the Illumina HiSeq 2000 platform	Illumina HiSeq 2000	Illumina	Biological replicate 53	Lva373Sklysisbuffer	SRS1899898	NCBI Sequence Read Archive	SRP096145	https://www.ncbi.nlm.nih.gov/sra/?term=SRP096145	Transcriptome assembly, annotation, and sample gene abundance quantification	Datasets 1,4,5,6,7	Dryad Digital Repository	doi:10.5061/dryad.t1p7c	https://doi.org/10.5061/dryad.t1p7c	exposed	Kiandra	Sham exposed	Kiandra B	Skin
Lva232Sklysisbuffer	Skin, liver and spleen tissues were sampled at specific times post exposure	Transcriptomics methods	RNA extractions	RNA-Seq using the Illumina HiSeq 2000 platform	Illumina HiSeq 2000	Illumina	Biological replicate 35	Lva232Sklysisbuffer	SRS1899899	NCBI Sequence Read Archive	SRP096145	https://www.ncbi.nlm.nih.gov/sra/?term=SRP096145	Transcriptome assembly, annotation, and sample gene abundance quantification	Datasets 1,4,5,6,7	Dryad Digital Repository	doi:10.5061/dryad.t1p7c	https://doi.org/10.5061/dryad.t1p7c	naive	Greymare	Exposed to Bd	Greymare B	Skin
Lva292Splysisbuffer	Skin, liver and spleen tissues were sampled at specific times post exposure	Transcriptomics methods	RNA extractions	RNA-Seq using the Illumina HiSeq 2000 platform	Illumina HiSeq 2000	Illumina	Biological replicate 44	Lva292Splysisbuffer	SRS1899900	NCBI Sequence Read Archive	SRP096145	https://www.ncbi.nlm.nih.gov/sra/?term=SRP096145	Transcriptome assembly, annotation, and sample gene abundance quantification	Datasets 1,4,5,6,7	Dryad Digital Repository	doi:10.5061/dryad.t1p7c	https://doi.org/10.5061/dryad.t1p7c	exposed	Kiandra	Sham exposed	Kiandra B	Spleen
Lva229Sklysisbuffer	Skin, liver and spleen tissues were sampled at specific times post exposure	Transcriptomics methods	RNA extractions	RNA-Seq using the Illumina HiSeq 2000 platform	Illumina HiSeq 2000	Illumina	Biological replicate 33	Lva229Sklysisbuffer	SRS1899901	NCBI Sequence Read Archive	SRP096145	https://www.ncbi.nlm.nih.gov/sra/?term=SRP096145	Transcriptome assembly, annotation, and sample gene abundance quantification	Datasets 1,4,5,6,7	Dryad Digital Repository	doi:10.5061/dryad.t1p7c	https://doi.org/10.5061/dryad.t1p7c	naive	Greymare	Exposed to Bd	Greymare D	Skin
Lva256Sklysisbuffer	Skin, liver and spleen tissues were sampled at specific times post exposure	Transcriptomics methods	RNA extractions	RNA-Seq using the Illumina HiSeq 2000 platform	Illumina HiSeq 2000	Illumina	Biological replicate 38	Lva256Sklysisbuffer	SRS1899902	NCBI Sequence Read Archive	SRP096145	https://www.ncbi.nlm.nih.gov/sra/?term=SRP096145	Transcriptome assembly, annotation, and sample gene abundance quantification	Datasets 1,4,5,6,7	Dryad Digital Repository	doi:10.5061/dryad.t1p7c	https://doi.org/10.5061/dryad.t1p7c	exposed	Eucumbene	Exposed to Bd	Eucumbene D	Skin
Lva156Splysisbuffer	Skin, liver and spleen tissues were sampled at specific times post exposure	Transcriptomics methods	RNA extractions	RNA-Seq using the Illumina HiSeq 2000 platform	Illumina HiSeq 2000	Illumina	Biological replicate 25	Lva156Splysisbuffer	SRS1899903	NCBI Sequence Read Archive	SRP096145	https://www.ncbi.nlm.nih.gov/sra/?term=SRP096145	Transcriptome assembly, annotation, and sample gene abundance quantification	Datasets 1,4,5,6,7	Dryad Digital Repository	doi:10.5061/dryad.t1p7c	https://doi.org/10.5061/dryad.t1p7c	exposed	Kiandra	Exposed to Bd	Kiandra B	Spleen
Lva117Splysisbuffer	Skin, liver and spleen tissues were sampled at specific times post exposure	Transcriptomics methods	RNA extractions	RNA-Seq using the Illumina HiSeq 2000 platform	Illumina HiSeq 2000	Illumina	Biological replicate 19	Lva117Splysisbuffer	SRS1899904	NCBI Sequence Read Archive	SRP096145	https://www.ncbi.nlm.nih.gov/sra/?term=SRP096145	Transcriptome assembly, annotation, and sample gene abundance quantification	Datasets 1,4,5,6,7	Dryad Digital Repository	doi:10.5061/dryad.t1p7c	https://doi.org/10.5061/dryad.t1p7c	exposed	Eucumbene	Exposed to Bd	Eucumbene D	Spleen
Lva232Lilysisbuffer	Skin, liver and spleen tissues were sampled at specific times post exposure	Transcriptomics methods	RNA extractions	RNA-Seq using the Illumina HiSeq 2000 platform	Illumina HiSeq 2000	Illumina	Biological replicate 35	Lva232Lilysisbuffer	SRS1899905	NCBI Sequence Read Archive	SRP096145	https://www.ncbi.nlm.nih.gov/sra/?term=SRP096145	Transcriptome assembly, annotation, and sample gene abundance quantification	Datasets 1,4,5,6,7	Dryad Digital Repository	doi:10.5061/dryad.t1p7c	https://doi.org/10.5061/dryad.t1p7c	naive	Greymare	Exposed to Bd	Greymare B	Liver
Lva139Splysisbuffer	Skin, liver and spleen tissues were sampled at specific times post exposure	Transcriptomics methods	RNA extractions	RNA-Seq using the Illumina HiSeq 2000 platform	Illumina HiSeq 2000	Illumina	Biological replicate 22	Lva139Splysisbuffer	SRS1899906	NCBI Sequence Read Archive	SRP096145	https://www.ncbi.nlm.nih.gov/sra/?term=SRP096145	Transcriptome assembly, annotation, and sample gene abundance quantification	Datasets 1,4,5,6,7	Dryad Digital Repository	doi:10.5061/dryad.t1p7c	https://doi.org/10.5061/dryad.t1p7c	exposed	Eucumbene	Exposed to Bd	Eucumbene D	Spleen
Lva139Lilysisbuffer	Skin, liver and spleen tissues were sampled at specific times post exposure	Transcriptomics methods	RNA extractions	RNA-Seq using the Illumina HiSeq 2000 platform	Illumina HiSeq 2000	Illumina	Biological replicate 22	Lva139Lilysisbuffer	SRS1899907	NCBI Sequence Read Archive	SRP096145	https://www.ncbi.nlm.nih.gov/sra/?term=SRP096145	Transcriptome assembly, annotation, and sample gene abundance quantification	Datasets 1,4,5,6,7	Dryad Digital Repository	doi:10.5061/dryad.t1p7c	https://doi.org/10.5061/dryad.t1p7c	exposed	Eucumbene	Exposed to Bd	Eucumbene D	Liver
Lva399Lilysisbuffer	Skin, liver and spleen tissues were sampled at specific times post exposure	Transcriptomics methods	RNA extractions	RNA-Seq using the Illumina HiSeq 2000 platform	Illumina HiSeq 2000	Illumina	Biological replicate 58	Lva399Lilysisbuffer	SRS1899908	NCBI Sequence Read Archive	SRP096145	https://www.ncbi.nlm.nih.gov/sra/?term=SRP096145	Transcriptome assembly, annotation, and sample gene abundance quantification	Datasets 1,4,5,6,7	Dryad Digital Repository	doi:10.5061/dryad.t1p7c	https://doi.org/10.5061/dryad.t1p7c	exposed	Kiandra	Exposed to Bd	Kiandra B	Liver
Lva101Lilysisbuffer	Skin, liver and spleen tissues were sampled at specific times post exposure	Transcriptomics methods	RNA extractions	RNA-Seq using the Illumina HiSeq 2000 platform	Illumina HiSeq 2000	Illumina	Biological replicate 13	Lva101Lilysisbuffer	SRS1899909	NCBI Sequence Read Archive	SRP096145	https://www.ncbi.nlm.nih.gov/sra/?term=SRP096145	Transcriptome assembly, annotation, and sample gene abundance quantification	Datasets 1,4,5,6,7	Dryad Digital Repository	doi:10.5061/dryad.t1p7c	https://doi.org/10.5061/dryad.t1p7c	exposed	Eucumbene	Sham exposed	Eucumbene D	Liver
Lva201Sklysisbuffer	Skin, liver and spleen tissues were sampled at specific times post exposure	Transcriptomics methods	RNA extractions	RNA-Seq using the Illumina HiSeq 2000 platform	Illumina HiSeq 2000	Illumina	Biological replicate 30	Lva201Sklysisbuffer	SRS1899910	NCBI Sequence Read Archive	SRP096145	https://www.ncbi.nlm.nih.gov/sra/?term=SRP096145	Transcriptome assembly, annotation, and sample gene abundance quantification	Datasets 1,4,5,6,7	Dryad Digital Repository	doi:10.5061/dryad.t1p7c	https://doi.org/10.5061/dryad.t1p7c	exposed	Kiandra	Exposed to Bd	Kiandra B	Skin
Lva316Sklysisbuffer	Skin, liver and spleen tissues were sampled at specific times post exposure	Transcriptomics methods	RNA extractions	RNA-Seq using the Illumina HiSeq 2000 platform	Illumina HiSeq 2000	Illumina	Biological replicate 47	Lva316Sklysisbuffer	SRS1899911	NCBI Sequence Read Archive	SRP096145	https://www.ncbi.nlm.nih.gov/sra/?term=SRP096145	Transcriptome assembly, annotation, and sample gene abundance quantification	Datasets 1,4,5,6,7	Dryad Digital Repository	doi:10.5061/dryad.t1p7c	https://doi.org/10.5061/dryad.t1p7c	exposed	Eucumbene	Exposed to Bd	Eucumbene D	Skin
Lva236Lilysisbuffer	Skin, liver and spleen tissues were sampled at specific times post exposure	Transcriptomics methods	RNA extractions	RNA-Seq using the Illumina HiSeq 2000 platform	Illumina HiSeq 2000	Illumina	Biological replicate 36	Lva236Lilysisbuffer	SRS1899912	NCBI Sequence Read Archive	SRP096145	https://www.ncbi.nlm.nih.gov/sra/?term=SRP096145	Transcriptome assembly, annotation, and sample gene abundance quantification	Datasets 1,4,5,6,7	Dryad Digital Repository	doi:10.5061/dryad.t1p7c	https://doi.org/10.5061/dryad.t1p7c	exposed	Eucumbene	Exposed to Bd	Eucumbene D	Liver
Lva280Splysisbuffer	Skin, liver and spleen tissues were sampled at specific times post exposure	Transcriptomics methods	RNA extractions	RNA-Seq using the Illumina HiSeq 2000 platform	Illumina HiSeq 2000	Illumina	Biological replicate 41	Lva280Splysisbuffer	SRS1899913	NCBI Sequence Read Archive	SRP096145	https://www.ncbi.nlm.nih.gov/sra/?term=SRP096145	Transcriptome assembly, annotation, and sample gene abundance quantification	Datasets 1,4,5,6,7	Dryad Digital Repository	doi:10.5061/dryad.t1p7c	https://doi.org/10.5061/dryad.t1p7c	naive	Greymare	Exposed to Bd	Greymare B	Spleen
Lva391Splysisbuffer	Skin, liver and spleen tissues were sampled at specific times post exposure	Transcriptomics methods	RNA extractions	RNA-Seq using the Illumina HiSeq 2000 platform	Illumina HiSeq 2000	Illumina	Biological replicate 57	Lva391Splysisbuffer	SRS1899914	NCBI Sequence Read Archive	SRP096145	https://www.ncbi.nlm.nih.gov/sra/?term=SRP096145	Transcriptome assembly, annotation, and sample gene abundance quantification	Datasets 1,4,5,6,7	Dryad Digital Repository	doi:10.5061/dryad.t1p7c	https://doi.org/10.5061/dryad.t1p7c	naive	Greymare	Exposed to Bd	Greymare B	Spleen
Lva026Splysisbuffer	Skin, liver and spleen tissues were sampled at specific times post exposure	Transcriptomics methods	RNA extractions	RNA-Seq using the Illumina HiSeq 2000 platform	Illumina HiSeq 2000	Illumina	Biological replicate 5	Lva026Splysisbuffer	SRS1899915	NCBI Sequence Read Archive	SRP096145	https://www.ncbi.nlm.nih.gov/sra/?term=SRP096145	Transcriptome assembly, annotation, and sample gene abundance quantification	Datasets 1,4,5,6,7	Dryad Digital Repository	doi:10.5061/dryad.t1p7c	https://doi.org/10.5061/dryad.t1p7c	exposed	Kiandra	Sham exposed	Kiandra B	Spleen
Lva359Lilysisbuffer	Skin, liver and spleen tissues were sampled at specific times post exposure	Transcriptomics methods	RNA extractions	RNA-Seq using the Illumina HiSeq 2000 platform	Illumina HiSeq 2000	Illumina	Biological replicate 51	Lva359Lilysisbuffer	SRS1899916	NCBI Sequence Read Archive	SRP096145	https://www.ncbi.nlm.nih.gov/sra/?term=SRP096145	Transcriptome assembly, annotation, and sample gene abundance quantification	Datasets 1,4,5,6,7	Dryad Digital Repository	doi:10.5061/dryad.t1p7c	https://doi.org/10.5061/dryad.t1p7c	naive	Greymare	Exposed to Bd	Greymare A	Liver
Lva317Splysisbuffer	Skin, liver and spleen tissues were sampled at specific times post exposure	Transcriptomics methods	RNA extractions	RNA-Seq using the Illumina HiSeq 2000 platform	Illumina HiSeq 2000	Illumina	Biological replicate 48	Lva317Splysisbuffer	SRS1899917	NCBI Sequence Read Archive	SRP096145	https://www.ncbi.nlm.nih.gov/sra/?term=SRP096145	Transcriptome assembly, annotation, and sample gene abundance quantification	Datasets 1,4,5,6,7	Dryad Digital Repository	doi:10.5061/dryad.t1p7c	https://doi.org/10.5061/dryad.t1p7c	naive	Greymare	Exposed to Bd	Greymare B	Spleen
Lva217Splysisbuffer	Skin, liver and spleen tissues were sampled at specific times post exposure	Transcriptomics methods	RNA extractions	RNA-Seq using the Illumina HiSeq 2000 platform	Illumina HiSeq 2000	Illumina	Biological replicate 32	Lva217Splysisbuffer	SRS1899918	NCBI Sequence Read Archive	SRP096145	https://www.ncbi.nlm.nih.gov/sra/?term=SRP096145	Transcriptome assembly, annotation, and sample gene abundance quantification	Datasets 1,4,5,6,7	Dryad Digital Repository	doi:10.5061/dryad.t1p7c	https://doi.org/10.5061/dryad.t1p7c	exposed	Kiandra	Exposed to Bd	Kiandra D	Spleen
Lva039Sklysisbuffer	Skin, liver and spleen tissues were sampled at specific times post exposure	Transcriptomics methods	RNA extractions	RNA-Seq using the Illumina HiSeq 2000 platform	Illumina HiSeq 2000	Illumina	Biological replicate 7	Lva039Sklysisbuffer	SRS1899919	NCBI Sequence Read Archive	SRP096145	https://www.ncbi.nlm.nih.gov/sra/?term=SRP096145	Transcriptome assembly, annotation, and sample gene abundance quantification	Datasets 1,4,5,6,7	Dryad Digital Repository	doi:10.5061/dryad.t1p7c	https://doi.org/10.5061/dryad.t1p7c	exposed	Eucumbene	Sham exposed	Eucumbene D	Skin
Lva384Splysisbuffer	Skin, liver and spleen tissues were sampled at specific times post exposure	Transcriptomics methods	RNA extractions	RNA-Seq using the Illumina HiSeq 2000 platform	Illumina HiSeq 2000	Illumina	Biological replicate 55	Lva384Splysisbuffer	SRS1899920	NCBI Sequence Read Archive	SRP096145	https://www.ncbi.nlm.nih.gov/sra/?term=SRP096145	Transcriptome assembly, annotation, and sample gene abundance quantification	Datasets 1,4,5,6,7	Dryad Digital Repository	doi:10.5061/dryad.t1p7c	https://doi.org/10.5061/dryad.t1p7c	exposed	Kiandra	Exposed to Bd	Kiandra B	Spleen
Lva018Sklysisbuffer	Skin, liver and spleen tissues were sampled at specific times post exposure	Transcriptomics methods	RNA extractions	RNA-Seq using the Illumina HiSeq 2000 platform	Illumina HiSeq 2000	Illumina	Biological replicate 4	Lva018Sklysisbuffer	SRS1899921	NCBI Sequence Read Archive	SRP096145	https://www.ncbi.nlm.nih.gov/sra/?term=SRP096145	Transcriptome assembly, annotation, and sample gene abundance quantification	Datasets 1,4,5,6,7	Dryad Digital Repository	doi:10.5061/dryad.t1p7c	https://doi.org/10.5061/dryad.t1p7c	exposed	Ogilvies	Exposed to Bd	Ogilvies A	Skin
Lva112Splysisbuffer	Skin, liver and spleen tissues were sampled at specific times post exposure	Transcriptomics methods	RNA extractions	RNA-Seq using the Illumina HiSeq 2000 platform	Illumina HiSeq 2000	Illumina	Biological replicate 16	Lva112Splysisbuffer	SRS1899922	NCBI Sequence Read Archive	SRP096145	https://www.ncbi.nlm.nih.gov/sra/?term=SRP096145	Transcriptome assembly, annotation, and sample gene abundance quantification	Datasets 1,4,5,6,7	Dryad Digital Repository	doi:10.5061/dryad.t1p7c	https://doi.org/10.5061/dryad.t1p7c	exposed	Eucumbene	Sham exposed	Eucumbene D	Spleen
Lva308Lilysisbuffer	Skin, liver and spleen tissues were sampled at specific times post exposure	Transcriptomics methods	RNA extractions	RNA-Seq using the Illumina HiSeq 2000 platform	Illumina HiSeq 2000	Illumina	Biological replicate 45	Lva308Lilysisbuffer	SRS1899923	NCBI Sequence Read Archive	SRP096145	https://www.ncbi.nlm.nih.gov/sra/?term=SRP096145	Transcriptome assembly, annotation, and sample gene abundance quantification	Datasets 1,4,5,6,7	Dryad Digital Repository	doi:10.5061/dryad.t1p7c	https://doi.org/10.5061/dryad.t1p7c	exposed	Kiandra	Exposed to Bd	Kiandra B	Liver
Lva093Sklysisbuffer	Skin, liver and spleen tissues were sampled at specific times post exposure	Transcriptomics methods	RNA extractions	RNA-Seq using the Illumina HiSeq 2000 platform	Illumina HiSeq 2000	Illumina	Biological replicate 11	Lva093Sklysisbuffer	SRS1899924	NCBI Sequence Read Archive	SRP096145	https://www.ncbi.nlm.nih.gov/sra/?term=SRP096145	Transcriptome assembly, annotation, and sample gene abundance quantification	Datasets 1,4,5,6,7	Dryad Digital Repository	doi:10.5061/dryad.t1p7c	https://doi.org/10.5061/dryad.t1p7c	exposed	Eucumbene	Sham exposed	Eucumbene D	Skin
Lva085Lilysisbuffer	Skin, liver and spleen tissues were sampled at specific times post exposure	Transcriptomics methods	RNA extractions	RNA-Seq using the Illumina HiSeq 2000 platform	Illumina HiSeq 2000	Illumina	Biological replicate 10	Lva085Lilysisbuffer	SRS1899925	NCBI Sequence Read Archive	SRP096145	https://www.ncbi.nlm.nih.gov/sra/?term=SRP096145	Transcriptome assembly, annotation, and sample gene abundance quantification	Datasets 1,4,5,6,7	Dryad Digital Repository	doi:10.5061/dryad.t1p7c	https://doi.org/10.5061/dryad.t1p7c	exposed	Eucumbene	Exposed to Bd	Eucumbene D	Liver
Lva399Sklysisbuffer	Skin, liver and spleen tissues were sampled at specific times post exposure	Transcriptomics methods	RNA extractions	RNA-Seq using the Illumina HiSeq 2000 platform	Illumina HiSeq 2000	Illumina	Biological replicate 59	Lva399Sklysisbuffer	SRS1899926	NCBI Sequence Read Archive	SRP096145	https://www.ncbi.nlm.nih.gov/sra/?term=SRP096145	Transcriptome assembly, annotation, and sample gene abundance quantification	Datasets 1,4,5,6,7	Dryad Digital Repository	doi:10.5061/dryad.t1p7c	https://doi.org/10.5061/dryad.t1p7c	exposed	Kiandra	Exposed to Bd	Kiandra B	Skin
Lva259Lilysisbuffer	Skin, liver and spleen tissues were sampled at specific times post exposure	Transcriptomics methods	RNA extractions	RNA-Seq using the Illumina HiSeq 2000 platform	Illumina HiSeq 2000	Illumina	Biological replicate 39	Lva259Lilysisbuffer	SRS1899927	NCBI Sequence Read Archive	SRP096145	https://www.ncbi.nlm.nih.gov/sra/?term=SRP096145	Transcriptome assembly, annotation, and sample gene abundance quantification	Datasets 1,4,5,6,7	Dryad Digital Repository	doi:10.5061/dryad.t1p7c	https://doi.org/10.5061/dryad.t1p7c	naive	Greymare	Exposed to Bd	Greymare B	Liver
Lva112Lilysisbuffer	Skin, liver and spleen tissues were sampled at specific times post exposure	Transcriptomics methods	RNA extractions	RNA-Seq using the Illumina HiSeq 2000 platform	Illumina HiSeq 2000	Illumina	Biological replicate 16	Lva112Lilysisbuffer	SRS1899928	NCBI Sequence Read Archive	SRP096145	https://www.ncbi.nlm.nih.gov/sra/?term=SRP096145	Transcriptome assembly, annotation, and sample gene abundance quantification	Datasets 1,4,5,6,7	Dryad Digital Repository	doi:10.5061/dryad.t1p7c	https://doi.org/10.5061/dryad.t1p7c	exposed	Eucumbene	Sham exposed	Eucumbene D	Liver
Lva121Splysisbuffer	Skin, liver and spleen tissues were sampled at specific times post exposure	Transcriptomics methods	RNA extractions	RNA-Seq using the Illumina HiSeq 2000 platform	Illumina HiSeq 2000	Illumina	Biological replicate 20	Lva121Splysisbuffer	SRS1899929	NCBI Sequence Read Archive	SRP096145	https://www.ncbi.nlm.nih.gov/sra/?term=SRP096145	Transcriptome assembly, annotation, and sample gene abundance quantification	Datasets 1,4,5,6,7	Dryad Digital Repository	doi:10.5061/dryad.t1p7c	https://doi.org/10.5061/dryad.t1p7c	exposed	Kiandra	Exposed to Bd	Kiandra B	Spleen
Lva238Splysisbuffer	Skin, liver and spleen tissues were sampled at specific times post exposure	Transcriptomics methods	RNA extractions	RNA-Seq using the Illumina HiSeq 2000 platform	Illumina HiSeq 2000	Illumina	Biological replicate 37	Lva238Splysisbuffer	SRS1899930	NCBI Sequence Read Archive	SRP096145	https://www.ncbi.nlm.nih.gov/sra/?term=SRP096145	Transcriptome assembly, annotation, and sample gene abundance quantification	Datasets 1,4,5,6,7	Dryad Digital Repository	doi:10.5061/dryad.t1p7c	https://doi.org/10.5061/dryad.t1p7c	naive	Greymare	Exposed to Bd	Greymare B	Spleen
Lva384Sklysisbuffer	Skin, liver and spleen tissues were sampled at specific times post exposure	Transcriptomics methods	RNA extractions	RNA-Seq using the Illumina HiSeq 2000 platform	Illumina HiSeq 2000	Illumina	Biological replicate 56	Lva384Sklysisbuffer	SRS1899931	NCBI Sequence Read Archive	SRP096145	https://www.ncbi.nlm.nih.gov/sra/?term=SRP096145	Transcriptome assembly, annotation, and sample gene abundance quantification	Datasets 1,4,5,6,7	Dryad Digital Repository	doi:10.5061/dryad.t1p7c	https://doi.org/10.5061/dryad.t1p7c	exposed	Kiandra	Exposed to Bd	Kiandra B	Skin
Lva159Splysisbuffer	Skin, liver and spleen tissues were sampled at specific times post exposure	Transcriptomics methods	RNA extractions	RNA-Seq using the Illumina HiSeq 2000 platform	Illumina HiSeq 2000	Illumina	Biological replicate 26	Lva159Splysisbuffer	SRS1899932	NCBI Sequence Read Archive	SRP096145	https://www.ncbi.nlm.nih.gov/sra/?term=SRP096145	Transcriptome assembly, annotation, and sample gene abundance quantification	Datasets 1,4,5,6,7	Dryad Digital Repository	doi:10.5061/dryad.t1p7c	https://doi.org/10.5061/dryad.t1p7c	exposed	Eucumbene	Sham exposed	Eucumbene D	Spleen
Lva008Splysisbuffer	Skin, liver and spleen tissues were sampled at specific times post exposure	Transcriptomics methods	RNA extractions	RNA-Seq using the Illumina HiSeq 2000 platform	Illumina HiSeq 2000	Illumina	Biological replicate 2	Lva008Splysisbuffer	SRS1899933	NCBI Sequence Read Archive	SRP096145	https://www.ncbi.nlm.nih.gov/sra/?term=SRP096145	Transcriptome assembly, annotation, and sample gene abundance quantification	Datasets 1,4,5,6,7	Dryad Digital Repository	doi:10.5061/dryad.t1p7c	https://doi.org/10.5061/dryad.t1p7c	naive	Greymare	Exposed to Bd	Greymare B	Spleen
Lva388Lilysisbuffer	Skin, liver and spleen tissues were sampled at specific times post exposure	Transcriptomics methods	RNA extractions	RNA-Seq using the Illumina HiSeq 2000 platform	Illumina HiSeq 2000	Illumina	Biological replicate 56	Lva388Lilysisbuffer	SRS1899934	NCBI Sequence Read Archive	SRP096145	https://www.ncbi.nlm.nih.gov/sra/?term=SRP096145	Transcriptome assembly, annotation, and sample gene abundance quantification	Datasets 1,4,5,6,7	Dryad Digital Repository	doi:10.5061/dryad.t1p7c	https://doi.org/10.5061/dryad.t1p7c	naive	Greymare	Exposed to Bd	Greymare B	Liver
Lva320Splysisbuffer	Skin, liver and spleen tissues were sampled at specific times post exposure	Transcriptomics methods	RNA extractions	RNA-Seq using the Illumina HiSeq 2000 platform	Illumina HiSeq 2000	Illumina	Biological replicate 49	Lva320Splysisbuffer	SRS1899935	NCBI Sequence Read Archive	SRP096145	https://www.ncbi.nlm.nih.gov/sra/?term=SRP096145	Transcriptome assembly, annotation, and sample gene abundance quantification	Datasets 1,4,5,6,7	Dryad Digital Repository	doi:10.5061/dryad.t1p7c	https://doi.org/10.5061/dryad.t1p7c	naive	Greymare	Exposed to Bd	Greymare B	Spleen
Lva379Splysisbuffer	Skin, liver and spleen tissues were sampled at specific times post exposure	Transcriptomics methods	RNA extractions	RNA-Seq using the Illumina HiSeq 2000 platform	Illumina HiSeq 2000	Illumina	Biological replicate 54	Lva379Splysisbuffer	SRS1899936	NCBI Sequence Read Archive	SRP096145	https://www.ncbi.nlm.nih.gov/sra/?term=SRP096145	Transcriptome assembly, annotation, and sample gene abundance quantification	Datasets 1,4,5,6,7	Dryad Digital Repository	doi:10.5061/dryad.t1p7c	https://doi.org/10.5061/dryad.t1p7c	exposed	Eucumbene	Exposed to Bd	Eucumbene D	Spleen
Lva008Sklysisbuffer	Skin, liver and spleen tissues were sampled at specific times post exposure	Transcriptomics methods	RNA extractions	RNA-Seq using the Illumina HiSeq 2000 platform	Illumina HiSeq 2000	Illumina	Biological replicate 2	Lva008Sklysisbuffer	SRS1899937	NCBI Sequence Read Archive	SRP096145	https://www.ncbi.nlm.nih.gov/sra/?term=SRP096145	Transcriptome assembly, annotation, and sample gene abundance quantification	Datasets 1,4,5,6,7	Dryad Digital Repository	doi:10.5061/dryad.t1p7c	https://doi.org/10.5061/dryad.t1p7c	naive	Greymare	Exposed to Bd	Greymare B	Skin
Lva308Sklysisbuffer	Skin, liver and spleen tissues were sampled at specific times post exposure	Transcriptomics methods	RNA extractions	RNA-Seq using the Illumina HiSeq 2000 platform	Illumina HiSeq 2000	Illumina	Biological replicate 45	Lva308Sklysisbuffer	SRS1899938	NCBI Sequence Read Archive	SRP096145	https://www.ncbi.nlm.nih.gov/sra/?term=SRP096145	Transcriptome assembly, annotation, and sample gene abundance quantification	Datasets 1,4,5,6,7	Dryad Digital Repository	doi:10.5061/dryad.t1p7c	https://doi.org/10.5061/dryad.t1p7c	exposed	Kiandra	Exposed to Bd	Kiandra B	Skin
Lva315Sklysisbuffer	Skin, liver and spleen tissues were sampled at specific times post exposure	Transcriptomics methods	RNA extractions	RNA-Seq using the Illumina HiSeq 2000 platform	Illumina HiSeq 2000	Illumina	Biological replicate 46	Lva315Sklysisbuffer	SRS1899939	NCBI Sequence Read Archive	SRP096145	https://www.ncbi.nlm.nih.gov/sra/?term=SRP096145	Transcriptome assembly, annotation, and sample gene abundance quantification	Datasets 1,4,5,6,7	Dryad Digital Repository	doi:10.5061/dryad.t1p7c	https://doi.org/10.5061/dryad.t1p7c	naive	Greymare	Exposed to Bd	Greymare B	Skin
Lva031Lilysisbuffer	Skin, liver and spleen tissues were sampled at specific times post exposure	Transcriptomics methods	RNA extractions	RNA-Seq using the Illumina HiSeq 2000 platform	Illumina HiSeq 2000	Illumina	Biological replicate 6	Lva031Lilysisbuffer	SRS1899940	NCBI Sequence Read Archive	SRP096145	https://www.ncbi.nlm.nih.gov/sra/?term=SRP096145	Transcriptome assembly, annotation, and sample gene abundance quantification	Datasets 1,4,5,6,7	Dryad Digital Repository	doi:10.5061/dryad.t1p7c	https://doi.org/10.5061/dryad.t1p7c	naive	Greymare	Sham exposed	Greymare B	Liver
Lva184Splysisbuffer	Skin, liver and spleen tissues were sampled at specific times post exposure	Transcriptomics methods	RNA extractions	RNA-Seq using the Illumina HiSeq 2000 platform	Illumina HiSeq 2000	Illumina	Biological replicate 28	Lva184Splysisbuffer	SRS1899941	NCBI Sequence Read Archive	SRP096145	https://www.ncbi.nlm.nih.gov/sra/?term=SRP096145	Transcriptome assembly, annotation, and sample gene abundance quantification	Datasets 1,4,5,6,7	Dryad Digital Repository	doi:10.5061/dryad.t1p7c	https://doi.org/10.5061/dryad.t1p7c	exposed	Kiandra	Sham exposed	Kiandra B	Spleen
Lva113Lilysisbuffer	Skin, liver and spleen tissues were sampled at specific times post exposure	Transcriptomics methods	RNA extractions	RNA-Seq using the Illumina HiSeq 2000 platform	Illumina HiSeq 2000	Illumina	Biological replicate 17	Lva113Lilysisbuffer	SRS1899942	NCBI Sequence Read Archive	SRP096145	https://www.ncbi.nlm.nih.gov/sra/?term=SRP096145	Transcriptome assembly, annotation, and sample gene abundance quantification	Datasets 1,4,5,6,7	Dryad Digital Repository	doi:10.5061/dryad.t1p7c	https://doi.org/10.5061/dryad.t1p7c	exposed	Eucumbene	Exposed to Bd	Eucumbene D	Liver
Lva291Sklysisbuffer	Skin, liver and spleen tissues were sampled at specific times post exposure	Transcriptomics methods	RNA extractions	RNA-Seq using the Illumina HiSeq 2000 platform	Illumina HiSeq 2000	Illumina	Biological replicate 43	Lva291Sklysisbuffer	SRS1899943	NCBI Sequence Read Archive	SRP096145	https://www.ncbi.nlm.nih.gov/sra/?term=SRP096145	Transcriptome assembly, annotation, and sample gene abundance quantification	Datasets 1,4,5,6,7	Dryad Digital Repository	doi:10.5061/dryad.t1p7c	https://doi.org/10.5061/dryad.t1p7c	exposed	Eucumbene	Exposed to Bd	Eucumbene D	Skin
Lva316Splysisbuffer	Skin, liver and spleen tissues were sampled at specific times post exposure	Transcriptomics methods	RNA extractions	RNA-Seq using the Illumina HiSeq 2000 platform	Illumina HiSeq 2000	Illumina	Biological replicate 47	Lva316Splysisbuffer	SRS1899944	NCBI Sequence Read Archive	SRP096145	https://www.ncbi.nlm.nih.gov/sra/?term=SRP096145	Transcriptome assembly, annotation, and sample gene abundance quantification	Datasets 1,4,5,6,7	Dryad Digital Repository	doi:10.5061/dryad.t1p7c	https://doi.org/10.5061/dryad.t1p7c	exposed	Eucumbene	Exposed to Bd	Eucumbene D	Spleen
Lva379Sklysisbuffer	Skin, liver and spleen tissues were sampled at specific times post exposure	Transcriptomics methods	RNA extractions	RNA-Seq using the Illumina HiSeq 2000 platform	Illumina HiSeq 2000	Illumina	Biological replicate 55	Lva379Sklysisbuffer	SRS1899945	NCBI Sequence Read Archive	SRP096145	https://www.ncbi.nlm.nih.gov/sra/?term=SRP096145	Transcriptome assembly, annotation, and sample gene abundance quantification	Datasets 1,4,5,6,7	Dryad Digital Repository	doi:10.5061/dryad.t1p7c	https://doi.org/10.5061/dryad.t1p7c	exposed	Eucumbene	Exposed to Bd	Eucumbene D	Skin
Lva108Lilysisbuffer	Skin, liver and spleen tissues were sampled at specific times post exposure	Transcriptomics methods	RNA extractions	RNA-Seq using the Illumina HiSeq 2000 platform	NaN	NaN	Biological replicate 14	Lva108Lilysisbuffer	SRS1899946	NCBI Sequence Read Archive	SRP096145	https://www.ncbi.nlm.nih.gov/sra/?term=SRP096145	Transcriptome assembly, annotation, and sample gene abundance quantification	Datasets 1,4,5,6,7	Dryad Digital Repository	doi:10.5061/dryad.t1p7c	https://doi.org/10.5061/dryad.t1p7c	naive	Greymare	Sham exposed	Greymare B	Liver
Lva399Splysisbuffer	Skin, liver and spleen tissues were sampled at specific times post exposure	Transcriptomics methods	RNA extractions	RNA-Seq using the Illumina HiSeq 2000 platform	Illumina HiSeq 2000	Illumina	Biological replicate 58	Lva399Splysisbuffer	SRS1899947	NCBI Sequence Read Archive	SRP096145	https://www.ncbi.nlm.nih.gov/sra/?term=SRP096145	Transcriptome assembly, annotation, and sample gene abundance quantification	Datasets 1,4,5,6,7	Dryad Digital Repository	doi:10.5061/dryad.t1p7c	https://doi.org/10.5061/dryad.t1p7c	exposed	Kiandra	Exposed to Bd	Kiandra B	Spleen
Lva055Splysisbuffer	Skin, liver and spleen tissues were sampled at specific times post exposure	Transcriptomics methods	RNA extractions	RNA-Seq using the Illumina HiSeq 2000 platform	Illumina HiSeq 2000	Illumina	Biological replicate 8	Lva055Splysisbuffer	SRS1899948	NCBI Sequence Read Archive	SRP096145	https://www.ncbi.nlm.nih.gov/sra/?term=SRP096145	Transcriptome assembly, annotation, and sample gene abundance quantification	Datasets 1,4,5,6,7	Dryad Digital Repository	doi:10.5061/dryad.t1p7c	https://doi.org/10.5061/dryad.t1p7c	exposed	Kiandra	Exposed to Bd	Kiandra B	Spleen
Lva101Splysisbuffer	Skin, liver and spleen tissues were sampled at specific times post exposure	Transcriptomics methods	RNA extractions	RNA-Seq using the Illumina HiSeq 2000 platform	Illumina HiSeq 2000	Illumina	Biological replicate 13	Lva101Splysisbuffer	SRS1899949	NCBI Sequence Read Archive	SRP096145	https://www.ncbi.nlm.nih.gov/sra/?term=SRP096145	Transcriptome assembly, annotation, and sample gene abundance quantification	Datasets 1,4,5,6,7	Dryad Digital Repository	doi:10.5061/dryad.t1p7c	https://doi.org/10.5061/dryad.t1p7c	exposed	Eucumbene	Sham exposed	Eucumbene D	Spleen
Lva201Lilysisbuffer	Skin, liver and spleen tissues were sampled at specific times post exposure	Transcriptomics methods	RNA extractions	RNA-Seq using the Illumina HiSeq 2000 platform	Illumina HiSeq 2000	Illumina	Biological replicate 30	Lva201Lilysisbuffer	SRS1899950	NCBI Sequence Read Archive	SRP096145	https://www.ncbi.nlm.nih.gov/sra/?term=SRP096145	Transcriptome assembly, annotation, and sample gene abundance quantification	Datasets 1,4,5,6,7	Dryad Digital Repository	doi:10.5061/dryad.t1p7c	https://doi.org/10.5061/dryad.t1p7c	exposed	Kiandra	Exposed to Bd	Kiandra B	Liver
Lva230Lilysisbuffer	Skin, liver and spleen tissues were sampled at specific times post exposure	Transcriptomics methods	RNA extractions	RNA-Seq using the Illumina HiSeq 2000 platform	Illumina HiSeq 2000	Illumina	Biological replicate 34	Lva230Lilysisbuffer	SRS1899951	NCBI Sequence Read Archive	SRP096145	https://www.ncbi.nlm.nih.gov/sra/?term=SRP096145	Transcriptome assembly, annotation, and sample gene abundance quantification	Datasets 1,4,5,6,7	Dryad Digital Repository	doi:10.5061/dryad.t1p7c	https://doi.org/10.5061/dryad.t1p7c	naive	Greymare	Exposed to Bd	Greymare A	Liver
