# Supplementary material for: Survival, gene and metabolite responses of Litoria verreauxii alpina frogs to fungal disease chytridiomycosis
Source: Sci Data. 2018 Mar 6;5:180033. doi: 10.1038/sdata.2018.33 (PMC5839156; doi:10.1038/sdata.2018.33)
Supplement: Supplementary file 1 [file sdata201833-isa1.zip › a_metabolomics_Grogan.txt]

Sample name	Protocol REF	Protocol REF	Protocol REF	Protocol REF	Protocol REF	Assay Name	Raw Data File	Comment[Data Repository]	Comment[Data Record Accession]	Comment[Data Record URI]	Protocol REF	Derived Data File	Comment[Data Repository]	Comment[Data Record Accession]	Comment[Data Record URI]	Factor Value[population exposure to Batrachochytrium dendrobatidis]	Factor Value[egg collection site]	Factor Value[experimental exposure]	Factor Value[clutch]	Factor Value[tissue]
Lva001SkMeOH	Skin, liver and spleen tissues were sampled at specific times post exposure	Metabolomics methods	Metabolite isolation	Metabolite preparation and analysis	Metabolite identification and processing	Lva001SkMeOH	MTBLS457	MetaboLights	MTBLS457	https://www.ebi.ac.uk/metabolights/MTBLS457	Metabolite identification and processing	Dataset 9	Dryad Digital Repository	doi:10.5061/dryad.t1p7c	https://doi.org/10.5061/dryad.t1p7c	exposed	Eucumbene	Exposed to Bd	Eucumbene D	Skin
Lva008SkMeOH	Skin, liver and spleen tissues were sampled at specific times post exposure	Metabolomics methods	Metabolite isolation	Metabolite preparation and analysis	Metabolite identification and processing	Lva008SkMeOH	MTBLS457	MetaboLights	MTBLS457	https://www.ebi.ac.uk/metabolights/MTBLS457	Metabolite identification and processing	Dataset 9	Dryad Digital Repository	doi:10.5061/dryad.t1p7c	https://doi.org/10.5061/dryad.t1p7c	naive	Greymare	Exposed to Bd	Greymare B	Skin
Lva010SkMeOH	Skin, liver and spleen tissues were sampled at specific times post exposure	Metabolomics methods	Metabolite isolation	Metabolite preparation and analysis	Metabolite identification and processing	Lva010SkMeOH	MTBLS457	MetaboLights	MTBLS457	https://www.ebi.ac.uk/metabolights/MTBLS457	Metabolite identification and processing	Dataset 9	Dryad Digital Repository	doi:10.5061/dryad.t1p7c	https://doi.org/10.5061/dryad.t1p7c	exposed	Kiandra	Sham exposed	Kiandra B	Skin
Lva018SkMeOH	Skin, liver and spleen tissues were sampled at specific times post exposure	Metabolomics methods	Metabolite isolation	Metabolite preparation and analysis	Metabolite identification and processing	Lva018SkMeOH	MTBLS457	MetaboLights	MTBLS457	https://www.ebi.ac.uk/metabolights/MTBLS457	Metabolite identification and processing	Dataset 9	Dryad Digital Repository	doi:10.5061/dryad.t1p7c	https://doi.org/10.5061/dryad.t1p7c	exposed	Ogilvies	Exposed to Bd	Ogilvies A	Skin
Lva026SkMeOH	Skin, liver and spleen tissues were sampled at specific times post exposure	Metabolomics methods	Metabolite isolation	Metabolite preparation and analysis	Metabolite identification and processing	Lva026SkMeOH	MTBLS457	MetaboLights	MTBLS457	https://www.ebi.ac.uk/metabolights/MTBLS457	Metabolite identification and processing	Dataset 9	Dryad Digital Repository	doi:10.5061/dryad.t1p7c	https://doi.org/10.5061/dryad.t1p7c	exposed	Kiandra	Sham exposed	Kiandra B	Skin
Lva031SkMeOH	Skin, liver and spleen tissues were sampled at specific times post exposure	Metabolomics methods	Metabolite isolation	Metabolite preparation and analysis	Metabolite identification and processing	Lva031SkMeOH	MTBLS457	MetaboLights	MTBLS457	https://www.ebi.ac.uk/metabolights/MTBLS457	Metabolite identification and processing	Dataset 9	Dryad Digital Repository	doi:10.5061/dryad.t1p7c	https://doi.org/10.5061/dryad.t1p7c	naive	Greymare	Sham exposed	Greymare B	Skin
Lva039SkMeOH	Skin, liver and spleen tissues were sampled at specific times post exposure	Metabolomics methods	Metabolite isolation	Metabolite preparation and analysis	Metabolite identification and processing	Lva039SkMeOH	MTBLS457	MetaboLights	MTBLS457	https://www.ebi.ac.uk/metabolights/MTBLS457	Metabolite identification and processing	Dataset 9	Dryad Digital Repository	doi:10.5061/dryad.t1p7c	https://doi.org/10.5061/dryad.t1p7c	exposed	Eucumbene	Sham exposed	Eucumbene D	Skin
Lva055SkMeOH	Skin, liver and spleen tissues were sampled at specific times post exposure	Metabolomics methods	Metabolite isolation	Metabolite preparation and analysis	Metabolite identification and processing	Lva055SkMeOH	MTBLS457	MetaboLights	MTBLS457	https://www.ebi.ac.uk/metabolights/MTBLS457	Metabolite identification and processing	Dataset 9	Dryad Digital Repository	doi:10.5061/dryad.t1p7c	https://doi.org/10.5061/dryad.t1p7c	exposed	Kiandra	Exposed to Bd	Kiandra B	Skin
Lva076SkMeOH	Skin, liver and spleen tissues were sampled at specific times post exposure	Metabolomics methods	Metabolite isolation	Metabolite preparation and analysis	Metabolite identification and processing	Lva076SkMeOH	MTBLS457	MetaboLights	MTBLS457	https://www.ebi.ac.uk/metabolights/MTBLS457	Metabolite identification and processing	Dataset 9	Dryad Digital Repository	doi:10.5061/dryad.t1p7c	https://doi.org/10.5061/dryad.t1p7c	naive	Greymare	Exposed to Bd	Greymare B	Skin
Lva085SkMeOH	Skin, liver and spleen tissues were sampled at specific times post exposure	Metabolomics methods	Metabolite isolation	Metabolite preparation and analysis	Metabolite identification and processing	Lva085SkMeOH	MTBLS457	MetaboLights	MTBLS457	https://www.ebi.ac.uk/metabolights/MTBLS457	Metabolite identification and processing	Dataset 9	Dryad Digital Repository	doi:10.5061/dryad.t1p7c	https://doi.org/10.5061/dryad.t1p7c	exposed	Eucumbene	Exposed to Bd	Eucumbene D	Skin
Lva093SkMeOH	Skin, liver and spleen tissues were sampled at specific times post exposure	Metabolomics methods	Metabolite isolation	Metabolite preparation and analysis	Metabolite identification and processing	Lva093SkMeOH	MTBLS457	MetaboLights	MTBLS457	https://www.ebi.ac.uk/metabolights/MTBLS457	Metabolite identification and processing	Dataset 9	Dryad Digital Repository	doi:10.5061/dryad.t1p7c	https://doi.org/10.5061/dryad.t1p7c	exposed	Eucumbene	Sham exposed	Eucumbene D	Skin
Lva099SkMeOH	Skin, liver and spleen tissues were sampled at specific times post exposure	Metabolomics methods	Metabolite isolation	Metabolite preparation and analysis	Metabolite identification and processing	Lva099SkMeOH	MTBLS457	MetaboLights	MTBLS457	https://www.ebi.ac.uk/metabolights/MTBLS457	Metabolite identification and processing	Dataset 9	Dryad Digital Repository	doi:10.5061/dryad.t1p7c	https://doi.org/10.5061/dryad.t1p7c	exposed	Eucumbene	Exposed to Bd	Eucumbene D	Skin
Lva101SkMeOH	Skin, liver and spleen tissues were sampled at specific times post exposure	Metabolomics methods	Metabolite isolation	Metabolite preparation and analysis	Metabolite identification and processing	Lva101SkMeOH	MTBLS457	MetaboLights	MTBLS457	https://www.ebi.ac.uk/metabolights/MTBLS457	Metabolite identification and processing	Dataset 9	Dryad Digital Repository	doi:10.5061/dryad.t1p7c	https://doi.org/10.5061/dryad.t1p7c	exposed	Eucumbene	Sham exposed	Eucumbene D	Skin
Lva108SkMeOH	Skin, liver and spleen tissues were sampled at specific times post exposure	Metabolomics methods	Metabolite isolation	Metabolite preparation and analysis	Metabolite identification and processing	Lva108SkMeOH	MTBLS457	MetaboLights	MTBLS457	https://www.ebi.ac.uk/metabolights/MTBLS457	Metabolite identification and processing	Dataset 9	Dryad Digital Repository	doi:10.5061/dryad.t1p7c	https://doi.org/10.5061/dryad.t1p7c	naive	Greymare	Sham exposed	Greymare B	Skin
Lva109SkMeOH	Skin, liver and spleen tissues were sampled at specific times post exposure	Metabolomics methods	Metabolite isolation	Metabolite preparation and analysis	Metabolite identification and processing	Lva109SkMeOH	MTBLS457	MetaboLights	MTBLS457	https://www.ebi.ac.uk/metabolights/MTBLS457	Metabolite identification and processing	Dataset 9	Dryad Digital Repository	doi:10.5061/dryad.t1p7c	https://doi.org/10.5061/dryad.t1p7c	exposed	Kiandra	Exposed to Bd	Kiandra C	Skin
Lva112SkMeOH	Skin, liver and spleen tissues were sampled at specific times post exposure	Metabolomics methods	Metabolite isolation	Metabolite preparation and analysis	Metabolite identification and processing	Lva112SkMeOH	MTBLS457	MetaboLights	MTBLS457	https://www.ebi.ac.uk/metabolights/MTBLS457	Metabolite identification and processing	Dataset 9	Dryad Digital Repository	doi:10.5061/dryad.t1p7c	https://doi.org/10.5061/dryad.t1p7c	exposed	Eucumbene	Sham exposed	Eucumbene D	Skin
Lva113SkMeOH	Skin, liver and spleen tissues were sampled at specific times post exposure	Metabolomics methods	Metabolite isolation	Metabolite preparation and analysis	Metabolite identification and processing	Lva113SkMeOH	MTBLS457	MetaboLights	MTBLS457	https://www.ebi.ac.uk/metabolights/MTBLS457	Metabolite identification and processing	Dataset 9	Dryad Digital Repository	doi:10.5061/dryad.t1p7c	https://doi.org/10.5061/dryad.t1p7c	exposed	Eucumbene	Exposed to Bd	Eucumbene D	Skin
Lva115SkMeOH	Skin, liver and spleen tissues were sampled at specific times post exposure	Metabolomics methods	Metabolite isolation	Metabolite preparation and analysis	Metabolite identification and processing	Lva115SkMeOH	MTBLS457	MetaboLights	MTBLS457	https://www.ebi.ac.uk/metabolights/MTBLS457	Metabolite identification and processing	Dataset 9	Dryad Digital Repository	doi:10.5061/dryad.t1p7c	https://doi.org/10.5061/dryad.t1p7c	naive	Greymare	Exposed to Bd	Greymare B	Skin
Lva117SkMeOH	Skin, liver and spleen tissues were sampled at specific times post exposure	Metabolomics methods	Metabolite isolation	Metabolite preparation and analysis	Metabolite identification and processing	Lva117SkMeOH	MTBLS457	MetaboLights	MTBLS457	https://www.ebi.ac.uk/metabolights/MTBLS457	Metabolite identification and processing	Dataset 9	Dryad Digital Repository	doi:10.5061/dryad.t1p7c	https://doi.org/10.5061/dryad.t1p7c	exposed	Eucumbene	Exposed to Bd	Eucumbene D	Skin
Lva121SkMeOH	Skin, liver and spleen tissues were sampled at specific times post exposure	Metabolomics methods	Metabolite isolation	Metabolite preparation and analysis	Metabolite identification and processing	Lva121SkMeOH	MTBLS457	MetaboLights	MTBLS457	https://www.ebi.ac.uk/metabolights/MTBLS457	Metabolite identification and processing	Dataset 9	Dryad Digital Repository	doi:10.5061/dryad.t1p7c	https://doi.org/10.5061/dryad.t1p7c	exposed	Kiandra	Exposed to Bd	Kiandra B	Skin
Lva129SkMeOH	Skin, liver and spleen tissues were sampled at specific times post exposure	Metabolomics methods	Metabolite isolation	Metabolite preparation and analysis	Metabolite identification and processing	Lva129SkMeOH	MTBLS457	MetaboLights	MTBLS457	https://www.ebi.ac.uk/metabolights/MTBLS457	Metabolite identification and processing	Dataset 9	Dryad Digital Repository	doi:10.5061/dryad.t1p7c	https://doi.org/10.5061/dryad.t1p7c	exposed	Ogilvies	Exposed to Bd	Ogilvies B	Skin
Lva139SkMeOH	Skin, liver and spleen tissues were sampled at specific times post exposure	Metabolomics methods	Metabolite isolation	Metabolite preparation and analysis	Metabolite identification and processing	Lva139SkMeOH	MTBLS457	MetaboLights	MTBLS457	https://www.ebi.ac.uk/metabolights/MTBLS457	Metabolite identification and processing	Dataset 9	Dryad Digital Repository	doi:10.5061/dryad.t1p7c	https://doi.org/10.5061/dryad.t1p7c	exposed	Eucumbene	Exposed to Bd	Eucumbene D	Skin
Lva143SkMeOH	Skin, liver and spleen tissues were sampled at specific times post exposure	Metabolomics methods	Metabolite isolation	Metabolite preparation and analysis	Metabolite identification and processing	Lva143SkMeOH	MTBLS457	MetaboLights	MTBLS457	https://www.ebi.ac.uk/metabolights/MTBLS457	Metabolite identification and processing	Dataset 9	Dryad Digital Repository	doi:10.5061/dryad.t1p7c	https://doi.org/10.5061/dryad.t1p7c	naive	Greymare	Sham exposed	Greymare B	Skin
Lva150SkMeOH	Skin, liver and spleen tissues were sampled at specific times post exposure	Metabolomics methods	Metabolite isolation	Metabolite preparation and analysis	Metabolite identification and processing	Lva150SkMeOH	MTBLS457	MetaboLights	MTBLS457	https://www.ebi.ac.uk/metabolights/MTBLS457	Metabolite identification and processing	Dataset 9	Dryad Digital Repository	doi:10.5061/dryad.t1p7c	https://doi.org/10.5061/dryad.t1p7c	exposed	Eucumbene	Exposed to Bd	Eucumbene D	Skin
Lva156SkMeOH	Skin, liver and spleen tissues were sampled at specific times post exposure	Metabolomics methods	Metabolite isolation	Metabolite preparation and analysis	Metabolite identification and processing	Lva156SkMeOH	MTBLS457	MetaboLights	MTBLS457	https://www.ebi.ac.uk/metabolights/MTBLS457	Metabolite identification and processing	Dataset 9	Dryad Digital Repository	doi:10.5061/dryad.t1p7c	https://doi.org/10.5061/dryad.t1p7c	exposed	Kiandra	Exposed to Bd	Kiandra B	Skin
Lva159SkMeOH	Skin, liver and spleen tissues were sampled at specific times post exposure	Metabolomics methods	Metabolite isolation	Metabolite preparation and analysis	Metabolite identification and processing	Lva159SkMeOH	MTBLS457	MetaboLights	MTBLS457	https://www.ebi.ac.uk/metabolights/MTBLS457	Metabolite identification and processing	Dataset 9	Dryad Digital Repository	doi:10.5061/dryad.t1p7c	https://doi.org/10.5061/dryad.t1p7c	exposed	Eucumbene	Sham exposed	Eucumbene D	Skin
Lva161SkMeOH	Skin, liver and spleen tissues were sampled at specific times post exposure	Metabolomics methods	Metabolite isolation	Metabolite preparation and analysis	Metabolite identification and processing	Lva161SkMeOH	MTBLS457	MetaboLights	MTBLS457	https://www.ebi.ac.uk/metabolights/MTBLS457	Metabolite identification and processing	Dataset 9	Dryad Digital Repository	doi:10.5061/dryad.t1p7c	https://doi.org/10.5061/dryad.t1p7c	exposed	Kiandra	Exposed to Bd	Kiandra B	Skin
Lva184SkMeOH	Skin, liver and spleen tissues were sampled at specific times post exposure	Metabolomics methods	Metabolite isolation	Metabolite preparation and analysis	Metabolite identification and processing	Lva184SkMeOH	MTBLS457	MetaboLights	MTBLS457	https://www.ebi.ac.uk/metabolights/MTBLS457	Metabolite identification and processing	Dataset 9	Dryad Digital Repository	doi:10.5061/dryad.t1p7c	https://doi.org/10.5061/dryad.t1p7c	exposed	Kiandra	Sham exposed	Kiandra B	Skin
Lva198SkMeOH	Skin, liver and spleen tissues were sampled at specific times post exposure	Metabolomics methods	Metabolite isolation	Metabolite preparation and analysis	Metabolite identification and processing	Lva198SkMeOH	MTBLS457	MetaboLights	MTBLS457	https://www.ebi.ac.uk/metabolights/MTBLS457	Metabolite identification and processing	Dataset 9	Dryad Digital Repository	doi:10.5061/dryad.t1p7c	https://doi.org/10.5061/dryad.t1p7c	exposed	Eucumbene	Exposed to Bd	Eucumbene D	Skin
Lva201SkMeOH	Skin, liver and spleen tissues were sampled at specific times post exposure	Metabolomics methods	Metabolite isolation	Metabolite preparation and analysis	Metabolite identification and processing	Lva201SkMeOH	MTBLS457	MetaboLights	MTBLS457	https://www.ebi.ac.uk/metabolights/MTBLS457	Metabolite identification and processing	Dataset 9	Dryad Digital Repository	doi:10.5061/dryad.t1p7c	https://doi.org/10.5061/dryad.t1p7c	exposed	Kiandra	Exposed to Bd	Kiandra B	Skin
Lva211SkMeOH	Skin, liver and spleen tissues were sampled at specific times post exposure	Metabolomics methods	Metabolite isolation	Metabolite preparation and analysis	Metabolite identification and processing	Lva211SkMeOH	MTBLS457	MetaboLights	MTBLS457	https://www.ebi.ac.uk/metabolights/MTBLS457	Metabolite identification and processing	Dataset 9	Dryad Digital Repository	doi:10.5061/dryad.t1p7c	https://doi.org/10.5061/dryad.t1p7c	exposed	Kiandra	Exposed to Bd	Kiandra B	Skin
Lva217SkMeOH	Skin, liver and spleen tissues were sampled at specific times post exposure	Metabolomics methods	Metabolite isolation	Metabolite preparation and analysis	Metabolite identification and processing	Lva217SkMeOH	MTBLS457	MetaboLights	MTBLS457	https://www.ebi.ac.uk/metabolights/MTBLS457	Metabolite identification and processing	Dataset 9	Dryad Digital Repository	doi:10.5061/dryad.t1p7c	https://doi.org/10.5061/dryad.t1p7c	exposed	Kiandra	Exposed to Bd	Kiandra D	Skin
Lva229SkMeOH	Skin, liver and spleen tissues were sampled at specific times post exposure	Metabolomics methods	Metabolite isolation	Metabolite preparation and analysis	Metabolite identification and processing	Lva229SkMeOH	MTBLS457	MetaboLights	MTBLS457	https://www.ebi.ac.uk/metabolights/MTBLS457	Metabolite identification and processing	Dataset 9	Dryad Digital Repository	doi:10.5061/dryad.t1p7c	https://doi.org/10.5061/dryad.t1p7c	naive	Greymare	Exposed to Bd	Greymare D	Skin
Lva230SkMeOH	Skin, liver and spleen tissues were sampled at specific times post exposure	Metabolomics methods	Metabolite isolation	Metabolite preparation and analysis	Metabolite identification and processing	Lva230SkMeOH	MTBLS457	MetaboLights	MTBLS457	https://www.ebi.ac.uk/metabolights/MTBLS457	Metabolite identification and processing	Dataset 9	Dryad Digital Repository	doi:10.5061/dryad.t1p7c	https://doi.org/10.5061/dryad.t1p7c	naive	Greymare	Exposed to Bd	Greymare A	Skin
Lva232SkMeOH	Skin, liver and spleen tissues were sampled at specific times post exposure	Metabolomics methods	Metabolite isolation	Metabolite preparation and analysis	Metabolite identification and processing	Lva232SkMeOH	MTBLS457	MetaboLights	MTBLS457	https://www.ebi.ac.uk/metabolights/MTBLS457	Metabolite identification and processing	Dataset 9	Dryad Digital Repository	doi:10.5061/dryad.t1p7c	https://doi.org/10.5061/dryad.t1p7c	naive	Greymare	Exposed to Bd	Greymare B	Skin
Lva236SkMeOH	Skin, liver and spleen tissues were sampled at specific times post exposure	Metabolomics methods	Metabolite isolation	Metabolite preparation and analysis	Metabolite identification and processing	Lva236SkMeOH	MTBLS457	MetaboLights	MTBLS457	https://www.ebi.ac.uk/metabolights/MTBLS457	Metabolite identification and processing	Dataset 9	Dryad Digital Repository	doi:10.5061/dryad.t1p7c	https://doi.org/10.5061/dryad.t1p7c	exposed	Eucumbene	Exposed to Bd	Eucumbene D	Skin
Lva238SkMeOH	Skin, liver and spleen tissues were sampled at specific times post exposure	Metabolomics methods	Metabolite isolation	Metabolite preparation and analysis	Metabolite identification and processing	Lva238SkMeOH	MTBLS457	MetaboLights	MTBLS457	https://www.ebi.ac.uk/metabolights/MTBLS457	Metabolite identification and processing	Dataset 9	Dryad Digital Repository	doi:10.5061/dryad.t1p7c	https://doi.org/10.5061/dryad.t1p7c	naive	Greymare	Exposed to Bd	Greymare B	Skin
Lva256SkMeOH	Skin, liver and spleen tissues were sampled at specific times post exposure	Metabolomics methods	Metabolite isolation	Metabolite preparation and analysis	Metabolite identification and processing	Lva256SkMeOH	MTBLS457	MetaboLights	MTBLS457	https://www.ebi.ac.uk/metabolights/MTBLS457	Metabolite identification and processing	Dataset 9	Dryad Digital Repository	doi:10.5061/dryad.t1p7c	https://doi.org/10.5061/dryad.t1p7c	exposed	Eucumbene	Exposed to Bd	Eucumbene D	Skin
Lva259SkMeOH	Skin, liver and spleen tissues were sampled at specific times post exposure	Metabolomics methods	Metabolite isolation	Metabolite preparation and analysis	Metabolite identification and processing	Lva259SkMeOH	MTBLS457	MetaboLights	MTBLS457	https://www.ebi.ac.uk/metabolights/MTBLS457	Metabolite identification and processing	Dataset 9	Dryad Digital Repository	doi:10.5061/dryad.t1p7c	https://doi.org/10.5061/dryad.t1p7c	naive	Greymare	Exposed to Bd	Greymare B	Skin
Lva275SkMeOH	Skin, liver and spleen tissues were sampled at specific times post exposure	Metabolomics methods	Metabolite isolation	Metabolite preparation and analysis	Metabolite identification and processing	Lva275SkMeOH	MTBLS457	MetaboLights	MTBLS457	https://www.ebi.ac.uk/metabolights/MTBLS457	Metabolite identification and processing	Dataset 9	Dryad Digital Repository	doi:10.5061/dryad.t1p7c	https://doi.org/10.5061/dryad.t1p7c	naive	Greymare	Exposed to Bd	Greymare B	Skin
Lva280SkMeOH	Skin, liver and spleen tissues were sampled at specific times post exposure	Metabolomics methods	Metabolite isolation	Metabolite preparation and analysis	Metabolite identification and processing	Lva280SkMeOH	MTBLS457	MetaboLights	MTBLS457	https://www.ebi.ac.uk/metabolights/MTBLS457	Metabolite identification and processing	Dataset 9	Dryad Digital Repository	doi:10.5061/dryad.t1p7c	https://doi.org/10.5061/dryad.t1p7c	naive	Greymare	Exposed to Bd	Greymare B	Skin
Lva283SkMeOH	Skin, liver and spleen tissues were sampled at specific times post exposure	Metabolomics methods	Metabolite isolation	Metabolite preparation and analysis	Metabolite identification and processing	Lva283SkMeOH	MTBLS457	MetaboLights	MTBLS457	https://www.ebi.ac.uk/metabolights/MTBLS457	Metabolite identification and processing	Dataset 9	Dryad Digital Repository	doi:10.5061/dryad.t1p7c	https://doi.org/10.5061/dryad.t1p7c	exposed	Eucumbene	Sham exposed	Eucumbene D	Skin
Lva291SkMeOH	Skin, liver and spleen tissues were sampled at specific times post exposure	Metabolomics methods	Metabolite isolation	Metabolite preparation and analysis	Metabolite identification and processing	Lva291SkMeOH	MTBLS457	MetaboLights	MTBLS457	https://www.ebi.ac.uk/metabolights/MTBLS457	Metabolite identification and processing	Dataset 9	Dryad Digital Repository	doi:10.5061/dryad.t1p7c	https://doi.org/10.5061/dryad.t1p7c	exposed	Eucumbene	Exposed to Bd	Eucumbene D	Skin
Lva292SkMeOH	Skin, liver and spleen tissues were sampled at specific times post exposure	Metabolomics methods	Metabolite isolation	Metabolite preparation and analysis	Metabolite identification and processing	Lva292SkMeOH	MTBLS457	MetaboLights	MTBLS457	https://www.ebi.ac.uk/metabolights/MTBLS457	Metabolite identification and processing	Dataset 9	Dryad Digital Repository	doi:10.5061/dryad.t1p7c	https://doi.org/10.5061/dryad.t1p7c	exposed	Kiandra	Sham exposed	Kiandra B	Skin
Lva308SkMeOH	Skin, liver and spleen tissues were sampled at specific times post exposure	Metabolomics methods	Metabolite isolation	Metabolite preparation and analysis	Metabolite identification and processing	Lva308SkMeOH	MTBLS457	MetaboLights	MTBLS457	https://www.ebi.ac.uk/metabolights/MTBLS457	Metabolite identification and processing	Dataset 9	Dryad Digital Repository	doi:10.5061/dryad.t1p7c	https://doi.org/10.5061/dryad.t1p7c	exposed	Kiandra	Exposed to Bd	Kiandra B	Skin
Lva315SkMeOH	Skin, liver and spleen tissues were sampled at specific times post exposure	Metabolomics methods	Metabolite isolation	Metabolite preparation and analysis	Metabolite identification and processing	Lva315SkMeOH	MTBLS457	MetaboLights	MTBLS457	https://www.ebi.ac.uk/metabolights/MTBLS457	Metabolite identification and processing	Dataset 9	Dryad Digital Repository	doi:10.5061/dryad.t1p7c	https://doi.org/10.5061/dryad.t1p7c	naive	Greymare	Exposed to Bd	Greymare B	Skin
Lva316SkMeOH	Skin, liver and spleen tissues were sampled at specific times post exposure	Metabolomics methods	Metabolite isolation	Metabolite preparation and analysis	Metabolite identification and processing	Lva316SkMeOH	MTBLS457	MetaboLights	MTBLS457	https://www.ebi.ac.uk/metabolights/MTBLS457	Metabolite identification and processing	Dataset 9	Dryad Digital Repository	doi:10.5061/dryad.t1p7c	https://doi.org/10.5061/dryad.t1p7c	exposed	Eucumbene	Exposed to Bd	Eucumbene D	Skin
Lva317SkMeOH	Skin, liver and spleen tissues were sampled at specific times post exposure	Metabolomics methods	Metabolite isolation	Metabolite preparation and analysis	Metabolite identification and processing	Lva317SkMeOH	MTBLS457	MetaboLights	MTBLS457	https://www.ebi.ac.uk/metabolights/MTBLS457	Metabolite identification and processing	Dataset 9	Dryad Digital Repository	doi:10.5061/dryad.t1p7c	https://doi.org/10.5061/dryad.t1p7c	naive	Greymare	Exposed to Bd	Greymare B	Skin
Lva320SkMeOH	Skin, liver and spleen tissues were sampled at specific times post exposure	Metabolomics methods	Metabolite isolation	Metabolite preparation and analysis	Metabolite identification and processing	Lva320SkMeOH	MTBLS457	MetaboLights	MTBLS457	https://www.ebi.ac.uk/metabolights/MTBLS457	Metabolite identification and processing	Dataset 9	Dryad Digital Repository	doi:10.5061/dryad.t1p7c	https://doi.org/10.5061/dryad.t1p7c	naive	Greymare	Exposed to Bd	Greymare B	Skin
Lva337SkMeOH	Skin, liver and spleen tissues were sampled at specific times post exposure	Metabolomics methods	Metabolite isolation	Metabolite preparation and analysis	Metabolite identification and processing	Lva337SkMeOH	MTBLS457	MetaboLights	MTBLS457	https://www.ebi.ac.uk/metabolights/MTBLS457	Metabolite identification and processing	Dataset 9	Dryad Digital Repository	doi:10.5061/dryad.t1p7c	https://doi.org/10.5061/dryad.t1p7c	exposed	Kiandra	Sham exposed	Kiandra B	Skin
Lva347SkMeOH	Skin, liver and spleen tissues were sampled at specific times post exposure	Metabolomics methods	Metabolite isolation	Metabolite preparation and analysis	Metabolite identification and processing	Lva347SkMeOH	MTBLS457	MetaboLights	MTBLS457	https://www.ebi.ac.uk/metabolights/MTBLS457	Metabolite identification and processing	Dataset 9	Dryad Digital Repository	doi:10.5061/dryad.t1p7c	https://doi.org/10.5061/dryad.t1p7c	exposed	Kiandra	Exposed to Bd	Kiandra B	Skin
Lva359SkMeOH	Skin, liver and spleen tissues were sampled at specific times post exposure	Metabolomics methods	Metabolite isolation	Metabolite preparation and analysis	Metabolite identification and processing	Lva359SkMeOH	MTBLS457	MetaboLights	MTBLS457	https://www.ebi.ac.uk/metabolights/MTBLS457	Metabolite identification and processing	Dataset 9	Dryad Digital Repository	doi:10.5061/dryad.t1p7c	https://doi.org/10.5061/dryad.t1p7c	naive	Greymare	Exposed to Bd	Greymare A	Skin
Lva373SkMeOH	Skin, liver and spleen tissues were sampled at specific times post exposure	Metabolomics methods	Metabolite isolation	Metabolite preparation and analysis	Metabolite identification and processing	Lva373SkMeOH	MTBLS457	MetaboLights	MTBLS457	https://www.ebi.ac.uk/metabolights/MTBLS457	Metabolite identification and processing	Dataset 9	Dryad Digital Repository	doi:10.5061/dryad.t1p7c	https://doi.org/10.5061/dryad.t1p7c	exposed	Kiandra	Sham exposed	Kiandra B	Skin
Lva377SkMeOH	Skin, liver and spleen tissues were sampled at specific times post exposure	Metabolomics methods	Metabolite isolation	Metabolite preparation and analysis	Metabolite identification and processing	Lva377SkMeOH	MTBLS457	MetaboLights	MTBLS457	https://www.ebi.ac.uk/metabolights/MTBLS457	Metabolite identification and processing	Dataset 9	Dryad Digital Repository	doi:10.5061/dryad.t1p7c	https://doi.org/10.5061/dryad.t1p7c	exposed	Kiandra	Exposed to Bd	Kiandra B	Skin
Lva379SkMeOH	Skin, liver and spleen tissues were sampled at specific times post exposure	Metabolomics methods	Metabolite isolation	Metabolite preparation and analysis	Metabolite identification and processing	Lva379SkMeOH	MTBLS457	MetaboLights	MTBLS457	https://www.ebi.ac.uk/metabolights/MTBLS457	Metabolite identification and processing	Dataset 9	Dryad Digital Repository	doi:10.5061/dryad.t1p7c	https://doi.org/10.5061/dryad.t1p7c	exposed	Eucumbene	Exposed to Bd	Eucumbene D	Skin
Lva384SkMeOH	Skin, liver and spleen tissues were sampled at specific times post exposure	Metabolomics methods	Metabolite isolation	Metabolite preparation and analysis	Metabolite identification and processing	Lva384SkMeOH	MTBLS457	MetaboLights	MTBLS457	https://www.ebi.ac.uk/metabolights/MTBLS457	Metabolite identification and processing	Dataset 9	Dryad Digital Repository	doi:10.5061/dryad.t1p7c	https://doi.org/10.5061/dryad.t1p7c	exposed	Kiandra	Exposed to Bd	Kiandra B	Skin
Lva388SkMeOH	Skin, liver and spleen tissues were sampled at specific times post exposure	Metabolomics methods	Metabolite isolation	Metabolite preparation and analysis	Metabolite identification and processing	Lva388SkMeOH	MTBLS457	MetaboLights	MTBLS457	https://www.ebi.ac.uk/metabolights/MTBLS457	Metabolite identification and processing	Dataset 9	Dryad Digital Repository	doi:10.5061/dryad.t1p7c	https://doi.org/10.5061/dryad.t1p7c	naive	Greymare	Exposed to Bd	Greymare B	Skin
Lva391SkMeOH	Skin, liver and spleen tissues were sampled at specific times post exposure	Metabolomics methods	Metabolite isolation	Metabolite preparation and analysis	Metabolite identification and processing	Lva391SkMeOH	MTBLS457	MetaboLights	MTBLS457	https://www.ebi.ac.uk/metabolights/MTBLS457	Metabolite identification and processing	Dataset 9	Dryad Digital Repository	doi:10.5061/dryad.t1p7c	https://doi.org/10.5061/dryad.t1p7c	naive	Greymare	Exposed to Bd	Greymare B	Skin
Lva399SkMeOH	Skin, liver and spleen tissues were sampled at specific times post exposure	Metabolomics methods	Metabolite isolation	Metabolite preparation and analysis	Metabolite identification and processing	Lva399SkMeOH	MTBLS457	MetaboLights	MTBLS457	https://www.ebi.ac.uk/metabolights/MTBLS457	Metabolite identification and processing	Dataset 9	Dryad Digital Repository	doi:10.5061/dryad.t1p7c	https://doi.org/10.5061/dryad.t1p7c	exposed	Kiandra	Exposed to Bd	Kiandra B	Skin
Lva401SkMeOH	Skin, liver and spleen tissues were sampled at specific times post exposure	Metabolomics methods	Metabolite isolation	Metabolite preparation and analysis	Metabolite identification and processing	Lva401SkMeOH	MTBLS457	MetaboLights	MTBLS457	https://www.ebi.ac.uk/metabolights/MTBLS457	Metabolite identification and processing	Dataset 9	Dryad Digital Repository	doi:10.5061/dryad.t1p7c	https://doi.org/10.5061/dryad.t1p7c	exposed	Eucumbene	Exposed to Bd	Eucumbene D	Skin
Lva404SkMeOH	Skin, liver and spleen tissues were sampled at specific times post exposure	Metabolomics methods	Metabolite isolation	Metabolite preparation and analysis	Metabolite identification and processing	Lva404SkMeOH	MTBLS457	MetaboLights	MTBLS457	https://www.ebi.ac.uk/metabolights/MTBLS457	Metabolite identification and processing	Dataset 9	Dryad Digital Repository	doi:10.5061/dryad.t1p7c	https://doi.org/10.5061/dryad.t1p7c	exposed	Kiandra	Exposed to Bd	Kiandra B	Skin
Lva001LiMeOH	Skin, liver and spleen tissues were sampled at specific times post exposure	Metabolomics methods	Metabolite isolation	Metabolite preparation and analysis	Metabolite identification and processing	Lva001LiMeOH	MTBLS457	MetaboLights	MTBLS457	https://www.ebi.ac.uk/metabolights/MTBLS457	Metabolite identification and processing	Dataset 9	Dryad Digital Repository	doi:10.5061/dryad.t1p7c	https://doi.org/10.5061/dryad.t1p7c	exposed	Eucumbene	Exposed to Bd	Eucumbene D	Liver
Lva008LiMeOH	Skin, liver and spleen tissues were sampled at specific times post exposure	Metabolomics methods	Metabolite isolation	Metabolite preparation and analysis	Metabolite identification and processing	Lva008LiMeOH	MTBLS457	MetaboLights	MTBLS457	https://www.ebi.ac.uk/metabolights/MTBLS457	Metabolite identification and processing	Dataset 9	Dryad Digital Repository	doi:10.5061/dryad.t1p7c	https://doi.org/10.5061/dryad.t1p7c	naive	Greymare	Exposed to Bd	Greymare B	Liver
Lva010LiMeOH	Skin, liver and spleen tissues were sampled at specific times post exposure	Metabolomics methods	Metabolite isolation	Metabolite preparation and analysis	Metabolite identification and processing	Lva010LiMeOH	MTBLS457	MetaboLights	MTBLS457	https://www.ebi.ac.uk/metabolights/MTBLS457	Metabolite identification and processing	Dataset 9	Dryad Digital Repository	doi:10.5061/dryad.t1p7c	https://doi.org/10.5061/dryad.t1p7c	exposed	Kiandra	Sham exposed	Kiandra B	Liver
Lva018LiMeOH	Skin, liver and spleen tissues were sampled at specific times post exposure	Metabolomics methods	Metabolite isolation	Metabolite preparation and analysis	Metabolite identification and processing	Lva018LiMeOH	MTBLS457	MetaboLights	MTBLS457	https://www.ebi.ac.uk/metabolights/MTBLS457	Metabolite identification and processing	Dataset 9	Dryad Digital Repository	doi:10.5061/dryad.t1p7c	https://doi.org/10.5061/dryad.t1p7c	exposed	Ogilvies	Exposed to Bd	Ogilvies A	Liver
Lva026LiMeOH	Skin, liver and spleen tissues were sampled at specific times post exposure	Metabolomics methods	Metabolite isolation	Metabolite preparation and analysis	Metabolite identification and processing	Lva026LiMeOH	MTBLS457	MetaboLights	MTBLS457	https://www.ebi.ac.uk/metabolights/MTBLS457	Metabolite identification and processing	Dataset 9	Dryad Digital Repository	doi:10.5061/dryad.t1p7c	https://doi.org/10.5061/dryad.t1p7c	exposed	Kiandra	Sham exposed	Kiandra B	Liver
Lva031LiMeOH	Skin, liver and spleen tissues were sampled at specific times post exposure	Metabolomics methods	Metabolite isolation	Metabolite preparation and analysis	Metabolite identification and processing	Lva031LiMeOH	MTBLS457	MetaboLights	MTBLS457	https://www.ebi.ac.uk/metabolights/MTBLS457	Metabolite identification and processing	Dataset 9	Dryad Digital Repository	doi:10.5061/dryad.t1p7c	https://doi.org/10.5061/dryad.t1p7c	naive	Greymare	Sham exposed	Greymare B	Liver
Lva039LiMeOH	Skin, liver and spleen tissues were sampled at specific times post exposure	Metabolomics methods	Metabolite isolation	Metabolite preparation and analysis	Metabolite identification and processing	Lva039LiMeOH	MTBLS457	MetaboLights	MTBLS457	https://www.ebi.ac.uk/metabolights/MTBLS457	Metabolite identification and processing	Dataset 9	Dryad Digital Repository	doi:10.5061/dryad.t1p7c	https://doi.org/10.5061/dryad.t1p7c	exposed	Eucumbene	Sham exposed	Eucumbene D	Liver
Lva055LiMeOH	Skin, liver and spleen tissues were sampled at specific times post exposure	Metabolomics methods	Metabolite isolation	Metabolite preparation and analysis	Metabolite identification and processing	Lva055LiMeOH	MTBLS457	MetaboLights	MTBLS457	https://www.ebi.ac.uk/metabolights/MTBLS457	Metabolite identification and processing	Dataset 9	Dryad Digital Repository	doi:10.5061/dryad.t1p7c	https://doi.org/10.5061/dryad.t1p7c	exposed	Kiandra	Exposed to Bd	Kiandra B	Liver
Lva076LiMeOH	Skin, liver and spleen tissues were sampled at specific times post exposure	Metabolomics methods	Metabolite isolation	Metabolite preparation and analysis	Metabolite identification and processing	Lva076LiMeOH	MTBLS457	MetaboLights	MTBLS457	https://www.ebi.ac.uk/metabolights/MTBLS457	Metabolite identification and processing	Dataset 9	Dryad Digital Repository	doi:10.5061/dryad.t1p7c	https://doi.org/10.5061/dryad.t1p7c	naive	Greymare	Exposed to Bd	Greymare B	Liver
Lva085LiMeOH	Skin, liver and spleen tissues were sampled at specific times post exposure	Metabolomics methods	Metabolite isolation	Metabolite preparation and analysis	Metabolite identification and processing	Lva085LiMeOH	MTBLS457	MetaboLights	MTBLS457	https://www.ebi.ac.uk/metabolights/MTBLS457	Metabolite identification and processing	Dataset 9	Dryad Digital Repository	doi:10.5061/dryad.t1p7c	https://doi.org/10.5061/dryad.t1p7c	exposed	Eucumbene	Exposed to Bd	Eucumbene D	Liver
Lva093LiMeOH	Skin, liver and spleen tissues were sampled at specific times post exposure	Metabolomics methods	Metabolite isolation	Metabolite preparation and analysis	Metabolite identification and processing	Lva093LiMeOH	MTBLS457	MetaboLights	MTBLS457	https://www.ebi.ac.uk/metabolights/MTBLS457	Metabolite identification and processing	Dataset 9	Dryad Digital Repository	doi:10.5061/dryad.t1p7c	https://doi.org/10.5061/dryad.t1p7c	exposed	Eucumbene	Sham exposed	Eucumbene D	Liver
Lva099LiMeOH	Skin, liver and spleen tissues were sampled at specific times post exposure	Metabolomics methods	Metabolite isolation	Metabolite preparation and analysis	Metabolite identification and processing	Lva099LiMeOH	MTBLS457	MetaboLights	MTBLS457	https://www.ebi.ac.uk/metabolights/MTBLS457	Metabolite identification and processing	Dataset 9	Dryad Digital Repository	doi:10.5061/dryad.t1p7c	https://doi.org/10.5061/dryad.t1p7c	exposed	Eucumbene	Exposed to Bd	Eucumbene D	Liver
Lva101LiMeOH	Skin, liver and spleen tissues were sampled at specific times post exposure	Metabolomics methods	Metabolite isolation	Metabolite preparation and analysis	Metabolite identification and processing	Lva101LiMeOH	MTBLS457	MetaboLights	MTBLS457	https://www.ebi.ac.uk/metabolights/MTBLS457	Metabolite identification and processing	Dataset 9	Dryad Digital Repository	doi:10.5061/dryad.t1p7c	https://doi.org/10.5061/dryad.t1p7c	exposed	Eucumbene	Sham exposed	Eucumbene D	Liver
Lva108LiMeOH	Skin, liver and spleen tissues were sampled at specific times post exposure	Metabolomics methods	Metabolite isolation	Metabolite preparation and analysis	Metabolite identification and processing	Lva108LiMeOH	MTBLS457	MetaboLights	MTBLS457	https://www.ebi.ac.uk/metabolights/MTBLS457	Metabolite identification and processing	Dataset 9	Dryad Digital Repository	doi:10.5061/dryad.t1p7c	https://doi.org/10.5061/dryad.t1p7c	naive	Greymare	Sham exposed	Greymare B	Liver
Lva109LiMeOH	Skin, liver and spleen tissues were sampled at specific times post exposure	Metabolomics methods	Metabolite isolation	Metabolite preparation and analysis	Metabolite identification and processing	Lva109LiMeOH	MTBLS457	MetaboLights	MTBLS457	https://www.ebi.ac.uk/metabolights/MTBLS457	Metabolite identification and processing	Dataset 9	Dryad Digital Repository	doi:10.5061/dryad.t1p7c	https://doi.org/10.5061/dryad.t1p7c	exposed	Kiandra	Exposed to Bd	Kiandra C	Liver
Lva112LiMeOH	Skin, liver and spleen tissues were sampled at specific times post exposure	Metabolomics methods	Metabolite isolation	Metabolite preparation and analysis	Metabolite identification and processing	Lva112LiMeOH	MTBLS457	MetaboLights	MTBLS457	https://www.ebi.ac.uk/metabolights/MTBLS457	Metabolite identification and processing	Dataset 9	Dryad Digital Repository	doi:10.5061/dryad.t1p7c	https://doi.org/10.5061/dryad.t1p7c	exposed	Eucumbene	Sham exposed	Eucumbene D	Liver
Lva113LiMeOH	Skin, liver and spleen tissues were sampled at specific times post exposure	Metabolomics methods	Metabolite isolation	Metabolite preparation and analysis	Metabolite identification and processing	Lva113LiMeOH	MTBLS457	MetaboLights	MTBLS457	https://www.ebi.ac.uk/metabolights/MTBLS457	Metabolite identification and processing	Dataset 9	Dryad Digital Repository	doi:10.5061/dryad.t1p7c	https://doi.org/10.5061/dryad.t1p7c	exposed	Eucumbene	Exposed to Bd	Eucumbene D	Liver
Lva115LiMeOH	Skin, liver and spleen tissues were sampled at specific times post exposure	Metabolomics methods	Metabolite isolation	Metabolite preparation and analysis	Metabolite identification and processing	Lva115LiMeOH	MTBLS457	MetaboLights	MTBLS457	https://www.ebi.ac.uk/metabolights/MTBLS457	Metabolite identification and processing	Dataset 9	Dryad Digital Repository	doi:10.5061/dryad.t1p7c	https://doi.org/10.5061/dryad.t1p7c	naive	Greymare	Exposed to Bd	Greymare B	Liver
Lva117LiMeOH	Skin, liver and spleen tissues were sampled at specific times post exposure	Metabolomics methods	Metabolite isolation	Metabolite preparation and analysis	Metabolite identification and processing	Lva117LiMeOH	MTBLS457	MetaboLights	MTBLS457	https://www.ebi.ac.uk/metabolights/MTBLS457	Metabolite identification and processing	Dataset 9	Dryad Digital Repository	doi:10.5061/dryad.t1p7c	https://doi.org/10.5061/dryad.t1p7c	exposed	Eucumbene	Exposed to Bd	Eucumbene D	Liver
Lva121LiMeOH	Skin, liver and spleen tissues were sampled at specific times post exposure	Metabolomics methods	Metabolite isolation	Metabolite preparation and analysis	Metabolite identification and processing	Lva121LiMeOH	MTBLS457	MetaboLights	MTBLS457	https://www.ebi.ac.uk/metabolights/MTBLS457	Metabolite identification and processing	Dataset 9	Dryad Digital Repository	doi:10.5061/dryad.t1p7c	https://doi.org/10.5061/dryad.t1p7c	exposed	Kiandra	Exposed to Bd	Kiandra B	Liver
Lva129LiMeOH	Skin, liver and spleen tissues were sampled at specific times post exposure	Metabolomics methods	Metabolite isolation	Metabolite preparation and analysis	Metabolite identification and processing	Lva129LiMeOH	MTBLS457	MetaboLights	MTBLS457	https://www.ebi.ac.uk/metabolights/MTBLS457	Metabolite identification and processing	Dataset 9	Dryad Digital Repository	doi:10.5061/dryad.t1p7c	https://doi.org/10.5061/dryad.t1p7c	exposed	Ogilvies	Exposed to Bd	Ogilvies B	Liver
Lva139LiMeOH	Skin, liver and spleen tissues were sampled at specific times post exposure	Metabolomics methods	Metabolite isolation	Metabolite preparation and analysis	Metabolite identification and processing	Lva139LiMeOH	MTBLS457	MetaboLights	MTBLS457	https://www.ebi.ac.uk/metabolights/MTBLS457	Metabolite identification and processing	Dataset 9	Dryad Digital Repository	doi:10.5061/dryad.t1p7c	https://doi.org/10.5061/dryad.t1p7c	exposed	Eucumbene	Exposed to Bd	Eucumbene D	Liver
Lva143LiMeOH	Skin, liver and spleen tissues were sampled at specific times post exposure	Metabolomics methods	Metabolite isolation	Metabolite preparation and analysis	Metabolite identification and processing	Lva143LiMeOH	MTBLS457	MetaboLights	MTBLS457	https://www.ebi.ac.uk/metabolights/MTBLS457	Metabolite identification and processing	Dataset 9	Dryad Digital Repository	doi:10.5061/dryad.t1p7c	https://doi.org/10.5061/dryad.t1p7c	naive	Greymare	Sham exposed	Greymare B	Liver
Lva150LiMeOH	Skin, liver and spleen tissues were sampled at specific times post exposure	Metabolomics methods	Metabolite isolation	Metabolite preparation and analysis	Metabolite identification and processing	Lva150LiMeOH	MTBLS457	MetaboLights	MTBLS457	https://www.ebi.ac.uk/metabolights/MTBLS457	Metabolite identification and processing	Dataset 9	Dryad Digital Repository	doi:10.5061/dryad.t1p7c	https://doi.org/10.5061/dryad.t1p7c	exposed	Eucumbene	Exposed to Bd	Eucumbene D	Liver
Lva156LiMeOH	Skin, liver and spleen tissues were sampled at specific times post exposure	Metabolomics methods	Metabolite isolation	Metabolite preparation and analysis	Metabolite identification and processing	Lva156LiMeOH	MTBLS457	MetaboLights	MTBLS457	https://www.ebi.ac.uk/metabolights/MTBLS457	Metabolite identification and processing	Dataset 9	Dryad Digital Repository	doi:10.5061/dryad.t1p7c	https://doi.org/10.5061/dryad.t1p7c	exposed	Kiandra	Exposed to Bd	Kiandra B	Liver
Lva159LiMeOH	Skin, liver and spleen tissues were sampled at specific times post exposure	Metabolomics methods	Metabolite isolation	Metabolite preparation and analysis	Metabolite identification and processing	Lva159LiMeOH	MTBLS457	MetaboLights	MTBLS457	https://www.ebi.ac.uk/metabolights/MTBLS457	Metabolite identification and processing	Dataset 9	Dryad Digital Repository	doi:10.5061/dryad.t1p7c	https://doi.org/10.5061/dryad.t1p7c	exposed	Eucumbene	Sham exposed	Eucumbene D	Liver
Lva161LiMeOH	Skin, liver and spleen tissues were sampled at specific times post exposure	Metabolomics methods	Metabolite isolation	Metabolite preparation and analysis	Metabolite identification and processing	Lva161LiMeOH	MTBLS457	MetaboLights	MTBLS457	https://www.ebi.ac.uk/metabolights/MTBLS457	Metabolite identification and processing	Dataset 9	Dryad Digital Repository	doi:10.5061/dryad.t1p7c	https://doi.org/10.5061/dryad.t1p7c	exposed	Kiandra	Exposed to Bd	Kiandra B	Liver
Lva184LiMeOH	Skin, liver and spleen tissues were sampled at specific times post exposure	Metabolomics methods	Metabolite isolation	Metabolite preparation and analysis	Metabolite identification and processing	Lva184LiMeOH	MTBLS457	MetaboLights	MTBLS457	https://www.ebi.ac.uk/metabolights/MTBLS457	Metabolite identification and processing	Dataset 9	Dryad Digital Repository	doi:10.5061/dryad.t1p7c	https://doi.org/10.5061/dryad.t1p7c	exposed	Kiandra	Sham exposed	Kiandra B	Liver
Lva198LiMeOH	Skin, liver and spleen tissues were sampled at specific times post exposure	Metabolomics methods	Metabolite isolation	Metabolite preparation and analysis	Metabolite identification and processing	Lva198LiMeOH	MTBLS457	MetaboLights	MTBLS457	https://www.ebi.ac.uk/metabolights/MTBLS457	Metabolite identification and processing	Dataset 9	Dryad Digital Repository	doi:10.5061/dryad.t1p7c	https://doi.org/10.5061/dryad.t1p7c	exposed	Eucumbene	Exposed to Bd	Eucumbene D	Liver
Lva201LiMeOH	Skin, liver and spleen tissues were sampled at specific times post exposure	Metabolomics methods	Metabolite isolation	Metabolite preparation and analysis	Metabolite identification and processing	Lva201LiMeOH	MTBLS457	MetaboLights	MTBLS457	https://www.ebi.ac.uk/metabolights/MTBLS457	Metabolite identification and processing	Dataset 9	Dryad Digital Repository	doi:10.5061/dryad.t1p7c	https://doi.org/10.5061/dryad.t1p7c	exposed	Kiandra	Exposed to Bd	Kiandra B	Liver
Lva211LiMeOH	Skin, liver and spleen tissues were sampled at specific times post exposure	Metabolomics methods	Metabolite isolation	Metabolite preparation and analysis	Metabolite identification and processing	Lva211LiMeOH	MTBLS457	MetaboLights	MTBLS457	https://www.ebi.ac.uk/metabolights/MTBLS457	Metabolite identification and processing	Dataset 9	Dryad Digital Repository	doi:10.5061/dryad.t1p7c	https://doi.org/10.5061/dryad.t1p7c	exposed	Kiandra	Exposed to Bd	Kiandra B	Liver
Lva217LiMeOH	Skin, liver and spleen tissues were sampled at specific times post exposure	Metabolomics methods	Metabolite isolation	Metabolite preparation and analysis	Metabolite identification and processing	Lva217LiMeOH	MTBLS457	MetaboLights	MTBLS457	https://www.ebi.ac.uk/metabolights/MTBLS457	Metabolite identification and processing	Dataset 9	Dryad Digital Repository	doi:10.5061/dryad.t1p7c	https://doi.org/10.5061/dryad.t1p7c	exposed	Kiandra	Exposed to Bd	Kiandra D	Liver
Lva229LiMeOH	Skin, liver and spleen tissues were sampled at specific times post exposure	Metabolomics methods	Metabolite isolation	Metabolite preparation and analysis	Metabolite identification and processing	Lva229LiMeOH	MTBLS457	MetaboLights	MTBLS457	https://www.ebi.ac.uk/metabolights/MTBLS457	Metabolite identification and processing	Dataset 9	Dryad Digital Repository	doi:10.5061/dryad.t1p7c	https://doi.org/10.5061/dryad.t1p7c	naive	Greymare	Exposed to Bd	Greymare D	Liver
Lva230LiMeOH	Skin, liver and spleen tissues were sampled at specific times post exposure	Metabolomics methods	Metabolite isolation	Metabolite preparation and analysis	Metabolite identification and processing	Lva230LiMeOH	MTBLS457	MetaboLights	MTBLS457	https://www.ebi.ac.uk/metabolights/MTBLS457	Metabolite identification and processing	Dataset 9	Dryad Digital Repository	doi:10.5061/dryad.t1p7c	https://doi.org/10.5061/dryad.t1p7c	naive	Greymare	Exposed to Bd	Greymare A	Liver
Lva232LiMeOH	Skin, liver and spleen tissues were sampled at specific times post exposure	Metabolomics methods	Metabolite isolation	Metabolite preparation and analysis	Metabolite identification and processing	Lva232LiMeOH	MTBLS457	MetaboLights	MTBLS457	https://www.ebi.ac.uk/metabolights/MTBLS457	Metabolite identification and processing	Dataset 9	Dryad Digital Repository	doi:10.5061/dryad.t1p7c	https://doi.org/10.5061/dryad.t1p7c	naive	Greymare	Exposed to Bd	Greymare B	Liver
Lva236LiMeOH	Skin, liver and spleen tissues were sampled at specific times post exposure	Metabolomics methods	Metabolite isolation	Metabolite preparation and analysis	Metabolite identification and processing	Lva236LiMeOH	MTBLS457	MetaboLights	MTBLS457	https://www.ebi.ac.uk/metabolights/MTBLS457	Metabolite identification and processing	Dataset 9	Dryad Digital Repository	doi:10.5061/dryad.t1p7c	https://doi.org/10.5061/dryad.t1p7c	exposed	Eucumbene	Exposed to Bd	Eucumbene D	Liver
Lva238LiMeOH	Skin, liver and spleen tissues were sampled at specific times post exposure	Metabolomics methods	Metabolite isolation	Metabolite preparation and analysis	Metabolite identification and processing	Lva238LiMeOH	MTBLS457	MetaboLights	MTBLS457	https://www.ebi.ac.uk/metabolights/MTBLS457	Metabolite identification and processing	Dataset 9	Dryad Digital Repository	doi:10.5061/dryad.t1p7c	https://doi.org/10.5061/dryad.t1p7c	naive	Greymare	Exposed to Bd	Greymare B	Liver
Lva256LiMeOH	Skin, liver and spleen tissues were sampled at specific times post exposure	Metabolomics methods	Metabolite isolation	Metabolite preparation and analysis	Metabolite identification and processing	Lva256LiMeOH	MTBLS457	MetaboLights	MTBLS457	https://www.ebi.ac.uk/metabolights/MTBLS457	Metabolite identification and processing	Dataset 9	Dryad Digital Repository	doi:10.5061/dryad.t1p7c	https://doi.org/10.5061/dryad.t1p7c	exposed	Eucumbene	Exposed to Bd	Eucumbene D	Liver
Lva259LiMeOH	Skin, liver and spleen tissues were sampled at specific times post exposure	Metabolomics methods	Metabolite isolation	Metabolite preparation and analysis	Metabolite identification and processing	Lva259LiMeOH	MTBLS457	MetaboLights	MTBLS457	https://www.ebi.ac.uk/metabolights/MTBLS457	Metabolite identification and processing	Dataset 9	Dryad Digital Repository	doi:10.5061/dryad.t1p7c	https://doi.org/10.5061/dryad.t1p7c	naive	Greymare	Exposed to Bd	Greymare B	Liver
Lva275LiMeOH	Skin, liver and spleen tissues were sampled at specific times post exposure	Metabolomics methods	Metabolite isolation	Metabolite preparation and analysis	Metabolite identification and processing	Lva275LiMeOH	MTBLS457	MetaboLights	MTBLS457	https://www.ebi.ac.uk/metabolights/MTBLS457	Metabolite identification and processing	Dataset 9	Dryad Digital Repository	doi:10.5061/dryad.t1p7c	https://doi.org/10.5061/dryad.t1p7c	naive	Greymare	Exposed to Bd	Greymare B	Liver
Lva280LiMeOH	Skin, liver and spleen tissues were sampled at specific times post exposure	Metabolomics methods	Metabolite isolation	Metabolite preparation and analysis	Metabolite identification and processing	Lva280LiMeOH	MTBLS457	MetaboLights	MTBLS457	https://www.ebi.ac.uk/metabolights/MTBLS457	Metabolite identification and processing	Dataset 9	Dryad Digital Repository	doi:10.5061/dryad.t1p7c	https://doi.org/10.5061/dryad.t1p7c	naive	Greymare	Exposed to Bd	Greymare B	Liver
Lva283LiMeOH	Skin, liver and spleen tissues were sampled at specific times post exposure	Metabolomics methods	Metabolite isolation	Metabolite preparation and analysis	Metabolite identification and processing	Lva283LiMeOH	MTBLS457	MetaboLights	MTBLS457	https://www.ebi.ac.uk/metabolights/MTBLS457	Metabolite identification and processing	Dataset 9	Dryad Digital Repository	doi:10.5061/dryad.t1p7c	https://doi.org/10.5061/dryad.t1p7c	exposed	Eucumbene	Sham exposed	Eucumbene D	Liver
Lva291LiMeOH	Skin, liver and spleen tissues were sampled at specific times post exposure	Metabolomics methods	Metabolite isolation	Metabolite preparation and analysis	Metabolite identification and processing	Lva291LiMeOH	MTBLS457	MetaboLights	MTBLS457	https://www.ebi.ac.uk/metabolights/MTBLS457	Metabolite identification and processing	Dataset 9	Dryad Digital Repository	doi:10.5061/dryad.t1p7c	https://doi.org/10.5061/dryad.t1p7c	exposed	Eucumbene	Exposed to Bd	Eucumbene D	Liver
Lva292LiMeOH	Skin, liver and spleen tissues were sampled at specific times post exposure	Metabolomics methods	Metabolite isolation	Metabolite preparation and analysis	Metabolite identification and processing	Lva292LiMeOH	MTBLS457	MetaboLights	MTBLS457	https://www.ebi.ac.uk/metabolights/MTBLS457	Metabolite identification and processing	Dataset 9	Dryad Digital Repository	doi:10.5061/dryad.t1p7c	https://doi.org/10.5061/dryad.t1p7c	exposed	Kiandra	Sham exposed	Kiandra B	Liver
Lva308LiMeOH	Skin, liver and spleen tissues were sampled at specific times post exposure	Metabolomics methods	Metabolite isolation	Metabolite preparation and analysis	Metabolite identification and processing	Lva308LiMeOH	MTBLS457	MetaboLights	MTBLS457	https://www.ebi.ac.uk/metabolights/MTBLS457	Metabolite identification and processing	Dataset 9	Dryad Digital Repository	doi:10.5061/dryad.t1p7c	https://doi.org/10.5061/dryad.t1p7c	exposed	Kiandra	Exposed to Bd	Kiandra B	Liver
Lva315LiMeOH	Skin, liver and spleen tissues were sampled at specific times post exposure	Metabolomics methods	Metabolite isolation	Metabolite preparation and analysis	Metabolite identification and processing	Lva315LiMeOH	MTBLS457	MetaboLights	MTBLS457	https://www.ebi.ac.uk/metabolights/MTBLS457	Metabolite identification and processing	Dataset 9	Dryad Digital Repository	doi:10.5061/dryad.t1p7c	https://doi.org/10.5061/dryad.t1p7c	naive	Greymare	Exposed to Bd	Greymare B	Liver
Lva316LiMeOH	Skin, liver and spleen tissues were sampled at specific times post exposure	Metabolomics methods	Metabolite isolation	Metabolite preparation and analysis	Metabolite identification and processing	Lva316LiMeOH	MTBLS457	MetaboLights	MTBLS457	https://www.ebi.ac.uk/metabolights/MTBLS457	Metabolite identification and processing	Dataset 9	Dryad Digital Repository	doi:10.5061/dryad.t1p7c	https://doi.org/10.5061/dryad.t1p7c	exposed	Eucumbene	Exposed to Bd	Eucumbene D	Liver
Lva317LiMeOH	Skin, liver and spleen tissues were sampled at specific times post exposure	Metabolomics methods	Metabolite isolation	Metabolite preparation and analysis	Metabolite identification and processing	Lva317LiMeOH	MTBLS457	MetaboLights	MTBLS457	https://www.ebi.ac.uk/metabolights/MTBLS457	Metabolite identification and processing	Dataset 9	Dryad Digital Repository	doi:10.5061/dryad.t1p7c	https://doi.org/10.5061/dryad.t1p7c	naive	Greymare	Exposed to Bd	Greymare B	Liver
Lva320LiMeOH	Skin, liver and spleen tissues were sampled at specific times post exposure	Metabolomics methods	Metabolite isolation	Metabolite preparation and analysis	Metabolite identification and processing	Lva320LiMeOH	MTBLS457	MetaboLights	MTBLS457	https://www.ebi.ac.uk/metabolights/MTBLS457	Metabolite identification and processing	Dataset 9	Dryad Digital Repository	doi:10.5061/dryad.t1p7c	https://doi.org/10.5061/dryad.t1p7c	naive	Greymare	Exposed to Bd	Greymare B	Liver
Lva337LiMeOH	Skin, liver and spleen tissues were sampled at specific times post exposure	Metabolomics methods	Metabolite isolation	Metabolite preparation and analysis	Metabolite identification and processing	Lva337LiMeOH	MTBLS457	MetaboLights	MTBLS457	https://www.ebi.ac.uk/metabolights/MTBLS457	Metabolite identification and processing	Dataset 9	Dryad Digital Repository	doi:10.5061/dryad.t1p7c	https://doi.org/10.5061/dryad.t1p7c	exposed	Kiandra	Sham exposed	Kiandra B	Liver
Lva347LiMeOH	Skin, liver and spleen tissues were sampled at specific times post exposure	Metabolomics methods	Metabolite isolation	Metabolite preparation and analysis	Metabolite identification and processing	Lva347LiMeOH	MTBLS457	MetaboLights	MTBLS457	https://www.ebi.ac.uk/metabolights/MTBLS457	Metabolite identification and processing	Dataset 9	Dryad Digital Repository	doi:10.5061/dryad.t1p7c	https://doi.org/10.5061/dryad.t1p7c	exposed	Kiandra	Exposed to Bd	Kiandra B	Liver
Lva359LiMeOH	Skin, liver and spleen tissues were sampled at specific times post exposure	Metabolomics methods	Metabolite isolation	Metabolite preparation and analysis	Metabolite identification and processing	Lva359LiMeOH	MTBLS457	MetaboLights	MTBLS457	https://www.ebi.ac.uk/metabolights/MTBLS457	Metabolite identification and processing	Dataset 9	Dryad Digital Repository	doi:10.5061/dryad.t1p7c	https://doi.org/10.5061/dryad.t1p7c	naive	Greymare	Exposed to Bd	Greymare A	Liver
Lva373LiMeOH	Skin, liver and spleen tissues were sampled at specific times post exposure	Metabolomics methods	Metabolite isolation	Metabolite preparation and analysis	Metabolite identification and processing	Lva373LiMeOH	MTBLS457	MetaboLights	MTBLS457	https://www.ebi.ac.uk/metabolights/MTBLS457	Metabolite identification and processing	Dataset 9	Dryad Digital Repository	doi:10.5061/dryad.t1p7c	https://doi.org/10.5061/dryad.t1p7c	exposed	Kiandra	Sham exposed	Kiandra B	Liver
Lva377LiMeOH	Skin, liver and spleen tissues were sampled at specific times post exposure	Metabolomics methods	Metabolite isolation	Metabolite preparation and analysis	Metabolite identification and processing	Lva377LiMeOH	MTBLS457	MetaboLights	MTBLS457	https://www.ebi.ac.uk/metabolights/MTBLS457	Metabolite identification and processing	Dataset 9	Dryad Digital Repository	doi:10.5061/dryad.t1p7c	https://doi.org/10.5061/dryad.t1p7c	exposed	Kiandra	Exposed to Bd	Kiandra B	Liver
Lva379LiMeOH	Skin, liver and spleen tissues were sampled at specific times post exposure	Metabolomics methods	Metabolite isolation	Metabolite preparation and analysis	Metabolite identification and processing	Lva379LiMeOH	MTBLS457	MetaboLights	MTBLS457	https://www.ebi.ac.uk/metabolights/MTBLS457	Metabolite identification and processing	Dataset 9	Dryad Digital Repository	doi:10.5061/dryad.t1p7c	https://doi.org/10.5061/dryad.t1p7c	exposed	Eucumbene	Exposed to Bd	Eucumbene D	Liver
Lva384LiMeOH	Skin, liver and spleen tissues were sampled at specific times post exposure	Metabolomics methods	Metabolite isolation	Metabolite preparation and analysis	Metabolite identification and processing	Lva384LiMeOH	MTBLS457	MetaboLights	MTBLS457	https://www.ebi.ac.uk/metabolights/MTBLS457	Metabolite identification and processing	Dataset 9	Dryad Digital Repository	doi:10.5061/dryad.t1p7c	https://doi.org/10.5061/dryad.t1p7c	exposed	Kiandra	Exposed to Bd	Kiandra B	Liver
Lva388LiMeOH	Skin, liver and spleen tissues were sampled at specific times post exposure	Metabolomics methods	Metabolite isolation	Metabolite preparation and analysis	Metabolite identification and processing	Lva388LiMeOH	MTBLS457	MetaboLights	MTBLS457	https://www.ebi.ac.uk/metabolights/MTBLS457	Metabolite identification and processing	Dataset 9	Dryad Digital Repository	doi:10.5061/dryad.t1p7c	https://doi.org/10.5061/dryad.t1p7c	naive	Greymare	Exposed to Bd	Greymare B	Liver
Lva391LiMeOH	Skin, liver and spleen tissues were sampled at specific times post exposure	Metabolomics methods	Metabolite isolation	Metabolite preparation and analysis	Metabolite identification and processing	Lva391LiMeOH	MTBLS457	MetaboLights	MTBLS457	https://www.ebi.ac.uk/metabolights/MTBLS457	Metabolite identification and processing	Dataset 9	Dryad Digital Repository	doi:10.5061/dryad.t1p7c	https://doi.org/10.5061/dryad.t1p7c	naive	Greymare	Exposed to Bd	Greymare B	Liver
Lva399LiMeOH	Skin, liver and spleen tissues were sampled at specific times post exposure	Metabolomics methods	Metabolite isolation	Metabolite preparation and analysis	Metabolite identification and processing	Lva399LiMeOH	MTBLS457	MetaboLights	MTBLS457	https://www.ebi.ac.uk/metabolights/MTBLS457	Metabolite identification and processing	Dataset 9	Dryad Digital Repository	doi:10.5061/dryad.t1p7c	https://doi.org/10.5061/dryad.t1p7c	exposed	Kiandra	Exposed to Bd	Kiandra B	Liver
Lva401LiMeOH	Skin, liver and spleen tissues were sampled at specific times post exposure	Metabolomics methods	Metabolite isolation	Metabolite preparation and analysis	Metabolite identification and processing	Lva401LiMeOH	MTBLS457	MetaboLights	MTBLS457	https://www.ebi.ac.uk/metabolights/MTBLS457	Metabolite identification and processing	Dataset 9	Dryad Digital Repository	doi:10.5061/dryad.t1p7c	https://doi.org/10.5061/dryad.t1p7c	exposed	Eucumbene	Exposed to Bd	Eucumbene D	Liver
Lva404LiMeOH	Skin, liver and spleen tissues were sampled at specific times post exposure	Metabolomics methods	Metabolite isolation	Metabolite preparation and analysis	Metabolite identification and processing	Lva404LiMeOH	MTBLS457	MetaboLights	MTBLS457	https://www.ebi.ac.uk/metabolights/MTBLS457	Metabolite identification and processing	Dataset 9	Dryad Digital Repository	doi:10.5061/dryad.t1p7c	https://doi.org/10.5061/dryad.t1p7c	exposed	Kiandra	Exposed to Bd	Kiandra B	Liver
