# Supplementary material for: Survival, gene and metabolite responses of Litoria verreauxii alpina frogs to fungal disease chytridiomycosis
Source: Sci Data. 2018 Mar 6;5:180033. doi: 10.1038/sdata.2018.33 (PMC5839156; doi:10.1038/sdata.2018.33)
Supplement: Supplementary File 1 [file sdata201833-s2.xlsx]

## Sheet: Subjects and samples metadata
Source name	Characteristics (organism)	Protocol 1: Exposure to Batrachochytrium dendrobatidis	Date of protocol 1 (DD/MM/YYYY)	Protocol 2: Sample collection method	Date of protocol 2 (DD/MM/YYYY) (Survivor = survived to experiment end 15/12/2011)	Sample characteristics (organism part)	Sample storage solution	Sample name	Factor 1: Site	Factor 2: Clutch	Factor 3: Sex	Factor 4: Clinical state at time of death	Factor 5: Experiment
Lva001	Litoria verreaxuii alpina	Exposed to Bd	2011-09-20	Post mortem dissection	2011-09-24	Liver	lysisbuffer	Lva001Lilysisbuffer	Eucumbene	Eucumbene D	NaN	Subclinical	Experiment B
Lva001	Litoria verreaxuii alpina	Exposed to Bd	2011-09-20	Post mortem dissection	2011-09-24	Skin	lysisbuffer	Lva001Sklysisbuffer	Eucumbene	Eucumbene D	NaN	Subclinical	Experiment B
Lva001	Litoria verreaxuii alpina	Exposed to Bd	2011-09-20	Post mortem dissection	2011-09-24	Spleen	lysisbuffer	Lva001Splysisbuffer	Eucumbene	Eucumbene D	NaN	Subclinical	Experiment B
Lva001	Litoria verreaxuii alpina	Exposed to Bd	2011-09-20	Post mortem dissection	2011-09-24	Liver	MeOH	Lva001LiMeOH	Eucumbene	Eucumbene D	NaN	Subclinical	Experiment B
Lva001	Litoria verreaxuii alpina	Exposed to Bd	2011-09-20	Post mortem dissection	2011-09-24	Skin	MeOH	Lva001SkMeOH	Eucumbene	Eucumbene D	NaN	Subclinical	Experiment B
Lva001	Litoria verreaxuii alpina	Exposed to Bd	2011-09-20	Skin swab at death	2011-09-24	Skin mucus	Dry swab	Lva001swabAtDeath	Eucumbene	Eucumbene D	NaN	Subclinical	Experiment B
Lva002	Litoria verreaxuii alpina	Exposed to Bd	2011-09-20	Skin swab	2011-10-06	Skin mucus	Dry swab	Lva002swab06Oct	Ogilvies	Ogilvies C	male	Clinically moribund	Experiment A
Lva002	Litoria verreaxuii alpina	Exposed to Bd	2011-09-20	Skin swab at death	2011-10-26	Skin mucus	Dry swab	Lva002swabAtDeath	Ogilvies	Ogilvies C	male	Clinically moribund	Experiment A
Lva003	Litoria verreaxuii alpina	Exposed to Bd	2011-09-20	Skin swab	2011-10-06	Skin mucus	Dry swab	Lva003swab06Oct	Eucumbene	Eucumbene C	female	Clinically moribund	Experiment A
Lva003	Litoria verreaxuii alpina	Exposed to Bd	2011-09-20	Skin swab at death	2011-10-19	Skin mucus	Dry swab	Lva003swabAtDeath	Eucumbene	Eucumbene C	female	Clinically moribund	Experiment A
Lva004	Litoria verreaxuii alpina	Exposed to Bd	2011-09-20	Skin swab	2011-10-06	Skin mucus	Dry swab	Lva004swab06Oct	Eucumbene	Eucumbene B	male	Clinically moribund	Experiment A
Lva004	Litoria verreaxuii alpina	Exposed to Bd	2011-09-20	Skin swab	2011-10-13	Skin mucus	Dry swab	Lva004swab13Oct	Eucumbene	Eucumbene B	male	Clinically moribund	Experiment A
Lva004	Litoria verreaxuii alpina	Exposed to Bd	2011-09-20	Skin swab at death	2011-10-20	Skin mucus	Dry swab	Lva004swabAtDeath	Eucumbene	Eucumbene B	male	Clinically moribund	Experiment A
Lva005	Litoria verreaxuii alpina	Exposed to Bd	2011-09-20	Skin swab	2011-10-06	Skin mucus	Dry swab	Lva005swab06Oct	Greymare	Greymare C	male	Clinically moribund	Experiment A
Lva005	Litoria verreaxuii alpina	Exposed to Bd	2011-09-20	Skin swab	2011-10-13	Skin mucus	Dry swab	Lva005swab13Oct	Greymare	Greymare C	male	Clinically moribund	Experiment A
Lva005	Litoria verreaxuii alpina	Exposed to Bd	2011-09-20	Skin swab at death	2011-10-15	Skin mucus	Dry swab	Lva005swabAtDeath	Greymare	Greymare C	male	Clinically moribund	Experiment A
Lva006	Litoria verreaxuii alpina	Sham exposed	2011-09-20	Skin swab	2011-10-06	Skin mucus	Dry swab	Lva006swab06Oct	Kiandra	Kiandra C	male	Clinically moribund	Experiment A
Lva006	Litoria verreaxuii alpina	Sham exposed	2011-09-20	Skin swab at death	Survivor	Skin mucus	Dry swab	Lva006swabAtDeath	Kiandra	Kiandra C	male	Clinically moribund	Experiment A
Lva007	Litoria verreaxuii alpina	Exposed to Bd	2011-09-20	Skin swab	2011-10-06	Skin mucus	Dry swab	Lva007swab06Oct	Kiandra	Kiandra A	female	Clinically moribund	Experiment A
Lva007	Litoria verreaxuii alpina	Exposed to Bd	2011-09-20	Skin swab at death	2011-10-26	Skin mucus	Dry swab	Lva007swabAtDeath	Kiandra	Kiandra A	female	Clinically moribund	Experiment A
Lva008	Litoria verreaxuii alpina	Exposed to Bd	2011-09-20	Post mortem dissection	2011-10-04	Liver	lysisbuffer	Lva008Lilysisbuffer	Greymare	Greymare B	female	Subclinical	Experiment B
Lva008	Litoria verreaxuii alpina	Exposed to Bd	2011-09-20	Post mortem dissection	2011-10-04	Skin	lysisbuffer	Lva008Sklysisbuffer	Greymare	Greymare B	female	Subclinical	Experiment B
Lva008	Litoria verreaxuii alpina	Exposed to Bd	2011-09-20	Post mortem dissection	2011-10-04	Spleen	lysisbuffer	Lva008Splysisbuffer	Greymare	Greymare B	female	Subclinical	Experiment B
Lva008	Litoria verreaxuii alpina	Exposed to Bd	2011-09-20	Post mortem dissection	2011-10-04	Liver	MeOH	Lva008LiMeOH	Greymare	Greymare B	female	Subclinical	Experiment B
Lva008	Litoria verreaxuii alpina	Exposed to Bd	2011-09-20	Post mortem dissection	2011-10-04	Skin	MeOH	Lva008SkMeOH	Greymare	Greymare B	female	Subclinical	Experiment B
Lva008	Litoria verreaxuii alpina	Exposed to Bd	2011-09-20	Skin swab at death	2011-10-04	Skin mucus	Dry swab	Lva008swabAtDeath	Greymare	Greymare B	female	Subclinical	Experiment B
Lva009	Litoria verreaxuii alpina	Exposed to Bd	2011-09-20	Skin swab	2011-10-06	Skin mucus	Dry swab	Lva009swab06Oct	Kiandra	Kiandra C	female	Clinically moribund	Experiment A
Lva009	Litoria verreaxuii alpina	Exposed to Bd	2011-09-20	Skin swab	2011-10-13	Skin mucus	Dry swab	Lva009swab13Oct	Kiandra	Kiandra C	female	Clinically moribund	Experiment A
Lva009	Litoria verreaxuii alpina	Exposed to Bd	2011-09-20	Skin swab	2011-10-20	Skin mucus	Dry swab	Lva009swab20Oct	Kiandra	Kiandra C	female	Clinically moribund	Experiment A
Lva009	Litoria verreaxuii alpina	Exposed to Bd	2011-09-20	Skin swab	2011-10-27	Skin mucus	Dry swab	Lva009swab27Oct	Kiandra	Kiandra C	female	Clinically moribund	Experiment A
Lva009	Litoria verreaxuii alpina	Exposed to Bd	2011-09-20	Skin swab	2011-11-03	Skin mucus	Dry swab	Lva009swab03Nov	Kiandra	Kiandra C	female	Clinically moribund	Experiment A
Lva009	Litoria verreaxuii alpina	Exposed to Bd	2011-09-20	Skin swab	2011-11-10	Skin mucus	Dry swab	Lva009swab10Nov	Kiandra	Kiandra C	female	Clinically moribund	Experiment A
Lva009	Litoria verreaxuii alpina	Exposed to Bd	2011-09-20	Skin swab	2011-11-17	Skin mucus	Dry swab	Lva009swab17Nov	Kiandra	Kiandra C	female	Clinically moribund	Experiment A
Lva009	Litoria verreaxuii alpina	Exposed to Bd	2011-09-20	Skin swab	2011-11-24	Skin mucus	Dry swab	Lva009swab24Nov	Kiandra	Kiandra C	female	Clinically moribund	Experiment A
Lva009	Litoria verreaxuii alpina	Exposed to Bd	2011-09-20	Skin swab	2011-12-01	Skin mucus	Dry swab	Lva009swab01Dec	Kiandra	Kiandra C	female	Clinically moribund	Experiment A
Lva009	Litoria verreaxuii alpina	Exposed to Bd	2011-09-20	Skin swab	2011-12-08	Skin mucus	Dry swab	Lva009swab08Dec	Kiandra	Kiandra C	female	Clinically moribund	Experiment A
Lva009	Litoria verreaxuii alpina	Exposed to Bd	2011-09-20	Skin swab at death	Survivor	Skin mucus	Dry swab	Lva009swabAtDeath	Kiandra	Kiandra C	female	Clinically moribund	Experiment A
Lva010	Litoria verreaxuii alpina	Sham exposed	2011-09-20	Post mortem dissection	2011-09-28	Liver	lysisbuffer	Lva010Lilysisbuffer	Kiandra	Kiandra B	NaN	Subclinical	Experiment B
Lva010	Litoria verreaxuii alpina	Sham exposed	2011-09-20	Post mortem dissection	2011-09-28	Skin	lysisbuffer	Lva010Sklysisbuffer	Kiandra	Kiandra B	NaN	Subclinical	Experiment B
Lva010	Litoria verreaxuii alpina	Sham exposed	2011-09-20	Post mortem dissection	2011-09-28	Spleen	lysisbuffer	Lva010Splysisbuffer	Kiandra	Kiandra B	NaN	Subclinical	Experiment B
Lva010	Litoria verreaxuii alpina	Sham exposed	2011-09-20	Post mortem dissection	2011-09-28	Liver	MeOH	Lva010LiMeOH	Kiandra	Kiandra B	NaN	Subclinical	Experiment B
Lva010	Litoria verreaxuii alpina	Sham exposed	2011-09-20	Post mortem dissection	2011-09-28	Skin	MeOH	Lva010SkMeOH	Kiandra	Kiandra B	NaN	Subclinical	Experiment B
Lva010	Litoria verreaxuii alpina	Sham exposed	2011-09-20	Skin swab at death	2011-09-28	Skin mucus	Dry swab	Lva010swabAtDeath	Kiandra	Kiandra B	NaN	Subclinical	Experiment B
Lva011	Litoria verreaxuii alpina	Exposed to Bd	2011-09-20	Skin swab	2011-10-06	Skin mucus	Dry swab	Lva011swab06Oct	Kiandra	Kiandra C	NaN	Clinically moribund	Experiment A
Lva011	Litoria verreaxuii alpina	Exposed to Bd	2011-09-20	Skin swab at death	2011-10-19	Skin mucus	Dry swab	Lva011swabAtDeath	Kiandra	Kiandra C	NaN	Clinically moribund	Experiment A
Lva012	Litoria verreaxuii alpina	Exposed to Bd	2011-09-20	Skin swab	2011-10-06	Skin mucus	Dry swab	Lva012swab06Oct	Kiandra	Kiandra C	male	Clinically moribund	Experiment A
Lva012	Litoria verreaxuii alpina	Exposed to Bd	2011-09-20	Skin swab	2011-10-13	Skin mucus	Dry swab	Lva012swab13Oct	Kiandra	Kiandra C	male	Clinically moribund	Experiment A
Lva012	Litoria verreaxuii alpina	Exposed to Bd	2011-09-20	Skin swab	2011-10-20	Skin mucus	Dry swab	Lva012swab20Oct	Kiandra	Kiandra C	male	Clinically moribund	Experiment A
Lva012	Litoria verreaxuii alpina	Exposed to Bd	2011-09-20	Skin swab	2011-10-27	Skin mucus	Dry swab	Lva012swab27Oct	Kiandra	Kiandra C	male	Clinically moribund	Experiment A
Lva012	Litoria verreaxuii alpina	Exposed to Bd	2011-09-20	Skin swab at death	2011-10-30	Skin mucus	Dry swab	Lva012swabAtDeath	Kiandra	Kiandra C	male	Clinically moribund	Experiment A
Lva013	Litoria verreaxuii alpina	Exposed to Bd	2011-09-20	Skin swab	2011-10-06	Skin mucus	Dry swab	Lva013swab06Oct	Eucumbene	Eucumbene B	female	Clinically moribund	Experiment A
Lva013	Litoria verreaxuii alpina	Exposed to Bd	2011-09-20	Skin swab	2011-10-13	Skin mucus	Dry swab	Lva013swab13Oct	Eucumbene	Eucumbene B	female	Clinically moribund	Experiment A
Lva013	Litoria verreaxuii alpina	Exposed to Bd	2011-09-20	Skin swab at death	2011-10-18	Skin mucus	Dry swab	Lva013swabAtDeath	Eucumbene	Eucumbene B	female	Clinically moribund	Experiment A
Lva014	Litoria verreaxuii alpina	Sham exposed	2011-09-20	Skin swab	2011-10-06	Skin mucus	Dry swab	Lva014swab06Oct	Ogilvies	Ogilvies B	male	Clinically moribund	Experiment A
Lva014	Litoria verreaxuii alpina	Sham exposed	2011-09-20	Skin swab at death	Survivor	Skin mucus	Dry swab	Lva014swabAtDeath	Ogilvies	Ogilvies B	male	Clinically moribund	Experiment A
Lva015	Litoria verreaxuii alpina	Sham exposed	2011-09-20	Skin swab	2011-10-06	Skin mucus	Dry swab	Lva015swab06Oct	Ogilvies	Ogilvies B	female	Clinically moribund	Experiment A
Lva015	Litoria verreaxuii alpina	Sham exposed	2011-09-20	Skin swab	2011-10-13	Skin mucus	Dry swab	Lva015swab13Oct	Ogilvies	Ogilvies B	female	Clinically moribund	Experiment A
Lva015	Litoria verreaxuii alpina	Sham exposed	2011-09-20	Skin swab	2011-10-20	Skin mucus	Dry swab	Lva015swab20Oct	Ogilvies	Ogilvies B	female	Clinically moribund	Experiment A
Lva015	Litoria verreaxuii alpina	Sham exposed	2011-09-20	Skin swab	2011-10-27	Skin mucus	Dry swab	Lva015swab27Oct	Ogilvies	Ogilvies B	female	Clinically moribund	Experiment A
Lva015	Litoria verreaxuii alpina	Sham exposed	2011-09-20	Skin swab	2011-11-03	Skin mucus	Dry swab	Lva015swab03Nov	Ogilvies	Ogilvies B	female	Clinically moribund	Experiment A
Lva015	Litoria verreaxuii alpina	Sham exposed	2011-09-20	Skin swab	2011-11-10	Skin mucus	Dry swab	Lva015swab10Nov	Ogilvies	Ogilvies B	female	Clinically moribund	Experiment A
Lva015	Litoria verreaxuii alpina	Sham exposed	2011-09-20	Skin swab	2011-11-17	Skin mucus	Dry swab	Lva015swab17Nov	Ogilvies	Ogilvies B	female	Clinically moribund	Experiment A
Lva015	Litoria verreaxuii alpina	Sham exposed	2011-09-20	Skin swab at death	2011-11-20	Skin mucus	Dry swab	Lva015swabAtDeath	Ogilvies	Ogilvies B	female	Clinically moribund	Experiment A
Lva016	Litoria verreaxuii alpina	Sham exposed	2011-09-20	Skin swab	2011-10-06	Skin mucus	Dry swab	Lva016swab06Oct	Ogilvies	Ogilvies B	female	Clinically moribund	Experiment A
Lva016	Litoria verreaxuii alpina	Sham exposed	2011-09-20	Skin swab at death	2011-11-03	Skin mucus	Dry swab	Lva016swabAtDeath	Ogilvies	Ogilvies B	female	Clinically moribund	Experiment A
Lva017	Litoria verreaxuii alpina	Exposed to Bd	2011-09-20	Skin swab	2011-10-06	Skin mucus	Dry swab	Lva017swab06Oct	Ogilvies	Ogilvies B	male	Clinically moribund	Experiment A
Lva017	Litoria verreaxuii alpina	Exposed to Bd	2011-09-20	Skin swab at death	2011-10-12	Skin mucus	Dry swab	Lva017swabAtDeath	Ogilvies	Ogilvies B	male	Clinically moribund	Experiment A
Lva018	Litoria verreaxuii alpina	Exposed to Bd	2011-09-20	Post mortem dissection	2011-10-18	Liver	lysisbuffer	Lva018Lilysisbuffer	Ogilvies	Ogilvies A	male	Clinically moribund	Experiment B
Lva018	Litoria verreaxuii alpina	Exposed to Bd	2011-09-20	Post mortem dissection	2011-10-18	Skin	lysisbuffer	Lva018Sklysisbuffer	Ogilvies	Ogilvies A	male	Clinically moribund	Experiment B
Lva018	Litoria verreaxuii alpina	Exposed to Bd	2011-09-20	Post mortem dissection	2011-10-18	Spleen	lysisbuffer	Lva018Splysisbuffer	Ogilvies	Ogilvies A	male	Clinically moribund	Experiment B
Lva018	Litoria verreaxuii alpina	Exposed to Bd	2011-09-20	Post mortem dissection	2011-10-18	Liver	MeOH	Lva018LiMeOH	Ogilvies	Ogilvies A	male	Clinically moribund	Experiment B
Lva018	Litoria verreaxuii alpina	Exposed to Bd	2011-09-20	Post mortem dissection	2011-10-18	Skin	MeOH	Lva018SkMeOH	Ogilvies	Ogilvies A	male	Clinically moribund	Experiment B
Lva018	Litoria verreaxuii alpina	Exposed to Bd	2011-09-20	Skin swab	2011-10-06	Skin mucus	Dry swab	Lva018swab06Oct	Ogilvies	Ogilvies A	male	Clinically moribund	Experiment A
Lva018	Litoria verreaxuii alpina	Exposed to Bd	2011-09-20	Skin swab	2011-10-13	Skin mucus	Dry swab	Lva018swab13Oct	Ogilvies	Ogilvies A	male	Clinically moribund	Experiment A
Lva018	Litoria verreaxuii alpina	Exposed to Bd	2011-09-20	Skin swab at death	2011-10-18	Skin mucus	Dry swab	Lva018swabAtDeath	Ogilvies	Ogilvies A	male	Clinically moribund	Experiment A
Lva018	Litoria verreaxuii alpina	Exposed to Bd	2011-09-20	Skin swab at death	2011-10-18	Skin mucus	Dry swab	Lva018swabAtDeath	Ogilvies	Ogilvies A	male	Clinically moribund	Experiment B
Lva019	Litoria verreaxuii alpina	Exposed to Bd	2011-09-20	Skin swab	2011-10-06	Skin mucus	Dry swab	Lva019swab06Oct	Greymare	Greymare B	female	Clinically moribund	Experiment A
Lva019	Litoria verreaxuii alpina	Exposed to Bd	2011-09-20	Skin swab at death	2011-10-15	Skin mucus	Dry swab	Lva019swabAtDeath	Greymare	Greymare B	female	Clinically moribund	Experiment A
Lva020	Litoria verreaxuii alpina	Exposed to Bd	2011-09-20	Skin swab	2011-10-06	Skin mucus	Dry swab	Lva020swab06Oct	Ogilvies	Ogilvies C	male	Clinically moribund	Experiment A
Lva020	Litoria verreaxuii alpina	Exposed to Bd	2011-09-20	Skin swab at death	2011-10-19	Skin mucus	Dry swab	Lva020swabAtDeath	Ogilvies	Ogilvies C	male	Clinically moribund	Experiment A
Lva021	Litoria verreaxuii alpina	Sham exposed	2011-09-20	Skin swab	2011-10-06	Skin mucus	Dry swab	Lva021swab06Oct	Ogilvies	Ogilvies B	female	Clinically moribund	Experiment A
Lva021	Litoria verreaxuii alpina	Sham exposed	2011-09-20	Skin swab	2011-10-13	Skin mucus	Dry swab	Lva021swab13Oct	Ogilvies	Ogilvies B	female	Clinically moribund	Experiment A
Lva021	Litoria verreaxuii alpina	Sham exposed	2011-09-20	Skin swab	2011-10-20	Skin mucus	Dry swab	Lva021swab20Oct	Ogilvies	Ogilvies B	female	Clinically moribund	Experiment A
Lva021	Litoria verreaxuii alpina	Sham exposed	2011-09-20	Skin swab	2011-10-27	Skin mucus	Dry swab	Lva021swab27Oct	Ogilvies	Ogilvies B	female	Clinically moribund	Experiment A
Lva021	Litoria verreaxuii alpina	Sham exposed	2011-09-20	Skin swab	2011-11-03	Skin mucus	Dry swab	Lva021swab03Nov	Ogilvies	Ogilvies B	female	Clinically moribund	Experiment A
Lva021	Litoria verreaxuii alpina	Sham exposed	2011-09-20	Skin swab	2011-11-10	Skin mucus	Dry swab	Lva021swab10Nov	Ogilvies	Ogilvies B	female	Clinically moribund	Experiment A
Lva021	Litoria verreaxuii alpina	Sham exposed	2011-09-20	Skin swab	2011-11-17	Skin mucus	Dry swab	Lva021swab17Nov	Ogilvies	Ogilvies B	female	Clinically moribund	Experiment A
Lva021	Litoria verreaxuii alpina	Sham exposed	2011-09-20	Skin swab	2011-11-24	Skin mucus	Dry swab	Lva021swab24Nov	Ogilvies	Ogilvies B	female	Clinically moribund	Experiment A
Lva021	Litoria verreaxuii alpina	Sham exposed	2011-09-20	Skin swab at death	2011-11-27	Skin mucus	Dry swab	Lva021swabAtDeath	Ogilvies	Ogilvies B	female	Clinically moribund	Experiment A
Lva022	Litoria verreaxuii alpina	Exposed to Bd	2011-09-20	Skin swab	2011-10-06	Skin mucus	Dry swab	Lva022swab06Oct	Ogilvies	Ogilvies B	female	Clinically moribund	Experiment A
Lva022	Litoria verreaxuii alpina	Exposed to Bd	2011-09-20	Skin swab at death	2011-10-12	Skin mucus	Dry swab	Lva022swabAtDeath	Ogilvies	Ogilvies B	female	Clinically moribund	Experiment A
Lva023	Litoria verreaxuii alpina	Exposed to Bd	2011-09-20	Skin swab	2011-10-06	Skin mucus	Dry swab	Lva023swab06Oct	Greymare	Greymare D	male	Clinically moribund	Experiment A
Lva023	Litoria verreaxuii alpina	Exposed to Bd	2011-09-20	Skin swab	2011-10-13	Skin mucus	Dry swab	Lva023swab13Oct	Greymare	Greymare D	male	Clinically moribund	Experiment A
Lva023	Litoria verreaxuii alpina	Exposed to Bd	2011-09-20	Skin swab at death	2011-10-15	Skin mucus	Dry swab	Lva023swabAtDeath	Greymare	Greymare D	male	Clinically moribund	Experiment A
Lva024	Litoria verreaxuii alpina	Exposed to Bd	2011-09-20	Skin swab	2011-10-06	Skin mucus	Dry swab	Lva024swab06Oct	Kiandra	Kiandra A	female	Clinically moribund	Experiment A
Lva024	Litoria verreaxuii alpina	Exposed to Bd	2011-09-20	Skin swab	2011-10-13	Skin mucus	Dry swab	Lva024swab13Oct	Kiandra	Kiandra A	female	Clinically moribund	Experiment A
Lva024	Litoria verreaxuii alpina	Exposed to Bd	2011-09-20	Skin swab	2011-10-20	Skin mucus	Dry swab	Lva024swab20Oct	Kiandra	Kiandra A	female	Clinically moribund	Experiment A
Lva024	Litoria verreaxuii alpina	Exposed to Bd	2011-09-20	Skin swab at death	2011-10-23	Skin mucus	Dry swab	Lva024swabAtDeath	Kiandra	Kiandra A	female	Clinically moribund	Experiment A
Lva025	Litoria verreaxuii alpina	Exposed to Bd	2011-09-20	Skin swab	2011-10-06	Skin mucus	Dry swab	Lva025swab06Oct	Greymare	Greymare B	female	Clinically moribund	Experiment A
Lva025	Litoria verreaxuii alpina	Exposed to Bd	2011-09-20	Skin swab at death	2011-10-10	Skin mucus	Dry swab	Lva025swabAtDeath	Greymare	Greymare B	female	Clinically moribund	Experiment A
Lva026	Litoria verreaxuii alpina	Sham exposed	2011-09-20	Post mortem dissection	2011-09-24	Liver	lysisbuffer	Lva026Lilysisbuffer	Kiandra	Kiandra B	NaN	Subclinical	Experiment B
Lva026	Litoria verreaxuii alpina	Sham exposed	2011-09-20	Post mortem dissection	2011-09-24	Skin	lysisbuffer	Lva026Sklysisbuffer	Kiandra	Kiandra B	NaN	Subclinical	Experiment B
Lva026	Litoria verreaxuii alpina	Sham exposed	2011-09-20	Post mortem dissection	2011-09-24	Spleen	lysisbuffer	Lva026Splysisbuffer	Kiandra	Kiandra B	NaN	Subclinical	Experiment B
Lva026	Litoria verreaxuii alpina	Sham exposed	2011-09-20	Post mortem dissection	2011-09-24	Liver	MeOH	Lva026LiMeOH	Kiandra	Kiandra B	NaN	Subclinical	Experiment B
Lva026	Litoria verreaxuii alpina	Sham exposed	2011-09-20	Post mortem dissection	2011-09-24	Skin	MeOH	Lva026SkMeOH	Kiandra	Kiandra B	NaN	Subclinical	Experiment B
Lva026	Litoria verreaxuii alpina	Sham exposed	2011-09-20	Skin swab at death	2011-09-24	Skin mucus	Dry swab	Lva026swabAtDeath	Kiandra	Kiandra B	NaN	Subclinical	Experiment B
Lva027	Litoria verreaxuii alpina	Exposed to Bd	2011-09-20	Skin swab	2011-10-06	Skin mucus	Dry swab	Lva027swab06Oct	Kiandra	Kiandra C	female	Clinically moribund	Experiment A
Lva027	Litoria verreaxuii alpina	Exposed to Bd	2011-09-20	Skin swab at death	2011-10-28	Skin mucus	Dry swab	Lva027swabAtDeath	Kiandra	Kiandra C	female	Clinically moribund	Experiment A
Lva028	Litoria verreaxuii alpina	Exposed to Bd	2011-09-20	Skin swab	2011-10-06	Skin mucus	Dry swab	Lva028swab06Oct	Eucumbene	Eucumbene C	female	Clinically moribund	Experiment A
Lva028	Litoria verreaxuii alpina	Exposed to Bd	2011-09-20	Skin swab at death	2011-10-16	Skin mucus	Dry swab	Lva028swabAtDeath	Eucumbene	Eucumbene C	female	Clinically moribund	Experiment A
Lva029	Litoria verreaxuii alpina	Exposed to Bd	2011-09-20	Skin swab	2011-10-06	Skin mucus	Dry swab	Lva029swab06Oct	Kiandra	Kiandra B	male	Clinically moribund	Experiment A
Lva029	Litoria verreaxuii alpina	Exposed to Bd	2011-09-20	Skin swab	2011-10-13	Skin mucus	Dry swab	Lva029swab13Oct	Kiandra	Kiandra B	male	Clinically moribund	Experiment A
Lva029	Litoria verreaxuii alpina	Exposed to Bd	2011-09-20	Skin swab	2011-10-20	Skin mucus	Dry swab	Lva029swab20Oct	Kiandra	Kiandra B	male	Clinically moribund	Experiment A
Lva029	Litoria verreaxuii alpina	Exposed to Bd	2011-09-20	Skin swab at death	2011-10-25	Skin mucus	Dry swab	Lva029swabAtDeath	Kiandra	Kiandra B	male	Clinically moribund	Experiment A
Lva030	Litoria verreaxuii alpina	Exposed to Bd	2011-09-20	Skin swab	2011-10-06	Skin mucus	Dry swab	Lva030swab06Oct	Kiandra	Kiandra D	female	Clinically moribund	Experiment A
Lva030	Litoria verreaxuii alpina	Exposed to Bd	2011-09-20	Skin swab	2011-10-13	Skin mucus	Dry swab	Lva030swab13Oct	Kiandra	Kiandra D	female	Clinically moribund	Experiment A
Lva030	Litoria verreaxuii alpina	Exposed to Bd	2011-09-20	Skin swab	2011-10-20	Skin mucus	Dry swab	Lva030swab20Oct	Kiandra	Kiandra D	female	Clinically moribund	Experiment A
Lva030	Litoria verreaxuii alpina	Exposed to Bd	2011-09-20	Skin swab	2011-10-27	Skin mucus	Dry swab	Lva030swab27Oct	Kiandra	Kiandra D	female	Clinically moribund	Experiment A
Lva030	Litoria verreaxuii alpina	Exposed to Bd	2011-09-20	Skin swab at death	2011-10-29	Skin mucus	Dry swab	Lva030swabAtDeath	Kiandra	Kiandra D	female	Clinically moribund	Experiment A
Lva031	Litoria verreaxuii alpina	Sham exposed	2011-09-20	Post mortem dissection	2011-10-04	Liver	lysisbuffer	Lva031Lilysisbuffer	Greymare	Greymare B	female	Subclinical	Experiment B
Lva031	Litoria verreaxuii alpina	Sham exposed	2011-09-20	Post mortem dissection	2011-10-04	Skin	lysisbuffer	Lva031Sklysisbuffer	Greymare	Greymare B	female	Subclinical	Experiment B
Lva031	Litoria verreaxuii alpina	Sham exposed	2011-09-20	Post mortem dissection	2011-10-04	Spleen	lysisbuffer	Lva031Splysisbuffer	Greymare	Greymare B	female	Subclinical	Experiment B
Lva031	Litoria verreaxuii alpina	Sham exposed	2011-09-20	Post mortem dissection	2011-10-04	Liver	MeOH	Lva031LiMeOH	Greymare	Greymare B	female	Subclinical	Experiment B
Lva031	Litoria verreaxuii alpina	Sham exposed	2011-09-20	Post mortem dissection	2011-10-04	Skin	MeOH	Lva031SkMeOH	Greymare	Greymare B	female	Subclinical	Experiment B
Lva031	Litoria verreaxuii alpina	Sham exposed	2011-09-20	Skin swab at death	2011-10-04	Skin mucus	Dry swab	Lva031swabAtDeath	Greymare	Greymare B	female	Subclinical	Experiment B
Lva032	Litoria verreaxuii alpina	Exposed to Bd	2011-09-20	Skin swab	2011-10-06	Skin mucus	Dry swab	Lva032swab06Oct	Eucumbene	Eucumbene C	female	Clinically moribund	Experiment A
Lva032	Litoria verreaxuii alpina	Exposed to Bd	2011-09-20	Skin swab at death	2011-10-25	Skin mucus	Dry swab	Lva032swabAtDeath	Eucumbene	Eucumbene C	female	Clinically moribund	Experiment A
Lva033	Litoria verreaxuii alpina	Sham exposed	2011-09-20	Skin swab	2011-10-06	Skin mucus	Dry swab	Lva033swab06Oct	Ogilvies	Ogilvies B	female	Clinically moribund	Experiment A
Lva033	Litoria verreaxuii alpina	Sham exposed	2011-09-20	Skin swab at death	Survivor	Skin mucus	Dry swab	Lva033swabAtDeath	Ogilvies	Ogilvies B	female	Clinically moribund	Experiment A
Lva034	Litoria verreaxuii alpina	Exposed to Bd	2011-09-20	Skin swab	2011-10-06	Skin mucus	Dry swab	Lva034swab06Oct	Greymare	Greymare B	male	Clinically moribund	Experiment A
Lva034	Litoria verreaxuii alpina	Exposed to Bd	2011-09-20	Skin swab at death	2011-10-20	Skin mucus	Dry swab	Lva034swabAtDeath	Greymare	Greymare B	male	Clinically moribund	Experiment A
Lva035	Litoria verreaxuii alpina	Exposed to Bd	2011-09-20	Skin swab	2011-10-06	Skin mucus	Dry swab	Lva035swab06Oct	Greymare	Greymare C	female	Clinically moribund	Experiment A
Lva035	Litoria verreaxuii alpina	Exposed to Bd	2011-09-20	Skin swab	2011-10-13	Skin mucus	Dry swab	Lva035swab13Oct	Greymare	Greymare C	female	Clinically moribund	Experiment A
Lva035	Litoria verreaxuii alpina	Exposed to Bd	2011-09-20	Skin swab at death	2011-10-17	Skin mucus	Dry swab	Lva035swabAtDeath	Greymare	Greymare C	female	Clinically moribund	Experiment A
Lva036	Litoria verreaxuii alpina	Exposed to Bd	2011-09-20	Skin swab	2011-10-06	Skin mucus	Dry swab	Lva036swab06Oct	Kiandra	Kiandra A	female	Clinically moribund	Experiment A
Lva036	Litoria verreaxuii alpina	Exposed to Bd	2011-09-20	Skin swab at death	2011-10-21	Skin mucus	Dry swab	Lva036swabAtDeath	Kiandra	Kiandra A	female	Clinically moribund	Experiment A
Lva037	Litoria verreaxuii alpina	Sham exposed	2011-09-20	Skin swab	2011-10-06	Skin mucus	Dry swab	Lva037swab06Oct	Kiandra	Kiandra A	female	Clinically moribund	Experiment A
Lva037	Litoria verreaxuii alpina	Sham exposed	2011-09-20	Skin swab at death	Survivor	Skin mucus	Dry swab	Lva037swabAtDeath	Kiandra	Kiandra A	female	Clinically moribund	Experiment A
Lva038	Litoria verreaxuii alpina	Sham exposed	2011-09-20	Skin swab	2011-10-06	Skin mucus	Dry swab	Lva038swab06Oct	Eucumbene	Eucumbene A	male	Clinically moribund	Experiment A
Lva038	Litoria verreaxuii alpina	Sham exposed	2011-09-20	Skin swab at death	Survivor	Skin mucus	Dry swab	Lva038swabAtDeath	Eucumbene	Eucumbene A	male	Clinically moribund	Experiment A
Lva039	Litoria verreaxuii alpina	Sham exposed	2011-09-20	Post mortem dissection	2011-09-28	Liver	lysisbuffer	Lva039Lilysisbuffer	Eucumbene	Eucumbene D	female	Subclinical	Experiment B
Lva039	Litoria verreaxuii alpina	Sham exposed	2011-09-20	Post mortem dissection	2011-09-28	Skin	lysisbuffer	Lva039Sklysisbuffer	Eucumbene	Eucumbene D	female	Subclinical	Experiment B
Lva039	Litoria verreaxuii alpina	Sham exposed	2011-09-20	Post mortem dissection	2011-09-28	Spleen	lysisbuffer	Lva039Splysisbuffer	Eucumbene	Eucumbene D	female	Subclinical	Experiment B
Lva039	Litoria verreaxuii alpina	Sham exposed	2011-09-20	Post mortem dissection	2011-09-28	Liver	MeOH	Lva039LiMeOH	Eucumbene	Eucumbene D	female	Subclinical	Experiment B
Lva039	Litoria verreaxuii alpina	Sham exposed	2011-09-20	Post mortem dissection	2011-09-28	Skin	MeOH	Lva039SkMeOH	Eucumbene	Eucumbene D	female	Subclinical	Experiment B
Lva039	Litoria verreaxuii alpina	Sham exposed	2011-09-20	Skin swab at death	2011-09-28	Skin mucus	Dry swab	Lva039swabAtDeath	Eucumbene	Eucumbene D	female	Subclinical	Experiment B
Lva040	Litoria verreaxuii alpina	Exposed to Bd	2011-09-20	Skin swab	2011-10-06	Skin mucus	Dry swab	Lva040swab06Oct	Kiandra	Kiandra B	male	Clinically moribund	Experiment A
Lva040	Litoria verreaxuii alpina	Exposed to Bd	2011-09-20	Skin swab	2011-10-13	Skin mucus	Dry swab	Lva040swab13Oct	Kiandra	Kiandra B	male	Clinically moribund	Experiment A
Lva040	Litoria verreaxuii alpina	Exposed to Bd	2011-09-20	Skin swab	2011-10-20	Skin mucus	Dry swab	Lva040swab20Oct	Kiandra	Kiandra B	male	Clinically moribund	Experiment A
Lva040	Litoria verreaxuii alpina	Exposed to Bd	2011-09-20	Skin swab at death	2011-10-27	Skin mucus	Dry swab	Lva040swabAtDeath	Kiandra	Kiandra B	male	Clinically moribund	Experiment A
Lva041	Litoria verreaxuii alpina	Exposed to Bd	2011-09-20	Skin swab	2011-10-06	Skin mucus	Dry swab	Lva041swab06Oct	Eucumbene	Eucumbene A	male	Clinically moribund	Experiment A
Lva041	Litoria verreaxuii alpina	Exposed to Bd	2011-09-20	Skin swab at death	2011-10-13	Skin mucus	Dry swab	Lva041swabAtDeath	Eucumbene	Eucumbene A	male	Clinically moribund	Experiment A
Lva042	Litoria verreaxuii alpina	Sham exposed	2011-09-20	Skin swab	2011-10-06	Skin mucus	Dry swab	Lva042swab06Oct	Greymare	Greymare C	female	Clinically moribund	Experiment A
Lva042	Litoria verreaxuii alpina	Sham exposed	2011-09-20	Skin swab at death	Survivor	Skin mucus	Dry swab	Lva042swabAtDeath	Greymare	Greymare C	female	Clinically moribund	Experiment A
Lva043	Litoria verreaxuii alpina	Exposed to Bd	2011-09-20	Skin swab	2011-10-06	Skin mucus	Dry swab	Lva043swab06Oct	Kiandra	Kiandra A	male	Clinically moribund	Experiment A
Lva043	Litoria verreaxuii alpina	Exposed to Bd	2011-09-20	Skin swab at death	2011-10-26	Skin mucus	Dry swab	Lva043swabAtDeath	Kiandra	Kiandra A	male	Clinically moribund	Experiment A
Lva044	Litoria verreaxuii alpina	Sham exposed	2011-09-20	Skin swab	2011-10-06	Skin mucus	Dry swab	Lva044swab06Oct	Kiandra	Kiandra A	female	Clinically moribund	Experiment A
Lva044	Litoria verreaxuii alpina	Sham exposed	2011-09-20	Skin swab at death	Survivor	Skin mucus	Dry swab	Lva044swabAtDeath	Kiandra	Kiandra A	female	Clinically moribund	Experiment A
Lva045	Litoria verreaxuii alpina	Exposed to Bd	2011-09-20	Skin swab	2011-10-06	Skin mucus	Dry swab	Lva045swab06Oct	Ogilvies	Ogilvies B	female	Clinically moribund	Experiment A
Lva045	Litoria verreaxuii alpina	Exposed to Bd	2011-09-20	Skin swab	2011-10-13	Skin mucus	Dry swab	Lva045swab13Oct	Ogilvies	Ogilvies B	female	Clinically moribund	Experiment A
Lva045	Litoria verreaxuii alpina	Exposed to Bd	2011-09-20	Skin swab at death	2011-10-14	Skin mucus	Dry swab	Lva045swabAtDeath	Ogilvies	Ogilvies B	female	Clinically moribund	Experiment A
Lva046	Litoria verreaxuii alpina	Exposed to Bd	2011-09-20	Skin swab	2011-10-06	Skin mucus	Dry swab	Lva046swab06Oct	Greymare	Greymare C	male	Clinically moribund	Experiment A
Lva046	Litoria verreaxuii alpina	Exposed to Bd	2011-09-20	Skin swab at death	2011-11-07	Skin mucus	Dry swab	Lva046swabAtDeath	Greymare	Greymare C	male	Clinically moribund	Experiment A
Lva047	Litoria verreaxuii alpina	Exposed to Bd	2011-09-20	Skin swab	2011-10-06	Skin mucus	Dry swab	Lva047swab06Oct	Ogilvies	Ogilvies B	female	Clinically moribund	Experiment A
Lva047	Litoria verreaxuii alpina	Exposed to Bd	2011-09-20	Skin swab at death	2011-10-11	Skin mucus	Dry swab	Lva047swabAtDeath	Ogilvies	Ogilvies B	female	Clinically moribund	Experiment A
Lva048	Litoria verreaxuii alpina	Sham exposed	2011-09-20	Skin swab	2011-10-06	Skin mucus	Dry swab	Lva048swab06Oct	Greymare	Greymare B	male	Clinically moribund	Experiment A
Lva048	Litoria verreaxuii alpina	Sham exposed	2011-09-20	Skin swab at death	Survivor	Skin mucus	Dry swab	Lva048swabAtDeath	Greymare	Greymare B	male	Clinically moribund	Experiment A
Lva049	Litoria verreaxuii alpina	Exposed to Bd	2011-09-20	Skin swab	2011-10-06	Skin mucus	Dry swab	Lva049swab06Oct	Greymare	Greymare C	male	Clinically moribund	Experiment A
Lva049	Litoria verreaxuii alpina	Exposed to Bd	2011-09-20	Skin swab at death	2011-10-18	Skin mucus	Dry swab	Lva049swabAtDeath	Greymare	Greymare C	male	Clinically moribund	Experiment A
Lva050	Litoria verreaxuii alpina	Exposed to Bd	2011-09-20	Skin swab	2011-10-06	Skin mucus	Dry swab	Lva050swab06Oct	Greymare	Greymare C	male	Clinically moribund	Experiment A
Lva050	Litoria verreaxuii alpina	Exposed to Bd	2011-09-20	Skin swab at death	2011-10-12	Skin mucus	Dry swab	Lva050swabAtDeath	Greymare	Greymare C	male	Clinically moribund	Experiment A
Lva051	Litoria verreaxuii alpina	Sham exposed	2011-09-20	Skin swab	2011-10-06	Skin mucus	Dry swab	Lva051swab06Oct	Ogilvies	Ogilvies B	female	Clinically moribund	Experiment A
Lva051	Litoria verreaxuii alpina	Sham exposed	2011-09-20	Skin swab at death	2011-11-10	Skin mucus	Dry swab	Lva051swabAtDeath	Ogilvies	Ogilvies B	female	Clinically moribund	Experiment A
Lva052	Litoria verreaxuii alpina	Exposed to Bd	2011-09-20	Skin swab	2011-10-06	Skin mucus	Dry swab	Lva052swab06Oct	Greymare	Greymare B	male	Clinically moribund	Experiment A
Lva052	Litoria verreaxuii alpina	Exposed to Bd	2011-09-20	Skin swab	2011-10-20	Skin mucus	Dry swab	Lva052swab20Oct	Greymare	Greymare B	male	Clinically moribund	Experiment A
Lva052	Litoria verreaxuii alpina	Exposed to Bd	2011-09-20	Skin swab at death	2011-10-22	Skin mucus	Dry swab	Lva052swabAtDeath	Greymare	Greymare B	male	Clinically moribund	Experiment A
Lva053	Litoria verreaxuii alpina	Exposed to Bd	2011-09-20	Skin swab	2011-10-06	Skin mucus	Dry swab	Lva053swab06Oct	Greymare	Greymare C	male	Clinically moribund	Experiment A
Lva053	Litoria verreaxuii alpina	Exposed to Bd	2011-09-20	Skin swab	2011-10-13	Skin mucus	Dry swab	Lva053swab13Oct	Greymare	Greymare C	male	Clinically moribund	Experiment A
Lva053	Litoria verreaxuii alpina	Exposed to Bd	2011-09-20	Skin swab at death	2011-10-18	Skin mucus	Dry swab	Lva053swabAtDeath	Greymare	Greymare C	male	Clinically moribund	Experiment A
Lva054	Litoria verreaxuii alpina	Exposed to Bd	2011-09-20	Skin swab	2011-10-06	Skin mucus	Dry swab	Lva054swab06Oct	Greymare	Greymare A	male	Clinically moribund	Experiment A
Lva054	Litoria verreaxuii alpina	Exposed to Bd	2011-09-20	Skin swab at death	2011-10-16	Skin mucus	Dry swab	Lva054swabAtDeath	Greymare	Greymare A	male	Clinically moribund	Experiment A
Lva055	Litoria verreaxuii alpina	Exposed to Bd	2011-09-20	Post mortem dissection	2011-09-28	Liver	lysisbuffer	Lva055Lilysisbuffer	Kiandra	Kiandra B	female	Subclinical	Experiment B
Lva055	Litoria verreaxuii alpina	Exposed to Bd	2011-09-20	Post mortem dissection	2011-09-28	Skin	lysisbuffer	Lva055Sklysisbuffer	Kiandra	Kiandra B	female	Subclinical	Experiment B
Lva055	Litoria verreaxuii alpina	Exposed to Bd	2011-09-20	Post mortem dissection	2011-09-28	Spleen	lysisbuffer	Lva055Splysisbuffer	Kiandra	Kiandra B	female	Subclinical	Experiment B
Lva055	Litoria verreaxuii alpina	Exposed to Bd	2011-09-20	Post mortem dissection	2011-09-28	Liver	MeOH	Lva055LiMeOH	Kiandra	Kiandra B	female	Subclinical	Experiment B
Lva055	Litoria verreaxuii alpina	Exposed to Bd	2011-09-20	Post mortem dissection	2011-09-28	Skin	MeOH	Lva055SkMeOH	Kiandra	Kiandra B	female	Subclinical	Experiment B
Lva055	Litoria verreaxuii alpina	Exposed to Bd	2011-09-20	Skin swab at death	2011-09-28	Skin mucus	Dry swab	Lva055swabAtDeath	Kiandra	Kiandra B	female	Subclinical	Experiment B
Lva056	Litoria verreaxuii alpina	Sham exposed	2011-09-20	Skin swab	2011-10-06	Skin mucus	Dry swab	Lva056swab06Oct	Kiandra	Kiandra B	female	Clinically moribund	Experiment A
Lva056	Litoria verreaxuii alpina	Sham exposed	2011-09-20	Skin swab at death	Survivor	Skin mucus	Dry swab	Lva056swabAtDeath	Kiandra	Kiandra B	female	Clinically moribund	Experiment A
Lva057	Litoria verreaxuii alpina	Sham exposed	2011-09-20	Skin swab	2011-10-06	Skin mucus	Dry swab	Lva057swab06Oct	Kiandra	Kiandra B	female	Clinically moribund	Experiment A
Lva057	Litoria verreaxuii alpina	Sham exposed	2011-09-20	Skin swab at death	Survivor	Skin mucus	Dry swab	Lva057swabAtDeath	Kiandra	Kiandra B	female	Clinically moribund	Experiment A
Lva058	Litoria verreaxuii alpina	Exposed to Bd	2011-09-20	Skin swab	2011-10-06	Skin mucus	Dry swab	Lva058swab06Oct	Kiandra	Kiandra B	female	Clinically moribund	Experiment A
Lva058	Litoria verreaxuii alpina	Exposed to Bd	2011-09-20	Skin swab	2011-10-13	Skin mucus	Dry swab	Lva058swab13Oct	Kiandra	Kiandra B	female	Clinically moribund	Experiment A
Lva058	Litoria verreaxuii alpina	Exposed to Bd	2011-09-20	Skin swab	2011-10-20	Skin mucus	Dry swab	Lva058swab20Oct	Kiandra	Kiandra B	female	Clinically moribund	Experiment A
Lva058	Litoria verreaxuii alpina	Exposed to Bd	2011-09-20	Skin swab	2011-10-27	Skin mucus	Dry swab	Lva058swab27Oct	Kiandra	Kiandra B	female	Clinically moribund	Experiment A
Lva058	Litoria verreaxuii alpina	Exposed to Bd	2011-09-20	Skin swab at death	2011-11-02	Skin mucus	Dry swab	Lva058swabAtDeath	Kiandra	Kiandra B	female	Clinically moribund	Experiment A
Lva059	Litoria verreaxuii alpina	Exposed to Bd	2011-09-20	Skin swab	2011-10-06	Skin mucus	Dry swab	Lva059swab06Oct	Eucumbene	Eucumbene D	female	Clinically moribund	Experiment A
Lva059	Litoria verreaxuii alpina	Exposed to Bd	2011-09-20	Skin swab at death	2011-10-13	Skin mucus	Dry swab	Lva059swabAtDeath	Eucumbene	Eucumbene D	female	Clinically moribund	Experiment A
Lva060	Litoria verreaxuii alpina	Sham exposed	2011-09-20	Skin swab	2011-10-06	Skin mucus	Dry swab	Lva060swab06Oct	Greymare	Greymare C	male	Clinically moribund	Experiment A
Lva060	Litoria verreaxuii alpina	Sham exposed	2011-09-20	Skin swab at death	Survivor	Skin mucus	Dry swab	Lva060swabAtDeath	Greymare	Greymare C	male	Clinically moribund	Experiment A
Lva061	Litoria verreaxuii alpina	Exposed to Bd	2011-09-20	Skin swab	2011-10-06	Skin mucus	Dry swab	Lva061swab06Oct	Eucumbene	Eucumbene B	male	Clinically moribund	Experiment A
Lva061	Litoria verreaxuii alpina	Exposed to Bd	2011-09-20	Skin swab at death	2011-10-09	Skin mucus	Dry swab	Lva061swabAtDeath	Eucumbene	Eucumbene B	male	Clinically moribund	Experiment A
Lva062	Litoria verreaxuii alpina	Exposed to Bd	2011-09-20	Skin swab	2011-10-06	Skin mucus	Dry swab	Lva062swab06Oct	Greymare	Greymare B	male	Clinically moribund	Experiment A
Lva062	Litoria verreaxuii alpina	Exposed to Bd	2011-09-20	Skin swab at death	2011-10-21	Skin mucus	Dry swab	Lva062swabAtDeath	Greymare	Greymare B	male	Clinically moribund	Experiment A
Lva063	Litoria verreaxuii alpina	Exposed to Bd	2011-09-20	Skin swab	2011-10-06	Skin mucus	Dry swab	Lva063swab06Oct	Kiandra	Kiandra A	female	Clinically moribund	Experiment A
Lva063	Litoria verreaxuii alpina	Exposed to Bd	2011-09-20	Skin swab	2011-10-13	Skin mucus	Dry swab	Lva063swab13Oct	Kiandra	Kiandra A	female	Clinically moribund	Experiment A
Lva063	Litoria verreaxuii alpina	Exposed to Bd	2011-09-20	Skin swab at death	2011-10-18	Skin mucus	Dry swab	Lva063swabAtDeath	Kiandra	Kiandra A	female	Clinically moribund	Experiment A
Lva064	Litoria verreaxuii alpina	Exposed to Bd	2011-09-20	Skin swab	2011-10-06	Skin mucus	Dry swab	Lva064swab06Oct	Greymare	Greymare B	male	Clinically moribund	Experiment A
Lva064	Litoria verreaxuii alpina	Exposed to Bd	2011-09-20	Skin swab	2011-10-13	Skin mucus	Dry swab	Lva064swab13Oct	Greymare	Greymare B	male	Clinically moribund	Experiment A
Lva064	Litoria verreaxuii alpina	Exposed to Bd	2011-09-20	Skin swab at death	2011-10-18	Skin mucus	Dry swab	Lva064swabAtDeath	Greymare	Greymare B	male	Clinically moribund	Experiment A
Lva065	Litoria verreaxuii alpina	Exposed to Bd	2011-09-20	Skin swab	2011-10-06	Skin mucus	Dry swab	Lva065swab06Oct	Greymare	Greymare A	male	Clinically moribund	Experiment A
Lva065	Litoria verreaxuii alpina	Exposed to Bd	2011-09-20	Skin swab at death	2011-10-10	Skin mucus	Dry swab	Lva065swabAtDeath	Greymare	Greymare A	male	Clinically moribund	Experiment A
Lva066	Litoria verreaxuii alpina	Exposed to Bd	2011-09-20	Skin swab	2011-10-06	Skin mucus	Dry swab	Lva066swab06Oct	Ogilvies	Ogilvies C	male	Clinically moribund	Experiment A
Lva066	Litoria verreaxuii alpina	Exposed to Bd	2011-09-20	Skin swab at death	2011-10-23	Skin mucus	Dry swab	Lva066swabAtDeath	Ogilvies	Ogilvies C	male	Clinically moribund	Experiment A
Lva067	Litoria verreaxuii alpina	Exposed to Bd	2011-09-20	Skin swab	2011-10-06	Skin mucus	Dry swab	Lva067swab06Oct	Kiandra	Kiandra A	female	Clinically moribund	Experiment A
Lva067	Litoria verreaxuii alpina	Exposed to Bd	2011-09-20	Skin swab	2011-10-13	Skin mucus	Dry swab	Lva067swab13Oct	Kiandra	Kiandra A	female	Clinically moribund	Experiment A
Lva067	Litoria verreaxuii alpina	Exposed to Bd	2011-09-20	Skin swab at death	2011-10-18	Skin mucus	Dry swab	Lva067swabAtDeath	Kiandra	Kiandra A	female	Clinically moribund	Experiment A
Lva068	Litoria verreaxuii alpina	Exposed to Bd	2011-09-20	Skin swab	2011-10-06	Skin mucus	Dry swab	Lva068swab06Oct	Eucumbene	Eucumbene A	female	Clinically moribund	Experiment A
Lva068	Litoria verreaxuii alpina	Exposed to Bd	2011-09-20	Skin swab	2011-10-13	Skin mucus	Dry swab	Lva068swab13Oct	Eucumbene	Eucumbene A	female	Clinically moribund	Experiment A
Lva068	Litoria verreaxuii alpina	Exposed to Bd	2011-09-20	Skin swab at death	2011-10-20	Skin mucus	Dry swab	Lva068swabAtDeath	Eucumbene	Eucumbene A	female	Clinically moribund	Experiment A
Lva069	Litoria verreaxuii alpina	Exposed to Bd	2011-09-20	Skin swab at death	2011-10-23	Skin mucus	Dry swab	Lva069swabAtDeath	Eucumbene	Eucumbene C	male	Clinically moribund	Experiment A
Lva070	Litoria verreaxuii alpina	Exposed to Bd	2011-09-20	Skin swab at death	2011-10-12	Skin mucus	Dry swab	Lva070swabAtDeath	Ogilvies	Ogilvies A	female	Clinically moribund	Experiment A
Lva071	Litoria verreaxuii alpina	Sham exposed	2011-09-20	Skin swab at death	Survivor	Skin mucus	Dry swab	Lva071swabAtDeath	Eucumbene	Eucumbene A	male	Clinically moribund	Experiment A
Lva072	Litoria verreaxuii alpina	Exposed to Bd	2011-09-20	Skin swab	2011-10-06	Skin mucus	Dry swab	Lva072swab06Oct	Ogilvies	Ogilvies C	female	Clinically moribund	Experiment A
Lva072	Litoria verreaxuii alpina	Exposed to Bd	2011-09-20	Skin swab	2011-10-13	Skin mucus	Dry swab	Lva072swab13Oct	Ogilvies	Ogilvies C	female	Clinically moribund	Experiment A
Lva072	Litoria verreaxuii alpina	Exposed to Bd	2011-09-20	Skin swab	2011-10-20	Skin mucus	Dry swab	Lva072swab20Oct	Ogilvies	Ogilvies C	female	Clinically moribund	Experiment A
Lva072	Litoria verreaxuii alpina	Exposed to Bd	2011-09-20	Skin swab at death	2011-10-27	Skin mucus	Dry swab	Lva072swabAtDeath	Ogilvies	Ogilvies C	female	Clinically moribund	Experiment A
Lva073	Litoria verreaxuii alpina	Exposed to Bd	2011-09-20	Skin swab at death	2011-10-24	Skin mucus	Dry swab	Lva073swabAtDeath	Eucumbene	Eucumbene B	female	Clinically moribund	Experiment A
Lva074	Litoria verreaxuii alpina	Exposed to Bd	2011-09-20	Skin swab at death	2011-10-16	Skin mucus	Dry swab	Lva074swabAtDeath	Kiandra	Kiandra D	female	Clinically moribund	Experiment A
Lva075	Litoria verreaxuii alpina	Sham exposed	2011-09-20	Skin swab at death	Survivor	Skin mucus	Dry swab	Lva075swabAtDeath	Eucumbene	Eucumbene C	female	Clinically moribund	Experiment A
Lva076	Litoria verreaxuii alpina	Exposed to Bd	2011-09-20	Post mortem dissection	2011-09-28	Liver	lysisbuffer	Lva076Lilysisbuffer	Greymare	Greymare B	female	Subclinical	Experiment B
Lva076	Litoria verreaxuii alpina	Exposed to Bd	2011-09-20	Post mortem dissection	2011-09-28	Skin	lysisbuffer	Lva076Sklysisbuffer	Greymare	Greymare B	female	Subclinical	Experiment B
Lva076	Litoria verreaxuii alpina	Exposed to Bd	2011-09-20	Post mortem dissection	2011-09-28	Spleen	lysisbuffer	Lva076Splysisbuffer	Greymare	Greymare B	female	Subclinical	Experiment B
Lva076	Litoria verreaxuii alpina	Exposed to Bd	2011-09-20	Post mortem dissection	2011-09-28	Liver	MeOH	Lva076LiMeOH	Greymare	Greymare B	female	Subclinical	Experiment B
Lva076	Litoria verreaxuii alpina	Exposed to Bd	2011-09-20	Post mortem dissection	2011-09-28	Skin	MeOH	Lva076SkMeOH	Greymare	Greymare B	female	Subclinical	Experiment B
Lva076	Litoria verreaxuii alpina	Exposed to Bd	2011-09-20	Skin swab at death	2011-09-28	Skin mucus	Dry swab	Lva076swabAtDeath	Greymare	Greymare B	female	Subclinical	Experiment B
Lva077	Litoria verreaxuii alpina	Sham exposed	2011-09-20	Skin swab at death	Survivor	Skin mucus	Dry swab	Lva077swabAtDeath	Ogilvies	Ogilvies B	female	Clinically moribund	Experiment A
Lva078	Litoria verreaxuii alpina	Exposed to Bd	2011-09-20	Skin swab	2011-10-06	Skin mucus	Dry swab	Lva078swab06Oct	Eucumbene	Eucumbene C	female	Clinically moribund	Experiment A
Lva078	Litoria verreaxuii alpina	Exposed to Bd	2011-09-20	Skin swab	2011-10-13	Skin mucus	Dry swab	Lva078swab13Oct	Eucumbene	Eucumbene C	female	Clinically moribund	Experiment A
Lva078	Litoria verreaxuii alpina	Exposed to Bd	2011-09-20	Skin swab	2011-10-20	Skin mucus	Dry swab	Lva078swab20Oct	Eucumbene	Eucumbene C	female	Clinically moribund	Experiment A
Lva078	Litoria verreaxuii alpina	Exposed to Bd	2011-09-20	Skin swab at death	2011-10-24	Skin mucus	Dry swab	Lva078swabAtDeath	Eucumbene	Eucumbene C	female	Clinically moribund	Experiment A
Lva079	Litoria verreaxuii alpina	Exposed to Bd	2011-09-20	Skin swab	2011-10-06	Skin mucus	Dry swab	Lva079swab06Oct	Eucumbene	Eucumbene A	female	Clinically moribund	Experiment A
Lva079	Litoria verreaxuii alpina	Exposed to Bd	2011-09-20	Skin swab at death	2011-10-09	Skin mucus	Dry swab	Lva079swabAtDeath	Eucumbene	Eucumbene A	female	Clinically moribund	Experiment A
Lva080	Litoria verreaxuii alpina	Exposed to Bd	2011-09-20	Skin swab at death	2011-11-01	Skin mucus	Dry swab	Lva080swabAtDeath	Kiandra	Kiandra D	female	Clinically moribund	Experiment A
Lva081	Litoria verreaxuii alpina	Sham exposed	2011-09-20	Skin swab at death	2011-11-15	Skin mucus	Dry swab	Lva081swabAtDeath	Greymare	Greymare C	female	Clinically moribund	Experiment A
Lva082	Litoria verreaxuii alpina	Exposed to Bd	2011-09-20	Skin swab at death	2011-10-25	Skin mucus	Dry swab	Lva082swabAtDeath	Kiandra	Kiandra C	male	Clinically moribund	Experiment A
Lva083	Litoria verreaxuii alpina	Exposed to Bd	2011-09-20	Skin swab	2011-10-06	Skin mucus	Dry swab	Lva083swab06Oct	Kiandra	Kiandra B	male	Clinically moribund	Experiment A
Lva083	Litoria verreaxuii alpina	Exposed to Bd	2011-09-20	Skin swab	2011-10-13	Skin mucus	Dry swab	Lva083swab13Oct	Kiandra	Kiandra B	male	Clinically moribund	Experiment A
Lva083	Litoria verreaxuii alpina	Exposed to Bd	2011-09-20	Skin swab	2011-10-20	Skin mucus	Dry swab	Lva083swab20Oct	Kiandra	Kiandra B	male	Clinically moribund	Experiment A
Lva083	Litoria verreaxuii alpina	Exposed to Bd	2011-09-20	Skin swab at death	2011-10-27	Skin mucus	Dry swab	Lva083swabAtDeath	Kiandra	Kiandra B	male	Clinically moribund	Experiment A
Lva084	Litoria verreaxuii alpina	Exposed to Bd	2011-09-20	Skin swab at death	2011-10-13	Skin mucus	Dry swab	Lva084swabAtDeath	Greymare	Greymare B	male	Clinically moribund	Experiment A
Lva085	Litoria verreaxuii alpina	Exposed to Bd	2011-09-20	Post mortem dissection	2011-09-28	Liver	lysisbuffer	Lva085Lilysisbuffer	Eucumbene	Eucumbene D	female	Subclinical	Experiment B
Lva085	Litoria verreaxuii alpina	Exposed to Bd	2011-09-20	Post mortem dissection	2011-09-28	Skin	lysisbuffer	Lva085Sklysisbuffer	Eucumbene	Eucumbene D	female	Subclinical	Experiment B
Lva085	Litoria verreaxuii alpina	Exposed to Bd	2011-09-20	Post mortem dissection	2011-09-28	Spleen	lysisbuffer	Lva085Splysisbuffer	Eucumbene	Eucumbene D	female	Subclinical	Experiment B
Lva085	Litoria verreaxuii alpina	Exposed to Bd	2011-09-20	Post mortem dissection	2011-09-28	Liver	MeOH	Lva085LiMeOH	Eucumbene	Eucumbene D	female	Subclinical	Experiment B
Lva085	Litoria verreaxuii alpina	Exposed to Bd	2011-09-20	Post mortem dissection	2011-09-28	Skin	MeOH	Lva085SkMeOH	Eucumbene	Eucumbene D	female	Subclinical	Experiment B
Lva085	Litoria verreaxuii alpina	Exposed to Bd	2011-09-20	Skin swab at death	2011-09-28	Skin mucus	Dry swab	Lva085swabAtDeath	Eucumbene	Eucumbene D	female	Subclinical	Experiment B
Lva086	Litoria verreaxuii alpina	Exposed to Bd	2011-09-20	Skin swab at death	2011-10-12	Skin mucus	Dry swab	Lva086swabAtDeath	Eucumbene	Eucumbene A	male	Clinically moribund	Experiment A
Lva087	Litoria verreaxuii alpina	Exposed to Bd	2011-09-20	Skin swab at death	2011-10-21	Skin mucus	Dry swab	Lva087swabAtDeath	Ogilvies	Ogilvies C	male	Clinically moribund	Experiment A
Lva088	Litoria verreaxuii alpina	Exposed to Bd	2011-09-20	Skin swab at death	2011-10-14	Skin mucus	Dry swab	Lva088swabAtDeath	Greymare	Greymare A	female	Clinically moribund	Experiment A
Lva089	Litoria verreaxuii alpina	Exposed to Bd	2011-09-20	Skin swab	2011-10-06	Skin mucus	Dry swab	Lva089swab06Oct	Ogilvies	Ogilvies A	male	Clinically moribund	Experiment A
Lva089	Litoria verreaxuii alpina	Exposed to Bd	2011-09-20	Skin swab at death	2011-10-13	Skin mucus	Dry swab	Lva089swabAtDeath	Ogilvies	Ogilvies A	male	Clinically moribund	Experiment A
Lva090	Litoria verreaxuii alpina	Exposed to Bd	2011-09-20	Skin swab at death	2011-10-24	Skin mucus	Dry swab	Lva090swabAtDeath	Eucumbene	Eucumbene B	male	Clinically moribund	Experiment A
Lva091	Litoria verreaxuii alpina	Exposed to Bd	2011-09-20	Skin swab	2011-10-06	Skin mucus	Dry swab	Lva091swab06Oct	Eucumbene	Eucumbene C	female	Clinically moribund	Experiment A
Lva091	Litoria verreaxuii alpina	Exposed to Bd	2011-09-20	Skin swab	2011-10-13	Skin mucus	Dry swab	Lva091swab13Oct	Eucumbene	Eucumbene C	female	Clinically moribund	Experiment A
Lva091	Litoria verreaxuii alpina	Exposed to Bd	2011-09-20	Skin swab	2011-10-20	Skin mucus	Dry swab	Lva091swab20Oct	Eucumbene	Eucumbene C	female	Clinically moribund	Experiment A
Lva091	Litoria verreaxuii alpina	Exposed to Bd	2011-09-20	Skin swab	2011-10-27	Skin mucus	Dry swab	Lva091swab27Oct	Eucumbene	Eucumbene C	female	Clinically moribund	Experiment A
Lva091	Litoria verreaxuii alpina	Exposed to Bd	2011-09-20	Skin swab	2011-11-03	Skin mucus	Dry swab	Lva091swab03Nov	Eucumbene	Eucumbene C	female	Clinically moribund	Experiment A
Lva091	Litoria verreaxuii alpina	Exposed to Bd	2011-09-20	Skin swab at death	2011-11-04	Skin mucus	Dry swab	Lva091swabAtDeath	Eucumbene	Eucumbene C	female	Clinically moribund	Experiment A
Lva092	Litoria verreaxuii alpina	Sham exposed	2011-09-20	Skin swab at death	Survivor	Skin mucus	Dry swab	Lva092swabAtDeath	Ogilvies	Ogilvies B	female	Clinically moribund	Experiment A
Lva093	Litoria verreaxuii alpina	Sham exposed	2011-09-20	Post mortem dissection	2011-10-04	Liver	lysisbuffer	Lva093Lilysisbuffer	Eucumbene	Eucumbene D	female	Subclinical	Experiment B
Lva093	Litoria verreaxuii alpina	Sham exposed	2011-09-20	Post mortem dissection	2011-10-04	Skin	lysisbuffer	Lva093Sklysisbuffer	Eucumbene	Eucumbene D	female	Subclinical	Experiment B
Lva093	Litoria verreaxuii alpina	Sham exposed	2011-09-20	Post mortem dissection	2011-10-04	Spleen	lysisbuffer	Lva093Splysisbuffer	Eucumbene	Eucumbene D	female	Subclinical	Experiment B
Lva093	Litoria verreaxuii alpina	Sham exposed	2011-09-20	Post mortem dissection	2011-10-04	Liver	MeOH	Lva093LiMeOH	Eucumbene	Eucumbene D	female	Subclinical	Experiment B
Lva093	Litoria verreaxuii alpina	Sham exposed	2011-09-20	Post mortem dissection	2011-10-04	Skin	MeOH	Lva093SkMeOH	Eucumbene	Eucumbene D	female	Subclinical	Experiment B
Lva093	Litoria verreaxuii alpina	Sham exposed	2011-09-20	Skin swab at death	2011-10-04	Skin mucus	Dry swab	Lva093swabAtDeath	Eucumbene	Eucumbene D	female	Subclinical	Experiment B
Lva094	Litoria verreaxuii alpina	Sham exposed	2011-09-20	Skin swab at death	Survivor	Skin mucus	Dry swab	Lva094swabAtDeath	Ogilvies	Ogilvies B	male	Clinically moribund	Experiment A
Lva095	Litoria verreaxuii alpina	Sham exposed	2011-09-20	Skin swab at death	Survivor	Skin mucus	Dry swab	Lva095swabAtDeath	Eucumbene	Eucumbene A	female	Clinically moribund	Experiment A
Lva096	Litoria verreaxuii alpina	Exposed to Bd	2011-09-20	Skin swab	2011-10-06	Skin mucus	Dry swab	Lva096swab06Oct	Greymare	Greymare A	female	Clinically moribund	Experiment A
Lva096	Litoria verreaxuii alpina	Exposed to Bd	2011-09-20	Skin swab	2011-10-13	Skin mucus	Dry swab	Lva096swab13Oct	Greymare	Greymare A	female	Clinically moribund	Experiment A
Lva096	Litoria verreaxuii alpina	Exposed to Bd	2011-09-20	Skin swab at death	2011-10-18	Skin mucus	Dry swab	Lva096swabAtDeath	Greymare	Greymare A	female	Clinically moribund	Experiment A
Lva097	Litoria verreaxuii alpina	Exposed to Bd	2011-09-20	Skin swab at death	2011-10-15	Skin mucus	Dry swab	Lva097swabAtDeath	Eucumbene	Eucumbene B	male	Clinically moribund	Experiment A
Lva098	Litoria verreaxuii alpina	Exposed to Bd	2011-09-20	Skin swab at death	2011-10-17	Skin mucus	Dry swab	Lva098swabAtDeath	Kiandra	Kiandra D	male	Clinically moribund	Experiment A
Lva099	Litoria verreaxuii alpina	Exposed to Bd	2011-09-20	Post mortem dissection	2011-09-28	Liver	lysisbuffer	Lva099Lilysisbuffer	Eucumbene	Eucumbene D	male	Subclinical	Experiment B
Lva099	Litoria verreaxuii alpina	Exposed to Bd	2011-09-20	Post mortem dissection	2011-09-28	Skin	lysisbuffer	Lva099Sklysisbuffer	Eucumbene	Eucumbene D	male	Subclinical	Experiment B
Lva099	Litoria verreaxuii alpina	Exposed to Bd	2011-09-20	Post mortem dissection	2011-09-28	Spleen	lysisbuffer	Lva099Splysisbuffer	Eucumbene	Eucumbene D	male	Subclinical	Experiment B
Lva099	Litoria verreaxuii alpina	Exposed to Bd	2011-09-20	Post mortem dissection	2011-09-28	Liver	MeOH	Lva099LiMeOH	Eucumbene	Eucumbene D	male	Subclinical	Experiment B
Lva099	Litoria verreaxuii alpina	Exposed to Bd	2011-09-20	Post mortem dissection	2011-09-28	Skin	MeOH	Lva099SkMeOH	Eucumbene	Eucumbene D	male	Subclinical	Experiment B
Lva099	Litoria verreaxuii alpina	Exposed to Bd	2011-09-20	Skin swab at death	2011-09-28	Skin mucus	Dry swab	Lva099swabAtDeath	Eucumbene	Eucumbene D	male	Subclinical	Experiment B
Lva100	Litoria verreaxuii alpina	Exposed to Bd	2011-09-20	Skin swab at death	2011-10-21	Skin mucus	Dry swab	Lva100swabAtDeath	Kiandra	Kiandra C	male	Clinically moribund	Experiment A
Lva101	Litoria verreaxuii alpina	Sham exposed	2011-09-20	Post mortem dissection	2011-10-04	Liver	lysisbuffer	Lva101Lilysisbuffer	Eucumbene	Eucumbene D	male	Subclinical	Experiment B
Lva101	Litoria verreaxuii alpina	Sham exposed	2011-09-20	Post mortem dissection	2011-10-04	Skin	lysisbuffer	Lva101Sklysisbuffer	Eucumbene	Eucumbene D	male	Subclinical	Experiment B
Lva101	Litoria verreaxuii alpina	Sham exposed	2011-09-20	Post mortem dissection	2011-10-04	Spleen	lysisbuffer	Lva101Splysisbuffer	Eucumbene	Eucumbene D	male	Subclinical	Experiment B
Lva101	Litoria verreaxuii alpina	Sham exposed	2011-09-20	Post mortem dissection	2011-10-04	Liver	MeOH	Lva101LiMeOH	Eucumbene	Eucumbene D	male	Subclinical	Experiment B
Lva101	Litoria verreaxuii alpina	Sham exposed	2011-09-20	Post mortem dissection	2011-10-04	Skin	MeOH	Lva101SkMeOH	Eucumbene	Eucumbene D	male	Subclinical	Experiment B
Lva101	Litoria verreaxuii alpina	Sham exposed	2011-09-20	Skin swab at death	2011-10-04	Skin mucus	Dry swab	Lva101swabAtDeath	Eucumbene	Eucumbene D	male	Subclinical	Experiment B
Lva102	Litoria verreaxuii alpina	Sham exposed	2011-09-20	Skin swab at death	Survivor	Skin mucus	Dry swab	Lva102swabAtDeath	Ogilvies	Ogilvies B	female	Clinically moribund	Experiment A
Lva103	Litoria verreaxuii alpina	Exposed to Bd	2011-09-20	Skin swab	2011-10-06	Skin mucus	Dry swab	Lva103swab06Oct	Greymare	Greymare C	female	Clinically moribund	Experiment A
Lva103	Litoria verreaxuii alpina	Exposed to Bd	2011-09-20	Skin swab	2011-10-13	Skin mucus	Dry swab	Lva103swab13Oct	Greymare	Greymare C	female	Clinically moribund	Experiment A
Lva103	Litoria verreaxuii alpina	Exposed to Bd	2011-09-20	Skin swab at death	2011-10-18	Skin mucus	Dry swab	Lva103swabAtDeath	Greymare	Greymare C	female	Clinically moribund	Experiment A
Lva104	Litoria verreaxuii alpina	Exposed to Bd	2011-09-20	Skin swab	2011-10-06	Skin mucus	Dry swab	Lva104swab06Oct	Kiandra	Kiandra A	female	Clinically moribund	Experiment A
Lva104	Litoria verreaxuii alpina	Exposed to Bd	2011-09-20	Skin swab	2011-10-13	Skin mucus	Dry swab	Lva104swab13Oct	Kiandra	Kiandra A	female	Clinically moribund	Experiment A
Lva104	Litoria verreaxuii alpina	Exposed to Bd	2011-09-20	Skin swab	2011-10-20	Skin mucus	Dry swab	Lva104swab20Oct	Kiandra	Kiandra A	female	Clinically moribund	Experiment A
Lva104	Litoria verreaxuii alpina	Exposed to Bd	2011-09-20	Skin swab at death	2011-10-21	Skin mucus	Dry swab	Lva104swabAtDeath	Kiandra	Kiandra A	female	Clinically moribund	Experiment A
Lva105	Litoria verreaxuii alpina	Exposed to Bd	2011-09-20	Skin swab at death	2011-10-28	Skin mucus	Dry swab	Lva105swabAtDeath	Kiandra	Kiandra A	male	Clinically moribund	Experiment A
Lva106	Litoria verreaxuii alpina	Exposed to Bd	2011-09-20	Skin swab	2011-10-06	Skin mucus	Dry swab	Lva106swab06Oct	Ogilvies	Ogilvies C	male	Clinically moribund	Experiment A
Lva106	Litoria verreaxuii alpina	Exposed to Bd	2011-09-20	Skin swab	2011-10-13	Skin mucus	Dry swab	Lva106swab13Oct	Ogilvies	Ogilvies C	male	Clinically moribund	Experiment A
Lva106	Litoria verreaxuii alpina	Exposed to Bd	2011-09-20	Skin swab	2011-10-20	Skin mucus	Dry swab	Lva106swab20Oct	Ogilvies	Ogilvies C	male	Clinically moribund	Experiment A
Lva106	Litoria verreaxuii alpina	Exposed to Bd	2011-09-20	Skin swab at death	2011-10-25	Skin mucus	Dry swab	Lva106swabAtDeath	Ogilvies	Ogilvies C	male	Clinically moribund	Experiment A
Lva107	Litoria verreaxuii alpina	Sham exposed	2011-09-20	Skin swab at death	Survivor	Skin mucus	Dry swab	Lva107swabAtDeath	Kiandra	Kiandra B	male	Clinically moribund	Experiment A
Lva108	Litoria verreaxuii alpina	Sham exposed	2011-09-20	Post mortem dissection	2011-09-24	Liver	lysisbuffer	Lva108Lilysisbuffer	Greymare	Greymare B	male	Subclinical	Experiment B
Lva108	Litoria verreaxuii alpina	Sham exposed	2011-09-20	Post mortem dissection	2011-09-24	Skin	lysisbuffer	Lva108Sklysisbuffer	Greymare	Greymare B	male	Subclinical	Experiment B
Lva108	Litoria verreaxuii alpina	Sham exposed	2011-09-20	Post mortem dissection	2011-09-24	Spleen	lysisbuffer	Lva108Splysisbuffer	Greymare	Greymare B	male	Subclinical	Experiment B
Lva108	Litoria verreaxuii alpina	Sham exposed	2011-09-20	Post mortem dissection	2011-09-24	Liver	MeOH	Lva108LiMeOH	Greymare	Greymare B	male	Subclinical	Experiment B
Lva108	Litoria verreaxuii alpina	Sham exposed	2011-09-20	Post mortem dissection	2011-09-24	Skin	MeOH	Lva108SkMeOH	Greymare	Greymare B	male	Subclinical	Experiment B
Lva108	Litoria verreaxuii alpina	Sham exposed	2011-09-20	Skin swab at death	2011-09-24	Skin mucus	Dry swab	Lva108swabAtDeath	Greymare	Greymare B	male	Subclinical	Experiment B
Lva109	Litoria verreaxuii alpina	Exposed to Bd	2011-09-20	Post mortem dissection	2011-10-20	Liver	lysisbuffer	Lva109Lilysisbuffer	Kiandra	Kiandra C	female	Clinically moribund	Experiment B
Lva109	Litoria verreaxuii alpina	Exposed to Bd	2011-09-20	Post mortem dissection	2011-10-20	Skin	lysisbuffer	Lva109Sklysisbuffer	Kiandra	Kiandra C	female	Clinically moribund	Experiment B
Lva109	Litoria verreaxuii alpina	Exposed to Bd	2011-09-20	Post mortem dissection	2011-10-20	Spleen	lysisbuffer	Lva109Splysisbuffer	Kiandra	Kiandra C	female	Clinically moribund	Experiment B
Lva109	Litoria verreaxuii alpina	Exposed to Bd	2011-09-20	Post mortem dissection	2011-10-20	Liver	MeOH	Lva109LiMeOH	Kiandra	Kiandra C	female	Clinically moribund	Experiment B
Lva109	Litoria verreaxuii alpina	Exposed to Bd	2011-09-20	Post mortem dissection	2011-10-20	Skin	MeOH	Lva109SkMeOH	Kiandra	Kiandra C	female	Clinically moribund	Experiment B
Lva109	Litoria verreaxuii alpina	Exposed to Bd	2011-09-20	Skin swab at death	2011-10-20	Skin mucus	Dry swab	Lva109swabAtDeath	Kiandra	Kiandra C	female	Clinically moribund	Experiment A
Lva109	Litoria verreaxuii alpina	Exposed to Bd	2011-09-20	Skin swab at death	2011-10-20	Skin mucus	Dry swab	Lva109swabAtDeath	Kiandra	Kiandra C	female	Clinically moribund	Experiment B
Lva110	Litoria verreaxuii alpina	Exposed to Bd	2011-09-20	Skin swab at death	2011-10-27	Skin mucus	Dry swab	Lva110swabAtDeath	Kiandra	Kiandra D	male	Clinically moribund	Experiment A
Lva111	Litoria verreaxuii alpina	Exposed to Bd	2011-09-20	Skin swab	2011-10-06	Skin mucus	Dry swab	Lva111swab06Oct	Greymare	Greymare C	male	Clinically moribund	Experiment A
Lva111	Litoria verreaxuii alpina	Exposed to Bd	2011-09-20	Skin swab	2011-10-13	Skin mucus	Dry swab	Lva111swab13Oct	Greymare	Greymare C	male	Clinically moribund	Experiment A
Lva111	Litoria verreaxuii alpina	Exposed to Bd	2011-09-20	Skin swab	2011-10-20	Skin mucus	Dry swab	Lva111swab20Oct	Greymare	Greymare C	male	Clinically moribund	Experiment A
Lva111	Litoria verreaxuii alpina	Exposed to Bd	2011-09-20	Skin swab	2011-10-27	Skin mucus	Dry swab	Lva111swab27Oct	Greymare	Greymare C	male	Clinically moribund	Experiment A
Lva111	Litoria verreaxuii alpina	Exposed to Bd	2011-09-20	Skin swab	2011-11-03	Skin mucus	Dry swab	Lva111swab03Nov	Greymare	Greymare C	male	Clinically moribund	Experiment A
Lva111	Litoria verreaxuii alpina	Exposed to Bd	2011-09-20	Skin swab	2011-11-10	Skin mucus	Dry swab	Lva111swab10Nov	Greymare	Greymare C	male	Clinically moribund	Experiment A
Lva111	Litoria verreaxuii alpina	Exposed to Bd	2011-09-20	Skin swab	2011-11-17	Skin mucus	Dry swab	Lva111swab17Nov	Greymare	Greymare C	male	Clinically moribund	Experiment A
Lva111	Litoria verreaxuii alpina	Exposed to Bd	2011-09-20	Skin swab at death	2011-11-18	Skin mucus	Dry swab	Lva111swabAtDeath	Greymare	Greymare C	male	Clinically moribund	Experiment A
Lva112	Litoria verreaxuii alpina	Sham exposed	2011-09-20	Post mortem dissection	2011-09-24	Liver	lysisbuffer	Lva112Lilysisbuffer	Eucumbene	Eucumbene D	female	Subclinical	Experiment B
Lva112	Litoria verreaxuii alpina	Sham exposed	2011-09-20	Post mortem dissection	2011-09-24	Skin	lysisbuffer	Lva112Sklysisbuffer	Eucumbene	Eucumbene D	female	Subclinical	Experiment B
Lva112	Litoria verreaxuii alpina	Sham exposed	2011-09-20	Post mortem dissection	2011-09-24	Spleen	lysisbuffer	Lva112Splysisbuffer	Eucumbene	Eucumbene D	female	Subclinical	Experiment B
Lva112	Litoria verreaxuii alpina	Sham exposed	2011-09-20	Post mortem dissection	2011-09-24	Liver	MeOH	Lva112LiMeOH	Eucumbene	Eucumbene D	female	Subclinical	Experiment B
Lva112	Litoria verreaxuii alpina	Sham exposed	2011-09-20	Post mortem dissection	2011-09-24	Skin	MeOH	Lva112SkMeOH	Eucumbene	Eucumbene D	female	Subclinical	Experiment B
Lva112	Litoria verreaxuii alpina	Sham exposed	2011-09-20	Skin swab at death	2011-09-24	Skin mucus	Dry swab	Lva112swabAtDeath	Eucumbene	Eucumbene D	female	Subclinical	Experiment B
Lva113	Litoria verreaxuii alpina	Exposed to Bd	2011-09-20	Post mortem dissection	2011-09-24	Liver	lysisbuffer	Lva113Lilysisbuffer	Eucumbene	Eucumbene D	female	Subclinical	Experiment B
Lva113	Litoria verreaxuii alpina	Exposed to Bd	2011-09-20	Post mortem dissection	2011-09-24	Skin	lysisbuffer	Lva113Sklysisbuffer	Eucumbene	Eucumbene D	female	Subclinical	Experiment B
Lva113	Litoria verreaxuii alpina	Exposed to Bd	2011-09-20	Post mortem dissection	2011-09-24	Spleen	lysisbuffer	Lva113Splysisbuffer	Eucumbene	Eucumbene D	female	Subclinical	Experiment B
Lva113	Litoria verreaxuii alpina	Exposed to Bd	2011-09-20	Post mortem dissection	2011-09-24	Liver	MeOH	Lva113LiMeOH	Eucumbene	Eucumbene D	female	Subclinical	Experiment B
Lva113	Litoria verreaxuii alpina	Exposed to Bd	2011-09-20	Post mortem dissection	2011-09-24	Skin	MeOH	Lva113SkMeOH	Eucumbene	Eucumbene D	female	Subclinical	Experiment B
Lva113	Litoria verreaxuii alpina	Exposed to Bd	2011-09-20	Skin swab at death	2011-09-24	Skin mucus	Dry swab	Lva113swabAtDeath	Eucumbene	Eucumbene D	female	Subclinical	Experiment B
Lva114	Litoria verreaxuii alpina	Exposed to Bd	2011-09-20	Skin swab at death	2011-10-18	Skin mucus	Dry swab	Lva114swabAtDeath	Ogilvies	Ogilvies A	male	Clinically moribund	Experiment A
Lva115	Litoria verreaxuii alpina	Exposed to Bd	2011-09-20	Post mortem dissection	2011-09-24	Liver	lysisbuffer	Lva115Lilysisbuffer	Greymare	Greymare B	female	Subclinical	Experiment B
Lva115	Litoria verreaxuii alpina	Exposed to Bd	2011-09-20	Post mortem dissection	2011-09-24	Skin	lysisbuffer	Lva115Sklysisbuffer	Greymare	Greymare B	female	Subclinical	Experiment B
Lva115	Litoria verreaxuii alpina	Exposed to Bd	2011-09-20	Post mortem dissection	2011-09-24	Spleen	lysisbuffer	Lva115Splysisbuffer	Greymare	Greymare B	female	Subclinical	Experiment B
Lva115	Litoria verreaxuii alpina	Exposed to Bd	2011-09-20	Post mortem dissection	2011-09-24	Liver	MeOH	Lva115LiMeOH	Greymare	Greymare B	female	Subclinical	Experiment B
Lva115	Litoria verreaxuii alpina	Exposed to Bd	2011-09-20	Post mortem dissection	2011-09-24	Skin	MeOH	Lva115SkMeOH	Greymare	Greymare B	female	Subclinical	Experiment B
Lva115	Litoria verreaxuii alpina	Exposed to Bd	2011-09-20	Skin swab at death	2011-09-24	Skin mucus	Dry swab	Lva115swabAtDeath	Greymare	Greymare B	female	Subclinical	Experiment B
Lva116	Litoria verreaxuii alpina	Sham exposed	2011-09-20	Skin swab at death	2011-12-15	Skin mucus	Dry swab	Lva116swabAtDeath	Ogilvies	Ogilvies B	female	Clinically moribund	Experiment A
Lva117	Litoria verreaxuii alpina	Exposed to Bd	2011-09-20	Post mortem dissection	2011-09-24	Liver	lysisbuffer	Lva117Lilysisbuffer	Eucumbene	Eucumbene D	female	Subclinical	Experiment B
Lva117	Litoria verreaxuii alpina	Exposed to Bd	2011-09-20	Post mortem dissection	2011-09-24	Skin	lysisbuffer	Lva117Sklysisbuffer	Eucumbene	Eucumbene D	female	Subclinical	Experiment B
Lva117	Litoria verreaxuii alpina	Exposed to Bd	2011-09-20	Post mortem dissection	2011-09-24	Spleen	lysisbuffer	Lva117Splysisbuffer	Eucumbene	Eucumbene D	female	Subclinical	Experiment B
Lva117	Litoria verreaxuii alpina	Exposed to Bd	2011-09-20	Post mortem dissection	2011-09-24	Liver	MeOH	Lva117LiMeOH	Eucumbene	Eucumbene D	female	Subclinical	Experiment B
Lva117	Litoria verreaxuii alpina	Exposed to Bd	2011-09-20	Post mortem dissection	2011-09-24	Skin	MeOH	Lva117SkMeOH	Eucumbene	Eucumbene D	female	Subclinical	Experiment B
Lva117	Litoria verreaxuii alpina	Exposed to Bd	2011-09-20	Skin swab at death	2011-09-24	Skin mucus	Dry swab	Lva117swabAtDeath	Eucumbene	Eucumbene D	female	Subclinical	Experiment B
Lva118	Litoria verreaxuii alpina	Exposed to Bd	2011-09-20	Skin swab at death	2011-11-04	Skin mucus	Dry swab	Lva118swabAtDeath	Kiandra	Kiandra B	female	Clinically moribund	Experiment A
Lva119	Litoria verreaxuii alpina	Exposed to Bd	2011-09-20	Skin swab at death	2011-10-14	Skin mucus	Dry swab	Lva119swabAtDeath	Ogilvies	Ogilvies A	female	Clinically moribund	Experiment A
Lva120	Litoria verreaxuii alpina	Exposed to Bd	2011-09-20	Skin swab	2011-10-06	Skin mucus	Dry swab	Lva120swab06Oct	Ogilvies	Ogilvies A	male	Clinically moribund	Experiment A
Lva120	Litoria verreaxuii alpina	Exposed to Bd	2011-09-20	Skin swab	2011-10-13	Skin mucus	Dry swab	Lva120swab13Oct	Ogilvies	Ogilvies A	male	Clinically moribund	Experiment A
Lva120	Litoria verreaxuii alpina	Exposed to Bd	2011-09-20	Skin swab at death	2011-10-19	Skin mucus	Dry swab	Lva120swabAtDeath	Ogilvies	Ogilvies A	male	Clinically moribund	Experiment A
Lva121	Litoria verreaxuii alpina	Exposed to Bd	2011-09-20	Post mortem dissection	2011-10-04	Liver	lysisbuffer	Lva121Lilysisbuffer	Kiandra	Kiandra B	male	Subclinical	Experiment B
Lva121	Litoria verreaxuii alpina	Exposed to Bd	2011-09-20	Post mortem dissection	2011-10-04	Skin	lysisbuffer	Lva121Sklysisbuffer	Kiandra	Kiandra B	male	Subclinical	Experiment B
Lva121	Litoria verreaxuii alpina	Exposed to Bd	2011-09-20	Post mortem dissection	2011-10-04	Spleen	lysisbuffer	Lva121Splysisbuffer	Kiandra	Kiandra B	male	Subclinical	Experiment B
Lva121	Litoria verreaxuii alpina	Exposed to Bd	2011-09-20	Post mortem dissection	2011-10-04	Liver	MeOH	Lva121LiMeOH	Kiandra	Kiandra B	male	Subclinical	Experiment B
Lva121	Litoria verreaxuii alpina	Exposed to Bd	2011-09-20	Post mortem dissection	2011-10-04	Skin	MeOH	Lva121SkMeOH	Kiandra	Kiandra B	male	Subclinical	Experiment B
Lva121	Litoria verreaxuii alpina	Exposed to Bd	2011-09-20	Skin swab at death	2011-10-04	Skin mucus	Dry swab	Lva121swabAtDeath	Kiandra	Kiandra B	male	Subclinical	Experiment B
Lva122	Litoria verreaxuii alpina	Exposed to Bd	2011-09-20	Skin swab	2011-10-06	Skin mucus	Dry swab	Lva122swab06Oct	Eucumbene	Eucumbene C	male	Clinically moribund	Experiment A
Lva122	Litoria verreaxuii alpina	Exposed to Bd	2011-09-20	Skin swab at death	2011-10-13	Skin mucus	Dry swab	Lva122swabAtDeath	Eucumbene	Eucumbene C	male	Clinically moribund	Experiment A
Lva123	Litoria verreaxuii alpina	Sham exposed	2011-09-20	Skin swab	2011-10-06	Skin mucus	Dry swab	Lva123swab06Oct	Kiandra	Kiandra C	female	Clinically moribund	Experiment A
Lva123	Litoria verreaxuii alpina	Sham exposed	2011-09-20	Skin swab	2011-10-13	Skin mucus	Dry swab	Lva123swab13Oct	Kiandra	Kiandra C	female	Clinically moribund	Experiment A
Lva123	Litoria verreaxuii alpina	Sham exposed	2011-09-20	Skin swab	2011-10-20	Skin mucus	Dry swab	Lva123swab20Oct	Kiandra	Kiandra C	female	Clinically moribund	Experiment A
Lva123	Litoria verreaxuii alpina	Sham exposed	2011-09-20	Skin swab	2011-10-27	Skin mucus	Dry swab	Lva123swab27Oct	Kiandra	Kiandra C	female	Clinically moribund	Experiment A
Lva123	Litoria verreaxuii alpina	Sham exposed	2011-09-20	Skin swab	2011-11-03	Skin mucus	Dry swab	Lva123swab03Nov	Kiandra	Kiandra C	female	Clinically moribund	Experiment A
Lva123	Litoria verreaxuii alpina	Sham exposed	2011-09-20	Skin swab	2011-11-10	Skin mucus	Dry swab	Lva123swab10Nov	Kiandra	Kiandra C	female	Clinically moribund	Experiment A
Lva123	Litoria verreaxuii alpina	Sham exposed	2011-09-20	Skin swab	2011-11-17	Skin mucus	Dry swab	Lva123swab17Nov	Kiandra	Kiandra C	female	Clinically moribund	Experiment A
Lva123	Litoria verreaxuii alpina	Sham exposed	2011-09-20	Skin swab	2011-11-24	Skin mucus	Dry swab	Lva123swab24Nov	Kiandra	Kiandra C	female	Clinically moribund	Experiment A
Lva123	Litoria verreaxuii alpina	Sham exposed	2011-09-20	Skin swab	2011-12-01	Skin mucus	Dry swab	Lva123swab01Dec	Kiandra	Kiandra C	female	Clinically moribund	Experiment A
Lva123	Litoria verreaxuii alpina	Sham exposed	2011-09-20	Skin swab at death	2011-12-04	Skin mucus	Dry swab	Lva123swabAtDeath	Kiandra	Kiandra C	female	Clinically moribund	Experiment A
Lva124	Litoria verreaxuii alpina	Exposed to Bd	2011-09-20	Skin swab	2011-10-06	Skin mucus	Dry swab	Lva124swab06Oct	Eucumbene	Eucumbene B	female	Clinically moribund	Experiment A
Lva124	Litoria verreaxuii alpina	Exposed to Bd	2011-09-20	Skin swab	2011-10-13	Skin mucus	Dry swab	Lva124swab13Oct	Eucumbene	Eucumbene B	female	Clinically moribund	Experiment A
Lva124	Litoria verreaxuii alpina	Exposed to Bd	2011-09-20	Skin swab at death	2011-10-17	Skin mucus	Dry swab	Lva124swabAtDeath	Eucumbene	Eucumbene B	female	Clinically moribund	Experiment A
Lva125	Litoria verreaxuii alpina	Exposed to Bd	2011-09-20	Skin swab at death	2011-10-17	Skin mucus	Dry swab	Lva125swabAtDeath	Kiandra	Kiandra D	male	Clinically moribund	Experiment A
Lva126	Litoria verreaxuii alpina	Exposed to Bd	2011-09-20	Skin swab at death	2011-10-12	Skin mucus	Dry swab	Lva126swabAtDeath	Greymare	Greymare B	female	Clinically moribund	Experiment A
Lva127	Litoria verreaxuii alpina	Exposed to Bd	2011-09-20	Skin swab at death	2011-10-18	Skin mucus	Dry swab	Lva127swabAtDeath	Greymare	Greymare B	male	Clinically moribund	Experiment A
Lva128	Litoria verreaxuii alpina	Sham exposed	2011-09-20	Skin swab at death	Survivor	Skin mucus	Dry swab	Lva128swabAtDeath	Eucumbene	Eucumbene C	female	Clinically moribund	Experiment A
Lva129	Litoria verreaxuii alpina	Exposed to Bd	2011-09-20	Post mortem dissection	2011-10-20	Liver	lysisbuffer	Lva129Lilysisbuffer	Ogilvies	Ogilvies B	female	Clinically moribund	Experiment B
Lva129	Litoria verreaxuii alpina	Exposed to Bd	2011-09-20	Post mortem dissection	2011-10-20	Skin	lysisbuffer	Lva129Sklysisbuffer	Ogilvies	Ogilvies B	female	Clinically moribund	Experiment B
Lva129	Litoria verreaxuii alpina	Exposed to Bd	2011-09-20	Post mortem dissection	2011-10-20	Spleen	lysisbuffer	Lva129Splysisbuffer	Ogilvies	Ogilvies B	female	Clinically moribund	Experiment B
Lva129	Litoria verreaxuii alpina	Exposed to Bd	2011-09-20	Post mortem dissection	2011-10-20	Liver	MeOH	Lva129LiMeOH	Ogilvies	Ogilvies B	female	Clinically moribund	Experiment B
Lva129	Litoria verreaxuii alpina	Exposed to Bd	2011-09-20	Post mortem dissection	2011-10-20	Skin	MeOH	Lva129SkMeOH	Ogilvies	Ogilvies B	female	Clinically moribund	Experiment B
Lva129	Litoria verreaxuii alpina	Exposed to Bd	2011-09-20	Skin swab	2011-10-06	Skin mucus	Dry swab	Lva129swab06Oct	Ogilvies	Ogilvies B	female	Clinically moribund	Experiment A
Lva129	Litoria verreaxuii alpina	Exposed to Bd	2011-09-20	Skin swab	2011-10-13	Skin mucus	Dry swab	Lva129swab13Oct	Ogilvies	Ogilvies B	female	Clinically moribund	Experiment A
Lva129	Litoria verreaxuii alpina	Exposed to Bd	2011-09-20	Skin swab at death	2011-10-20	Skin mucus	Dry swab	Lva129swabAtDeath	Ogilvies	Ogilvies B	female	Clinically moribund	Experiment A
Lva129	Litoria verreaxuii alpina	Exposed to Bd	2011-09-20	Skin swab at death	2011-10-20	Skin mucus	Dry swab	Lva129swabAtDeath	Ogilvies	Ogilvies B	female	Clinically moribund	Experiment B
Lva130	Litoria verreaxuii alpina	Exposed to Bd	2011-09-20	Skin swab	2011-10-06	Skin mucus	Dry swab	Lva130swab06Oct	Greymare	Greymare C	female	Clinically moribund	Experiment A
Lva130	Litoria verreaxuii alpina	Exposed to Bd	2011-09-20	Skin swab	2011-10-13	Skin mucus	Dry swab	Lva130swab13Oct	Greymare	Greymare C	female	Clinically moribund	Experiment A
Lva130	Litoria verreaxuii alpina	Exposed to Bd	2011-09-20	Skin swab	2011-10-20	Skin mucus	Dry swab	Lva130swab20Oct	Greymare	Greymare C	female	Clinically moribund	Experiment A
Lva130	Litoria verreaxuii alpina	Exposed to Bd	2011-09-20	Skin swab at death	2011-10-24	Skin mucus	Dry swab	Lva130swabAtDeath	Greymare	Greymare C	female	Clinically moribund	Experiment A
Lva131	Litoria verreaxuii alpina	Exposed to Bd	2011-09-20	Skin swab at death	2011-10-13	Skin mucus	Dry swab	Lva131swabAtDeath	Greymare	Greymare A	male	Clinically moribund	Experiment A
Lva132	Litoria verreaxuii alpina	Exposed to Bd	2011-09-20	Skin swab	2011-10-06	Skin mucus	Dry swab	Lva132swab06Oct	Eucumbene	Eucumbene A	female	Clinically moribund	Experiment A
Lva132	Litoria verreaxuii alpina	Exposed to Bd	2011-09-20	Skin swab	2011-10-13	Skin mucus	Dry swab	Lva132swab13Oct	Eucumbene	Eucumbene A	female	Clinically moribund	Experiment A
Lva132	Litoria verreaxuii alpina	Exposed to Bd	2011-09-20	Skin swab at death	2011-10-17	Skin mucus	Dry swab	Lva132swabAtDeath	Eucumbene	Eucumbene A	female	Clinically moribund	Experiment A
Lva133	Litoria verreaxuii alpina	Sham exposed	2011-09-20	Skin swab	2011-10-06	Skin mucus	Dry swab	Lva133swab06Oct	Kiandra	Kiandra D	female	Clinically moribund	Experiment A
Lva133	Litoria verreaxuii alpina	Sham exposed	2011-09-20	Skin swab	2011-10-13	Skin mucus	Dry swab	Lva133swab13Oct	Kiandra	Kiandra D	female	Clinically moribund	Experiment A
Lva133	Litoria verreaxuii alpina	Sham exposed	2011-09-20	Skin swab	2011-10-20	Skin mucus	Dry swab	Lva133swab20Oct	Kiandra	Kiandra D	female	Clinically moribund	Experiment A
Lva133	Litoria verreaxuii alpina	Sham exposed	2011-09-20	Skin swab	2011-10-27	Skin mucus	Dry swab	Lva133swab27Oct	Kiandra	Kiandra D	female	Clinically moribund	Experiment A
Lva133	Litoria verreaxuii alpina	Sham exposed	2011-09-20	Skin swab	2011-11-03	Skin mucus	Dry swab	Lva133swab03Nov	Kiandra	Kiandra D	female	Clinically moribund	Experiment A
Lva133	Litoria verreaxuii alpina	Sham exposed	2011-09-20	Skin swab	2011-11-10	Skin mucus	Dry swab	Lva133swab10Nov	Kiandra	Kiandra D	female	Clinically moribund	Experiment A
Lva133	Litoria verreaxuii alpina	Sham exposed	2011-09-20	Skin swab	2011-11-17	Skin mucus	Dry swab	Lva133swab17Nov	Kiandra	Kiandra D	female	Clinically moribund	Experiment A
Lva133	Litoria verreaxuii alpina	Sham exposed	2011-09-20	Skin swab at death	2011-11-18	Skin mucus	Dry swab	Lva133swabAtDeath	Kiandra	Kiandra D	female	Clinically moribund	Experiment A
Lva134	Litoria verreaxuii alpina	Exposed to Bd	2011-09-20	Skin swab at death	2011-10-14	Skin mucus	Dry swab	Lva134swabAtDeath	Eucumbene	Eucumbene C	female	Clinically moribund	Experiment A
Lva135	Litoria verreaxuii alpina	Exposed to Bd	2011-09-20	Skin swab	2011-10-06	Skin mucus	Dry swab	Lva135swab06Oct	Kiandra	Kiandra A	male	Clinically moribund	Experiment A
Lva135	Litoria verreaxuii alpina	Exposed to Bd	2011-09-20	Skin swab	2011-10-13	Skin mucus	Dry swab	Lva135swab13Oct	Kiandra	Kiandra A	male	Clinically moribund	Experiment A
Lva135	Litoria verreaxuii alpina	Exposed to Bd	2011-09-20	Skin swab at death	2011-10-20	Skin mucus	Dry swab	Lva135swabAtDeath	Kiandra	Kiandra A	male	Clinically moribund	Experiment A
Lva136	Litoria verreaxuii alpina	Exposed to Bd	2011-09-20	Skin swab at death	2011-10-22	Skin mucus	Dry swab	Lva136swabAtDeath	Ogilvies	Ogilvies A	male	Clinically moribund	Experiment A
Lva137	Litoria verreaxuii alpina	Exposed to Bd	2011-09-20	Skin swab at death	2011-10-18	Skin mucus	Dry swab	Lva137swabAtDeath	Eucumbene	Eucumbene D	male	Clinically moribund	Experiment A
Lva138	Litoria verreaxuii alpina	Exposed to Bd	2011-09-20	Skin swab	2011-10-06	Skin mucus	Dry swab	Lva138swab06Oct	Greymare	Greymare B	female	Clinically moribund	Experiment A
Lva138	Litoria verreaxuii alpina	Exposed to Bd	2011-09-20	Skin swab	2011-10-13	Skin mucus	Dry swab	Lva138swab13Oct	Greymare	Greymare B	female	Clinically moribund	Experiment A
Lva138	Litoria verreaxuii alpina	Exposed to Bd	2011-09-20	Skin swab at death	2011-10-14	Skin mucus	Dry swab	Lva138swabAtDeath	Greymare	Greymare B	female	Clinically moribund	Experiment A
Lva139	Litoria verreaxuii alpina	Exposed to Bd	2011-09-20	Post mortem dissection	2011-09-28	Liver	lysisbuffer	Lva139Lilysisbuffer	Eucumbene	Eucumbene D	male	Subclinical	Experiment B
Lva139	Litoria verreaxuii alpina	Exposed to Bd	2011-09-20	Post mortem dissection	2011-09-28	Skin	lysisbuffer	Lva139Sklysisbuffer	Eucumbene	Eucumbene D	male	Subclinical	Experiment B
Lva139	Litoria verreaxuii alpina	Exposed to Bd	2011-09-20	Post mortem dissection	2011-09-28	Spleen	lysisbuffer	Lva139Splysisbuffer	Eucumbene	Eucumbene D	male	Subclinical	Experiment B
Lva139	Litoria verreaxuii alpina	Exposed to Bd	2011-09-20	Post mortem dissection	2011-09-28	Liver	MeOH	Lva139LiMeOH	Eucumbene	Eucumbene D	male	Subclinical	Experiment B
Lva139	Litoria verreaxuii alpina	Exposed to Bd	2011-09-20	Post mortem dissection	2011-09-28	Skin	MeOH	Lva139SkMeOH	Eucumbene	Eucumbene D	male	Subclinical	Experiment B
Lva139	Litoria verreaxuii alpina	Exposed to Bd	2011-09-20	Skin swab at death	2011-09-28	Skin mucus	Dry swab	Lva139swabAtDeath	Eucumbene	Eucumbene D	male	Subclinical	Experiment B
Lva140	Litoria verreaxuii alpina	Exposed to Bd	2011-09-20	Skin swab at death	2011-10-12	Skin mucus	Dry swab	Lva140swabAtDeath	Eucumbene	Eucumbene B	male	Clinically moribund	Experiment A
Lva141	Litoria verreaxuii alpina	Exposed to Bd	2011-09-20	Skin swab at death	2011-10-14	Skin mucus	Dry swab	Lva141swabAtDeath	Eucumbene	Eucumbene D	male	Clinically moribund	Experiment A
Lva142	Litoria verreaxuii alpina	Exposed to Bd	2011-09-20	Skin swab at death	2011-10-14	Skin mucus	Dry swab	Lva142swabAtDeath	Eucumbene	Eucumbene D	male	Clinically moribund	Experiment A
Lva143	Litoria verreaxuii alpina	Sham exposed	2011-09-20	Post mortem dissection	2011-09-28	Liver	lysisbuffer	Lva143Lilysisbuffer	Greymare	Greymare B	female	Subclinical	Experiment B
Lva143	Litoria verreaxuii alpina	Sham exposed	2011-09-20	Post mortem dissection	2011-09-28	Skin	lysisbuffer	Lva143Sklysisbuffer	Greymare	Greymare B	female	Subclinical	Experiment B
Lva143	Litoria verreaxuii alpina	Sham exposed	2011-09-20	Post mortem dissection	2011-09-28	Spleen	lysisbuffer	Lva143Splysisbuffer	Greymare	Greymare B	female	Subclinical	Experiment B
Lva143	Litoria verreaxuii alpina	Sham exposed	2011-09-20	Post mortem dissection	2011-09-28	Liver	MeOH	Lva143LiMeOH	Greymare	Greymare B	female	Subclinical	Experiment B
Lva143	Litoria verreaxuii alpina	Sham exposed	2011-09-20	Post mortem dissection	2011-09-28	Skin	MeOH	Lva143SkMeOH	Greymare	Greymare B	female	Subclinical	Experiment B
Lva143	Litoria verreaxuii alpina	Sham exposed	2011-09-20	Skin swab at death	2011-09-28	Skin mucus	Dry swab	Lva143swabAtDeath	Greymare	Greymare B	female	Subclinical	Experiment B
Lva144	Litoria verreaxuii alpina	Sham exposed	2011-09-20	Skin swab at death	Survivor	Skin mucus	Dry swab	Lva144swabAtDeath	Kiandra	Kiandra A	male	Clinically moribund	Experiment A
Lva145	Litoria verreaxuii alpina	Exposed to Bd	2011-09-20	Skin swab at death	2011-10-10	Skin mucus	Dry swab	Lva145swabAtDeath	Eucumbene	Eucumbene A	female	Clinically moribund	Experiment A
Lva146	Litoria verreaxuii alpina	Exposed to Bd	2011-09-20	Skin swab at death	2011-10-20	Skin mucus	Dry swab	Lva146swabAtDeath	Greymare	Greymare C	female	Clinically moribund	Experiment A
Lva147	Litoria verreaxuii alpina	Exposed to Bd	2011-09-20	Skin swab	2011-10-06	Skin mucus	Dry swab	Lva147swab06Oct	Ogilvies	Ogilvies B	male	Clinically moribund	Experiment A
Lva147	Litoria verreaxuii alpina	Exposed to Bd	2011-09-20	Skin swab	2011-10-13	Skin mucus	Dry swab	Lva147swab13Oct	Ogilvies	Ogilvies B	male	Clinically moribund	Experiment A
Lva147	Litoria verreaxuii alpina	Exposed to Bd	2011-09-20	Skin swab at death	2011-10-15	Skin mucus	Dry swab	Lva147swabAtDeath	Ogilvies	Ogilvies B	male	Clinically moribund	Experiment A
Lva148	Litoria verreaxuii alpina	Exposed to Bd	2011-09-20	Skin swab at death	2011-10-24	Skin mucus	Dry swab	Lva148swabAtDeath	Kiandra	Kiandra B	female	Clinically moribund	Experiment A
Lva149	Litoria verreaxuii alpina	Exposed to Bd	2011-09-20	Skin swab at death	2011-10-20	Skin mucus	Dry swab	Lva149swabAtDeath	Eucumbene	Eucumbene C	male	Clinically moribund	Experiment A
Lva150	Litoria verreaxuii alpina	Exposed to Bd	2011-09-20	Post mortem dissection	2011-10-04	Liver	lysisbuffer	Lva150Lilysisbuffer	Eucumbene	Eucumbene D	female	Subclinical	Experiment B
Lva150	Litoria verreaxuii alpina	Exposed to Bd	2011-09-20	Post mortem dissection	2011-10-04	Skin	lysisbuffer	Lva150Sklysisbuffer	Eucumbene	Eucumbene D	female	Subclinical	Experiment B
Lva150	Litoria verreaxuii alpina	Exposed to Bd	2011-09-20	Post mortem dissection	2011-10-04	Spleen	lysisbuffer	Lva150Splysisbuffer	Eucumbene	Eucumbene D	female	Subclinical	Experiment B
Lva150	Litoria verreaxuii alpina	Exposed to Bd	2011-09-20	Post mortem dissection	2011-10-04	Liver	MeOH	Lva150LiMeOH	Eucumbene	Eucumbene D	female	Subclinical	Experiment B
Lva150	Litoria verreaxuii alpina	Exposed to Bd	2011-09-20	Post mortem dissection	2011-10-04	Skin	MeOH	Lva150SkMeOH	Eucumbene	Eucumbene D	female	Subclinical	Experiment B
Lva150	Litoria verreaxuii alpina	Exposed to Bd	2011-09-20	Skin swab at death	2011-10-04	Skin mucus	Dry swab	Lva150swabAtDeath	Eucumbene	Eucumbene D	female	Subclinical	Experiment B
Lva151	Litoria verreaxuii alpina	Exposed to Bd	2011-09-20	Skin swab at death	2011-10-18	Skin mucus	Dry swab	Lva151swabAtDeath	Ogilvies	Ogilvies C	female	Clinically moribund	Experiment A
Lva152	Litoria verreaxuii alpina	Exposed to Bd	2011-09-20	Skin swab at death	2011-10-20	Skin mucus	Dry swab	Lva152swabAtDeath	Eucumbene	Eucumbene B	female	Clinically moribund	Experiment A
Lva153	Litoria verreaxuii alpina	Exposed to Bd	2011-09-20	Skin swab at death	2011-10-16	Skin mucus	Dry swab	Lva153swabAtDeath	Greymare	Greymare B	male	Clinically moribund	Experiment A
Lva154	Litoria verreaxuii alpina	Exposed to Bd	2011-09-20	Skin swab	2011-10-06	Skin mucus	Dry swab	Lva154swab06Oct	Greymare	Greymare B	female	Clinically moribund	Experiment A
Lva154	Litoria verreaxuii alpina	Exposed to Bd	2011-09-20	Skin swab	2011-10-13	Skin mucus	Dry swab	Lva154swab13Oct	Greymare	Greymare B	female	Clinically moribund	Experiment A
Lva154	Litoria verreaxuii alpina	Exposed to Bd	2011-09-20	Skin swab	2011-10-20	Skin mucus	Dry swab	Lva154swab20Oct	Greymare	Greymare B	female	Clinically moribund	Experiment A
Lva154	Litoria verreaxuii alpina	Exposed to Bd	2011-09-20	Skin swab at death	2011-10-21	Skin mucus	Dry swab	Lva154swabAtDeath	Greymare	Greymare B	female	Clinically moribund	Experiment A
Lva155	Litoria verreaxuii alpina	Exposed to Bd	2011-09-20	Skin swab at death	2011-10-21	Skin mucus	Dry swab	Lva155swabAtDeath	Eucumbene	Eucumbene B	male	Clinically moribund	Experiment A
Lva156	Litoria verreaxuii alpina	Exposed to Bd	2011-09-20	Post mortem dissection	2011-10-04	Liver	lysisbuffer	Lva156Lilysisbuffer	Kiandra	Kiandra B	female	Subclinical	Experiment B
Lva156	Litoria verreaxuii alpina	Exposed to Bd	2011-09-20	Post mortem dissection	2011-10-04	Skin	lysisbuffer	Lva156Sklysisbuffer	Kiandra	Kiandra B	female	Subclinical	Experiment B
Lva156	Litoria verreaxuii alpina	Exposed to Bd	2011-09-20	Post mortem dissection	2011-10-04	Spleen	lysisbuffer	Lva156Splysisbuffer	Kiandra	Kiandra B	female	Subclinical	Experiment B
Lva156	Litoria verreaxuii alpina	Exposed to Bd	2011-09-20	Post mortem dissection	2011-10-04	Liver	MeOH	Lva156LiMeOH	Kiandra	Kiandra B	female	Subclinical	Experiment B
Lva156	Litoria verreaxuii alpina	Exposed to Bd	2011-09-20	Post mortem dissection	2011-10-04	Skin	MeOH	Lva156SkMeOH	Kiandra	Kiandra B	female	Subclinical	Experiment B
Lva156	Litoria verreaxuii alpina	Exposed to Bd	2011-09-20	Skin swab at death	2011-10-04	Skin mucus	Dry swab	Lva156swabAtDeath	Kiandra	Kiandra B	female	Subclinical	Experiment B
Lva157	Litoria verreaxuii alpina	Exposed to Bd	2011-09-20	Skin swab	2011-10-06	Skin mucus	Dry swab	Lva157swab06Oct	Greymare	Greymare D	male	Clinically moribund	Experiment A
Lva157	Litoria verreaxuii alpina	Exposed to Bd	2011-09-20	Skin swab	2011-10-13	Skin mucus	Dry swab	Lva157swab13Oct	Greymare	Greymare D	male	Clinically moribund	Experiment A
Lva157	Litoria verreaxuii alpina	Exposed to Bd	2011-09-20	Skin swab at death	2011-10-15	Skin mucus	Dry swab	Lva157swabAtDeath	Greymare	Greymare D	male	Clinically moribund	Experiment A
Lva158	Litoria verreaxuii alpina	Exposed to Bd	2011-09-20	Skin swab	2011-10-06	Skin mucus	Dry swab	Lva158swab06Oct	Eucumbene	Eucumbene A	female	Clinically moribund	Experiment A
Lva158	Litoria verreaxuii alpina	Exposed to Bd	2011-09-20	Skin swab	2011-10-13	Skin mucus	Dry swab	Lva158swab13Oct	Eucumbene	Eucumbene A	female	Clinically moribund	Experiment A
Lva158	Litoria verreaxuii alpina	Exposed to Bd	2011-09-20	Skin swab at death	2011-10-19	Skin mucus	Dry swab	Lva158swabAtDeath	Eucumbene	Eucumbene A	female	Clinically moribund	Experiment A
Lva159	Litoria verreaxuii alpina	Sham exposed	2011-09-20	Post mortem dissection	2011-09-28	Liver	lysisbuffer	Lva159Lilysisbuffer	Eucumbene	Eucumbene D	female	Subclinical	Experiment B
Lva159	Litoria verreaxuii alpina	Sham exposed	2011-09-20	Post mortem dissection	2011-09-28	Skin	lysisbuffer	Lva159Sklysisbuffer	Eucumbene	Eucumbene D	female	Subclinical	Experiment B
Lva159	Litoria verreaxuii alpina	Sham exposed	2011-09-20	Post mortem dissection	2011-09-28	Spleen	lysisbuffer	Lva159Splysisbuffer	Eucumbene	Eucumbene D	female	Subclinical	Experiment B
Lva159	Litoria verreaxuii alpina	Sham exposed	2011-09-20	Post mortem dissection	2011-09-28	Liver	MeOH	Lva159LiMeOH	Eucumbene	Eucumbene D	female	Subclinical	Experiment B
Lva159	Litoria verreaxuii alpina	Sham exposed	2011-09-20	Post mortem dissection	2011-09-28	Skin	MeOH	Lva159SkMeOH	Eucumbene	Eucumbene D	female	Subclinical	Experiment B
Lva159	Litoria verreaxuii alpina	Sham exposed	2011-09-20	Skin swab at death	2011-09-28	Skin mucus	Dry swab	Lva159swabAtDeath	Eucumbene	Eucumbene D	female	Subclinical	Experiment B
Lva160	Litoria verreaxuii alpina	Sham exposed	2011-09-20	Skin swab	2011-10-06	Skin mucus	Dry swab	Lva160swab06Oct	Eucumbene	Eucumbene C	male	Clinically moribund	Experiment A
Lva160	Litoria verreaxuii alpina	Sham exposed	2011-09-20	Skin swab	2011-10-13	Skin mucus	Dry swab	Lva160swab13Oct	Eucumbene	Eucumbene C	male	Clinically moribund	Experiment A
Lva160	Litoria verreaxuii alpina	Sham exposed	2011-09-20	Skin swab	2011-10-20	Skin mucus	Dry swab	Lva160swab20Oct	Eucumbene	Eucumbene C	male	Clinically moribund	Experiment A
Lva160	Litoria verreaxuii alpina	Sham exposed	2011-09-20	Skin swab	2011-10-27	Skin mucus	Dry swab	Lva160swab27Oct	Eucumbene	Eucumbene C	male	Clinically moribund	Experiment A
Lva160	Litoria verreaxuii alpina	Sham exposed	2011-09-20	Skin swab	2011-11-03	Skin mucus	Dry swab	Lva160swab03Nov	Eucumbene	Eucumbene C	male	Clinically moribund	Experiment A
Lva160	Litoria verreaxuii alpina	Sham exposed	2011-09-20	Skin swab	2011-11-10	Skin mucus	Dry swab	Lva160swab10Nov	Eucumbene	Eucumbene C	male	Clinically moribund	Experiment A
Lva160	Litoria verreaxuii alpina	Sham exposed	2011-09-20	Skin swab	2011-11-17	Skin mucus	Dry swab	Lva160swab17Nov	Eucumbene	Eucumbene C	male	Clinically moribund	Experiment A
Lva160	Litoria verreaxuii alpina	Sham exposed	2011-09-20	Skin swab at death	2011-11-22	Skin mucus	Dry swab	Lva160swabAtDeath	Eucumbene	Eucumbene C	male	Clinically moribund	Experiment A
Lva161	Litoria verreaxuii alpina	Exposed to Bd	2011-09-20	Post mortem dissection	2011-09-28	Liver	lysisbuffer	Lva161Lilysisbuffer	Kiandra	Kiandra B	NaN	Subclinical	Experiment B
Lva161	Litoria verreaxuii alpina	Exposed to Bd	2011-09-20	Post mortem dissection	2011-09-28	Skin	lysisbuffer	Lva161Sklysisbuffer	Kiandra	Kiandra B	NaN	Subclinical	Experiment B
Lva161	Litoria verreaxuii alpina	Exposed to Bd	2011-09-20	Post mortem dissection	2011-09-28	Spleen	lysisbuffer	Lva161Splysisbuffer	Kiandra	Kiandra B	NaN	Subclinical	Experiment B
Lva161	Litoria verreaxuii alpina	Exposed to Bd	2011-09-20	Post mortem dissection	2011-09-28	Liver	MeOH	Lva161LiMeOH	Kiandra	Kiandra B	NaN	Subclinical	Experiment B
Lva161	Litoria verreaxuii alpina	Exposed to Bd	2011-09-20	Post mortem dissection	2011-09-28	Skin	MeOH	Lva161SkMeOH	Kiandra	Kiandra B	NaN	Subclinical	Experiment B
Lva161	Litoria verreaxuii alpina	Exposed to Bd	2011-09-20	Skin swab at death	2011-09-28	Skin mucus	Dry swab	Lva161swabAtDeath	Kiandra	Kiandra B	NaN	Subclinical	Experiment B
Lva162	Litoria verreaxuii alpina	Exposed to Bd	2011-09-20	Skin swab at death	2011-10-06	Skin mucus	Dry swab	Lva162swabAtDeath	Kiandra	Kiandra C	female	Clinically moribund	Experiment A
Lva163	Litoria verreaxuii alpina	Sham exposed	2011-09-20	Skin swab	2011-10-06	Skin mucus	Dry swab	Lva163swab06Oct	Kiandra	Kiandra D	female	Clinically moribund	Experiment A
Lva163	Litoria verreaxuii alpina	Sham exposed	2011-09-20	Skin swab	2011-10-13	Skin mucus	Dry swab	Lva163swab13Oct	Kiandra	Kiandra D	female	Clinically moribund	Experiment A
Lva163	Litoria verreaxuii alpina	Sham exposed	2011-09-20	Skin swab	2011-10-20	Skin mucus	Dry swab	Lva163swab20Oct	Kiandra	Kiandra D	female	Clinically moribund	Experiment A
Lva163	Litoria verreaxuii alpina	Sham exposed	2011-09-20	Skin swab	2011-10-27	Skin mucus	Dry swab	Lva163swab27Oct	Kiandra	Kiandra D	female	Clinically moribund	Experiment A
Lva163	Litoria verreaxuii alpina	Sham exposed	2011-09-20	Skin swab	2011-11-03	Skin mucus	Dry swab	Lva163swab03Nov	Kiandra	Kiandra D	female	Clinically moribund	Experiment A
Lva163	Litoria verreaxuii alpina	Sham exposed	2011-09-20	Skin swab	2011-11-10	Skin mucus	Dry swab	Lva163swab10Nov	Kiandra	Kiandra D	female	Clinically moribund	Experiment A
Lva163	Litoria verreaxuii alpina	Sham exposed	2011-09-20	Skin swab	2011-11-17	Skin mucus	Dry swab	Lva163swab17Nov	Kiandra	Kiandra D	female	Clinically moribund	Experiment A
Lva163	Litoria verreaxuii alpina	Sham exposed	2011-09-20	Skin swab at death	2011-11-24	Skin mucus	Dry swab	Lva163swabAtDeath	Kiandra	Kiandra D	female	Clinically moribund	Experiment A
Lva164	Litoria verreaxuii alpina	Exposed to Bd	2011-09-20	Skin swab at death	2011-10-21	Skin mucus	Dry swab	Lva164swabAtDeath	Greymare	Greymare D	male	Clinically moribund	Experiment A
Lva165	Litoria verreaxuii alpina	Exposed to Bd	2011-09-20	Skin swab	2011-10-06	Skin mucus	Dry swab	Lva165swab06Oct	Ogilvies	Ogilvies A	male	Clinically moribund	Experiment A
Lva165	Litoria verreaxuii alpina	Exposed to Bd	2011-09-20	Skin swab	2011-10-13	Skin mucus	Dry swab	Lva165swab13Oct	Ogilvies	Ogilvies A	male	Clinically moribund	Experiment A
Lva165	Litoria verreaxuii alpina	Exposed to Bd	2011-09-20	Skin swab at death	2011-10-20	Skin mucus	Dry swab	Lva165swabAtDeath	Ogilvies	Ogilvies A	male	Clinically moribund	Experiment A
Lva166	Litoria verreaxuii alpina	Exposed to Bd	2011-09-20	Skin swab at death	2011-10-26	Skin mucus	Dry swab	Lva166swabAtDeath	Kiandra	Kiandra A	male	Clinically moribund	Experiment A
Lva167	Litoria verreaxuii alpina	Exposed to Bd	2011-09-20	Skin swab	2011-10-06	Skin mucus	Dry swab	Lva167swab06Oct	Greymare	Greymare A	male	Clinically moribund	Experiment A
Lva167	Litoria verreaxuii alpina	Exposed to Bd	2011-09-20	Skin swab	2011-10-13	Skin mucus	Dry swab	Lva167swab13Oct	Greymare	Greymare A	male	Clinically moribund	Experiment A
Lva167	Litoria verreaxuii alpina	Exposed to Bd	2011-09-20	Skin swab at death	2011-10-20	Skin mucus	Dry swab	Lva167swabAtDeath	Greymare	Greymare A	male	Clinically moribund	Experiment A
Lva168	Litoria verreaxuii alpina	Sham exposed	2011-09-20	Skin swab	2011-10-06	Skin mucus	Dry swab	Lva168swab06Oct	Eucumbene	Eucumbene D	female	Clinically moribund	Experiment A
Lva168	Litoria verreaxuii alpina	Sham exposed	2011-09-20	Skin swab	2011-10-13	Skin mucus	Dry swab	Lva168swab13Oct	Eucumbene	Eucumbene D	female	Clinically moribund	Experiment A
Lva168	Litoria verreaxuii alpina	Sham exposed	2011-09-20	Skin swab	2011-10-20	Skin mucus	Dry swab	Lva168swab20Oct	Eucumbene	Eucumbene D	female	Clinically moribund	Experiment A
Lva168	Litoria verreaxuii alpina	Sham exposed	2011-09-20	Skin swab	2011-10-27	Skin mucus	Dry swab	Lva168swab27Oct	Eucumbene	Eucumbene D	female	Clinically moribund	Experiment A
Lva168	Litoria verreaxuii alpina	Sham exposed	2011-09-20	Skin swab	2011-11-03	Skin mucus	Dry swab	Lva168swab03Nov	Eucumbene	Eucumbene D	female	Clinically moribund	Experiment A
Lva168	Litoria verreaxuii alpina	Sham exposed	2011-09-20	Skin swab	2011-11-10	Skin mucus	Dry swab	Lva168swab10Nov	Eucumbene	Eucumbene D	female	Clinically moribund	Experiment A
Lva168	Litoria verreaxuii alpina	Sham exposed	2011-09-20	Skin swab	2011-11-17	Skin mucus	Dry swab	Lva168swab17Nov	Eucumbene	Eucumbene D	female	Clinically moribund	Experiment A
Lva168	Litoria verreaxuii alpina	Sham exposed	2011-09-20	Skin swab	2011-11-24	Skin mucus	Dry swab	Lva168swab24Nov	Eucumbene	Eucumbene D	female	Clinically moribund	Experiment A
Lva168	Litoria verreaxuii alpina	Sham exposed	2011-09-20	Skin swab at death	2011-11-25	Skin mucus	Dry swab	Lva168swabAtDeath	Eucumbene	Eucumbene D	female	Clinically moribund	Experiment A
Lva169	Litoria verreaxuii alpina	Sham exposed	2011-09-20	Skin swab at death	Survivor	Skin mucus	Dry swab	Lva169swabAtDeath	Eucumbene	Eucumbene C	female	Clinically moribund	Experiment A
Lva170	Litoria verreaxuii alpina	Exposed to Bd	2011-09-20	Skin swab	2011-10-06	Skin mucus	Dry swab	Lva170swab06Oct	Kiandra	Kiandra A	female	Clinically moribund	Experiment A
Lva170	Litoria verreaxuii alpina	Exposed to Bd	2011-09-20	Skin swab	2011-10-13	Skin mucus	Dry swab	Lva170swab13Oct	Kiandra	Kiandra A	female	Clinically moribund	Experiment A
Lva170	Litoria verreaxuii alpina	Exposed to Bd	2011-09-20	Skin swab	2011-10-20	Skin mucus	Dry swab	Lva170swab20Oct	Kiandra	Kiandra A	female	Clinically moribund	Experiment A
Lva170	Litoria verreaxuii alpina	Exposed to Bd	2011-09-20	Skin swab at death	2011-10-26	Skin mucus	Dry swab	Lva170swabAtDeath	Kiandra	Kiandra A	female	Clinically moribund	Experiment A
Lva171	Litoria verreaxuii alpina	Sham exposed	2011-09-20	Skin swab	2011-10-06	Skin mucus	Dry swab	Lva171swab06Oct	Ogilvies	Ogilvies B	female	Clinically moribund	Experiment A
Lva171	Litoria verreaxuii alpina	Sham exposed	2011-09-20	Skin swab	2011-10-13	Skin mucus	Dry swab	Lva171swab13Oct	Ogilvies	Ogilvies B	female	Clinically moribund	Experiment A
Lva171	Litoria verreaxuii alpina	Sham exposed	2011-09-20	Skin swab	2011-10-20	Skin mucus	Dry swab	Lva171swab20Oct	Ogilvies	Ogilvies B	female	Clinically moribund	Experiment A
Lva171	Litoria verreaxuii alpina	Sham exposed	2011-09-20	Skin swab	2011-10-27	Skin mucus	Dry swab	Lva171swab27Oct	Ogilvies	Ogilvies B	female	Clinically moribund	Experiment A
Lva171	Litoria verreaxuii alpina	Sham exposed	2011-09-20	Skin swab	2011-11-03	Skin mucus	Dry swab	Lva171swab03Nov	Ogilvies	Ogilvies B	female	Clinically moribund	Experiment A
Lva171	Litoria verreaxuii alpina	Sham exposed	2011-09-20	Skin swab	2011-11-10	Skin mucus	Dry swab	Lva171swab10Nov	Ogilvies	Ogilvies B	female	Clinically moribund	Experiment A
Lva171	Litoria verreaxuii alpina	Sham exposed	2011-09-20	Skin swab	2011-11-17	Skin mucus	Dry swab	Lva171swab17Nov	Ogilvies	Ogilvies B	female	Clinically moribund	Experiment A
Lva171	Litoria verreaxuii alpina	Sham exposed	2011-09-20	Skin swab at death	2011-11-23	Skin mucus	Dry swab	Lva171swabAtDeath	Ogilvies	Ogilvies B	female	Clinically moribund	Experiment A
Lva172	Litoria verreaxuii alpina	Sham exposed	2011-09-20	Skin swab at death	2011-11-13	Skin mucus	Dry swab	Lva172swabAtDeath	Kiandra	Kiandra D	female	Clinically moribund	Experiment A
Lva173	Litoria verreaxuii alpina	Exposed to Bd	2011-09-20	Skin swab	2011-10-06	Skin mucus	Dry swab	Lva173swab06Oct	Eucumbene	Eucumbene A	female	Clinically moribund	Experiment A
Lva173	Litoria verreaxuii alpina	Exposed to Bd	2011-09-20	Skin swab	2011-10-13	Skin mucus	Dry swab	Lva173swab13Oct	Eucumbene	Eucumbene A	female	Clinically moribund	Experiment A
Lva173	Litoria verreaxuii alpina	Exposed to Bd	2011-09-20	Skin swab at death	2011-10-21	Skin mucus	Dry swab	Lva173swabAtDeath	Eucumbene	Eucumbene A	female	Clinically moribund	Experiment A
Lva174	Litoria verreaxuii alpina	Sham exposed	2011-09-20	Skin swab at death	2011-12-15	Skin mucus	Dry swab	Lva174swabAtDeath	Eucumbene	Eucumbene C	female	Clinically moribund	Experiment A
Lva175	Litoria verreaxuii alpina	Exposed to Bd	2011-09-20	Skin swab at death	2011-10-20	Skin mucus	Dry swab	Lva175swabAtDeath	Kiandra	Kiandra D	male	Clinically moribund	Experiment A
Lva176	Litoria verreaxuii alpina	Exposed to Bd	2011-09-20	Skin swab at death	2011-10-13	Skin mucus	Dry swab	Lva176swabAtDeath	Eucumbene	Eucumbene D	female	Clinically moribund	Experiment A
Lva177	Litoria verreaxuii alpina	Exposed to Bd	2011-09-20	Skin swab at death	2011-10-18	Skin mucus	Dry swab	Lva177swabAtDeath	Eucumbene	Eucumbene B	male	Clinically moribund	Experiment A
Lva178	Litoria verreaxuii alpina	Exposed to Bd	2011-09-20	Skin swab	2011-10-06	Skin mucus	Dry swab	Lva178swab06Oct	Kiandra	Kiandra C	male	Clinically moribund	Experiment A
Lva178	Litoria verreaxuii alpina	Exposed to Bd	2011-09-20	Skin swab	2011-10-13	Skin mucus	Dry swab	Lva178swab13Oct	Kiandra	Kiandra C	male	Clinically moribund	Experiment A
Lva178	Litoria verreaxuii alpina	Exposed to Bd	2011-09-20	Skin swab	2011-10-20	Skin mucus	Dry swab	Lva178swab20Oct	Kiandra	Kiandra C	male	Clinically moribund	Experiment A
Lva178	Litoria verreaxuii alpina	Exposed to Bd	2011-09-20	Skin swab	2011-10-27	Skin mucus	Dry swab	Lva178swab27Oct	Kiandra	Kiandra C	male	Clinically moribund	Experiment A
Lva178	Litoria verreaxuii alpina	Exposed to Bd	2011-09-20	Skin swab	2011-11-03	Skin mucus	Dry swab	Lva178swab03Nov	Kiandra	Kiandra C	male	Clinically moribund	Experiment A
Lva178	Litoria verreaxuii alpina	Exposed to Bd	2011-09-20	Skin swab	2011-11-10	Skin mucus	Dry swab	Lva178swab10Nov	Kiandra	Kiandra C	male	Clinically moribund	Experiment A
Lva178	Litoria verreaxuii alpina	Exposed to Bd	2011-09-20	Skin swab	2011-11-17	Skin mucus	Dry swab	Lva178swab17Nov	Kiandra	Kiandra C	male	Clinically moribund	Experiment A
Lva178	Litoria verreaxuii alpina	Exposed to Bd	2011-09-20	Skin swab at death	2011-11-18	Skin mucus	Dry swab	Lva178swabAtDeath	Kiandra	Kiandra C	male	Clinically moribund	Experiment A
Lva179	Litoria verreaxuii alpina	Sham exposed	2011-09-20	Skin swab	2011-10-06	Skin mucus	Dry swab	Lva179swab06Oct	Kiandra	Kiandra B	female	Clinically moribund	Experiment A
Lva179	Litoria verreaxuii alpina	Sham exposed	2011-09-20	Skin swab	2011-10-13	Skin mucus	Dry swab	Lva179swab13Oct	Kiandra	Kiandra B	female	Clinically moribund	Experiment A
Lva179	Litoria verreaxuii alpina	Sham exposed	2011-09-20	Skin swab	2011-10-20	Skin mucus	Dry swab	Lva179swab20Oct	Kiandra	Kiandra B	female	Clinically moribund	Experiment A
Lva179	Litoria verreaxuii alpina	Sham exposed	2011-09-20	Skin swab	2011-10-27	Skin mucus	Dry swab	Lva179swab27Oct	Kiandra	Kiandra B	female	Clinically moribund	Experiment A
Lva179	Litoria verreaxuii alpina	Sham exposed	2011-09-20	Skin swab	2011-11-03	Skin mucus	Dry swab	Lva179swab03Nov	Kiandra	Kiandra B	female	Clinically moribund	Experiment A
Lva179	Litoria verreaxuii alpina	Sham exposed	2011-09-20	Skin swab	2011-11-10	Skin mucus	Dry swab	Lva179swab10Nov	Kiandra	Kiandra B	female	Clinically moribund	Experiment A
Lva179	Litoria verreaxuii alpina	Sham exposed	2011-09-20	Skin swab	2011-11-17	Skin mucus	Dry swab	Lva179swab17Nov	Kiandra	Kiandra B	female	Clinically moribund	Experiment A
Lva179	Litoria verreaxuii alpina	Sham exposed	2011-09-20	Skin swab at death	2011-11-24	Skin mucus	Dry swab	Lva179swabAtDeath	Kiandra	Kiandra B	female	Clinically moribund	Experiment A
Lva180	Litoria verreaxuii alpina	Sham exposed	2011-09-20	Skin swab at death	Survivor	Skin mucus	Dry swab	Lva180swabAtDeath	Greymare	Greymare B	female	Clinically moribund	Experiment A
Lva181	Litoria verreaxuii alpina	Sham exposed	2011-09-20	Skin swab at death	Survivor	Skin mucus	Dry swab	Lva181swabAtDeath	Eucumbene	Eucumbene C	male	Clinically moribund	Experiment A
Lva182	Litoria verreaxuii alpina	Exposed to Bd	2011-09-20	Skin swab	2011-10-06	Skin mucus	Dry swab	Lva182swab06Oct	Eucumbene	Eucumbene A	female	Clinically moribund	Experiment A
Lva182	Litoria verreaxuii alpina	Exposed to Bd	2011-09-20	Skin swab	2011-10-13	Skin mucus	Dry swab	Lva182swab13Oct	Eucumbene	Eucumbene A	female	Clinically moribund	Experiment A
Lva182	Litoria verreaxuii alpina	Exposed to Bd	2011-09-20	Skin swab	2011-10-20	Skin mucus	Dry swab	Lva182swab20Oct	Eucumbene	Eucumbene A	female	Clinically moribund	Experiment A
Lva182	Litoria verreaxuii alpina	Exposed to Bd	2011-09-20	Skin swab at death	2011-10-26	Skin mucus	Dry swab	Lva182swabAtDeath	Eucumbene	Eucumbene A	female	Clinically moribund	Experiment A
Lva183	Litoria verreaxuii alpina	Exposed to Bd	2011-09-20	Skin swab	2011-10-06	Skin mucus	Dry swab	Lva183swab06Oct	Eucumbene	Eucumbene C	male	Clinically moribund	Experiment A
Lva183	Litoria verreaxuii alpina	Exposed to Bd	2011-09-20	Skin swab	2011-10-13	Skin mucus	Dry swab	Lva183swab13Oct	Eucumbene	Eucumbene C	male	Clinically moribund	Experiment A
Lva183	Litoria verreaxuii alpina	Exposed to Bd	2011-09-20	Skin swab	2011-10-20	Skin mucus	Dry swab	Lva183swab20Oct	Eucumbene	Eucumbene C	male	Clinically moribund	Experiment A
Lva183	Litoria verreaxuii alpina	Exposed to Bd	2011-09-20	Skin swab at death	2011-10-21	Skin mucus	Dry swab	Lva183swabAtDeath	Eucumbene	Eucumbene C	male	Clinically moribund	Experiment A
Lva184	Litoria verreaxuii alpina	Sham exposed	2011-09-20	Post mortem dissection	2011-09-28	Liver	lysisbuffer	Lva184Lilysisbuffer	Kiandra	Kiandra B	NaN	Subclinical	Experiment B
Lva184	Litoria verreaxuii alpina	Sham exposed	2011-09-20	Post mortem dissection	2011-09-28	Skin	lysisbuffer	Lva184Sklysisbuffer	Kiandra	Kiandra B	NaN	Subclinical	Experiment B
Lva184	Litoria verreaxuii alpina	Sham exposed	2011-09-20	Post mortem dissection	2011-09-28	Spleen	lysisbuffer	Lva184Splysisbuffer	Kiandra	Kiandra B	NaN	Subclinical	Experiment B
Lva184	Litoria verreaxuii alpina	Sham exposed	2011-09-20	Post mortem dissection	2011-09-28	Liver	MeOH	Lva184LiMeOH	Kiandra	Kiandra B	NaN	Subclinical	Experiment B
Lva184	Litoria verreaxuii alpina	Sham exposed	2011-09-20	Post mortem dissection	2011-09-28	Skin	MeOH	Lva184SkMeOH	Kiandra	Kiandra B	NaN	Subclinical	Experiment B
Lva184	Litoria verreaxuii alpina	Sham exposed	2011-09-20	Skin swab at death	2011-09-28	Skin mucus	Dry swab	Lva184swabAtDeath	Kiandra	Kiandra B	NaN	Subclinical	Experiment B
Lva185	Litoria verreaxuii alpina	Exposed to Bd	2011-09-20	Skin swab at death	2011-10-23	Skin mucus	Dry swab	Lva185swabAtDeath	Eucumbene	Eucumbene C	male	Clinically moribund	Experiment A
Lva186	Litoria verreaxuii alpina	Exposed to Bd	2011-09-20	Skin swab at death	2011-10-21	Skin mucus	Dry swab	Lva186swabAtDeath	Kiandra	Kiandra C	male	Clinically moribund	Experiment A
Lva187	Litoria verreaxuii alpina	Exposed to Bd	2011-09-20	Skin swab at death	2011-10-29	Skin mucus	Dry swab	Lva187swabAtDeath	Kiandra	Kiandra D	male	Clinically moribund	Experiment A
Lva188	Litoria verreaxuii alpina	Exposed to Bd	2011-09-20	Skin swab at death	2011-10-20	Skin mucus	Dry swab	Lva188swabAtDeath	Ogilvies	Ogilvies C	male	Clinically moribund	Experiment A
Lva189	Litoria verreaxuii alpina	Exposed to Bd	2011-09-20	Skin swab	2011-10-06	Skin mucus	Dry swab	Lva189swab06Oct	Eucumbene	Eucumbene B	female	Clinically moribund	Experiment A
Lva189	Litoria verreaxuii alpina	Exposed to Bd	2011-09-20	Skin swab	2011-10-13	Skin mucus	Dry swab	Lva189swab13Oct	Eucumbene	Eucumbene B	female	Clinically moribund	Experiment A
Lva189	Litoria verreaxuii alpina	Exposed to Bd	2011-09-20	Skin swab at death	2011-10-17	Skin mucus	Dry swab	Lva189swabAtDeath	Eucumbene	Eucumbene B	female	Clinically moribund	Experiment A
Lva190	Litoria verreaxuii alpina	Exposed to Bd	2011-09-20	Skin swab at death	2011-10-21	Skin mucus	Dry swab	Lva190swabAtDeath	Kiandra	Kiandra A	female	Clinically moribund	Experiment A
Lva191	Litoria verreaxuii alpina	Sham exposed	2011-09-20	Skin swab at death	Survivor	Skin mucus	Dry swab	Lva191swabAtDeath	Kiandra	Kiandra C	male	Clinically moribund	Experiment A
Lva192	Litoria verreaxuii alpina	Exposed to Bd	2011-09-20	Skin swab at death	2011-10-14	Skin mucus	Dry swab	Lva192swabAtDeath	Greymare	Greymare A	female	Clinically moribund	Experiment A
Lva193	Litoria verreaxuii alpina	Exposed to Bd	2011-09-20	Skin swab	2011-10-06	Skin mucus	Dry swab	Lva193swab06Oct	Eucumbene	Eucumbene D	male	Clinically moribund	Experiment A
Lva193	Litoria verreaxuii alpina	Exposed to Bd	2011-09-20	Skin swab	2011-10-13	Skin mucus	Dry swab	Lva193swab13Oct	Eucumbene	Eucumbene D	male	Clinically moribund	Experiment A
Lva193	Litoria verreaxuii alpina	Exposed to Bd	2011-09-20	Skin swab at death	2011-10-19	Skin mucus	Dry swab	Lva193swabAtDeath	Eucumbene	Eucumbene D	male	Clinically moribund	Experiment A
Lva194	Litoria verreaxuii alpina	Exposed to Bd	2011-09-20	Skin swab at death	2011-10-30	Skin mucus	Dry swab	Lva194swabAtDeath	Kiandra	Kiandra B	male	Clinically moribund	Experiment A
Lva195	Litoria verreaxuii alpina	Exposed to Bd	2011-09-20	Skin swab	2011-10-06	Skin mucus	Dry swab	Lva195swab06Oct	Eucumbene	Eucumbene B	female	Clinically moribund	Experiment A
Lva195	Litoria verreaxuii alpina	Exposed to Bd	2011-09-20	Skin swab	2011-10-13	Skin mucus	Dry swab	Lva195swab13Oct	Eucumbene	Eucumbene B	female	Clinically moribund	Experiment A
Lva195	Litoria verreaxuii alpina	Exposed to Bd	2011-09-20	Skin swab	2011-10-20	Skin mucus	Dry swab	Lva195swab20Oct	Eucumbene	Eucumbene B	female	Clinically moribund	Experiment A
Lva195	Litoria verreaxuii alpina	Exposed to Bd	2011-09-20	Skin swab at death	2011-10-25	Skin mucus	Dry swab	Lva195swabAtDeath	Eucumbene	Eucumbene B	female	Clinically moribund	Experiment A
Lva196	Litoria verreaxuii alpina	Exposed to Bd	2011-09-20	Skin swab at death	2011-10-13	Skin mucus	Dry swab	Lva196swabAtDeath	Ogilvies	Ogilvies B	female	Clinically moribund	Experiment A
Lva197	Litoria verreaxuii alpina	Exposed to Bd	2011-09-20	Skin swab	2011-10-06	Skin mucus	Dry swab	Lva197swab06Oct	Eucumbene	Eucumbene A	female	Clinically moribund	Experiment A
Lva197	Litoria verreaxuii alpina	Exposed to Bd	2011-09-20	Skin swab	2011-10-13	Skin mucus	Dry swab	Lva197swab13Oct	Eucumbene	Eucumbene A	female	Clinically moribund	Experiment A
Lva197	Litoria verreaxuii alpina	Exposed to Bd	2011-09-20	Skin swab at death	2011-10-14	Skin mucus	Dry swab	Lva197swabAtDeath	Eucumbene	Eucumbene A	female	Clinically moribund	Experiment A
Lva198	Litoria verreaxuii alpina	Exposed to Bd	2011-09-20	Post mortem dissection	2011-10-04	Liver	lysisbuffer	Lva198Lilysisbuffer	Eucumbene	Eucumbene D	male	Subclinical	Experiment B
Lva198	Litoria verreaxuii alpina	Exposed to Bd	2011-09-20	Post mortem dissection	2011-10-04	Skin	lysisbuffer	Lva198Sklysisbuffer	Eucumbene	Eucumbene D	male	Subclinical	Experiment B
Lva198	Litoria verreaxuii alpina	Exposed to Bd	2011-09-20	Post mortem dissection	2011-10-04	Spleen	lysisbuffer	Lva198Splysisbuffer	Eucumbene	Eucumbene D	male	Subclinical	Experiment B
Lva198	Litoria verreaxuii alpina	Exposed to Bd	2011-09-20	Post mortem dissection	2011-10-04	Liver	MeOH	Lva198LiMeOH	Eucumbene	Eucumbene D	male	Subclinical	Experiment B
Lva198	Litoria verreaxuii alpina	Exposed to Bd	2011-09-20	Post mortem dissection	2011-10-04	Skin	MeOH	Lva198SkMeOH	Eucumbene	Eucumbene D	male	Subclinical	Experiment B
Lva198	Litoria verreaxuii alpina	Exposed to Bd	2011-09-20	Skin swab at death	2011-10-04	Skin mucus	Dry swab	Lva198swabAtDeath	Eucumbene	Eucumbene D	male	Subclinical	Experiment B
Lva199	Litoria verreaxuii alpina	Exposed to Bd	2011-09-20	Skin swab	2011-10-06	Skin mucus	Dry swab	Lva199swab06Oct	Kiandra	Kiandra B	male	Clinically moribund	Experiment A
Lva199	Litoria verreaxuii alpina	Exposed to Bd	2011-09-20	Skin swab	2011-10-13	Skin mucus	Dry swab	Lva199swab13Oct	Kiandra	Kiandra B	male	Clinically moribund	Experiment A
Lva199	Litoria verreaxuii alpina	Exposed to Bd	2011-09-20	Skin swab at death	2011-10-19	Skin mucus	Dry swab	Lva199swabAtDeath	Kiandra	Kiandra B	male	Clinically moribund	Experiment A
Lva200	Litoria verreaxuii alpina	Exposed to Bd	2011-09-20	Skin swab	2011-10-06	Skin mucus	Dry swab	Lva200swab06Oct	Ogilvies	Ogilvies C	male	Clinically moribund	Experiment A
Lva200	Litoria verreaxuii alpina	Exposed to Bd	2011-09-20	Skin swab	2011-10-13	Skin mucus	Dry swab	Lva200swab13Oct	Ogilvies	Ogilvies C	male	Clinically moribund	Experiment A
Lva200	Litoria verreaxuii alpina	Exposed to Bd	2011-09-20	Skin swab at death	2011-10-17	Skin mucus	Dry swab	Lva200swabAtDeath	Ogilvies	Ogilvies C	male	Clinically moribund	Experiment A
Lva201	Litoria verreaxuii alpina	Exposed to Bd	2011-09-20	Post mortem dissection	2011-09-24	Liver	lysisbuffer	Lva201Lilysisbuffer	Kiandra	Kiandra B	NaN	Subclinical	Experiment B
Lva201	Litoria verreaxuii alpina	Exposed to Bd	2011-09-20	Post mortem dissection	2011-09-24	Skin	lysisbuffer	Lva201Sklysisbuffer	Kiandra	Kiandra B	NaN	Subclinical	Experiment B
Lva201	Litoria verreaxuii alpina	Exposed to Bd	2011-09-20	Post mortem dissection	2011-09-24	Spleen	lysisbuffer	Lva201Splysisbuffer	Kiandra	Kiandra B	NaN	Subclinical	Experiment B
Lva201	Litoria verreaxuii alpina	Exposed to Bd	2011-09-20	Post mortem dissection	2011-09-24	Liver	MeOH	Lva201LiMeOH	Kiandra	Kiandra B	NaN	Subclinical	Experiment B
Lva201	Litoria verreaxuii alpina	Exposed to Bd	2011-09-20	Post mortem dissection	2011-09-24	Skin	MeOH	Lva201SkMeOH	Kiandra	Kiandra B	NaN	Subclinical	Experiment B
Lva201	Litoria verreaxuii alpina	Exposed to Bd	2011-09-20	Skin swab at death	2011-09-24	Skin mucus	Dry swab	Lva201swabAtDeath	Kiandra	Kiandra B	NaN	Subclinical	Experiment B
Lva202	Litoria verreaxuii alpina	Exposed to Bd	2011-09-20	Skin swab	2011-10-06	Skin mucus	Dry swab	Lva202swab06Oct	Eucumbene	Eucumbene A	male	Clinically moribund	Experiment A
Lva202	Litoria verreaxuii alpina	Exposed to Bd	2011-09-20	Skin swab	2011-10-13	Skin mucus	Dry swab	Lva202swab13Oct	Eucumbene	Eucumbene A	male	Clinically moribund	Experiment A
Lva202	Litoria verreaxuii alpina	Exposed to Bd	2011-09-20	Skin swab at death	2011-10-17	Skin mucus	Dry swab	Lva202swabAtDeath	Eucumbene	Eucumbene A	male	Clinically moribund	Experiment A
Lva203	Litoria verreaxuii alpina	Exposed to Bd	2011-09-20	Skin swab at death	2011-10-15	Skin mucus	Dry swab	Lva203swabAtDeath	Ogilvies	Ogilvies B	female	Clinically moribund	Experiment A
Lva204	Litoria verreaxuii alpina	Sham exposed	2011-09-20	Skin swab at death	Survivor	Skin mucus	Dry swab	Lva204swabAtDeath	Kiandra	Kiandra C	female	Clinically moribund	Experiment A
Lva205	Litoria verreaxuii alpina	Sham exposed	2011-09-20	Skin swab	2011-10-06	Skin mucus	Dry swab	Lva205swab06Oct	Ogilvies	Ogilvies B	male	Clinically moribund	Experiment A
Lva205	Litoria verreaxuii alpina	Sham exposed	2011-09-20	Skin swab	2011-10-13	Skin mucus	Dry swab	Lva205swab13Oct	Ogilvies	Ogilvies B	male	Clinically moribund	Experiment A
Lva205	Litoria verreaxuii alpina	Sham exposed	2011-09-20	Skin swab	2011-10-20	Skin mucus	Dry swab	Lva205swab20Oct	Ogilvies	Ogilvies B	male	Clinically moribund	Experiment A
Lva205	Litoria verreaxuii alpina	Sham exposed	2011-09-20	Skin swab	2011-10-27	Skin mucus	Dry swab	Lva205swab27Oct	Ogilvies	Ogilvies B	male	Clinically moribund	Experiment A
Lva205	Litoria verreaxuii alpina	Sham exposed	2011-09-20	Skin swab	2011-11-03	Skin mucus	Dry swab	Lva205swab03Nov	Ogilvies	Ogilvies B	male	Clinically moribund	Experiment A
Lva205	Litoria verreaxuii alpina	Sham exposed	2011-09-20	Skin swab	2011-11-10	Skin mucus	Dry swab	Lva205swab10Nov	Ogilvies	Ogilvies B	male	Clinically moribund	Experiment A
Lva205	Litoria verreaxuii alpina	Sham exposed	2011-09-20	Skin swab	2011-11-17	Skin mucus	Dry swab	Lva205swab17Nov	Ogilvies	Ogilvies B	male	Clinically moribund	Experiment A
Lva205	Litoria verreaxuii alpina	Sham exposed	2011-09-20	Skin swab	2011-11-24	Skin mucus	Dry swab	Lva205swab24Nov	Ogilvies	Ogilvies B	male	Clinically moribund	Experiment A
Lva205	Litoria verreaxuii alpina	Sham exposed	2011-09-20	Skin swab	2011-12-01	Skin mucus	Dry swab	Lva205swab01Dec	Ogilvies	Ogilvies B	male	Clinically moribund	Experiment A
Lva205	Litoria verreaxuii alpina	Sham exposed	2011-09-20	Skin swab at death	2011-12-04	Skin mucus	Dry swab	Lva205swabAtDeath	Ogilvies	Ogilvies B	male	Clinically moribund	Experiment A
Lva206	Litoria verreaxuii alpina	Sham exposed	2011-09-20	Skin swab at death	2011-11-17	Skin mucus	Dry swab	Lva206swabAtDeath	Kiandra	Kiandra A	female	Clinically moribund	Experiment A
Lva207	Litoria verreaxuii alpina	Exposed to Bd	2011-09-20	Skin swab at death	2011-10-19	Skin mucus	Dry swab	Lva207swabAtDeath	Greymare	Greymare B	male	Clinically moribund	Experiment A
Lva208	Litoria verreaxuii alpina	Exposed to Bd	2011-09-20	Skin swab at death	2011-10-21	Skin mucus	Dry swab	Lva208swabAtDeath	Ogilvies	Ogilvies C	male	Clinically moribund	Experiment A
Lva210	Litoria verreaxuii alpina	Exposed to Bd	2011-09-20	Skin swab at death	2011-10-25	Skin mucus	Dry swab	Lva210swabAtDeath	Kiandra	Kiandra C	female	Clinically moribund	Experiment A
Lva211	Litoria verreaxuii alpina	Exposed to Bd	2011-09-20	Post mortem dissection	2011-09-24	Liver	lysisbuffer	Lva211Lilysisbuffer	Kiandra	Kiandra B	NaN	Subclinical	Experiment B
Lva211	Litoria verreaxuii alpina	Exposed to Bd	2011-09-20	Post mortem dissection	2011-09-24	Skin	lysisbuffer	Lva211Sklysisbuffer	Kiandra	Kiandra B	NaN	Subclinical	Experiment B
Lva211	Litoria verreaxuii alpina	Exposed to Bd	2011-09-20	Post mortem dissection	2011-09-24	Spleen	lysisbuffer	Lva211Splysisbuffer	Kiandra	Kiandra B	NaN	Subclinical	Experiment B
Lva211	Litoria verreaxuii alpina	Exposed to Bd	2011-09-20	Post mortem dissection	2011-09-24	Liver	MeOH	Lva211LiMeOH	Kiandra	Kiandra B	NaN	Subclinical	Experiment B
Lva211	Litoria verreaxuii alpina	Exposed to Bd	2011-09-20	Post mortem dissection	2011-09-24	Skin	MeOH	Lva211SkMeOH	Kiandra	Kiandra B	NaN	Subclinical	Experiment B
Lva211	Litoria verreaxuii alpina	Exposed to Bd	2011-09-20	Skin swab at death	2011-09-24	Skin mucus	Dry swab	Lva211swabAtDeath	Kiandra	Kiandra B	NaN	Subclinical	Experiment B
Lva212	Litoria verreaxuii alpina	Exposed to Bd	2011-09-20	Skin swab at death	2011-11-05	Skin mucus	Dry swab	Lva212swabAtDeath	Kiandra	Kiandra D	female	Clinically moribund	Experiment A
Lva213	Litoria verreaxuii alpina	Sham exposed	2011-09-20	Skin swab at death	Survivor	Skin mucus	Dry swab	Lva213swabAtDeath	Kiandra	Kiandra D	male	Clinically moribund	Experiment A
Lva214	Litoria verreaxuii alpina	Sham exposed	2011-09-20	Skin swab at death	Survivor	Skin mucus	Dry swab	Lva214swabAtDeath	Eucumbene	Eucumbene A	female	Clinically moribund	Experiment A
Lva215	Litoria verreaxuii alpina	Exposed to Bd	2011-09-20	Skin swab at death	2011-10-25	Skin mucus	Dry swab	Lva215swabAtDeath	Kiandra	Kiandra C	female	Clinically moribund	Experiment A
Lva216	Litoria verreaxuii alpina	Exposed to Bd	2011-09-20	Skin swab	2011-10-06	Skin mucus	Dry swab	Lva216swab06Oct	Greymare	Greymare C	male	Clinically moribund	Experiment A
Lva216	Litoria verreaxuii alpina	Exposed to Bd	2011-09-20	Skin swab	2011-10-13	Skin mucus	Dry swab	Lva216swab13Oct	Greymare	Greymare C	male	Clinically moribund	Experiment A
Lva216	Litoria verreaxuii alpina	Exposed to Bd	2011-09-20	Skin swab	2011-10-20	Skin mucus	Dry swab	Lva216swab20Oct	Greymare	Greymare C	male	Clinically moribund	Experiment A
Lva216	Litoria verreaxuii alpina	Exposed to Bd	2011-09-20	Skin swab	2011-10-27	Skin mucus	Dry swab	Lva216swab27Oct	Greymare	Greymare C	male	Clinically moribund	Experiment A
Lva216	Litoria verreaxuii alpina	Exposed to Bd	2011-09-20	Skin swab	2011-11-03	Skin mucus	Dry swab	Lva216swab03Nov	Greymare	Greymare C	male	Clinically moribund	Experiment A
Lva216	Litoria verreaxuii alpina	Exposed to Bd	2011-09-20	Skin swab	2011-11-10	Skin mucus	Dry swab	Lva216swab10Nov	Greymare	Greymare C	male	Clinically moribund	Experiment A
Lva216	Litoria verreaxuii alpina	Exposed to Bd	2011-09-20	Skin swab	2011-11-17	Skin mucus	Dry swab	Lva216swab17Nov	Greymare	Greymare C	male	Clinically moribund	Experiment A
Lva216	Litoria verreaxuii alpina	Exposed to Bd	2011-09-20	Skin swab at death	2011-11-19	Skin mucus	Dry swab	Lva216swabAtDeath	Greymare	Greymare C	male	Clinically moribund	Experiment A
Lva217	Litoria verreaxuii alpina	Exposed to Bd	2011-09-20	Post mortem dissection	2011-10-20	Liver	lysisbuffer	Lva217Lilysisbuffer	Kiandra	Kiandra D	female	Clinically moribund	Experiment B
Lva217	Litoria verreaxuii alpina	Exposed to Bd	2011-09-20	Post mortem dissection	2011-10-20	Skin	lysisbuffer	Lva217Sklysisbuffer	Kiandra	Kiandra D	female	Clinically moribund	Experiment B
Lva217	Litoria verreaxuii alpina	Exposed to Bd	2011-09-20	Post mortem dissection	2011-10-20	Spleen	lysisbuffer	Lva217Splysisbuffer	Kiandra	Kiandra D	female	Clinically moribund	Experiment B
Lva217	Litoria verreaxuii alpina	Exposed to Bd	2011-09-20	Post mortem dissection	2011-10-20	Liver	MeOH	Lva217LiMeOH	Kiandra	Kiandra D	female	Clinically moribund	Experiment B
Lva217	Litoria verreaxuii alpina	Exposed to Bd	2011-09-20	Post mortem dissection	2011-10-20	Skin	MeOH	Lva217SkMeOH	Kiandra	Kiandra D	female	Clinically moribund	Experiment B
Lva217	Litoria verreaxuii alpina	Exposed to Bd	2011-09-20	Skin swab	2011-10-06	Skin mucus	Dry swab	Lva217swab06Oct	Kiandra	Kiandra D	female	Clinically moribund	Experiment A
Lva217	Litoria verreaxuii alpina	Exposed to Bd	2011-09-20	Skin swab	2011-10-13	Skin mucus	Dry swab	Lva217swab13Oct	Kiandra	Kiandra D	female	Clinically moribund	Experiment A
Lva217	Litoria verreaxuii alpina	Exposed to Bd	2011-09-20	Skin swab at death	2011-10-20	Skin mucus	Dry swab	Lva217swabAtDeath	Kiandra	Kiandra D	female	Clinically moribund	Experiment A
Lva217	Litoria verreaxuii alpina	Exposed to Bd	2011-09-20	Skin swab at death	2011-10-20	Skin mucus	Dry swab	Lva217swabAtDeath	Kiandra	Kiandra D	female	Clinically moribund	Experiment B
Lva218	Litoria verreaxuii alpina	Sham exposed	2011-09-20	Skin swab	2011-10-06	Skin mucus	Dry swab	Lva218swab06Oct	Greymare	Greymare B	female	Clinically moribund	Experiment A
Lva218	Litoria verreaxuii alpina	Sham exposed	2011-09-20	Skin swab	2011-10-13	Skin mucus	Dry swab	Lva218swab13Oct	Greymare	Greymare B	female	Clinically moribund	Experiment A
Lva218	Litoria verreaxuii alpina	Sham exposed	2011-09-20	Skin swab	2011-10-20	Skin mucus	Dry swab	Lva218swab20Oct	Greymare	Greymare B	female	Clinically moribund	Experiment A
Lva218	Litoria verreaxuii alpina	Sham exposed	2011-09-20	Skin swab	2011-10-27	Skin mucus	Dry swab	Lva218swab27Oct	Greymare	Greymare B	female	Clinically moribund	Experiment A
Lva218	Litoria verreaxuii alpina	Sham exposed	2011-09-20	Skin swab	2011-11-03	Skin mucus	Dry swab	Lva218swab03Nov	Greymare	Greymare B	female	Clinically moribund	Experiment A
Lva218	Litoria verreaxuii alpina	Sham exposed	2011-09-20	Skin swab	2011-11-10	Skin mucus	Dry swab	Lva218swab10Nov	Greymare	Greymare B	female	Clinically moribund	Experiment A
Lva218	Litoria verreaxuii alpina	Sham exposed	2011-09-20	Skin swab	2011-11-17	Skin mucus	Dry swab	Lva218swab17Nov	Greymare	Greymare B	female	Clinically moribund	Experiment A
Lva218	Litoria verreaxuii alpina	Sham exposed	2011-09-20	Skin swab	2011-11-24	Skin mucus	Dry swab	Lva218swab24Nov	Greymare	Greymare B	female	Clinically moribund	Experiment A
Lva218	Litoria verreaxuii alpina	Sham exposed	2011-09-20	Skin swab	2011-12-01	Skin mucus	Dry swab	Lva218swab01Dec	Greymare	Greymare B	female	Clinically moribund	Experiment A
Lva218	Litoria verreaxuii alpina	Sham exposed	2011-09-20	Skin swab at death	2011-12-07	Skin mucus	Dry swab	Lva218swabAtDeath	Greymare	Greymare B	female	Clinically moribund	Experiment A
Lva219	Litoria verreaxuii alpina	Exposed to Bd	2011-09-20	Skin swab	2011-10-06	Skin mucus	Dry swab	Lva219swab06Oct	Greymare	Greymare A	female	Clinically moribund	Experiment A
Lva219	Litoria verreaxuii alpina	Exposed to Bd	2011-09-20	Skin swab	2011-10-13	Skin mucus	Dry swab	Lva219swab13Oct	Greymare	Greymare A	female	Clinically moribund	Experiment A
Lva219	Litoria verreaxuii alpina	Exposed to Bd	2011-09-20	Skin swab at death	2011-10-14	Skin mucus	Dry swab	Lva219swabAtDeath	Greymare	Greymare A	female	Clinically moribund	Experiment A
Lva220	Litoria verreaxuii alpina	Sham exposed	2011-09-20	Skin swab at death	Survivor	Skin mucus	Dry swab	Lva220swabAtDeath	Eucumbene	Eucumbene A	female	Clinically moribund	Experiment A
Lva221	Litoria verreaxuii alpina	Sham exposed	2011-09-20	Skin swab at death	Survivor	Skin mucus	Dry swab	Lva221swabAtDeath	Greymare	Greymare C	female	Clinically moribund	Experiment A
Lva222	Litoria verreaxuii alpina	Exposed to Bd	2011-09-20	Skin swab at death	2011-10-14	Skin mucus	Dry swab	Lva222swabAtDeath	Greymare	Greymare D	female	Clinically moribund	Experiment A
Lva223	Litoria verreaxuii alpina	Exposed to Bd	2011-09-20	Skin swab at death	2011-10-25	Skin mucus	Dry swab	Lva223swabAtDeath	Eucumbene	Eucumbene B	female	Clinically moribund	Experiment A
Lva224	Litoria verreaxuii alpina	Exposed to Bd	2011-09-20	Skin swab at death	2011-10-23	Skin mucus	Dry swab	Lva224swabAtDeath	Kiandra	Kiandra B	male	Clinically moribund	Experiment A
Lva225	Litoria verreaxuii alpina	Exposed to Bd	2011-09-20	Skin swab at death	2011-10-13	Skin mucus	Dry swab	Lva225swabAtDeath	Greymare	Greymare C	male	Clinically moribund	Experiment A
Lva226	Litoria verreaxuii alpina	Exposed to Bd	2011-09-20	Skin swab at death	2011-10-12	Skin mucus	Dry swab	Lva226swabAtDeath	Greymare	Greymare C	male	Clinically moribund	Experiment A
Lva227	Litoria verreaxuii alpina	Exposed to Bd	2011-09-20	Skin swab at death	2011-10-15	Skin mucus	Dry swab	Lva227swabAtDeath	Ogilvies	Ogilvies C	female	Clinically moribund	Experiment A
Lva228	Litoria verreaxuii alpina	Sham exposed	2011-09-20	Skin swab at death	2011-11-16	Skin mucus	Dry swab	Lva228swabAtDeath	Eucumbene	Eucumbene C	male	Clinically moribund	Experiment A
Lva229	Litoria verreaxuii alpina	Exposed to Bd	2011-09-20	Post mortem dissection	2011-10-18	Liver	lysisbuffer	Lva229Lilysisbuffer	Greymare	Greymare D	male	Clinically moribund	Experiment B
Lva229	Litoria verreaxuii alpina	Exposed to Bd	2011-09-20	Post mortem dissection	2011-10-18	Skin	lysisbuffer	Lva229Sklysisbuffer	Greymare	Greymare D	male	Clinically moribund	Experiment B
Lva229	Litoria verreaxuii alpina	Exposed to Bd	2011-09-20	Post mortem dissection	2011-10-18	Spleen	lysisbuffer	Lva229Splysisbuffer	Greymare	Greymare D	male	Clinically moribund	Experiment B
Lva229	Litoria verreaxuii alpina	Exposed to Bd	2011-09-20	Post mortem dissection	2011-10-18	Liver	MeOH	Lva229LiMeOH	Greymare	Greymare D	male	Clinically moribund	Experiment B
Lva229	Litoria verreaxuii alpina	Exposed to Bd	2011-09-20	Post mortem dissection	2011-10-18	Skin	MeOH	Lva229SkMeOH	Greymare	Greymare D	male	Clinically moribund	Experiment B
Lva229	Litoria verreaxuii alpina	Exposed to Bd	2011-09-20	Skin swab	2011-10-06	Skin mucus	Dry swab	Lva229swab06Oct	Greymare	Greymare D	male	Clinically moribund	Experiment A
Lva229	Litoria verreaxuii alpina	Exposed to Bd	2011-09-20	Skin swab	2011-10-13	Skin mucus	Dry swab	Lva229swab13Oct	Greymare	Greymare D	male	Clinically moribund	Experiment A
Lva229	Litoria verreaxuii alpina	Exposed to Bd	2011-09-20	Skin swab at death	2011-10-18	Skin mucus	Dry swab	Lva229swabAtDeath	Greymare	Greymare D	male	Clinically moribund	Experiment A
Lva229	Litoria verreaxuii alpina	Exposed to Bd	2011-09-20	Skin swab at death	2011-10-18	Skin mucus	Dry swab	Lva229swabAtDeath	Greymare	Greymare D	male	Clinically moribund	Experiment B
Lva230	Litoria verreaxuii alpina	Exposed to Bd	2011-09-20	Post mortem dissection	2011-10-19	Liver	lysisbuffer	Lva230Lilysisbuffer	Greymare	Greymare A	female	Clinically moribund	Experiment B
Lva230	Litoria verreaxuii alpina	Exposed to Bd	2011-09-20	Post mortem dissection	2011-10-19	Skin	lysisbuffer	Lva230Sklysisbuffer	Greymare	Greymare A	female	Clinically moribund	Experiment B
Lva230	Litoria verreaxuii alpina	Exposed to Bd	2011-09-20	Post mortem dissection	2011-10-19	Spleen	lysisbuffer	Lva230Splysisbuffer	Greymare	Greymare A	female	Clinically moribund	Experiment B
Lva230	Litoria verreaxuii alpina	Exposed to Bd	2011-09-20	Post mortem dissection	2011-10-19	Liver	MeOH	Lva230LiMeOH	Greymare	Greymare A	female	Clinically moribund	Experiment B
Lva230	Litoria verreaxuii alpina	Exposed to Bd	2011-09-20	Post mortem dissection	2011-10-19	Skin	MeOH	Lva230SkMeOH	Greymare	Greymare A	female	Clinically moribund	Experiment B
Lva230	Litoria verreaxuii alpina	Exposed to Bd	2011-09-20	Skin swab at death	2011-10-19	Skin mucus	Dry swab	Lva230swabAtDeath	Greymare	Greymare A	female	Clinically moribund	Experiment A
Lva230	Litoria verreaxuii alpina	Exposed to Bd	2011-09-20	Skin swab at death	2011-10-19	Skin mucus	Dry swab	Lva230swabAtDeath	Greymare	Greymare A	female	Clinically moribund	Experiment B
Lva231	Litoria verreaxuii alpina	Exposed to Bd	2011-09-20	Skin swab	2011-10-06	Skin mucus	Dry swab	Lva231swab06Oct	Ogilvies	Ogilvies A	male	Clinically moribund	Experiment A
Lva231	Litoria verreaxuii alpina	Exposed to Bd	2011-09-20	Skin swab at death	2011-10-13	Skin mucus	Dry swab	Lva231swabAtDeath	Ogilvies	Ogilvies A	male	Clinically moribund	Experiment A
Lva232	Litoria verreaxuii alpina	Exposed to Bd	2011-09-20	Post mortem dissection	2011-09-24	Liver	lysisbuffer	Lva232Lilysisbuffer	Greymare	Greymare B	female	Subclinical	Experiment B
Lva232	Litoria verreaxuii alpina	Exposed to Bd	2011-09-20	Post mortem dissection	2011-09-24	Skin	lysisbuffer	Lva232Sklysisbuffer	Greymare	Greymare B	female	Subclinical	Experiment B
Lva232	Litoria verreaxuii alpina	Exposed to Bd	2011-09-20	Post mortem dissection	2011-09-24	Spleen	lysisbuffer	Lva232Splysisbuffer	Greymare	Greymare B	female	Subclinical	Experiment B
Lva232	Litoria verreaxuii alpina	Exposed to Bd	2011-09-20	Post mortem dissection	2011-09-24	Liver	MeOH	Lva232LiMeOH	Greymare	Greymare B	female	Subclinical	Experiment B
Lva232	Litoria verreaxuii alpina	Exposed to Bd	2011-09-20	Post mortem dissection	2011-09-24	Skin	MeOH	Lva232SkMeOH	Greymare	Greymare B	female	Subclinical	Experiment B
Lva232	Litoria verreaxuii alpina	Exposed to Bd	2011-09-20	Skin swab at death	2011-09-24	Skin mucus	Dry swab	Lva232swabAtDeath	Greymare	Greymare B	female	Subclinical	Experiment B
Lva233	Litoria verreaxuii alpina	Sham exposed	2011-09-20	Skin swab at death	2011-11-16	Skin mucus	Dry swab	Lva233swabAtDeath	Ogilvies	Ogilvies B	female	Clinically moribund	Experiment A
Lva234	Litoria verreaxuii alpina	Exposed to Bd	2011-09-20	Skin swab	2011-10-06	Skin mucus	Dry swab	Lva234swab06Oct	Eucumbene	Eucumbene C	male	Clinically moribund	Experiment A
Lva234	Litoria verreaxuii alpina	Exposed to Bd	2011-09-20	Skin swab	2011-10-13	Skin mucus	Dry swab	Lva234swab13Oct	Eucumbene	Eucumbene C	male	Clinically moribund	Experiment A
Lva234	Litoria verreaxuii alpina	Exposed to Bd	2011-09-20	Skin swab	2011-10-20	Skin mucus	Dry swab	Lva234swab20Oct	Eucumbene	Eucumbene C	male	Clinically moribund	Experiment A
Lva234	Litoria verreaxuii alpina	Exposed to Bd	2011-09-20	Skin swab at death	2011-10-21	Skin mucus	Dry swab	Lva234swabAtDeath	Eucumbene	Eucumbene C	male	Clinically moribund	Experiment A
Lva235	Litoria verreaxuii alpina	Exposed to Bd	2011-09-20	Skin swab	2011-10-06	Skin mucus	Dry swab	Lva235swab06Oct	Greymare	Greymare A	male	Clinically moribund	Experiment A
Lva235	Litoria verreaxuii alpina	Exposed to Bd	2011-09-20	Skin swab	2011-10-13	Skin mucus	Dry swab	Lva235swab13Oct	Greymare	Greymare A	male	Clinically moribund	Experiment A
Lva235	Litoria verreaxuii alpina	Exposed to Bd	2011-09-20	Skin swab at death	2011-10-17	Skin mucus	Dry swab	Lva235swabAtDeath	Greymare	Greymare A	male	Clinically moribund	Experiment A
Lva236	Litoria verreaxuii alpina	Exposed to Bd	2011-09-20	Post mortem dissection	2011-09-24	Liver	lysisbuffer	Lva236Lilysisbuffer	Eucumbene	Eucumbene D	NaN	Subclinical	Experiment B
Lva236	Litoria verreaxuii alpina	Exposed to Bd	2011-09-20	Post mortem dissection	2011-09-24	Skin	lysisbuffer	Lva236Sklysisbuffer	Eucumbene	Eucumbene D	NaN	Subclinical	Experiment B
Lva236	Litoria verreaxuii alpina	Exposed to Bd	2011-09-20	Post mortem dissection	2011-09-24	Spleen	lysisbuffer	Lva236Splysisbuffer	Eucumbene	Eucumbene D	NaN	Subclinical	Experiment B
Lva236	Litoria verreaxuii alpina	Exposed to Bd	2011-09-20	Post mortem dissection	2011-09-24	Liver	MeOH	Lva236LiMeOH	Eucumbene	Eucumbene D	NaN	Subclinical	Experiment B
Lva236	Litoria verreaxuii alpina	Exposed to Bd	2011-09-20	Post mortem dissection	2011-09-24	Skin	MeOH	Lva236SkMeOH	Eucumbene	Eucumbene D	NaN	Subclinical	Experiment B
Lva236	Litoria verreaxuii alpina	Exposed to Bd	2011-09-20	Skin swab at death	2011-09-24	Skin mucus	Dry swab	Lva236swabAtDeath	Eucumbene	Eucumbene D	NaN	Subclinical	Experiment B
Lva237	Litoria verreaxuii alpina	Exposed to Bd	2011-09-20	Skin swab at death	2011-10-24	Skin mucus	Dry swab	Lva237swabAtDeath	Kiandra	Kiandra C	female	Clinically moribund	Experiment A
Lva238	Litoria verreaxuii alpina	Exposed to Bd	2011-09-20	Post mortem dissection	2011-09-28	Liver	lysisbuffer	Lva238Lilysisbuffer	Greymare	Greymare B	NaN	Subclinical	Experiment B
Lva238	Litoria verreaxuii alpina	Exposed to Bd	2011-09-20	Post mortem dissection	2011-09-28	Skin	lysisbuffer	Lva238Sklysisbuffer	Greymare	Greymare B	NaN	Subclinical	Experiment B
Lva238	Litoria verreaxuii alpina	Exposed to Bd	2011-09-20	Post mortem dissection	2011-09-28	Spleen	lysisbuffer	Lva238Splysisbuffer	Greymare	Greymare B	NaN	Subclinical	Experiment B
Lva238	Litoria verreaxuii alpina	Exposed to Bd	2011-09-20	Post mortem dissection	2011-09-28	Liver	MeOH	Lva238LiMeOH	Greymare	Greymare B	NaN	Subclinical	Experiment B
Lva238	Litoria verreaxuii alpina	Exposed to Bd	2011-09-20	Post mortem dissection	2011-09-28	Skin	MeOH	Lva238SkMeOH	Greymare	Greymare B	NaN	Subclinical	Experiment B
Lva238	Litoria verreaxuii alpina	Exposed to Bd	2011-09-20	Skin swab at death	2011-09-28	Skin mucus	Dry swab	Lva238swabAtDeath	Greymare	Greymare B	NaN	Subclinical	Experiment B
Lva239	Litoria verreaxuii alpina	Exposed to Bd	2011-09-20	Skin swab	2011-10-06	Skin mucus	Dry swab	Lva239swab06Oct	Greymare	Greymare C	male	Clinically moribund	Experiment A
Lva239	Litoria verreaxuii alpina	Exposed to Bd	2011-09-20	Skin swab	2011-10-13	Skin mucus	Dry swab	Lva239swab13Oct	Greymare	Greymare C	male	Clinically moribund	Experiment A
Lva239	Litoria verreaxuii alpina	Exposed to Bd	2011-09-20	Skin swab	2011-10-20	Skin mucus	Dry swab	Lva239swab20Oct	Greymare	Greymare C	male	Clinically moribund	Experiment A
Lva239	Litoria verreaxuii alpina	Exposed to Bd	2011-09-20	Skin swab	2011-10-27	Skin mucus	Dry swab	Lva239swab27Oct	Greymare	Greymare C	male	Clinically moribund	Experiment A
Lva239	Litoria verreaxuii alpina	Exposed to Bd	2011-09-20	Skin swab	2011-11-03	Skin mucus	Dry swab	Lva239swab03Nov	Greymare	Greymare C	male	Clinically moribund	Experiment A
Lva239	Litoria verreaxuii alpina	Exposed to Bd	2011-09-20	Skin swab	2011-11-10	Skin mucus	Dry swab	Lva239swab10Nov	Greymare	Greymare C	male	Clinically moribund	Experiment A
Lva239	Litoria verreaxuii alpina	Exposed to Bd	2011-09-20	Skin swab	2011-11-17	Skin mucus	Dry swab	Lva239swab17Nov	Greymare	Greymare C	male	Clinically moribund	Experiment A
Lva239	Litoria verreaxuii alpina	Exposed to Bd	2011-09-20	Skin swab	2011-11-24	Skin mucus	Dry swab	Lva239swab24Nov	Greymare	Greymare C	male	Clinically moribund	Experiment A
Lva239	Litoria verreaxuii alpina	Exposed to Bd	2011-09-20	Skin swab	2011-12-01	Skin mucus	Dry swab	Lva239swab01Dec	Greymare	Greymare C	male	Clinically moribund	Experiment A
Lva239	Litoria verreaxuii alpina	Exposed to Bd	2011-09-20	Skin swab	2011-12-08	Skin mucus	Dry swab	Lva239swab08Dec	Greymare	Greymare C	male	Clinically moribund	Experiment A
Lva239	Litoria verreaxuii alpina	Exposed to Bd	2011-09-20	Skin swab at death	Survivor	Skin mucus	Dry swab	Lva239swabAtDeath	Greymare	Greymare C	male	Clinically moribund	Experiment A
Lva240	Litoria verreaxuii alpina	Exposed to Bd	2011-09-20	Skin swab	2011-10-06	Skin mucus	Dry swab	Lva240swab06Oct	Eucumbene	Eucumbene C	female	Clinically moribund	Experiment A
Lva240	Litoria verreaxuii alpina	Exposed to Bd	2011-09-20	Skin swab	2011-10-13	Skin mucus	Dry swab	Lva240swab13Oct	Eucumbene	Eucumbene C	female	Clinically moribund	Experiment A
Lva240	Litoria verreaxuii alpina	Exposed to Bd	2011-09-20	Skin swab	2011-10-20	Skin mucus	Dry swab	Lva240swab20Oct	Eucumbene	Eucumbene C	female	Clinically moribund	Experiment A
Lva240	Litoria verreaxuii alpina	Exposed to Bd	2011-09-20	Skin swab at death	2011-10-26	Skin mucus	Dry swab	Lva240swabAtDeath	Eucumbene	Eucumbene C	female	Clinically moribund	Experiment A
Lva241	Litoria verreaxuii alpina	Exposed to Bd	2011-09-20	Skin swab at death	2011-10-20	Skin mucus	Dry swab	Lva241swabAtDeath	Eucumbene	Eucumbene A	female	Clinically moribund	Experiment A
Lva242	Litoria verreaxuii alpina	Exposed to Bd	2011-09-20	Skin swab	2011-10-06	Skin mucus	Dry swab	Lva242swab06Oct	Eucumbene	Eucumbene D	female	Clinically moribund	Experiment A
Lva242	Litoria verreaxuii alpina	Exposed to Bd	2011-09-20	Skin swab	2011-10-13	Skin mucus	Dry swab	Lva242swab13Oct	Eucumbene	Eucumbene D	female	Clinically moribund	Experiment A
Lva242	Litoria verreaxuii alpina	Exposed to Bd	2011-09-20	Skin swab at death	2011-10-16	Skin mucus	Dry swab	Lva242swabAtDeath	Eucumbene	Eucumbene D	female	Clinically moribund	Experiment A
Lva243	Litoria verreaxuii alpina	Exposed to Bd	2011-09-20	Skin swab	2011-10-06	Skin mucus	Dry swab	Lva243swab06Oct	Ogilvies	Ogilvies C	female	Clinically moribund	Experiment A
Lva243	Litoria verreaxuii alpina	Exposed to Bd	2011-09-20	Skin swab	2011-10-13	Skin mucus	Dry swab	Lva243swab13Oct	Ogilvies	Ogilvies C	female	Clinically moribund	Experiment A
Lva243	Litoria verreaxuii alpina	Exposed to Bd	2011-09-20	Skin swab at death	2011-10-19	Skin mucus	Dry swab	Lva243swabAtDeath	Ogilvies	Ogilvies C	female	Clinically moribund	Experiment A
Lva244	Litoria verreaxuii alpina	Exposed to Bd	2011-09-20	Skin swab	2011-10-06	Skin mucus	Dry swab	Lva244swab06Oct	Kiandra	Kiandra B	male	Clinically moribund	Experiment A
Lva244	Litoria verreaxuii alpina	Exposed to Bd	2011-09-20	Skin swab	2011-10-13	Skin mucus	Dry swab	Lva244swab13Oct	Kiandra	Kiandra B	male	Clinically moribund	Experiment A
Lva244	Litoria verreaxuii alpina	Exposed to Bd	2011-09-20	Skin swab	2011-10-20	Skin mucus	Dry swab	Lva244swab20Oct	Kiandra	Kiandra B	male	Clinically moribund	Experiment A
Lva244	Litoria verreaxuii alpina	Exposed to Bd	2011-09-20	Skin swab at death	2011-10-27	Skin mucus	Dry swab	Lva244swabAtDeath	Kiandra	Kiandra B	male	Clinically moribund	Experiment A
Lva245	Litoria verreaxuii alpina	Exposed to Bd	2011-09-20	Skin swab at death	2011-10-21	Skin mucus	Dry swab	Lva245swabAtDeath	Kiandra	Kiandra C	male	Clinically moribund	Experiment A
Lva246	Litoria verreaxuii alpina	Exposed to Bd	2011-09-20	Skin swab	2011-10-06	Skin mucus	Dry swab	Lva246swab06Oct	Eucumbene	Eucumbene C	male	Clinically moribund	Experiment A
Lva246	Litoria verreaxuii alpina	Exposed to Bd	2011-09-20	Skin swab	2011-10-13	Skin mucus	Dry swab	Lva246swab13Oct	Eucumbene	Eucumbene C	male	Clinically moribund	Experiment A
Lva246	Litoria verreaxuii alpina	Exposed to Bd	2011-09-20	Skin swab at death	2011-10-16	Skin mucus	Dry swab	Lva246swabAtDeath	Eucumbene	Eucumbene C	male	Clinically moribund	Experiment A
Lva247	Litoria verreaxuii alpina	Exposed to Bd	2011-09-20	Skin swab at death	2011-10-22	Skin mucus	Dry swab	Lva247swabAtDeath	Kiandra	Kiandra D	male	Clinically moribund	Experiment A
Lva248	Litoria verreaxuii alpina	Exposed to Bd	2011-09-20	Skin swab	2011-10-06	Skin mucus	Dry swab	Lva248swab06Oct	Ogilvies	Ogilvies B	female	Clinically moribund	Experiment A
Lva248	Litoria verreaxuii alpina	Exposed to Bd	2011-09-20	Skin swab	2011-10-13	Skin mucus	Dry swab	Lva248swab13Oct	Ogilvies	Ogilvies B	female	Clinically moribund	Experiment A
Lva248	Litoria verreaxuii alpina	Exposed to Bd	2011-09-20	Skin swab at death	2011-10-16	Skin mucus	Dry swab	Lva248swabAtDeath	Ogilvies	Ogilvies B	female	Clinically moribund	Experiment A
Lva249	Litoria verreaxuii alpina	Exposed to Bd	2011-09-20	Skin swab at death	2011-10-20	Skin mucus	Dry swab	Lva249swabAtDeath	Kiandra	Kiandra D	female	Clinically moribund	Experiment A
Lva250	Litoria verreaxuii alpina	Exposed to Bd	2011-09-20	Skin swab	2011-10-06	Skin mucus	Dry swab	Lva250swab06Oct	Kiandra	Kiandra C	male	Clinically moribund	Experiment A
Lva250	Litoria verreaxuii alpina	Exposed to Bd	2011-09-20	Skin swab	2011-10-13	Skin mucus	Dry swab	Lva250swab13Oct	Kiandra	Kiandra C	male	Clinically moribund	Experiment A
Lva250	Litoria verreaxuii alpina	Exposed to Bd	2011-09-20	Skin swab	2011-10-20	Skin mucus	Dry swab	Lva250swab20Oct	Kiandra	Kiandra C	male	Clinically moribund	Experiment A
Lva250	Litoria verreaxuii alpina	Exposed to Bd	2011-09-20	Skin swab at death	2011-10-21	Skin mucus	Dry swab	Lva250swabAtDeath	Kiandra	Kiandra C	male	Clinically moribund	Experiment A
Lva251	Litoria verreaxuii alpina	Exposed to Bd	2011-09-20	Skin swab at death	2011-10-24	Skin mucus	Dry swab	Lva251swabAtDeath	Kiandra	Kiandra D	male	Clinically moribund	Experiment A
Lva252	Litoria verreaxuii alpina	Exposed to Bd	2011-09-20	Skin swab	2011-10-06	Skin mucus	Dry swab	Lva252swab06Oct	Ogilvies	Ogilvies C	male	Clinically moribund	Experiment A
Lva252	Litoria verreaxuii alpina	Exposed to Bd	2011-09-20	Skin swab	2011-10-13	Skin mucus	Dry swab	Lva252swab13Oct	Ogilvies	Ogilvies C	male	Clinically moribund	Experiment A
Lva252	Litoria verreaxuii alpina	Exposed to Bd	2011-09-20	Skin swab at death	2011-10-20	Skin mucus	Dry swab	Lva252swabAtDeath	Ogilvies	Ogilvies C	male	Clinically moribund	Experiment A
Lva253	Litoria verreaxuii alpina	Exposed to Bd	2011-09-20	Skin swab at death	2011-10-13	Skin mucus	Dry swab	Lva253swabAtDeath	Greymare	Greymare D	female	Clinically moribund	Experiment A
Lva254	Litoria verreaxuii alpina	Exposed to Bd	2011-09-20	Skin swab	2011-10-06	Skin mucus	Dry swab	Lva254swab06Oct	Ogilvies	Ogilvies B	female	Clinically moribund	Experiment A
Lva254	Litoria verreaxuii alpina	Exposed to Bd	2011-09-20	Skin swab	2011-10-13	Skin mucus	Dry swab	Lva254swab13Oct	Ogilvies	Ogilvies B	female	Clinically moribund	Experiment A
Lva254	Litoria verreaxuii alpina	Exposed to Bd	2011-09-20	Skin swab at death	2011-10-14	Skin mucus	Dry swab	Lva254swabAtDeath	Ogilvies	Ogilvies B	female	Clinically moribund	Experiment A
Lva255	Litoria verreaxuii alpina	Sham exposed	2011-09-20	Skin swab at death	Survivor	Skin mucus	Dry swab	Lva255swabAtDeath	Ogilvies	Ogilvies B	female	Clinically moribund	Experiment A
Lva256	Litoria verreaxuii alpina	Exposed to Bd	2011-09-20	Post mortem dissection	2011-10-04	Liver	lysisbuffer	Lva256Lilysisbuffer	Eucumbene	Eucumbene D	female	Subclinical	Experiment B
Lva256	Litoria verreaxuii alpina	Exposed to Bd	2011-09-20	Post mortem dissection	2011-10-04	Skin	lysisbuffer	Lva256Sklysisbuffer	Eucumbene	Eucumbene D	female	Subclinical	Experiment B
Lva256	Litoria verreaxuii alpina	Exposed to Bd	2011-09-20	Post mortem dissection	2011-10-04	Spleen	lysisbuffer	Lva256Splysisbuffer	Eucumbene	Eucumbene D	female	Subclinical	Experiment B
Lva256	Litoria verreaxuii alpina	Exposed to Bd	2011-09-20	Post mortem dissection	2011-10-04	Liver	MeOH	Lva256LiMeOH	Eucumbene	Eucumbene D	female	Subclinical	Experiment B
Lva256	Litoria verreaxuii alpina	Exposed to Bd	2011-09-20	Post mortem dissection	2011-10-04	Skin	MeOH	Lva256SkMeOH	Eucumbene	Eucumbene D	female	Subclinical	Experiment B
Lva256	Litoria verreaxuii alpina	Exposed to Bd	2011-09-20	Skin swab at death	2011-10-04	Skin mucus	Dry swab	Lva256swabAtDeath	Eucumbene	Eucumbene D	female	Subclinical	Experiment B
Lva257	Litoria verreaxuii alpina	Exposed to Bd	2011-09-20	Skin swab	2011-10-06	Skin mucus	Dry swab	Lva257swab06Oct	Ogilvies	Ogilvies B	male	Clinically moribund	Experiment A
Lva257	Litoria verreaxuii alpina	Exposed to Bd	2011-09-20	Skin swab	2011-10-13	Skin mucus	Dry swab	Lva257swab13Oct	Ogilvies	Ogilvies B	male	Clinically moribund	Experiment A
Lva257	Litoria verreaxuii alpina	Exposed to Bd	2011-09-20	Skin swab at death	2011-10-14	Skin mucus	Dry swab	Lva257swabAtDeath	Ogilvies	Ogilvies B	male	Clinically moribund	Experiment A
Lva258	Litoria verreaxuii alpina	Exposed to Bd	2011-09-20	Skin swab at death	2011-10-15	Skin mucus	Dry swab	Lva258swabAtDeath	Ogilvies	Ogilvies A	female	Clinically moribund	Experiment A
Lva259	Litoria verreaxuii alpina	Exposed to Bd	2011-09-20	Post mortem dissection	2011-10-20	Liver	lysisbuffer	Lva259Lilysisbuffer	Greymare	Greymare B	female	Clinically moribund	Experiment B
Lva259	Litoria verreaxuii alpina	Exposed to Bd	2011-09-20	Post mortem dissection	2011-10-20	Skin	lysisbuffer	Lva259Sklysisbuffer	Greymare	Greymare B	female	Clinically moribund	Experiment B
Lva259	Litoria verreaxuii alpina	Exposed to Bd	2011-09-20	Post mortem dissection	2011-10-20	Spleen	lysisbuffer	Lva259Splysisbuffer	Greymare	Greymare B	female	Clinically moribund	Experiment B
Lva259	Litoria verreaxuii alpina	Exposed to Bd	2011-09-20	Post mortem dissection	2011-10-20	Liver	MeOH	Lva259LiMeOH	Greymare	Greymare B	female	Clinically moribund	Experiment B
Lva259	Litoria verreaxuii alpina	Exposed to Bd	2011-09-20	Post mortem dissection	2011-10-20	Skin	MeOH	Lva259SkMeOH	Greymare	Greymare B	female	Clinically moribund	Experiment B
Lva259	Litoria verreaxuii alpina	Exposed to Bd	2011-09-20	Skin swab at death	2011-10-20	Skin mucus	Dry swab	Lva259swabAtDeath	Greymare	Greymare B	female	Clinically moribund	Experiment A
Lva259	Litoria verreaxuii alpina	Exposed to Bd	2011-09-20	Skin swab at death	2011-10-20	Skin mucus	Dry swab	Lva259swabAtDeath	Greymare	Greymare B	female	Clinically moribund	Experiment B
Lva260	Litoria verreaxuii alpina	Exposed to Bd	2011-09-20	Skin swab	2011-10-06	Skin mucus	Dry swab	Lva260swab06Oct	Kiandra	Kiandra B	male	Clinically moribund	Experiment A
Lva260	Litoria verreaxuii alpina	Exposed to Bd	2011-09-20	Skin swab	2011-10-13	Skin mucus	Dry swab	Lva260swab13Oct	Kiandra	Kiandra B	male	Clinically moribund	Experiment A
Lva260	Litoria verreaxuii alpina	Exposed to Bd	2011-09-20	Skin swab at death	2011-10-20	Skin mucus	Dry swab	Lva260swabAtDeath	Kiandra	Kiandra B	male	Clinically moribund	Experiment A
Lva261	Litoria verreaxuii alpina	Exposed to Bd	2011-09-20	Skin swab	2011-10-06	Skin mucus	Dry swab	Lva261swab06Oct	Ogilvies	Ogilvies B	female	Clinically moribund	Experiment A
Lva261	Litoria verreaxuii alpina	Exposed to Bd	2011-09-20	Skin swab	2011-10-13	Skin mucus	Dry swab	Lva261swab13Oct	Ogilvies	Ogilvies B	female	Clinically moribund	Experiment A
Lva261	Litoria verreaxuii alpina	Exposed to Bd	2011-09-20	Skin swab	2011-10-20	Skin mucus	Dry swab	Lva261swab20Oct	Ogilvies	Ogilvies B	female	Clinically moribund	Experiment A
Lva261	Litoria verreaxuii alpina	Exposed to Bd	2011-09-20	Skin swab at death	2011-10-26	Skin mucus	Dry swab	Lva261swabAtDeath	Ogilvies	Ogilvies B	female	Clinically moribund	Experiment A
Lva262	Litoria verreaxuii alpina	Exposed to Bd	2011-09-20	Skin swab	2011-10-06	Skin mucus	Dry swab	Lva262swab06Oct	Eucumbene	Eucumbene B	male	Clinically moribund	Experiment A
Lva262	Litoria verreaxuii alpina	Exposed to Bd	2011-09-20	Skin swab	2011-10-13	Skin mucus	Dry swab	Lva262swab13Oct	Eucumbene	Eucumbene B	male	Clinically moribund	Experiment A
Lva262	Litoria verreaxuii alpina	Exposed to Bd	2011-09-20	Skin swab at death	2011-10-18	Skin mucus	Dry swab	Lva262swabAtDeath	Eucumbene	Eucumbene B	male	Clinically moribund	Experiment A
Lva263	Litoria verreaxuii alpina	Exposed to Bd	2011-09-20	Skin swab at death	2011-10-13	Skin mucus	Dry swab	Lva263swabAtDeath	Ogilvies	Ogilvies A	male	Clinically moribund	Experiment A
Lva264	Litoria verreaxuii alpina	Exposed to Bd	2011-09-20	Skin swab	2011-10-06	Skin mucus	Dry swab	Lva264swab06Oct	Eucumbene	Eucumbene B	male	Clinically moribund	Experiment A
Lva264	Litoria verreaxuii alpina	Exposed to Bd	2011-09-20	Skin swab	2011-10-13	Skin mucus	Dry swab	Lva264swab13Oct	Eucumbene	Eucumbene B	male	Clinically moribund	Experiment A
Lva264	Litoria verreaxuii alpina	Exposed to Bd	2011-09-20	Skin swab	2011-10-20	Skin mucus	Dry swab	Lva264swab20Oct	Eucumbene	Eucumbene B	male	Clinically moribund	Experiment A
Lva264	Litoria verreaxuii alpina	Exposed to Bd	2011-09-20	Skin swab at death	2011-10-25	Skin mucus	Dry swab	Lva264swabAtDeath	Eucumbene	Eucumbene B	male	Clinically moribund	Experiment A
Lva265	Litoria verreaxuii alpina	Exposed to Bd	2011-09-20	Skin swab	2011-10-06	Skin mucus	Dry swab	Lva265swab06Oct	Greymare	Greymare C	female	Clinically moribund	Experiment A
Lva265	Litoria verreaxuii alpina	Exposed to Bd	2011-09-20	Skin swab	2011-10-13	Skin mucus	Dry swab	Lva265swab13Oct	Greymare	Greymare C	female	Clinically moribund	Experiment A
Lva265	Litoria verreaxuii alpina	Exposed to Bd	2011-09-20	Skin swab at death	2011-10-18	Skin mucus	Dry swab	Lva265swabAtDeath	Greymare	Greymare C	female	Clinically moribund	Experiment A
Lva266	Litoria verreaxuii alpina	Exposed to Bd	2011-09-20	Skin swab at death	2011-10-31	Skin mucus	Dry swab	Lva266swabAtDeath	Kiandra	Kiandra B	female	Clinically moribund	Experiment A
Lva267	Litoria verreaxuii alpina	Sham exposed	2011-09-20	Skin swab at death	2011-12-08	Skin mucus	Dry swab	Lva267swabAtDeath	Kiandra	Kiandra B	female	Clinically moribund	Experiment A
Lva268	Litoria verreaxuii alpina	Exposed to Bd	2011-09-20	Skin swab at death	2011-10-19	Skin mucus	Dry swab	Lva268swabAtDeath	Eucumbene	Eucumbene A	female	Clinically moribund	Experiment A
Lva269	Litoria verreaxuii alpina	Exposed to Bd	2011-09-20	Skin swab at death	2011-10-16	Skin mucus	Dry swab	Lva269swabAtDeath	Eucumbene	Eucumbene D	female	Clinically moribund	Experiment A
Lva270	Litoria verreaxuii alpina	Exposed to Bd	2011-09-20	Skin swab at death	2011-10-24	Skin mucus	Dry swab	Lva270swabAtDeath	Eucumbene	Eucumbene D	male	Clinically moribund	Experiment A
Lva271	Litoria verreaxuii alpina	Sham exposed	2011-09-20	Skin swab at death	2011-11-09	Skin mucus	Dry swab	Lva271swabAtDeath	Greymare	Greymare C	male	Clinically moribund	Experiment A
Lva272	Litoria verreaxuii alpina	Exposed to Bd	2011-09-20	Skin swab	2011-10-06	Skin mucus	Dry swab	Lva272swab06Oct	Eucumbene	Eucumbene C	female	Clinically moribund	Experiment A
Lva272	Litoria verreaxuii alpina	Exposed to Bd	2011-09-20	Skin swab	2011-10-13	Skin mucus	Dry swab	Lva272swab13Oct	Eucumbene	Eucumbene C	female	Clinically moribund	Experiment A
Lva272	Litoria verreaxuii alpina	Exposed to Bd	2011-09-20	Skin swab	2011-10-20	Skin mucus	Dry swab	Lva272swab20Oct	Eucumbene	Eucumbene C	female	Clinically moribund	Experiment A
Lva272	Litoria verreaxuii alpina	Exposed to Bd	2011-09-20	Skin swab at death	2011-10-23	Skin mucus	Dry swab	Lva272swabAtDeath	Eucumbene	Eucumbene C	female	Clinically moribund	Experiment A
Lva273	Litoria verreaxuii alpina	Exposed to Bd	2011-09-20	Skin swab at death	2011-10-28	Skin mucus	Dry swab	Lva273swabAtDeath	Kiandra	Kiandra A	male	Clinically moribund	Experiment A
Lva274	Litoria verreaxuii alpina	Exposed to Bd	2011-09-20	Skin swab at death	2011-10-20	Skin mucus	Dry swab	Lva274swabAtDeath	Eucumbene	Eucumbene C	female	Clinically moribund	Experiment A
Lva275	Litoria verreaxuii alpina	Exposed to Bd	2011-09-20	Post mortem dissection	2011-09-28	Liver	lysisbuffer	Lva275Lilysisbuffer	Greymare	Greymare B	female	Subclinical	Experiment B
Lva275	Litoria verreaxuii alpina	Exposed to Bd	2011-09-20	Post mortem dissection	2011-09-28	Skin	lysisbuffer	Lva275Sklysisbuffer	Greymare	Greymare B	female	Subclinical	Experiment B
Lva275	Litoria verreaxuii alpina	Exposed to Bd	2011-09-20	Post mortem dissection	2011-09-28	Spleen	lysisbuffer	Lva275Splysisbuffer	Greymare	Greymare B	female	Subclinical	Experiment B
Lva275	Litoria verreaxuii alpina	Exposed to Bd	2011-09-20	Post mortem dissection	2011-09-28	Liver	MeOH	Lva275LiMeOH	Greymare	Greymare B	female	Subclinical	Experiment B
Lva275	Litoria verreaxuii alpina	Exposed to Bd	2011-09-20	Post mortem dissection	2011-09-28	Skin	MeOH	Lva275SkMeOH	Greymare	Greymare B	female	Subclinical	Experiment B
Lva275	Litoria verreaxuii alpina	Exposed to Bd	2011-09-20	Skin swab at death	2011-09-28	Skin mucus	Dry swab	Lva275swabAtDeath	Greymare	Greymare B	female	Subclinical	Experiment B
Lva276	Litoria verreaxuii alpina	Sham exposed	2011-09-20	Skin swab at death	Survivor	Skin mucus	Dry swab	Lva276swabAtDeath	Greymare	Greymare C	male	Clinically moribund	Experiment A
Lva277	Litoria verreaxuii alpina	Exposed to Bd	2011-09-20	Skin swab	2011-10-06	Skin mucus	Dry swab	Lva277swab06Oct	Kiandra	Kiandra D	female	Clinically moribund	Experiment A
Lva277	Litoria verreaxuii alpina	Exposed to Bd	2011-09-20	Skin swab	2011-10-13	Skin mucus	Dry swab	Lva277swab13Oct	Kiandra	Kiandra D	female	Clinically moribund	Experiment A
Lva277	Litoria verreaxuii alpina	Exposed to Bd	2011-09-20	Skin swab at death	2011-10-16	Skin mucus	Dry swab	Lva277swabAtDeath	Kiandra	Kiandra D	female	Clinically moribund	Experiment A
Lva278	Litoria verreaxuii alpina	Exposed to Bd	2011-09-20	Skin swab	2011-10-06	Skin mucus	Dry swab	Lva278swab06Oct	Greymare	Greymare A	female	Clinically moribund	Experiment A
Lva278	Litoria verreaxuii alpina	Exposed to Bd	2011-09-20	Skin swab at death	2011-10-11	Skin mucus	Dry swab	Lva278swabAtDeath	Greymare	Greymare A	female	Clinically moribund	Experiment A
Lva279	Litoria verreaxuii alpina	Exposed to Bd	2011-09-20	Skin swab at death	2011-10-17	Skin mucus	Dry swab	Lva279swabAtDeath	Eucumbene	Eucumbene D	male	Clinically moribund	Experiment A
Lva280	Litoria verreaxuii alpina	Exposed to Bd	2011-09-20	Post mortem dissection	2011-10-04	Liver	lysisbuffer	Lva280Lilysisbuffer	Greymare	Greymare B	NaN	Subclinical	Experiment B
Lva280	Litoria verreaxuii alpina	Exposed to Bd	2011-09-20	Post mortem dissection	2011-10-04	Skin	lysisbuffer	Lva280Sklysisbuffer	Greymare	Greymare B	NaN	Subclinical	Experiment B
Lva280	Litoria verreaxuii alpina	Exposed to Bd	2011-09-20	Post mortem dissection	2011-10-04	Spleen	lysisbuffer	Lva280Splysisbuffer	Greymare	Greymare B	NaN	Subclinical	Experiment B
Lva280	Litoria verreaxuii alpina	Exposed to Bd	2011-09-20	Post mortem dissection	2011-10-04	Liver	MeOH	Lva280LiMeOH	Greymare	Greymare B	NaN	Subclinical	Experiment B
Lva280	Litoria verreaxuii alpina	Exposed to Bd	2011-09-20	Post mortem dissection	2011-10-04	Skin	MeOH	Lva280SkMeOH	Greymare	Greymare B	NaN	Subclinical	Experiment B
Lva280	Litoria verreaxuii alpina	Exposed to Bd	2011-09-20	Skin swab at death	2011-10-04	Skin mucus	Dry swab	Lva280swabAtDeath	Greymare	Greymare B	NaN	Subclinical	Experiment B
Lva281	Litoria verreaxuii alpina	Exposed to Bd	2011-09-20	Skin swab	2011-10-06	Skin mucus	Dry swab	Lva281swab06Oct	Ogilvies	Ogilvies B	male	Clinically moribund	Experiment A
Lva281	Litoria verreaxuii alpina	Exposed to Bd	2011-09-20	Skin swab	2011-10-13	Skin mucus	Dry swab	Lva281swab13Oct	Ogilvies	Ogilvies B	male	Clinically moribund	Experiment A
Lva281	Litoria verreaxuii alpina	Exposed to Bd	2011-09-20	Skin swab at death	2011-10-16	Skin mucus	Dry swab	Lva281swabAtDeath	Ogilvies	Ogilvies B	male	Clinically moribund	Experiment A
Lva282	Litoria verreaxuii alpina	Sham exposed	2011-09-20	Skin swab at death	2011-11-14	Skin mucus	Dry swab	Lva282swabAtDeath	Ogilvies	Ogilvies B	female	Clinically moribund	Experiment A
Lva283	Litoria verreaxuii alpina	Sham exposed	2011-09-20	Post mortem dissection	2011-09-24	Liver	lysisbuffer	Lva283Lilysisbuffer	Eucumbene	Eucumbene D	female	Subclinical	Experiment B
Lva283	Litoria verreaxuii alpina	Sham exposed	2011-09-20	Post mortem dissection	2011-09-24	Skin	lysisbuffer	Lva283Sklysisbuffer	Eucumbene	Eucumbene D	female	Subclinical	Experiment B
Lva283	Litoria verreaxuii alpina	Sham exposed	2011-09-20	Post mortem dissection	2011-09-24	Spleen	lysisbuffer	Lva283Splysisbuffer	Eucumbene	Eucumbene D	female	Subclinical	Experiment B
Lva283	Litoria verreaxuii alpina	Sham exposed	2011-09-20	Post mortem dissection	2011-09-24	Liver	MeOH	Lva283LiMeOH	Eucumbene	Eucumbene D	female	Subclinical	Experiment B
Lva283	Litoria verreaxuii alpina	Sham exposed	2011-09-20	Post mortem dissection	2011-09-24	Skin	MeOH	Lva283SkMeOH	Eucumbene	Eucumbene D	female	Subclinical	Experiment B
Lva283	Litoria verreaxuii alpina	Sham exposed	2011-09-20	Skin swab at death	2011-09-24	Skin mucus	Dry swab	Lva283swabAtDeath	Eucumbene	Eucumbene D	female	Subclinical	Experiment B
Lva284	Litoria verreaxuii alpina	Exposed to Bd	2011-09-20	Skin swab	2011-10-06	Skin mucus	Dry swab	Lva284swab06Oct	Ogilvies	Ogilvies A	male	Clinically moribund	Experiment A
Lva284	Litoria verreaxuii alpina	Exposed to Bd	2011-09-20	Skin swab at death	2011-10-13	Skin mucus	Dry swab	Lva284swabAtDeath	Ogilvies	Ogilvies A	male	Clinically moribund	Experiment A
Lva285	Litoria verreaxuii alpina	Exposed to Bd	2011-09-20	Skin swab at death	2011-10-20	Skin mucus	Dry swab	Lva285swabAtDeath	Eucumbene	Eucumbene A	male	Clinically moribund	Experiment A
Lva286	Litoria verreaxuii alpina	Exposed to Bd	2011-09-20	Skin swab	2011-10-06	Skin mucus	Dry swab	Lva286swab06Oct	Ogilvies	Ogilvies B	female	Clinically moribund	Experiment A
Lva286	Litoria verreaxuii alpina	Exposed to Bd	2011-09-20	Skin swab	2011-10-13	Skin mucus	Dry swab	Lva286swab13Oct	Ogilvies	Ogilvies B	female	Clinically moribund	Experiment A
Lva286	Litoria verreaxuii alpina	Exposed to Bd	2011-09-20	Skin swab at death	2011-10-20	Skin mucus	Dry swab	Lva286swabAtDeath	Ogilvies	Ogilvies B	female	Clinically moribund	Experiment A
Lva287	Litoria verreaxuii alpina	Exposed to Bd	2011-09-20	Skin swab	2011-10-06	Skin mucus	Dry swab	Lva287swab06Oct	Greymare	Greymare C	female	Clinically moribund	Experiment A
Lva287	Litoria verreaxuii alpina	Exposed to Bd	2011-09-20	Skin swab	2011-10-13	Skin mucus	Dry swab	Lva287swab13Oct	Greymare	Greymare C	female	Clinically moribund	Experiment A
Lva287	Litoria verreaxuii alpina	Exposed to Bd	2011-09-20	Skin swab	2011-10-20	Skin mucus	Dry swab	Lva287swab20Oct	Greymare	Greymare C	female	Clinically moribund	Experiment A
Lva287	Litoria verreaxuii alpina	Exposed to Bd	2011-09-20	Skin swab at death	2011-10-23	Skin mucus	Dry swab	Lva287swabAtDeath	Greymare	Greymare C	female	Clinically moribund	Experiment A
Lva288	Litoria verreaxuii alpina	Exposed to Bd	2011-09-20	Skin swab	2011-10-06	Skin mucus	Dry swab	Lva288swab06Oct	Ogilvies	Ogilvies B	female	Clinically moribund	Experiment A
Lva288	Litoria verreaxuii alpina	Exposed to Bd	2011-09-20	Skin swab at death	2011-10-13	Skin mucus	Dry swab	Lva288swabAtDeath	Ogilvies	Ogilvies B	female	Clinically moribund	Experiment A
Lva289	Litoria verreaxuii alpina	Exposed to Bd	2011-09-20	Skin swab	2011-10-06	Skin mucus	Dry swab	Lva289swab06Oct	Eucumbene	Eucumbene B	male	Clinically moribund	Experiment A
Lva289	Litoria verreaxuii alpina	Exposed to Bd	2011-09-20	Skin swab	2011-10-13	Skin mucus	Dry swab	Lva289swab13Oct	Eucumbene	Eucumbene B	male	Clinically moribund	Experiment A
Lva289	Litoria verreaxuii alpina	Exposed to Bd	2011-09-20	Skin swab	2011-10-20	Skin mucus	Dry swab	Lva289swab20Oct	Eucumbene	Eucumbene B	male	Clinically moribund	Experiment A
Lva289	Litoria verreaxuii alpina	Exposed to Bd	2011-09-20	Skin swab at death	2011-10-24	Skin mucus	Dry swab	Lva289swabAtDeath	Eucumbene	Eucumbene B	male	Clinically moribund	Experiment A
Lva290	Litoria verreaxuii alpina	Exposed to Bd	2011-09-20	Skin swab at death	2011-10-27	Skin mucus	Dry swab	Lva290swabAtDeath	Greymare	Greymare C	female	Clinically moribund	Experiment A
Lva291	Litoria verreaxuii alpina	Exposed to Bd	2011-09-20	Post mortem dissection	2011-10-04	Liver	lysisbuffer	Lva291Lilysisbuffer	Eucumbene	Eucumbene D	male	Subclinical	Experiment B
Lva291	Litoria verreaxuii alpina	Exposed to Bd	2011-09-20	Post mortem dissection	2011-10-04	Skin	lysisbuffer	Lva291Sklysisbuffer	Eucumbene	Eucumbene D	male	Subclinical	Experiment B
Lva291	Litoria verreaxuii alpina	Exposed to Bd	2011-09-20	Post mortem dissection	2011-10-04	Spleen	lysisbuffer	Lva291Splysisbuffer	Eucumbene	Eucumbene D	male	Subclinical	Experiment B
Lva291	Litoria verreaxuii alpina	Exposed to Bd	2011-09-20	Post mortem dissection	2011-10-04	Liver	MeOH	Lva291LiMeOH	Eucumbene	Eucumbene D	male	Subclinical	Experiment B
Lva291	Litoria verreaxuii alpina	Exposed to Bd	2011-09-20	Post mortem dissection	2011-10-04	Skin	MeOH	Lva291SkMeOH	Eucumbene	Eucumbene D	male	Subclinical	Experiment B
Lva291	Litoria verreaxuii alpina	Exposed to Bd	2011-09-20	Skin swab at death	2011-10-04	Skin mucus	Dry swab	Lva291swabAtDeath	Eucumbene	Eucumbene D	male	Subclinical	Experiment B
Lva292	Litoria verreaxuii alpina	Sham exposed	2011-09-20	Post mortem dissection	2011-10-04	Liver	lysisbuffer	Lva292Lilysisbuffer	Kiandra	Kiandra B	male	Subclinical	Experiment B
Lva292	Litoria verreaxuii alpina	Sham exposed	2011-09-20	Post mortem dissection	2011-10-04	Skin	lysisbuffer	Lva292Sklysisbuffer	Kiandra	Kiandra B	male	Subclinical	Experiment B
Lva292	Litoria verreaxuii alpina	Sham exposed	2011-09-20	Post mortem dissection	2011-10-04	Spleen	lysisbuffer	Lva292Splysisbuffer	Kiandra	Kiandra B	male	Subclinical	Experiment B
Lva292	Litoria verreaxuii alpina	Sham exposed	2011-09-20	Post mortem dissection	2011-10-04	Liver	MeOH	Lva292LiMeOH	Kiandra	Kiandra B	male	Subclinical	Experiment B
Lva292	Litoria verreaxuii alpina	Sham exposed	2011-09-20	Post mortem dissection	2011-10-04	Skin	MeOH	Lva292SkMeOH	Kiandra	Kiandra B	male	Subclinical	Experiment B
Lva292	Litoria verreaxuii alpina	Sham exposed	2011-09-20	Skin swab at death	2011-10-04	Skin mucus	Dry swab	Lva292swabAtDeath	Kiandra	Kiandra B	male	Subclinical	Experiment B
Lva293	Litoria verreaxuii alpina	Exposed to Bd	2011-09-20	Skin swab at death	2011-10-21	Skin mucus	Dry swab	Lva293swabAtDeath	Eucumbene	Eucumbene D	male	Clinically moribund	Experiment A
Lva294	Litoria verreaxuii alpina	Exposed to Bd	2011-09-20	Skin swab at death	2011-10-23	Skin mucus	Dry swab	Lva294swabAtDeath	Kiandra	Kiandra A	male	Clinically moribund	Experiment A
Lva295	Litoria verreaxuii alpina	Exposed to Bd	2011-09-20	Skin swab at death	2011-10-13	Skin mucus	Dry swab	Lva295swabAtDeath	Ogilvies	Ogilvies A	male	Clinically moribund	Experiment A
Lva296	Litoria verreaxuii alpina	Exposed to Bd	2011-09-20	Skin swab at death	2011-10-26	Skin mucus	Dry swab	Lva296swabAtDeath	Eucumbene	Eucumbene A	male	Clinically moribund	Experiment A
Lva297	Litoria verreaxuii alpina	Exposed to Bd	2011-09-20	Skin swab	2011-10-06	Skin mucus	Dry swab	Lva297swab06Oct	Kiandra	Kiandra C	female	Clinically moribund	Experiment A
Lva297	Litoria verreaxuii alpina	Exposed to Bd	2011-09-20	Skin swab	2011-10-13	Skin mucus	Dry swab	Lva297swab13Oct	Kiandra	Kiandra C	female	Clinically moribund	Experiment A
Lva297	Litoria verreaxuii alpina	Exposed to Bd	2011-09-20	Skin swab	2011-10-20	Skin mucus	Dry swab	Lva297swab20Oct	Kiandra	Kiandra C	female	Clinically moribund	Experiment A
Lva297	Litoria verreaxuii alpina	Exposed to Bd	2011-09-20	Skin swab	2011-10-27	Skin mucus	Dry swab	Lva297swab27Oct	Kiandra	Kiandra C	female	Clinically moribund	Experiment A
Lva297	Litoria verreaxuii alpina	Exposed to Bd	2011-09-20	Skin swab at death	2011-10-28	Skin mucus	Dry swab	Lva297swabAtDeath	Kiandra	Kiandra C	female	Clinically moribund	Experiment A
Lva298	Litoria verreaxuii alpina	Exposed to Bd	2011-09-20	Skin swab at death	2011-10-27	Skin mucus	Dry swab	Lva298swabAtDeath	Eucumbene	Eucumbene C	male	Clinically moribund	Experiment A
Lva299	Litoria verreaxuii alpina	Sham exposed	2011-09-20	Skin swab at death	Survivor	Skin mucus	Dry swab	Lva299swabAtDeath	Eucumbene	Eucumbene C	female	Clinically moribund	Experiment A
Lva300	Litoria verreaxuii alpina	Exposed to Bd	2011-09-20	Skin swab	2011-10-06	Skin mucus	Dry swab	Lva300swab06Oct	Kiandra	Kiandra B	female	Clinically moribund	Experiment A
Lva300	Litoria verreaxuii alpina	Exposed to Bd	2011-09-20	Skin swab	2011-10-13	Skin mucus	Dry swab	Lva300swab13Oct	Kiandra	Kiandra B	female	Clinically moribund	Experiment A
Lva300	Litoria verreaxuii alpina	Exposed to Bd	2011-09-20	Skin swab	2011-10-20	Skin mucus	Dry swab	Lva300swab20Oct	Kiandra	Kiandra B	female	Clinically moribund	Experiment A
Lva300	Litoria verreaxuii alpina	Exposed to Bd	2011-09-20	Skin swab	2011-10-27	Skin mucus	Dry swab	Lva300swab27Oct	Kiandra	Kiandra B	female	Clinically moribund	Experiment A
Lva300	Litoria verreaxuii alpina	Exposed to Bd	2011-09-20	Skin swab at death	2011-10-28	Skin mucus	Dry swab	Lva300swabAtDeath	Kiandra	Kiandra B	female	Clinically moribund	Experiment A
Lva301	Litoria verreaxuii alpina	Sham exposed	2011-09-20	Skin swab	2011-10-06	Skin mucus	Dry swab	Lva301swab06Oct	Ogilvies	Ogilvies B	male	Clinically moribund	Experiment A
Lva301	Litoria verreaxuii alpina	Sham exposed	2011-09-20	Skin swab	2011-10-13	Skin mucus	Dry swab	Lva301swab13Oct	Ogilvies	Ogilvies B	male	Clinically moribund	Experiment A
Lva301	Litoria verreaxuii alpina	Sham exposed	2011-09-20	Skin swab	2011-10-20	Skin mucus	Dry swab	Lva301swab20Oct	Ogilvies	Ogilvies B	male	Clinically moribund	Experiment A
Lva301	Litoria verreaxuii alpina	Sham exposed	2011-09-20	Skin swab	2011-10-27	Skin mucus	Dry swab	Lva301swab27Oct	Ogilvies	Ogilvies B	male	Clinically moribund	Experiment A
Lva301	Litoria verreaxuii alpina	Sham exposed	2011-09-20	Skin swab	2011-11-03	Skin mucus	Dry swab	Lva301swab03Nov	Ogilvies	Ogilvies B	male	Clinically moribund	Experiment A
Lva301	Litoria verreaxuii alpina	Sham exposed	2011-09-20	Skin swab	2011-11-10	Skin mucus	Dry swab	Lva301swab10Nov	Ogilvies	Ogilvies B	male	Clinically moribund	Experiment A
Lva301	Litoria verreaxuii alpina	Sham exposed	2011-09-20	Skin swab	2011-11-17	Skin mucus	Dry swab	Lva301swab17Nov	Ogilvies	Ogilvies B	male	Clinically moribund	Experiment A
Lva301	Litoria verreaxuii alpina	Sham exposed	2011-09-20	Skin swab at death	2011-11-21	Skin mucus	Dry swab	Lva301swabAtDeath	Ogilvies	Ogilvies B	male	Clinically moribund	Experiment A
Lva302	Litoria verreaxuii alpina	Exposed to Bd	2011-09-20	Skin swab	2011-10-06	Skin mucus	Dry swab	Lva302swab06Oct	Kiandra	Kiandra B	male	Clinically moribund	Experiment A
Lva302	Litoria verreaxuii alpina	Exposed to Bd	2011-09-20	Skin swab	2011-10-13	Skin mucus	Dry swab	Lva302swab13Oct	Kiandra	Kiandra B	male	Clinically moribund	Experiment A
Lva302	Litoria verreaxuii alpina	Exposed to Bd	2011-09-20	Skin swab	2011-10-20	Skin mucus	Dry swab	Lva302swab20Oct	Kiandra	Kiandra B	male	Clinically moribund	Experiment A
Lva302	Litoria verreaxuii alpina	Exposed to Bd	2011-09-20	Skin swab at death	2011-10-26	Skin mucus	Dry swab	Lva302swabAtDeath	Kiandra	Kiandra B	male	Clinically moribund	Experiment A
Lva304	Litoria verreaxuii alpina	Exposed to Bd	2011-09-20	Skin swab at death	2011-10-29	Skin mucus	Dry swab	Lva304swabAtDeath	Eucumbene	Eucumbene A	female	Clinically moribund	Experiment A
Lva305	Litoria verreaxuii alpina	Exposed to Bd	2011-09-20	Skin swab	2011-10-06	Skin mucus	Dry swab	Lva305swab06Oct	Greymare	Greymare D	male	Clinically moribund	Experiment A
Lva305	Litoria verreaxuii alpina	Exposed to Bd	2011-09-20	Skin swab at death	2011-10-12	Skin mucus	Dry swab	Lva305swabAtDeath	Greymare	Greymare D	male	Clinically moribund	Experiment A
Lva306	Litoria verreaxuii alpina	Exposed to Bd	2011-09-20	Skin swab at death	2011-10-24	Skin mucus	Dry swab	Lva306swabAtDeath	Eucumbene	Eucumbene A	female	Clinically moribund	Experiment A
Lva307	Litoria verreaxuii alpina	Sham exposed	2011-09-20	Skin swab at death	Survivor	Skin mucus	Dry swab	Lva307swabAtDeath	Greymare	Greymare C	male	Clinically moribund	Experiment A
Lva308	Litoria verreaxuii alpina	Exposed to Bd	2011-09-20	Post mortem dissection	2011-09-28	Liver	lysisbuffer	Lva308Lilysisbuffer	Kiandra	Kiandra B	NaN	Subclinical	Experiment B
Lva308	Litoria verreaxuii alpina	Exposed to Bd	2011-09-20	Post mortem dissection	2011-09-28	Skin	lysisbuffer	Lva308Sklysisbuffer	Kiandra	Kiandra B	NaN	Subclinical	Experiment B
Lva308	Litoria verreaxuii alpina	Exposed to Bd	2011-09-20	Post mortem dissection	2011-09-28	Spleen	lysisbuffer	Lva308Splysisbuffer	Kiandra	Kiandra B	NaN	Subclinical	Experiment B
Lva308	Litoria verreaxuii alpina	Exposed to Bd	2011-09-20	Post mortem dissection	2011-09-28	Liver	MeOH	Lva308LiMeOH	Kiandra	Kiandra B	NaN	Subclinical	Experiment B
Lva308	Litoria verreaxuii alpina	Exposed to Bd	2011-09-20	Post mortem dissection	2011-09-28	Skin	MeOH	Lva308SkMeOH	Kiandra	Kiandra B	NaN	Subclinical	Experiment B
Lva308	Litoria verreaxuii alpina	Exposed to Bd	2011-09-20	Skin swab at death	2011-09-28	Skin mucus	Dry swab	Lva308swabAtDeath	Kiandra	Kiandra B	NaN	Subclinical	Experiment B
Lva309	Litoria verreaxuii alpina	Sham exposed	2011-09-20	Skin swab at death	Survivor	Skin mucus	Dry swab	Lva309swabAtDeath	Ogilvies	Ogilvies B	male	Clinically moribund	Experiment A
Lva310	Litoria verreaxuii alpina	Sham exposed	2011-09-20	Skin swab	2011-10-06	Skin mucus	Dry swab	Lva310swab06Oct	Kiandra	Kiandra C	male	Clinically moribund	Experiment A
Lva310	Litoria verreaxuii alpina	Sham exposed	2011-09-20	Skin swab	2011-10-13	Skin mucus	Dry swab	Lva310swab13Oct	Kiandra	Kiandra C	male	Clinically moribund	Experiment A
Lva310	Litoria verreaxuii alpina	Sham exposed	2011-09-20	Skin swab	2011-10-20	Skin mucus	Dry swab	Lva310swab20Oct	Kiandra	Kiandra C	male	Clinically moribund	Experiment A
Lva310	Litoria verreaxuii alpina	Sham exposed	2011-09-20	Skin swab	2011-10-27	Skin mucus	Dry swab	Lva310swab27Oct	Kiandra	Kiandra C	male	Clinically moribund	Experiment A
Lva310	Litoria verreaxuii alpina	Sham exposed	2011-09-20	Skin swab	2011-11-03	Skin mucus	Dry swab	Lva310swab03Nov	Kiandra	Kiandra C	male	Clinically moribund	Experiment A
Lva310	Litoria verreaxuii alpina	Sham exposed	2011-09-20	Skin swab	2011-11-10	Skin mucus	Dry swab	Lva310swab10Nov	Kiandra	Kiandra C	male	Clinically moribund	Experiment A
Lva310	Litoria verreaxuii alpina	Sham exposed	2011-09-20	Skin swab	2011-11-17	Skin mucus	Dry swab	Lva310swab17Nov	Kiandra	Kiandra C	male	Clinically moribund	Experiment A
Lva310	Litoria verreaxuii alpina	Sham exposed	2011-09-20	Skin swab at death	2011-11-23	Skin mucus	Dry swab	Lva310swabAtDeath	Kiandra	Kiandra C	male	Clinically moribund	Experiment A
Lva311	Litoria verreaxuii alpina	Sham exposed	2011-09-20	Skin swab at death	Survivor	Skin mucus	Dry swab	Lva311swabAtDeath	Greymare	Greymare B	male	Clinically moribund	Experiment A
Lva312	Litoria verreaxuii alpina	Exposed to Bd	2011-09-20	Skin swab at death	2011-11-02	Skin mucus	Dry swab	Lva312swabAtDeath	Eucumbene	Eucumbene C	female	Clinically moribund	Experiment A
Lva313	Litoria verreaxuii alpina	Exposed to Bd	2011-09-20	Skin swab at death	2011-10-19	Skin mucus	Dry swab	Lva313swabAtDeath	Eucumbene	Eucumbene D	female	Clinically moribund	Experiment A
Lva314	Litoria verreaxuii alpina	Sham exposed	2011-09-20	Skin swab at death	2011-11-14	Skin mucus	Dry swab	Lva314swabAtDeath	Ogilvies	Ogilvies B	female	Clinically moribund	Experiment A
Lva315	Litoria verreaxuii alpina	Exposed to Bd	2011-09-20	Post mortem dissection	2011-09-28	Liver	lysisbuffer	Lva315Lilysisbuffer	Greymare	Greymare B	male	Subclinical	Experiment B
Lva315	Litoria verreaxuii alpina	Exposed to Bd	2011-09-20	Post mortem dissection	2011-09-28	Skin	lysisbuffer	Lva315Sklysisbuffer	Greymare	Greymare B	male	Subclinical	Experiment B
Lva315	Litoria verreaxuii alpina	Exposed to Bd	2011-09-20	Post mortem dissection	2011-09-28	Spleen	lysisbuffer	Lva315Splysisbuffer	Greymare	Greymare B	male	Subclinical	Experiment B
Lva315	Litoria verreaxuii alpina	Exposed to Bd	2011-09-20	Post mortem dissection	2011-09-28	Liver	MeOH	Lva315LiMeOH	Greymare	Greymare B	male	Subclinical	Experiment B
Lva315	Litoria verreaxuii alpina	Exposed to Bd	2011-09-20	Post mortem dissection	2011-09-28	Skin	MeOH	Lva315SkMeOH	Greymare	Greymare B	male	Subclinical	Experiment B
Lva315	Litoria verreaxuii alpina	Exposed to Bd	2011-09-20	Skin swab at death	2011-09-28	Skin mucus	Dry swab	Lva315swabAtDeath	Greymare	Greymare B	male	Subclinical	Experiment B
Lva316	Litoria verreaxuii alpina	Exposed to Bd	2011-09-20	Post mortem dissection	2011-10-20	Liver	lysisbuffer	Lva316Lilysisbuffer	Eucumbene	Eucumbene D	male	Clinically moribund	Experiment B
Lva316	Litoria verreaxuii alpina	Exposed to Bd	2011-09-20	Post mortem dissection	2011-10-20	Skin	lysisbuffer	Lva316Sklysisbuffer	Eucumbene	Eucumbene D	male	Clinically moribund	Experiment B
Lva316	Litoria verreaxuii alpina	Exposed to Bd	2011-09-20	Post mortem dissection	2011-10-20	Spleen	lysisbuffer	Lva316Splysisbuffer	Eucumbene	Eucumbene D	male	Clinically moribund	Experiment B
Lva316	Litoria verreaxuii alpina	Exposed to Bd	2011-09-20	Post mortem dissection	2011-10-20	Liver	MeOH	Lva316LiMeOH	Eucumbene	Eucumbene D	male	Clinically moribund	Experiment B
Lva316	Litoria verreaxuii alpina	Exposed to Bd	2011-09-20	Post mortem dissection	2011-10-20	Skin	MeOH	Lva316SkMeOH	Eucumbene	Eucumbene D	male	Clinically moribund	Experiment B
Lva316	Litoria verreaxuii alpina	Exposed to Bd	2011-09-20	Skin swab	2011-10-06	Skin mucus	Dry swab	Lva316swab06Oct	Eucumbene	Eucumbene D	male	Clinically moribund	Experiment A
Lva316	Litoria verreaxuii alpina	Exposed to Bd	2011-09-20	Skin swab	2011-10-13	Skin mucus	Dry swab	Lva316swab13Oct	Eucumbene	Eucumbene D	male	Clinically moribund	Experiment A
Lva316	Litoria verreaxuii alpina	Exposed to Bd	2011-09-20	Skin swab at death	2011-10-20	Skin mucus	Dry swab	Lva316swabAtDeath	Eucumbene	Eucumbene D	male	Clinically moribund	Experiment A
Lva316	Litoria verreaxuii alpina	Exposed to Bd	2011-09-20	Skin swab at death	2011-10-20	Skin mucus	Dry swab	Lva316swabAtDeath	Eucumbene	Eucumbene D	male	Clinically moribund	Experiment B
Lva317	Litoria verreaxuii alpina	Exposed to Bd	2011-09-20	Post mortem dissection	2011-10-04	Liver	lysisbuffer	Lva317Lilysisbuffer	Greymare	Greymare B	male	Subclinical	Experiment B
Lva317	Litoria verreaxuii alpina	Exposed to Bd	2011-09-20	Post mortem dissection	2011-10-04	Skin	lysisbuffer	Lva317Sklysisbuffer	Greymare	Greymare B	male	Subclinical	Experiment B
Lva317	Litoria verreaxuii alpina	Exposed to Bd	2011-09-20	Post mortem dissection	2011-10-04	Spleen	lysisbuffer	Lva317Splysisbuffer	Greymare	Greymare B	male	Subclinical	Experiment B
Lva317	Litoria verreaxuii alpina	Exposed to Bd	2011-09-20	Post mortem dissection	2011-10-04	Liver	MeOH	Lva317LiMeOH	Greymare	Greymare B	male	Subclinical	Experiment B
Lva317	Litoria verreaxuii alpina	Exposed to Bd	2011-09-20	Post mortem dissection	2011-10-04	Skin	MeOH	Lva317SkMeOH	Greymare	Greymare B	male	Subclinical	Experiment B
Lva317	Litoria verreaxuii alpina	Exposed to Bd	2011-09-20	Skin swab at death	2011-10-04	Skin mucus	Dry swab	Lva317swabAtDeath	Greymare	Greymare B	male	Subclinical	Experiment B
Lva318	Litoria verreaxuii alpina	Sham exposed	2011-09-20	Skin swab at death	2011-11-04	Skin mucus	Dry swab	Lva318swabAtDeath	Greymare	Greymare C	male	Clinically moribund	Experiment A
Lva319	Litoria verreaxuii alpina	Exposed to Bd	2011-09-20	Skin swab at death	2011-10-25	Skin mucus	Dry swab	Lva319swabAtDeath	Eucumbene	Eucumbene A	male	Clinically moribund	Experiment A
Lva320	Litoria verreaxuii alpina	Exposed to Bd	2011-09-20	Post mortem dissection	2011-09-24	Liver	lysisbuffer	Lva320Lilysisbuffer	Greymare	Greymare B	male	Subclinical	Experiment B
Lva320	Litoria verreaxuii alpina	Exposed to Bd	2011-09-20	Post mortem dissection	2011-09-24	Skin	lysisbuffer	Lva320Sklysisbuffer	Greymare	Greymare B	male	Subclinical	Experiment B
Lva320	Litoria verreaxuii alpina	Exposed to Bd	2011-09-20	Post mortem dissection	2011-09-24	Spleen	lysisbuffer	Lva320Splysisbuffer	Greymare	Greymare B	male	Subclinical	Experiment B
Lva320	Litoria verreaxuii alpina	Exposed to Bd	2011-09-20	Post mortem dissection	2011-09-24	Liver	MeOH	Lva320LiMeOH	Greymare	Greymare B	male	Subclinical	Experiment B
Lva320	Litoria verreaxuii alpina	Exposed to Bd	2011-09-20	Post mortem dissection	2011-09-24	Skin	MeOH	Lva320SkMeOH	Greymare	Greymare B	male	Subclinical	Experiment B
Lva320	Litoria verreaxuii alpina	Exposed to Bd	2011-09-20	Skin swab at death	2011-09-24	Skin mucus	Dry swab	Lva320swabAtDeath	Greymare	Greymare B	male	Subclinical	Experiment B
Lva321	Litoria verreaxuii alpina	Exposed to Bd	2011-09-20	Skin swab	2011-10-06	Skin mucus	Dry swab	Lva321swab06Oct	Eucumbene	Eucumbene D	male	Clinically moribund	Experiment A
Lva321	Litoria verreaxuii alpina	Exposed to Bd	2011-09-20	Skin swab	2011-10-13	Skin mucus	Dry swab	Lva321swab13Oct	Eucumbene	Eucumbene D	male	Clinically moribund	Experiment A
Lva321	Litoria verreaxuii alpina	Exposed to Bd	2011-09-20	Skin swab	2011-10-20	Skin mucus	Dry swab	Lva321swab20Oct	Eucumbene	Eucumbene D	male	Clinically moribund	Experiment A
Lva321	Litoria verreaxuii alpina	Exposed to Bd	2011-09-20	Skin swab at death	2011-10-26	Skin mucus	Dry swab	Lva321swabAtDeath	Eucumbene	Eucumbene D	male	Clinically moribund	Experiment A
Lva322	Litoria verreaxuii alpina	Exposed to Bd	2011-09-20	Skin swab	2011-10-06	Skin mucus	Dry swab	Lva322swab06Oct	Ogilvies	Ogilvies A	male	Clinically moribund	Experiment A
Lva322	Litoria verreaxuii alpina	Exposed to Bd	2011-09-20	Skin swab	2011-10-13	Skin mucus	Dry swab	Lva322swab13Oct	Ogilvies	Ogilvies A	male	Clinically moribund	Experiment A
Lva322	Litoria verreaxuii alpina	Exposed to Bd	2011-09-20	Skin swab at death	2011-10-14	Skin mucus	Dry swab	Lva322swabAtDeath	Ogilvies	Ogilvies A	male	Clinically moribund	Experiment A
Lva323	Litoria verreaxuii alpina	Exposed to Bd	2011-09-20	Skin swab	2011-10-06	Skin mucus	Dry swab	Lva323swab06Oct	Ogilvies	Ogilvies B	female	Clinically moribund	Experiment A
Lva323	Litoria verreaxuii alpina	Exposed to Bd	2011-09-20	Skin swab	2011-10-13	Skin mucus	Dry swab	Lva323swab13Oct	Ogilvies	Ogilvies B	female	Clinically moribund	Experiment A
Lva323	Litoria verreaxuii alpina	Exposed to Bd	2011-09-20	Skin swab at death	2011-10-14	Skin mucus	Dry swab	Lva323swabAtDeath	Ogilvies	Ogilvies B	female	Clinically moribund	Experiment A
Lva324	Litoria verreaxuii alpina	Exposed to Bd	2011-09-20	Skin swab at death	2011-10-14	Skin mucus	Dry swab	Lva324swabAtDeath	Ogilvies	Ogilvies A	female	Clinically moribund	Experiment A
Lva325	Litoria verreaxuii alpina	Sham exposed	2011-09-20	Skin swab at death	2011-11-09	Skin mucus	Dry swab	Lva325swabAtDeath	Eucumbene	Eucumbene A	male	Clinically moribund	Experiment A
Lva326	Litoria verreaxuii alpina	Exposed to Bd	2011-09-20	Skin swab at death	2011-10-14	Skin mucus	Dry swab	Lva326swabAtDeath	Greymare	Greymare B	female	Clinically moribund	Experiment A
Lva327	Litoria verreaxuii alpina	Exposed to Bd	2011-09-20	Skin swab at death	2011-10-13	Skin mucus	Dry swab	Lva327swabAtDeath	Eucumbene	Eucumbene C	male	Clinically moribund	Experiment A
Lva328	Litoria verreaxuii alpina	Exposed to Bd	2011-09-20	Skin swab at death	2011-10-16	Skin mucus	Dry swab	Lva328swabAtDeath	Eucumbene	Eucumbene C	male	Clinically moribund	Experiment A
Lva329	Litoria verreaxuii alpina	Sham exposed	2011-09-20	Skin swab at death	Survivor	Skin mucus	Dry swab	Lva329swabAtDeath	Eucumbene	Eucumbene A	male	Clinically moribund	Experiment A
Lva330	Litoria verreaxuii alpina	Exposed to Bd	2011-09-20	Skin swab	2011-10-06	Skin mucus	Dry swab	Lva330swab06Oct	Kiandra	Kiandra B	male	Clinically moribund	Experiment A
Lva330	Litoria verreaxuii alpina	Exposed to Bd	2011-09-20	Skin swab	2011-10-13	Skin mucus	Dry swab	Lva330swab13Oct	Kiandra	Kiandra B	male	Clinically moribund	Experiment A
Lva330	Litoria verreaxuii alpina	Exposed to Bd	2011-09-20	Skin swab	2011-10-20	Skin mucus	Dry swab	Lva330swab20Oct	Kiandra	Kiandra B	male	Clinically moribund	Experiment A
Lva330	Litoria verreaxuii alpina	Exposed to Bd	2011-09-20	Skin swab at death	2011-10-22	Skin mucus	Dry swab	Lva330swabAtDeath	Kiandra	Kiandra B	male	Clinically moribund	Experiment A
Lva331	Litoria verreaxuii alpina	Exposed to Bd	2011-09-20	Skin swab	2011-10-06	Skin mucus	Dry swab	Lva331swab06Oct	Ogilvies	Ogilvies A	female	Clinically moribund	Experiment A
Lva331	Litoria verreaxuii alpina	Exposed to Bd	2011-09-20	Skin swab at death	2011-10-13	Skin mucus	Dry swab	Lva331swabAtDeath	Ogilvies	Ogilvies A	female	Clinically moribund	Experiment A
Lva332	Litoria verreaxuii alpina	Exposed to Bd	2011-09-20	Skin swab at death	2011-10-17	Skin mucus	Dry swab	Lva332swabAtDeath	Eucumbene	Eucumbene D	female	Clinically moribund	Experiment A
Lva333	Litoria verreaxuii alpina	Exposed to Bd	2011-09-20	Skin swab at death	2011-10-24	Skin mucus	Dry swab	Lva333swabAtDeath	Ogilvies	Ogilvies C	female	Clinically moribund	Experiment A
Lva334	Litoria verreaxuii alpina	Sham exposed	2011-09-20	Skin swab at death	Survivor	Skin mucus	Dry swab	Lva334swabAtDeath	Greymare	Greymare B	female	Clinically moribund	Experiment A
Lva335	Litoria verreaxuii alpina	Exposed to Bd	2011-09-20	Skin swab	2011-10-06	Skin mucus	Dry swab	Lva335swab06Oct	Ogilvies	Ogilvies B	male	Clinically moribund	Experiment A
Lva335	Litoria verreaxuii alpina	Exposed to Bd	2011-09-20	Skin swab	2011-10-13	Skin mucus	Dry swab	Lva335swab13Oct	Ogilvies	Ogilvies B	male	Clinically moribund	Experiment A
Lva335	Litoria verreaxuii alpina	Exposed to Bd	2011-09-20	Skin swab at death	2011-10-17	Skin mucus	Dry swab	Lva335swabAtDeath	Ogilvies	Ogilvies B	male	Clinically moribund	Experiment A
Lva336	Litoria verreaxuii alpina	Exposed to Bd	2011-09-20	Skin swab at death	2011-10-21	Skin mucus	Dry swab	Lva336swabAtDeath	Kiandra	Kiandra C	female	Clinically moribund	Experiment A
Lva337	Litoria verreaxuii alpina	Sham exposed	2011-09-20	Post mortem dissection	2011-10-04	Liver	lysisbuffer	Lva337Lilysisbuffer	Kiandra	Kiandra B	male	Subclinical	Experiment B
Lva337	Litoria verreaxuii alpina	Sham exposed	2011-09-20	Post mortem dissection	2011-10-04	Skin	lysisbuffer	Lva337Sklysisbuffer	Kiandra	Kiandra B	male	Subclinical	Experiment B
Lva337	Litoria verreaxuii alpina	Sham exposed	2011-09-20	Post mortem dissection	2011-10-04	Spleen	lysisbuffer	Lva337Splysisbuffer	Kiandra	Kiandra B	male	Subclinical	Experiment B
Lva337	Litoria verreaxuii alpina	Sham exposed	2011-09-20	Post mortem dissection	2011-10-04	Liver	MeOH	Lva337LiMeOH	Kiandra	Kiandra B	male	Subclinical	Experiment B
Lva337	Litoria verreaxuii alpina	Sham exposed	2011-09-20	Post mortem dissection	2011-10-04	Skin	MeOH	Lva337SkMeOH	Kiandra	Kiandra B	male	Subclinical	Experiment B
Lva337	Litoria verreaxuii alpina	Sham exposed	2011-09-20	Skin swab at death	2011-10-04	Skin mucus	Dry swab	Lva337swabAtDeath	Kiandra	Kiandra B	male	Subclinical	Experiment B
Lva338	Litoria verreaxuii alpina	Exposed to Bd	2011-09-20	Skin swab at death	2011-10-20	Skin mucus	Dry swab	Lva338swabAtDeath	Kiandra	Kiandra A	male	Clinically moribund	Experiment A
Lva339	Litoria verreaxuii alpina	Exposed to Bd	2011-09-20	Skin swab	2011-10-06	Skin mucus	Dry swab	Lva339swab06Oct	Ogilvies	Ogilvies A	male	Clinically moribund	Experiment A
Lva339	Litoria verreaxuii alpina	Exposed to Bd	2011-09-20	Skin swab	2011-10-13	Skin mucus	Dry swab	Lva339swab13Oct	Ogilvies	Ogilvies A	male	Clinically moribund	Experiment A
Lva339	Litoria verreaxuii alpina	Exposed to Bd	2011-09-20	Skin swab at death	2011-10-15	Skin mucus	Dry swab	Lva339swabAtDeath	Ogilvies	Ogilvies A	male	Clinically moribund	Experiment A
Lva340	Litoria verreaxuii alpina	Exposed to Bd	2011-09-20	Skin swab at death	2011-10-27	Skin mucus	Dry swab	Lva340swabAtDeath	Kiandra	Kiandra D	male	Clinically moribund	Experiment A
Lva341	Litoria verreaxuii alpina	Exposed to Bd	2011-09-20	Skin swab at death	2011-10-20	Skin mucus	Dry swab	Lva341swabAtDeath	Kiandra	Kiandra C	female	Clinically moribund	Experiment A
Lva342	Litoria verreaxuii alpina	Exposed to Bd	2011-09-20	Skin swab at death	2011-10-24	Skin mucus	Dry swab	Lva342swabAtDeath	Eucumbene	Eucumbene A	male	Clinically moribund	Experiment A
Lva343	Litoria verreaxuii alpina	Sham exposed	2011-09-20	Skin swab at death	Survivor	Skin mucus	Dry swab	Lva343swabAtDeath	Kiandra	Kiandra D	female	Clinically moribund	Experiment A
Lva344	Litoria verreaxuii alpina	Exposed to Bd	2011-09-20	Skin swab	2011-10-06	Skin mucus	Dry swab	Lva344swab06Oct	Greymare	Greymare B	female	Clinically moribund	Experiment A
Lva344	Litoria verreaxuii alpina	Exposed to Bd	2011-09-20	Skin swab	2011-10-13	Skin mucus	Dry swab	Lva344swab13Oct	Greymare	Greymare B	female	Clinically moribund	Experiment A
Lva344	Litoria verreaxuii alpina	Exposed to Bd	2011-09-20	Skin swab	2011-10-20	Skin mucus	Dry swab	Lva344swab20Oct	Greymare	Greymare B	female	Clinically moribund	Experiment A
Lva344	Litoria verreaxuii alpina	Exposed to Bd	2011-09-20	Skin swab at death	2011-10-22	Skin mucus	Dry swab	Lva344swabAtDeath	Greymare	Greymare B	female	Clinically moribund	Experiment A
Lva345	Litoria verreaxuii alpina	Exposed to Bd	2011-09-20	Skin swab	2011-10-06	Skin mucus	Dry swab	Lva345swab06Oct	Greymare	Greymare D	male	Clinically moribund	Experiment A
Lva345	Litoria verreaxuii alpina	Exposed to Bd	2011-09-20	Skin swab	2011-10-13	Skin mucus	Dry swab	Lva345swab13Oct	Greymare	Greymare D	male	Clinically moribund	Experiment A
Lva345	Litoria verreaxuii alpina	Exposed to Bd	2011-09-20	Skin swab at death	2011-10-17	Skin mucus	Dry swab	Lva345swabAtDeath	Greymare	Greymare D	male	Clinically moribund	Experiment A
Lva346	Litoria verreaxuii alpina	Sham exposed	2011-09-20	Skin swab	2011-10-06	Skin mucus	Dry swab	Lva346swab06Oct	Eucumbene	Eucumbene A	male	Clinically moribund	Experiment A
Lva346	Litoria verreaxuii alpina	Sham exposed	2011-09-20	Skin swab	2011-10-13	Skin mucus	Dry swab	Lva346swab13Oct	Eucumbene	Eucumbene A	male	Clinically moribund	Experiment A
Lva346	Litoria verreaxuii alpina	Sham exposed	2011-09-20	Skin swab	2011-10-20	Skin mucus	Dry swab	Lva346swab20Oct	Eucumbene	Eucumbene A	male	Clinically moribund	Experiment A
Lva346	Litoria verreaxuii alpina	Sham exposed	2011-09-20	Skin swab	2011-10-27	Skin mucus	Dry swab	Lva346swab27Oct	Eucumbene	Eucumbene A	male	Clinically moribund	Experiment A
Lva346	Litoria verreaxuii alpina	Sham exposed	2011-09-20	Skin swab	2011-11-03	Skin mucus	Dry swab	Lva346swab03Nov	Eucumbene	Eucumbene A	male	Clinically moribund	Experiment A
Lva346	Litoria verreaxuii alpina	Sham exposed	2011-09-20	Skin swab	2011-11-10	Skin mucus	Dry swab	Lva346swab10Nov	Eucumbene	Eucumbene A	male	Clinically moribund	Experiment A
Lva346	Litoria verreaxuii alpina	Sham exposed	2011-09-20	Skin swab	2011-11-17	Skin mucus	Dry swab	Lva346swab17Nov	Eucumbene	Eucumbene A	male	Clinically moribund	Experiment A
Lva346	Litoria verreaxuii alpina	Sham exposed	2011-09-20	Skin swab	2011-11-24	Skin mucus	Dry swab	Lva346swab24Nov	Eucumbene	Eucumbene A	male	Clinically moribund	Experiment A
Lva346	Litoria verreaxuii alpina	Sham exposed	2011-09-20	Skin swab	2011-12-01	Skin mucus	Dry swab	Lva346swab01Dec	Eucumbene	Eucumbene A	male	Clinically moribund	Experiment A
Lva346	Litoria verreaxuii alpina	Sham exposed	2011-09-20	Skin swab at death	2011-12-06	Skin mucus	Dry swab	Lva346swabAtDeath	Eucumbene	Eucumbene A	male	Clinically moribund	Experiment A
Lva347	Litoria verreaxuii alpina	Exposed to Bd	2011-09-20	Post mortem dissection	2011-09-24	Liver	lysisbuffer	Lva347Lilysisbuffer	Kiandra	Kiandra B	male	Subclinical	Experiment B
Lva347	Litoria verreaxuii alpina	Exposed to Bd	2011-09-20	Post mortem dissection	2011-09-24	Skin	lysisbuffer	Lva347Sklysisbuffer	Kiandra	Kiandra B	male	Subclinical	Experiment B
Lva347	Litoria verreaxuii alpina	Exposed to Bd	2011-09-20	Post mortem dissection	2011-09-24	Spleen	lysisbuffer	Lva347Splysisbuffer	Kiandra	Kiandra B	male	Subclinical	Experiment B
Lva347	Litoria verreaxuii alpina	Exposed to Bd	2011-09-20	Post mortem dissection	2011-09-24	Liver	MeOH	Lva347LiMeOH	Kiandra	Kiandra B	male	Subclinical	Experiment B
Lva347	Litoria verreaxuii alpina	Exposed to Bd	2011-09-20	Post mortem dissection	2011-09-24	Skin	MeOH	Lva347SkMeOH	Kiandra	Kiandra B	male	Subclinical	Experiment B
Lva347	Litoria verreaxuii alpina	Exposed to Bd	2011-09-20	Skin swab at death	2011-09-24	Skin mucus	Dry swab	Lva347swabAtDeath	Kiandra	Kiandra B	male	Subclinical	Experiment B
Lva348	Litoria verreaxuii alpina	Exposed to Bd	2011-09-20	Skin swab	2011-10-06	Skin mucus	Dry swab	Lva348swab06Oct	Kiandra	Kiandra D	male	Clinically moribund	Experiment A
Lva348	Litoria verreaxuii alpina	Exposed to Bd	2011-09-20	Skin swab	2011-10-13	Skin mucus	Dry swab	Lva348swab13Oct	Kiandra	Kiandra D	male	Clinically moribund	Experiment A
Lva348	Litoria verreaxuii alpina	Exposed to Bd	2011-09-20	Skin swab	2011-10-20	Skin mucus	Dry swab	Lva348swab20Oct	Kiandra	Kiandra D	male	Clinically moribund	Experiment A
Lva348	Litoria verreaxuii alpina	Exposed to Bd	2011-09-20	Skin swab at death	2011-10-22	Skin mucus	Dry swab	Lva348swabAtDeath	Kiandra	Kiandra D	male	Clinically moribund	Experiment A
Lva349	Litoria verreaxuii alpina	Exposed to Bd	2011-09-20	Skin swab	2011-10-06	Skin mucus	Dry swab	Lva349swab06Oct	Greymare	Greymare D	male	Clinically moribund	Experiment A
Lva349	Litoria verreaxuii alpina	Exposed to Bd	2011-09-20	Skin swab at death	2011-10-10	Skin mucus	Dry swab	Lva349swabAtDeath	Greymare	Greymare D	male	Clinically moribund	Experiment A
Lva350	Litoria verreaxuii alpina	Exposed to Bd	2011-09-20	Skin swab	2011-10-06	Skin mucus	Dry swab	Lva350swab06Oct	Ogilvies	Ogilvies C	female	Clinically moribund	Experiment A
Lva350	Litoria verreaxuii alpina	Exposed to Bd	2011-09-20	Skin swab	2011-10-13	Skin mucus	Dry swab	Lva350swab13Oct	Ogilvies	Ogilvies C	female	Clinically moribund	Experiment A
Lva350	Litoria verreaxuii alpina	Exposed to Bd	2011-09-20	Skin swab at death	2011-10-14	Skin mucus	Dry swab	Lva350swabAtDeath	Ogilvies	Ogilvies C	female	Clinically moribund	Experiment A
Lva351	Litoria verreaxuii alpina	Exposed to Bd	2011-09-20	Skin swab at death	2011-10-19	Skin mucus	Dry swab	Lva351swabAtDeath	Greymare	Greymare B	female	Clinically moribund	Experiment A
Lva352	Litoria verreaxuii alpina	Exposed to Bd	2011-09-20	Skin swab	2011-10-06	Skin mucus	Dry swab	Lva352swab06Oct	Kiandra	Kiandra D	female	Clinically moribund	Experiment A
Lva352	Litoria verreaxuii alpina	Exposed to Bd	2011-09-20	Skin swab	2011-10-13	Skin mucus	Dry swab	Lva352swab13Oct	Kiandra	Kiandra D	female	Clinically moribund	Experiment A
Lva352	Litoria verreaxuii alpina	Exposed to Bd	2011-09-20	Skin swab	2011-10-20	Skin mucus	Dry swab	Lva352swab20Oct	Kiandra	Kiandra D	female	Clinically moribund	Experiment A
Lva352	Litoria verreaxuii alpina	Exposed to Bd	2011-09-20	Skin swab at death	2011-10-23	Skin mucus	Dry swab	Lva352swabAtDeath	Kiandra	Kiandra D	female	Clinically moribund	Experiment A
Lva353	Litoria verreaxuii alpina	Sham exposed	2011-09-20	Skin swab at death	Survivor	Skin mucus	Dry swab	Lva353swabAtDeath	Eucumbene	Eucumbene C	male	Clinically moribund	Experiment A
Lva354	Litoria verreaxuii alpina	Exposed to Bd	2011-09-20	Skin swab	2011-10-06	Skin mucus	Dry swab	Lva354swab06Oct	Kiandra	Kiandra A	female	Clinically moribund	Experiment A
Lva354	Litoria verreaxuii alpina	Exposed to Bd	2011-09-20	Skin swab	2011-10-13	Skin mucus	Dry swab	Lva354swab13Oct	Kiandra	Kiandra A	female	Clinically moribund	Experiment A
Lva354	Litoria verreaxuii alpina	Exposed to Bd	2011-09-20	Skin swab	2011-10-20	Skin mucus	Dry swab	Lva354swab20Oct	Kiandra	Kiandra A	female	Clinically moribund	Experiment A
Lva354	Litoria verreaxuii alpina	Exposed to Bd	2011-09-20	Skin swab	2011-10-27	Skin mucus	Dry swab	Lva354swab27Oct	Kiandra	Kiandra A	female	Clinically moribund	Experiment A
Lva354	Litoria verreaxuii alpina	Exposed to Bd	2011-09-20	Skin swab	2011-11-03	Skin mucus	Dry swab	Lva354swab03Nov	Kiandra	Kiandra A	female	Clinically moribund	Experiment A
Lva354	Litoria verreaxuii alpina	Exposed to Bd	2011-09-20	Skin swab at death	2011-11-07	Skin mucus	Dry swab	Lva354swabAtDeath	Kiandra	Kiandra A	female	Clinically moribund	Experiment A
Lva355	Litoria verreaxuii alpina	Exposed to Bd	2011-09-20	Skin swab at death	2011-10-23	Skin mucus	Dry swab	Lva355swabAtDeath	Kiandra	Kiandra D	male	Clinically moribund	Experiment A
Lva356	Litoria verreaxuii alpina	Exposed to Bd	2011-09-20	Skin swab	2011-10-06	Skin mucus	Dry swab	Lva356swab06Oct	Greymare	Greymare C	male	Clinically moribund	Experiment A
Lva356	Litoria verreaxuii alpina	Exposed to Bd	2011-09-20	Skin swab	2011-10-13	Skin mucus	Dry swab	Lva356swab13Oct	Greymare	Greymare C	male	Clinically moribund	Experiment A
Lva356	Litoria verreaxuii alpina	Exposed to Bd	2011-09-20	Skin swab at death	2011-10-15	Skin mucus	Dry swab	Lva356swabAtDeath	Greymare	Greymare C	male	Clinically moribund	Experiment A
Lva357	Litoria verreaxuii alpina	Exposed to Bd	2011-09-20	Skin swab	2011-10-06	Skin mucus	Dry swab	Lva357swab06Oct	Eucumbene	Eucumbene B	female	Clinically moribund	Experiment A
Lva357	Litoria verreaxuii alpina	Exposed to Bd	2011-09-20	Skin swab	2011-10-13	Skin mucus	Dry swab	Lva357swab13Oct	Eucumbene	Eucumbene B	female	Clinically moribund	Experiment A
Lva357	Litoria verreaxuii alpina	Exposed to Bd	2011-09-20	Skin swab	2011-10-20	Skin mucus	Dry swab	Lva357swab20Oct	Eucumbene	Eucumbene B	female	Clinically moribund	Experiment A
Lva357	Litoria verreaxuii alpina	Exposed to Bd	2011-09-20	Skin swab at death	2011-10-26	Skin mucus	Dry swab	Lva357swabAtDeath	Eucumbene	Eucumbene B	female	Clinically moribund	Experiment A
Lva358	Litoria verreaxuii alpina	Sham exposed	2011-09-20	Skin swab at death	2011-11-02	Skin mucus	Dry swab	Lva358swabAtDeath	Greymare	Greymare C	male	Clinically moribund	Experiment A
Lva359	Litoria verreaxuii alpina	Exposed to Bd	2011-09-20	Post mortem dissection	2011-10-20	Liver	lysisbuffer	Lva359Lilysisbuffer	Greymare	Greymare A	male	Clinically moribund	Experiment B
Lva359	Litoria verreaxuii alpina	Exposed to Bd	2011-09-20	Post mortem dissection	2011-10-20	Skin	lysisbuffer	Lva359Sklysisbuffer	Greymare	Greymare A	male	Clinically moribund	Experiment B
Lva359	Litoria verreaxuii alpina	Exposed to Bd	2011-09-20	Post mortem dissection	2011-10-20	Spleen	lysisbuffer	Lva359Splysisbuffer	Greymare	Greymare A	male	Clinically moribund	Experiment B
Lva359	Litoria verreaxuii alpina	Exposed to Bd	2011-09-20	Post mortem dissection	2011-10-20	Liver	MeOH	Lva359LiMeOH	Greymare	Greymare A	male	Clinically moribund	Experiment B
Lva359	Litoria verreaxuii alpina	Exposed to Bd	2011-09-20	Post mortem dissection	2011-10-20	Skin	MeOH	Lva359SkMeOH	Greymare	Greymare A	male	Clinically moribund	Experiment B
Lva359	Litoria verreaxuii alpina	Exposed to Bd	2011-09-20	Skin swab	2011-10-06	Skin mucus	Dry swab	Lva359swab06Oct	Greymare	Greymare A	male	Clinically moribund	Experiment A
Lva359	Litoria verreaxuii alpina	Exposed to Bd	2011-09-20	Skin swab	2011-10-13	Skin mucus	Dry swab	Lva359swab13Oct	Greymare	Greymare A	male	Clinically moribund	Experiment A
Lva359	Litoria verreaxuii alpina	Exposed to Bd	2011-09-20	Skin swab at death	2011-10-20	Skin mucus	Dry swab	Lva359swabAtDeath	Greymare	Greymare A	male	Clinically moribund	Experiment A
Lva359	Litoria verreaxuii alpina	Exposed to Bd	2011-09-20	Skin swab at death	2011-10-20	Skin mucus	Dry swab	Lva359swabAtDeath	Greymare	Greymare A	male	Clinically moribund	Experiment B
Lva360	Litoria verreaxuii alpina	Exposed to Bd	2011-09-20	Skin swab at death	2011-10-14	Skin mucus	Dry swab	Lva360swabAtDeath	Greymare	Greymare B	male	Clinically moribund	Experiment A
Lva361	Litoria verreaxuii alpina	Sham exposed	2011-09-20	Skin swab	2011-10-06	Skin mucus	Dry swab	Lva361swab06Oct	Ogilvies	Ogilvies B	male	Clinically moribund	Experiment A
Lva361	Litoria verreaxuii alpina	Sham exposed	2011-09-20	Skin swab	2011-10-13	Skin mucus	Dry swab	Lva361swab13Oct	Ogilvies	Ogilvies B	male	Clinically moribund	Experiment A
Lva361	Litoria verreaxuii alpina	Sham exposed	2011-09-20	Skin swab	2011-10-20	Skin mucus	Dry swab	Lva361swab20Oct	Ogilvies	Ogilvies B	male	Clinically moribund	Experiment A
Lva361	Litoria verreaxuii alpina	Sham exposed	2011-09-20	Skin swab	2011-10-27	Skin mucus	Dry swab	Lva361swab27Oct	Ogilvies	Ogilvies B	male	Clinically moribund	Experiment A
Lva361	Litoria verreaxuii alpina	Sham exposed	2011-09-20	Skin swab	2011-11-03	Skin mucus	Dry swab	Lva361swab03Nov	Ogilvies	Ogilvies B	male	Clinically moribund	Experiment A
Lva361	Litoria verreaxuii alpina	Sham exposed	2011-09-20	Skin swab	2011-11-10	Skin mucus	Dry swab	Lva361swab10Nov	Ogilvies	Ogilvies B	male	Clinically moribund	Experiment A
Lva361	Litoria verreaxuii alpina	Sham exposed	2011-09-20	Skin swab	2011-11-17	Skin mucus	Dry swab	Lva361swab17Nov	Ogilvies	Ogilvies B	male	Clinically moribund	Experiment A
Lva361	Litoria verreaxuii alpina	Sham exposed	2011-09-20	Skin swab at death	2011-11-19	Skin mucus	Dry swab	Lva361swabAtDeath	Ogilvies	Ogilvies B	male	Clinically moribund	Experiment A
Lva362	Litoria verreaxuii alpina	Exposed to Bd	2011-09-20	Skin swab at death	2011-10-25	Skin mucus	Dry swab	Lva362swabAtDeath	Kiandra	Kiandra B	male	Clinically moribund	Experiment A
Lva363	Litoria verreaxuii alpina	Exposed to Bd	2011-09-20	Skin swab	2011-10-06	Skin mucus	Dry swab	Lva363swab06Oct	Ogilvies	Ogilvies B	female	Clinically moribund	Experiment A
Lva363	Litoria verreaxuii alpina	Exposed to Bd	2011-09-20	Skin swab	2011-10-13	Skin mucus	Dry swab	Lva363swab13Oct	Ogilvies	Ogilvies B	female	Clinically moribund	Experiment A
Lva363	Litoria verreaxuii alpina	Exposed to Bd	2011-09-20	Skin swab at death	2011-10-18	Skin mucus	Dry swab	Lva363swabAtDeath	Ogilvies	Ogilvies B	female	Clinically moribund	Experiment A
Lva364	Litoria verreaxuii alpina	Exposed to Bd	2011-09-20	Skin swab	2011-10-06	Skin mucus	Dry swab	Lva364swab06Oct	Greymare	Greymare B	female	Clinically moribund	Experiment A
Lva364	Litoria verreaxuii alpina	Exposed to Bd	2011-09-20	Skin swab	2011-10-13	Skin mucus	Dry swab	Lva364swab13Oct	Greymare	Greymare B	female	Clinically moribund	Experiment A
Lva364	Litoria verreaxuii alpina	Exposed to Bd	2011-09-20	Skin swab at death	2011-10-20	Skin mucus	Dry swab	Lva364swabAtDeath	Greymare	Greymare B	female	Clinically moribund	Experiment A
Lva365	Litoria verreaxuii alpina	Exposed to Bd	2011-09-20	Skin swab at death	2011-10-15	Skin mucus	Dry swab	Lva365swabAtDeath	Eucumbene	Eucumbene B	female	Clinically moribund	Experiment A
Lva366	Litoria verreaxuii alpina	Exposed to Bd	2011-09-20	Skin swab at death	2011-10-09	Skin mucus	Dry swab	Lva366swabAtDeath	Greymare	Greymare D	male	Clinically moribund	Experiment A
Lva367	Litoria verreaxuii alpina	Exposed to Bd	2011-09-20	Skin swab at death	2011-10-17	Skin mucus	Dry swab	Lva367swabAtDeath	Ogilvies	Ogilvies B	male	Clinically moribund	Experiment A
Lva368	Litoria verreaxuii alpina	Exposed to Bd	2011-09-20	Skin swab at death	2011-11-01	Skin mucus	Dry swab	Lva368swabAtDeath	Kiandra	Kiandra B	female	Clinically moribund	Experiment A
Lva369	Litoria verreaxuii alpina	Sham exposed	2011-09-20	Skin swab at death	Survivor	Skin mucus	Dry swab	Lva369swabAtDeath	Greymare	Greymare B	male	Clinically moribund	Experiment A
Lva370	Litoria verreaxuii alpina	Exposed to Bd	2011-09-20	Skin swab at death	2011-10-31	Skin mucus	Dry swab	Lva370swabAtDeath	Kiandra	Kiandra C	female	Clinically moribund	Experiment A
Lva371	Litoria verreaxuii alpina	Sham exposed	2011-09-20	Skin swab at death	Survivor	Skin mucus	Dry swab	Lva371swabAtDeath	Eucumbene	Eucumbene A	male	Clinically moribund	Experiment A
Lva372	Litoria verreaxuii alpina	Exposed to Bd	2011-09-20	Skin swab	2011-10-06	Skin mucus	Dry swab	Lva372swab06Oct	Kiandra	Kiandra B	female	Clinically moribund	Experiment A
Lva372	Litoria verreaxuii alpina	Exposed to Bd	2011-09-20	Skin swab	2011-10-13	Skin mucus	Dry swab	Lva372swab13Oct	Kiandra	Kiandra B	female	Clinically moribund	Experiment A
Lva372	Litoria verreaxuii alpina	Exposed to Bd	2011-09-20	Skin swab	2011-10-20	Skin mucus	Dry swab	Lva372swab20Oct	Kiandra	Kiandra B	female	Clinically moribund	Experiment A
Lva372	Litoria verreaxuii alpina	Exposed to Bd	2011-09-20	Skin swab	2011-10-27	Skin mucus	Dry swab	Lva372swab27Oct	Kiandra	Kiandra B	female	Clinically moribund	Experiment A
Lva372	Litoria verreaxuii alpina	Exposed to Bd	2011-09-20	Skin swab	2011-11-03	Skin mucus	Dry swab	Lva372swab03Nov	Kiandra	Kiandra B	female	Clinically moribund	Experiment A
Lva372	Litoria verreaxuii alpina	Exposed to Bd	2011-09-20	Skin swab	2011-11-10	Skin mucus	Dry swab	Lva372swab10Nov	Kiandra	Kiandra B	female	Clinically moribund	Experiment A
Lva372	Litoria verreaxuii alpina	Exposed to Bd	2011-09-20	Skin swab	2011-11-17	Skin mucus	Dry swab	Lva372swab17Nov	Kiandra	Kiandra B	female	Clinically moribund	Experiment A
Lva372	Litoria verreaxuii alpina	Exposed to Bd	2011-09-20	Skin swab	2011-11-24	Skin mucus	Dry swab	Lva372swab24Nov	Kiandra	Kiandra B	female	Clinically moribund	Experiment A
Lva372	Litoria verreaxuii alpina	Exposed to Bd	2011-09-20	Skin swab	2011-12-01	Skin mucus	Dry swab	Lva372swab01Dec	Kiandra	Kiandra B	female	Clinically moribund	Experiment A
Lva372	Litoria verreaxuii alpina	Exposed to Bd	2011-09-20	Skin swab	2011-12-08	Skin mucus	Dry swab	Lva372swab08Dec	Kiandra	Kiandra B	female	Clinically moribund	Experiment A
Lva372	Litoria verreaxuii alpina	Exposed to Bd	2011-09-20	Skin swab at death	Survivor	Skin mucus	Dry swab	Lva372swabAtDeath	Kiandra	Kiandra B	female	Clinically moribund	Experiment A
Lva373	Litoria verreaxuii alpina	Sham exposed	2011-09-20	Post mortem dissection	2011-09-24	Liver	lysisbuffer	Lva373Lilysisbuffer	Kiandra	Kiandra B	NaN	Subclinical	Experiment B
Lva373	Litoria verreaxuii alpina	Sham exposed	2011-09-20	Post mortem dissection	2011-09-24	Skin	lysisbuffer	Lva373Sklysisbuffer	Kiandra	Kiandra B	NaN	Subclinical	Experiment B
Lva373	Litoria verreaxuii alpina	Sham exposed	2011-09-20	Post mortem dissection	2011-09-24	Spleen	lysisbuffer	Lva373Splysisbuffer	Kiandra	Kiandra B	NaN	Subclinical	Experiment B
Lva373	Litoria verreaxuii alpina	Sham exposed	2011-09-20	Post mortem dissection	2011-09-24	Liver	MeOH	Lva373LiMeOH	Kiandra	Kiandra B	NaN	Subclinical	Experiment B
Lva373	Litoria verreaxuii alpina	Sham exposed	2011-09-20	Post mortem dissection	2011-09-24	Skin	MeOH	Lva373SkMeOH	Kiandra	Kiandra B	NaN	Subclinical	Experiment B
Lva373	Litoria verreaxuii alpina	Sham exposed	2011-09-20	Skin swab at death	2011-09-24	Skin mucus	Dry swab	Lva373swabAtDeath	Kiandra	Kiandra B	NaN	Subclinical	Experiment B
Lva374	Litoria verreaxuii alpina	Exposed to Bd	2011-09-20	Skin swab at death	2011-10-13	Skin mucus	Dry swab	Lva374swabAtDeath	Greymare	Greymare A	male	Clinically moribund	Experiment A
Lva375	Litoria verreaxuii alpina	Exposed to Bd	2011-09-20	Skin swab at death	2011-10-19	Skin mucus	Dry swab	Lva375swabAtDeath	Greymare	Greymare B	male	Clinically moribund	Experiment A
Lva376	Litoria verreaxuii alpina	Exposed to Bd	2011-09-20	Skin swab at death	2011-10-21	Skin mucus	Dry swab	Lva376swabAtDeath	Eucumbene	Eucumbene D	female	Clinically moribund	Experiment A
Lva377	Litoria verreaxuii alpina	Exposed to Bd	2011-09-20	Post mortem dissection	2011-10-04	Liver	lysisbuffer	Lva377Lilysisbuffer	Kiandra	Kiandra B	male	Subclinical	Experiment B
Lva377	Litoria verreaxuii alpina	Exposed to Bd	2011-09-20	Post mortem dissection	2011-10-04	Skin	lysisbuffer	Lva377Sklysisbuffer	Kiandra	Kiandra B	male	Subclinical	Experiment B
Lva377	Litoria verreaxuii alpina	Exposed to Bd	2011-09-20	Post mortem dissection	2011-10-04	Spleen	lysisbuffer	Lva377Splysisbuffer	Kiandra	Kiandra B	male	Subclinical	Experiment B
Lva377	Litoria verreaxuii alpina	Exposed to Bd	2011-09-20	Post mortem dissection	2011-10-04	Liver	MeOH	Lva377LiMeOH	Kiandra	Kiandra B	male	Subclinical	Experiment B
Lva377	Litoria verreaxuii alpina	Exposed to Bd	2011-09-20	Post mortem dissection	2011-10-04	Skin	MeOH	Lva377SkMeOH	Kiandra	Kiandra B	male	Subclinical	Experiment B
Lva377	Litoria verreaxuii alpina	Exposed to Bd	2011-09-20	Skin swab at death	2011-10-04	Skin mucus	Dry swab	Lva377swabAtDeath	Kiandra	Kiandra B	male	Subclinical	Experiment B
Lva378	Litoria verreaxuii alpina	Exposed to Bd	2011-09-20	Skin swab	2011-10-06	Skin mucus	Dry swab	Lva378swab06Oct	Kiandra	Kiandra B	female	Clinically moribund	Experiment A
Lva378	Litoria verreaxuii alpina	Exposed to Bd	2011-09-20	Skin swab	2011-10-13	Skin mucus	Dry swab	Lva378swab13Oct	Kiandra	Kiandra B	female	Clinically moribund	Experiment A
Lva378	Litoria verreaxuii alpina	Exposed to Bd	2011-09-20	Skin swab	2011-10-20	Skin mucus	Dry swab	Lva378swab20Oct	Kiandra	Kiandra B	female	Clinically moribund	Experiment A
Lva378	Litoria verreaxuii alpina	Exposed to Bd	2011-09-20	Skin swab at death	2011-10-23	Skin mucus	Dry swab	Lva378swabAtDeath	Kiandra	Kiandra B	female	Clinically moribund	Experiment A
Lva379	Litoria verreaxuii alpina	Exposed to Bd	2011-09-20	Post mortem dissection	2011-10-20	Liver	lysisbuffer	Lva379Lilysisbuffer	Eucumbene	Eucumbene D	female	Clinically moribund	Experiment B
Lva379	Litoria verreaxuii alpina	Exposed to Bd	2011-09-20	Post mortem dissection	2011-10-20	Skin	lysisbuffer	Lva379Sklysisbuffer	Eucumbene	Eucumbene D	female	Clinically moribund	Experiment B
Lva379	Litoria verreaxuii alpina	Exposed to Bd	2011-09-20	Post mortem dissection	2011-10-20	Spleen	lysisbuffer	Lva379Splysisbuffer	Eucumbene	Eucumbene D	female	Clinically moribund	Experiment B
Lva379	Litoria verreaxuii alpina	Exposed to Bd	2011-09-20	Post mortem dissection	2011-10-20	Liver	MeOH	Lva379LiMeOH	Eucumbene	Eucumbene D	female	Clinically moribund	Experiment B
Lva379	Litoria verreaxuii alpina	Exposed to Bd	2011-09-20	Post mortem dissection	2011-10-20	Skin	MeOH	Lva379SkMeOH	Eucumbene	Eucumbene D	female	Clinically moribund	Experiment B
Lva379	Litoria verreaxuii alpina	Exposed to Bd	2011-09-20	Skin swab at death	2011-10-20	Skin mucus	Dry swab	Lva379swabAtDeath	Eucumbene	Eucumbene D	female	Clinically moribund	Experiment A
Lva379	Litoria verreaxuii alpina	Exposed to Bd	2011-09-20	Skin swab at death	2011-10-20	Skin mucus	Dry swab	Lva379swabAtDeath	Eucumbene	Eucumbene D	female	Clinically moribund	Experiment B
Lva380	Litoria verreaxuii alpina	Exposed to Bd	2011-09-20	Skin swab	2011-10-06	Skin mucus	Dry swab	Lva380swab06Oct	Kiandra	Kiandra D	male	Clinically moribund	Experiment A
Lva380	Litoria verreaxuii alpina	Exposed to Bd	2011-09-20	Skin swab	2011-10-13	Skin mucus	Dry swab	Lva380swab13Oct	Kiandra	Kiandra D	male	Clinically moribund	Experiment A
Lva380	Litoria verreaxuii alpina	Exposed to Bd	2011-09-20	Skin swab	2011-10-20	Skin mucus	Dry swab	Lva380swab20Oct	Kiandra	Kiandra D	male	Clinically moribund	Experiment A
Lva380	Litoria verreaxuii alpina	Exposed to Bd	2011-09-20	Skin swab at death	2011-10-26	Skin mucus	Dry swab	Lva380swabAtDeath	Kiandra	Kiandra D	male	Clinically moribund	Experiment A
Lva381	Litoria verreaxuii alpina	Exposed to Bd	2011-09-20	Skin swab at death	2011-10-08	Skin mucus	Dry swab	Lva381swabAtDeath	Ogilvies	Ogilvies A	male	Clinically moribund	Experiment A
Lva382	Litoria verreaxuii alpina	Exposed to Bd	2011-09-20	Skin swab at death	2011-10-27	Skin mucus	Dry swab	Lva382swabAtDeath	Eucumbene	Eucumbene D	male	Clinically moribund	Experiment A
Lva383	Litoria verreaxuii alpina	Exposed to Bd	2011-09-20	Skin swab	2011-10-06	Skin mucus	Dry swab	Lva383swab06Oct	Kiandra	Kiandra C	male	Clinically moribund	Experiment A
Lva383	Litoria verreaxuii alpina	Exposed to Bd	2011-09-20	Skin swab	2011-10-13	Skin mucus	Dry swab	Lva383swab13Oct	Kiandra	Kiandra C	male	Clinically moribund	Experiment A
Lva383	Litoria verreaxuii alpina	Exposed to Bd	2011-09-20	Skin swab	2011-10-20	Skin mucus	Dry swab	Lva383swab20Oct	Kiandra	Kiandra C	male	Clinically moribund	Experiment A
Lva383	Litoria verreaxuii alpina	Exposed to Bd	2011-09-20	Skin swab	2011-10-27	Skin mucus	Dry swab	Lva383swab27Oct	Kiandra	Kiandra C	male	Clinically moribund	Experiment A
Lva383	Litoria verreaxuii alpina	Exposed to Bd	2011-09-20	Skin swab	2011-11-03	Skin mucus	Dry swab	Lva383swab03Nov	Kiandra	Kiandra C	male	Clinically moribund	Experiment A
Lva383	Litoria verreaxuii alpina	Exposed to Bd	2011-09-20	Skin swab	2011-11-10	Skin mucus	Dry swab	Lva383swab10Nov	Kiandra	Kiandra C	male	Clinically moribund	Experiment A
Lva383	Litoria verreaxuii alpina	Exposed to Bd	2011-09-20	Skin swab	2011-11-17	Skin mucus	Dry swab	Lva383swab17Nov	Kiandra	Kiandra C	male	Clinically moribund	Experiment A
Lva383	Litoria verreaxuii alpina	Exposed to Bd	2011-09-20	Skin swab at death	2011-11-22	Skin mucus	Dry swab	Lva383swabAtDeath	Kiandra	Kiandra C	male	Clinically moribund	Experiment A
Lva384	Litoria verreaxuii alpina	Exposed to Bd	2011-09-20	Post mortem dissection	2011-09-28	Liver	lysisbuffer	Lva384Lilysisbuffer	Kiandra	Kiandra B	NaN	Subclinical	Experiment B
Lva384	Litoria verreaxuii alpina	Exposed to Bd	2011-09-20	Post mortem dissection	2011-09-28	Skin	lysisbuffer	Lva384Sklysisbuffer	Kiandra	Kiandra B	NaN	Subclinical	Experiment B
Lva384	Litoria verreaxuii alpina	Exposed to Bd	2011-09-20	Post mortem dissection	2011-09-28	Spleen	lysisbuffer	Lva384Splysisbuffer	Kiandra	Kiandra B	NaN	Subclinical	Experiment B
Lva384	Litoria verreaxuii alpina	Exposed to Bd	2011-09-20	Post mortem dissection	2011-09-28	Liver	MeOH	Lva384LiMeOH	Kiandra	Kiandra B	NaN	Subclinical	Experiment B
Lva384	Litoria verreaxuii alpina	Exposed to Bd	2011-09-20	Post mortem dissection	2011-09-28	Skin	MeOH	Lva384SkMeOH	Kiandra	Kiandra B	NaN	Subclinical	Experiment B
Lva384	Litoria verreaxuii alpina	Exposed to Bd	2011-09-20	Skin swab at death	2011-09-28	Skin mucus	Dry swab	Lva384swabAtDeath	Kiandra	Kiandra B	NaN	Subclinical	Experiment B
Lva385	Litoria verreaxuii alpina	Exposed to Bd	2011-09-20	Skin swab at death	2011-10-13	Skin mucus	Dry swab	Lva385swabAtDeath	Kiandra	Kiandra A	male	Clinically moribund	Experiment A
Lva386	Litoria verreaxuii alpina	Exposed to Bd	2011-09-20	Skin swab at death	2011-10-14	Skin mucus	Dry swab	Lva386swabAtDeath	Eucumbene	Eucumbene D	male	Clinically moribund	Experiment A
Lva387	Litoria verreaxuii alpina	Exposed to Bd	2011-09-20	Skin swab	2011-10-06	Skin mucus	Dry swab	Lva387swab06Oct	Kiandra	Kiandra A	female	Clinically moribund	Experiment A
Lva387	Litoria verreaxuii alpina	Exposed to Bd	2011-09-20	Skin swab	2011-10-13	Skin mucus	Dry swab	Lva387swab13Oct	Kiandra	Kiandra A	female	Clinically moribund	Experiment A
Lva387	Litoria verreaxuii alpina	Exposed to Bd	2011-09-20	Skin swab	2011-10-20	Skin mucus	Dry swab	Lva387swab20Oct	Kiandra	Kiandra A	female	Clinically moribund	Experiment A
Lva387	Litoria verreaxuii alpina	Exposed to Bd	2011-09-20	Skin swab	2011-10-27	Skin mucus	Dry swab	Lva387swab27Oct	Kiandra	Kiandra A	female	Clinically moribund	Experiment A
Lva387	Litoria verreaxuii alpina	Exposed to Bd	2011-09-20	Skin swab at death	2011-10-29	Skin mucus	Dry swab	Lva387swabAtDeath	Kiandra	Kiandra A	female	Clinically moribund	Experiment A
Lva388	Litoria verreaxuii alpina	Exposed to Bd	2011-09-20	Post mortem dissection	2011-10-04	Liver	lysisbuffer	Lva388Lilysisbuffer	Greymare	Greymare B	male	Subclinical	Experiment B
Lva388	Litoria verreaxuii alpina	Exposed to Bd	2011-09-20	Post mortem dissection	2011-10-04	Skin	lysisbuffer	Lva388Sklysisbuffer	Greymare	Greymare B	male	Subclinical	Experiment B
Lva388	Litoria verreaxuii alpina	Exposed to Bd	2011-09-20	Post mortem dissection	2011-10-04	Spleen	lysisbuffer	Lva388Splysisbuffer	Greymare	Greymare B	male	Subclinical	Experiment B
Lva388	Litoria verreaxuii alpina	Exposed to Bd	2011-09-20	Post mortem dissection	2011-10-04	Liver	MeOH	Lva388LiMeOH	Greymare	Greymare B	male	Subclinical	Experiment B
Lva388	Litoria verreaxuii alpina	Exposed to Bd	2011-09-20	Post mortem dissection	2011-10-04	Skin	MeOH	Lva388SkMeOH	Greymare	Greymare B	male	Subclinical	Experiment B
Lva388	Litoria verreaxuii alpina	Exposed to Bd	2011-09-20	Skin swab at death	2011-10-04	Skin mucus	Dry swab	Lva388swabAtDeath	Greymare	Greymare B	male	Subclinical	Experiment B
Lva389	Litoria verreaxuii alpina	Sham exposed	2011-09-20	Skin swab at death	2011-11-08	Skin mucus	Dry swab	Lva389swabAtDeath	Kiandra	Kiandra A	female	Clinically moribund	Experiment A
Lva390	Litoria verreaxuii alpina	Exposed to Bd	2011-09-20	Skin swab at death	2011-10-24	Skin mucus	Dry swab	Lva390swabAtDeath	Eucumbene	Eucumbene A	female	Clinically moribund	Experiment A
Lva391	Litoria verreaxuii alpina	Exposed to Bd	2011-09-20	Post mortem dissection	2011-09-24	Liver	lysisbuffer	Lva391Lilysisbuffer	Greymare	Greymare B	female	Subclinical	Experiment B
Lva391	Litoria verreaxuii alpina	Exposed to Bd	2011-09-20	Post mortem dissection	2011-09-24	Skin	lysisbuffer	Lva391Sklysisbuffer	Greymare	Greymare B	female	Subclinical	Experiment B
Lva391	Litoria verreaxuii alpina	Exposed to Bd	2011-09-20	Post mortem dissection	2011-09-24	Spleen	lysisbuffer	Lva391Splysisbuffer	Greymare	Greymare B	female	Subclinical	Experiment B
Lva391	Litoria verreaxuii alpina	Exposed to Bd	2011-09-20	Post mortem dissection	2011-09-24	Liver	MeOH	Lva391LiMeOH	Greymare	Greymare B	female	Subclinical	Experiment B
Lva391	Litoria verreaxuii alpina	Exposed to Bd	2011-09-20	Post mortem dissection	2011-09-24	Skin	MeOH	Lva391SkMeOH	Greymare	Greymare B	female	Subclinical	Experiment B
Lva391	Litoria verreaxuii alpina	Exposed to Bd	2011-09-20	Skin swab at death	2011-09-24	Skin mucus	Dry swab	Lva391swabAtDeath	Greymare	Greymare B	female	Subclinical	Experiment B
Lva392	Litoria verreaxuii alpina	Exposed to Bd	2011-09-20	Skin swab	2011-10-06	Skin mucus	Dry swab	Lva392swab06Oct	Kiandra	Kiandra B	male	Clinically moribund	Experiment A
Lva392	Litoria verreaxuii alpina	Exposed to Bd	2011-09-20	Skin swab at death	2011-10-13	Skin mucus	Dry swab	Lva392swabAtDeath	Kiandra	Kiandra B	male	Clinically moribund	Experiment A
Lva393	Litoria verreaxuii alpina	Exposed to Bd	2011-09-20	Skin swab	2011-10-06	Skin mucus	Dry swab	Lva393swab06Oct	Greymare	Greymare A	female	Clinically moribund	Experiment A
Lva393	Litoria verreaxuii alpina	Exposed to Bd	2011-09-20	Skin swab	2011-10-13	Skin mucus	Dry swab	Lva393swab13Oct	Greymare	Greymare A	female	Clinically moribund	Experiment A
Lva393	Litoria verreaxuii alpina	Exposed to Bd	2011-09-20	Skin swab at death	2011-10-14	Skin mucus	Dry swab	Lva393swabAtDeath	Greymare	Greymare A	female	Clinically moribund	Experiment A
Lva394	Litoria verreaxuii alpina	Exposed to Bd	2011-09-20	Skin swab	2011-10-06	Skin mucus	Dry swab	Lva394swab06Oct	Kiandra	Kiandra A	female	Clinically moribund	Experiment A
Lva394	Litoria verreaxuii alpina	Exposed to Bd	2011-09-20	Skin swab	2011-10-13	Skin mucus	Dry swab	Lva394swab13Oct	Kiandra	Kiandra A	female	Clinically moribund	Experiment A
Lva394	Litoria verreaxuii alpina	Exposed to Bd	2011-09-20	Skin swab	2011-10-20	Skin mucus	Dry swab	Lva394swab20Oct	Kiandra	Kiandra A	female	Clinically moribund	Experiment A
Lva394	Litoria verreaxuii alpina	Exposed to Bd	2011-09-20	Skin swab	2011-10-27	Skin mucus	Dry swab	Lva394swab27Oct	Kiandra	Kiandra A	female	Clinically moribund	Experiment A
Lva394	Litoria verreaxuii alpina	Exposed to Bd	2011-09-20	Skin swab	2011-11-03	Skin mucus	Dry swab	Lva394swab03Nov	Kiandra	Kiandra A	female	Clinically moribund	Experiment A
Lva394	Litoria verreaxuii alpina	Exposed to Bd	2011-09-20	Skin swab	2011-11-10	Skin mucus	Dry swab	Lva394swab10Nov	Kiandra	Kiandra A	female	Clinically moribund	Experiment A
Lva394	Litoria verreaxuii alpina	Exposed to Bd	2011-09-20	Skin swab	2011-11-17	Skin mucus	Dry swab	Lva394swab17Nov	Kiandra	Kiandra A	female	Clinically moribund	Experiment A
Lva394	Litoria verreaxuii alpina	Exposed to Bd	2011-09-20	Skin swab	2011-11-24	Skin mucus	Dry swab	Lva394swab24Nov	Kiandra	Kiandra A	female	Clinically moribund	Experiment A
Lva394	Litoria verreaxuii alpina	Exposed to Bd	2011-09-20	Skin swab	2011-12-01	Skin mucus	Dry swab	Lva394swab01Dec	Kiandra	Kiandra A	female	Clinically moribund	Experiment A
Lva394	Litoria verreaxuii alpina	Exposed to Bd	2011-09-20	Skin swab	2011-12-08	Skin mucus	Dry swab	Lva394swab08Dec	Kiandra	Kiandra A	female	Clinically moribund	Experiment A
Lva394	Litoria verreaxuii alpina	Exposed to Bd	2011-09-20	Skin swab at death	Survivor	Skin mucus	Dry swab	Lva394swabAtDeath	Kiandra	Kiandra A	female	Clinically moribund	Experiment A
Lva395	Litoria verreaxuii alpina	Exposed to Bd	2011-09-20	Skin swab at death	2011-11-04	Skin mucus	Dry swab	Lva395swabAtDeath	Greymare	Greymare C	female	Clinically moribund	Experiment A
Lva396	Litoria verreaxuii alpina	Sham exposed	2011-09-20	Skin swab at death	Survivor	Skin mucus	Dry swab	Lva396swabAtDeath	Eucumbene	Eucumbene A	female	Clinically moribund	Experiment A
Lva397	Litoria verreaxuii alpina	Exposed to Bd	2011-09-20	Skin swab	2011-10-06	Skin mucus	Dry swab	Lva397swab06Oct	Kiandra	Kiandra D	female	Clinically moribund	Experiment A
Lva397	Litoria verreaxuii alpina	Exposed to Bd	2011-09-20	Skin swab	2011-10-13	Skin mucus	Dry swab	Lva397swab13Oct	Kiandra	Kiandra D	female	Clinically moribund	Experiment A
Lva397	Litoria verreaxuii alpina	Exposed to Bd	2011-09-20	Skin swab	2011-10-20	Skin mucus	Dry swab	Lva397swab20Oct	Kiandra	Kiandra D	female	Clinically moribund	Experiment A
Lva397	Litoria verreaxuii alpina	Exposed to Bd	2011-09-20	Skin swab	2011-10-27	Skin mucus	Dry swab	Lva397swab27Oct	Kiandra	Kiandra D	female	Clinically moribund	Experiment A
Lva397	Litoria verreaxuii alpina	Exposed to Bd	2011-09-20	Skin swab	2011-11-03	Skin mucus	Dry swab	Lva397swab03Nov	Kiandra	Kiandra D	female	Clinically moribund	Experiment A
Lva397	Litoria verreaxuii alpina	Exposed to Bd	2011-09-20	Skin swab	2011-11-10	Skin mucus	Dry swab	Lva397swab10Nov	Kiandra	Kiandra D	female	Clinically moribund	Experiment A
Lva397	Litoria verreaxuii alpina	Exposed to Bd	2011-09-20	Skin swab	2011-11-17	Skin mucus	Dry swab	Lva397swab17Nov	Kiandra	Kiandra D	female	Clinically moribund	Experiment A
Lva397	Litoria verreaxuii alpina	Exposed to Bd	2011-09-20	Skin swab	2011-11-24	Skin mucus	Dry swab	Lva397swab24Nov	Kiandra	Kiandra D	female	Clinically moribund	Experiment A
Lva397	Litoria verreaxuii alpina	Exposed to Bd	2011-09-20	Skin swab	2011-12-01	Skin mucus	Dry swab	Lva397swab01Dec	Kiandra	Kiandra D	female	Clinically moribund	Experiment A
Lva397	Litoria verreaxuii alpina	Exposed to Bd	2011-09-20	Skin swab	2011-12-08	Skin mucus	Dry swab	Lva397swab08Dec	Kiandra	Kiandra D	female	Clinically moribund	Experiment A
Lva397	Litoria verreaxuii alpina	Exposed to Bd	2011-09-20	Skin swab at death	Survivor	Skin mucus	Dry swab	Lva397swabAtDeath	Kiandra	Kiandra D	female	Clinically moribund	Experiment A
Lva398	Litoria verreaxuii alpina	Exposed to Bd	2011-09-20	Skin swab	2011-10-06	Skin mucus	Dry swab	Lva398swab06Oct	Ogilvies	Ogilvies C	female	Clinically moribund	Experiment A
Lva398	Litoria verreaxuii alpina	Exposed to Bd	2011-09-20	Skin swab	2011-10-13	Skin mucus	Dry swab	Lva398swab13Oct	Ogilvies	Ogilvies C	female	Clinically moribund	Experiment A
Lva398	Litoria verreaxuii alpina	Exposed to Bd	2011-09-20	Skin swab	2011-10-20	Skin mucus	Dry swab	Lva398swab20Oct	Ogilvies	Ogilvies C	female	Clinically moribund	Experiment A
Lva398	Litoria verreaxuii alpina	Exposed to Bd	2011-09-20	Skin swab at death	2011-10-27	Skin mucus	Dry swab	Lva398swabAtDeath	Ogilvies	Ogilvies C	female	Clinically moribund	Experiment A
Lva399	Litoria verreaxuii alpina	Exposed to Bd	2011-09-20	Post mortem dissection	2011-09-24	Liver	lysisbuffer	Lva399Lilysisbuffer	Kiandra	Kiandra B	NaN	Subclinical	Experiment B
Lva399	Litoria verreaxuii alpina	Exposed to Bd	2011-09-20	Post mortem dissection	2011-09-24	Skin	lysisbuffer	Lva399Sklysisbuffer	Kiandra	Kiandra B	NaN	Subclinical	Experiment B
Lva399	Litoria verreaxuii alpina	Exposed to Bd	2011-09-20	Post mortem dissection	2011-09-24	Spleen	lysisbuffer	Lva399Splysisbuffer	Kiandra	Kiandra B	NaN	Subclinical	Experiment B
Lva399	Litoria verreaxuii alpina	Exposed to Bd	2011-09-20	Post mortem dissection	2011-09-24	Liver	MeOH	Lva399LiMeOH	Kiandra	Kiandra B	NaN	Subclinical	Experiment B
Lva399	Litoria verreaxuii alpina	Exposed to Bd	2011-09-20	Post mortem dissection	2011-09-24	Skin	MeOH	Lva399SkMeOH	Kiandra	Kiandra B	NaN	Subclinical	Experiment B
Lva399	Litoria verreaxuii alpina	Exposed to Bd	2011-09-20	Skin swab at death	2011-09-24	Skin mucus	Dry swab	Lva399swabAtDeath	Kiandra	Kiandra B	NaN	Subclinical	Experiment B
Lva400	Litoria verreaxuii alpina	Exposed to Bd	2011-09-20	Skin swab	2011-10-06	Skin mucus	Dry swab	Lva400swab06Oct	Kiandra	Kiandra A	male	Clinically moribund	Experiment A
Lva400	Litoria verreaxuii alpina	Exposed to Bd	2011-09-20	Skin swab	2011-10-13	Skin mucus	Dry swab	Lva400swab13Oct	Kiandra	Kiandra A	male	Clinically moribund	Experiment A
Lva400	Litoria verreaxuii alpina	Exposed to Bd	2011-09-20	Skin swab	2011-10-20	Skin mucus	Dry swab	Lva400swab20Oct	Kiandra	Kiandra A	male	Clinically moribund	Experiment A
Lva400	Litoria verreaxuii alpina	Exposed to Bd	2011-09-20	Skin swab	2011-10-27	Skin mucus	Dry swab	Lva400swab27Oct	Kiandra	Kiandra A	male	Clinically moribund	Experiment A
Lva400	Litoria verreaxuii alpina	Exposed to Bd	2011-09-20	Skin swab	2011-11-03	Skin mucus	Dry swab	Lva400swab03Nov	Kiandra	Kiandra A	male	Clinically moribund	Experiment A
Lva400	Litoria verreaxuii alpina	Exposed to Bd	2011-09-20	Skin swab	2011-11-10	Skin mucus	Dry swab	Lva400swab10Nov	Kiandra	Kiandra A	male	Clinically moribund	Experiment A
Lva400	Litoria verreaxuii alpina	Exposed to Bd	2011-09-20	Skin swab	2011-11-17	Skin mucus	Dry swab	Lva400swab17Nov	Kiandra	Kiandra A	male	Clinically moribund	Experiment A
Lva400	Litoria verreaxuii alpina	Exposed to Bd	2011-09-20	Skin swab	2011-11-24	Skin mucus	Dry swab	Lva400swab24Nov	Kiandra	Kiandra A	male	Clinically moribund	Experiment A
Lva400	Litoria verreaxuii alpina	Exposed to Bd	2011-09-20	Skin swab	2011-12-01	Skin mucus	Dry swab	Lva400swab01Dec	Kiandra	Kiandra A	male	Clinically moribund	Experiment A
Lva400	Litoria verreaxuii alpina	Exposed to Bd	2011-09-20	Skin swab	2011-12-08	Skin mucus	Dry swab	Lva400swab08Dec	Kiandra	Kiandra A	male	Clinically moribund	Experiment A
Lva400	Litoria verreaxuii alpina	Exposed to Bd	2011-09-20	Skin swab at death	Survivor	Skin mucus	Dry swab	Lva400swabAtDeath	Kiandra	Kiandra A	male	Clinically moribund	Experiment A
Lva401	Litoria verreaxuii alpina	Exposed to Bd	2011-09-20	Post mortem dissection	2011-09-28	Liver	lysisbuffer	Lva401Lilysisbuffer	Eucumbene	Eucumbene D	NaN	Subclinical	Experiment B
Lva401	Litoria verreaxuii alpina	Exposed to Bd	2011-09-20	Post mortem dissection	2011-09-28	Skin	lysisbuffer	Lva401Sklysisbuffer	Eucumbene	Eucumbene D	NaN	Subclinical	Experiment B
Lva401	Litoria verreaxuii alpina	Exposed to Bd	2011-09-20	Post mortem dissection	2011-09-28	Spleen	lysisbuffer	Lva401Splysisbuffer	Eucumbene	Eucumbene D	NaN	Subclinical	Experiment B
Lva401	Litoria verreaxuii alpina	Exposed to Bd	2011-09-20	Post mortem dissection	2011-09-28	Liver	MeOH	Lva401LiMeOH	Eucumbene	Eucumbene D	NaN	Subclinical	Experiment B
Lva401	Litoria verreaxuii alpina	Exposed to Bd	2011-09-20	Post mortem dissection	2011-09-28	Skin	MeOH	Lva401SkMeOH	Eucumbene	Eucumbene D	NaN	Subclinical	Experiment B
Lva401	Litoria verreaxuii alpina	Exposed to Bd	2011-09-20	Skin swab at death	2011-09-28	Skin mucus	Dry swab	Lva401swabAtDeath	Eucumbene	Eucumbene D	NaN	Subclinical	Experiment B
Lva402	Litoria verreaxuii alpina	Exposed to Bd	2011-09-20	Skin swab	2011-10-06	Skin mucus	Dry swab	Lva402swab06Oct	Greymare	Greymare C	female	Clinically moribund	Experiment A
Lva402	Litoria verreaxuii alpina	Exposed to Bd	2011-09-20	Skin swab	2011-10-13	Skin mucus	Dry swab	Lva402swab13Oct	Greymare	Greymare C	female	Clinically moribund	Experiment A
Lva402	Litoria verreaxuii alpina	Exposed to Bd	2011-09-20	Skin swab at death	2011-10-14	Skin mucus	Dry swab	Lva402swabAtDeath	Greymare	Greymare C	female	Clinically moribund	Experiment A
Lva403	Litoria verreaxuii alpina	Exposed to Bd	2011-09-20	Skin swab at death	2011-10-22	Skin mucus	Dry swab	Lva403swabAtDeath	Greymare	Greymare D	male	Clinically moribund	Experiment A
Lva404	Litoria verreaxuii alpina	Exposed to Bd	2011-09-20	Post mortem dissection	2011-10-04	Liver	lysisbuffer	Lva404Lilysisbuffer	Kiandra	Kiandra B	male	Subclinical	Experiment B
Lva404	Litoria verreaxuii alpina	Exposed to Bd	2011-09-20	Post mortem dissection	2011-10-04	Skin	lysisbuffer	Lva404Sklysisbuffer	Kiandra	Kiandra B	male	Subclinical	Experiment B
Lva404	Litoria verreaxuii alpina	Exposed to Bd	2011-09-20	Post mortem dissection	2011-10-04	Spleen	lysisbuffer	Lva404Splysisbuffer	Kiandra	Kiandra B	male	Subclinical	Experiment B
Lva404	Litoria verreaxuii alpina	Exposed to Bd	2011-09-20	Post mortem dissection	2011-10-04	Liver	MeOH	Lva404LiMeOH	Kiandra	Kiandra B	male	Subclinical	Experiment B
Lva404	Litoria verreaxuii alpina	Exposed to Bd	2011-09-20	Post mortem dissection	2011-10-04	Skin	MeOH	Lva404SkMeOH	Kiandra	Kiandra B	male	Subclinical	Experiment B
Lva404	Litoria verreaxuii alpina	Exposed to Bd	2011-09-20	Skin swab at death	2011-10-04	Skin mucus	Dry swab	Lva404swabAtDeath	Kiandra	Kiandra B	male	Subclinical	Experiment B
Lva405	Litoria verreaxuii alpina	Exposed to Bd	2011-09-20	Skin swab at death	2011-10-17	Skin mucus	Dry swab	Lva405swabAtDeath	Ogilvies	Ogilvies B	male	Clinically moribund	Experiment A
Lva406	Litoria verreaxuii alpina	Exposed to Bd	2011-09-20	Skin swab at death	2011-10-12	Skin mucus	Dry swab	Lva406swabAtDeath	Ogilvies	Ogilvies A	female	Clinically moribund	Experiment A

## Sheet: Swabs for PCR metadata
Sample name	DNA extraction	Quantitative PCR protocol	Data repository name
Lva002swab06Oct	DNA extraction	TaqMan real-time PCR	Dryad
Lva003swab06Oct	DNA extraction	TaqMan real-time PCR	Dryad
Lva004swab06Oct	DNA extraction	TaqMan real-time PCR	Dryad
Lva004swab13Oct	DNA extraction	TaqMan real-time PCR	Dryad
Lva005swab06Oct	DNA extraction	TaqMan real-time PCR	Dryad
Lva005swab13Oct	DNA extraction	TaqMan real-time PCR	Dryad
Lva006swab06Oct	DNA extraction	TaqMan real-time PCR	Dryad
Lva007swab06Oct	DNA extraction	TaqMan real-time PCR	Dryad
Lva009swab06Oct	DNA extraction	TaqMan real-time PCR	Dryad
Lva009swab13Oct	DNA extraction	TaqMan real-time PCR	Dryad
Lva009swab20Oct	DNA extraction	TaqMan real-time PCR	Dryad
Lva009swab27Oct	DNA extraction	TaqMan real-time PCR	Dryad
Lva009swab03Nov	DNA extraction	TaqMan real-time PCR	Dryad
Lva009swab10Nov	DNA extraction	TaqMan real-time PCR	Dryad
Lva009swab17Nov	DNA extraction	TaqMan real-time PCR	Dryad
Lva009swab24Nov	DNA extraction	TaqMan real-time PCR	Dryad
Lva009swab01Dec	DNA extraction	TaqMan real-time PCR	Dryad
Lva009swab08Dec	DNA extraction	TaqMan real-time PCR	Dryad
Lva011swab06Oct	DNA extraction	TaqMan real-time PCR	Dryad
Lva012swab06Oct	DNA extraction	TaqMan real-time PCR	Dryad
Lva012swab13Oct	DNA extraction	TaqMan real-time PCR	Dryad
Lva012swab20Oct	DNA extraction	TaqMan real-time PCR	Dryad
Lva012swab27Oct	DNA extraction	TaqMan real-time PCR	Dryad
Lva013swab06Oct	DNA extraction	TaqMan real-time PCR	Dryad
Lva013swab13Oct	DNA extraction	TaqMan real-time PCR	Dryad
Lva014swab06Oct	DNA extraction	TaqMan real-time PCR	Dryad
Lva015swab06Oct	DNA extraction	TaqMan real-time PCR	Dryad
Lva015swab13Oct	DNA extraction	TaqMan real-time PCR	Dryad
Lva015swab20Oct	DNA extraction	TaqMan real-time PCR	Dryad
Lva015swab27Oct	DNA extraction	TaqMan real-time PCR	Dryad
Lva015swab03Nov	DNA extraction	TaqMan real-time PCR	Dryad
Lva015swab10Nov	DNA extraction	TaqMan real-time PCR	Dryad
Lva015swab17Nov	DNA extraction	TaqMan real-time PCR	Dryad
Lva016swab06Oct	DNA extraction	TaqMan real-time PCR	Dryad
Lva017swab06Oct	DNA extraction	TaqMan real-time PCR	Dryad
Lva018swab06Oct	DNA extraction	TaqMan real-time PCR	Dryad
Lva018swab13Oct	DNA extraction	TaqMan real-time PCR	Dryad
Lva019swab06Oct	DNA extraction	TaqMan real-time PCR	Dryad
Lva020swab06Oct	DNA extraction	TaqMan real-time PCR	Dryad
Lva021swab06Oct	DNA extraction	TaqMan real-time PCR	Dryad
Lva021swab13Oct	DNA extraction	TaqMan real-time PCR	Dryad
Lva021swab20Oct	DNA extraction	TaqMan real-time PCR	Dryad
Lva021swab27Oct	DNA extraction	TaqMan real-time PCR	Dryad
Lva021swab03Nov	DNA extraction	TaqMan real-time PCR	Dryad
Lva021swab10Nov	DNA extraction	TaqMan real-time PCR	Dryad
Lva021swab17Nov	DNA extraction	TaqMan real-time PCR	Dryad
Lva021swab24Nov	DNA extraction	TaqMan real-time PCR	Dryad
Lva022swab06Oct	DNA extraction	TaqMan real-time PCR	Dryad
Lva023swab06Oct	DNA extraction	TaqMan real-time PCR	Dryad
Lva023swab13Oct	DNA extraction	TaqMan real-time PCR	Dryad
Lva024swab06Oct	DNA extraction	TaqMan real-time PCR	Dryad
Lva024swab13Oct	DNA extraction	TaqMan real-time PCR	Dryad
Lva024swab20Oct	DNA extraction	TaqMan real-time PCR	Dryad
Lva025swab06Oct	DNA extraction	TaqMan real-time PCR	Dryad
Lva027swab06Oct	DNA extraction	TaqMan real-time PCR	Dryad
Lva028swab06Oct	DNA extraction	TaqMan real-time PCR	Dryad
Lva029swab06Oct	DNA extraction	TaqMan real-time PCR	Dryad
Lva029swab13Oct	DNA extraction	TaqMan real-time PCR	Dryad
Lva029swab20Oct	DNA extraction	TaqMan real-time PCR	Dryad
Lva030swab06Oct	DNA extraction	TaqMan real-time PCR	Dryad
Lva030swab13Oct	DNA extraction	TaqMan real-time PCR	Dryad
Lva030swab20Oct	DNA extraction	TaqMan real-time PCR	Dryad
Lva030swab27Oct	DNA extraction	TaqMan real-time PCR	Dryad
Lva032swab06Oct	DNA extraction	TaqMan real-time PCR	Dryad
Lva033swab06Oct	DNA extraction	TaqMan real-time PCR	Dryad
Lva034swab06Oct	DNA extraction	TaqMan real-time PCR	Dryad
Lva035swab06Oct	DNA extraction	TaqMan real-time PCR	Dryad
Lva035swab13Oct	DNA extraction	TaqMan real-time PCR	Dryad
Lva036swab06Oct	DNA extraction	TaqMan real-time PCR	Dryad
Lva037swab06Oct	DNA extraction	TaqMan real-time PCR	Dryad
Lva038swab06Oct	DNA extraction	TaqMan real-time PCR	Dryad
Lva040swab06Oct	DNA extraction	TaqMan real-time PCR	Dryad
Lva040swab13Oct	DNA extraction	TaqMan real-time PCR	Dryad
Lva040swab20Oct	DNA extraction	TaqMan real-time PCR	Dryad
Lva041swab06Oct	DNA extraction	TaqMan real-time PCR	Dryad
Lva042swab06Oct	DNA extraction	TaqMan real-time PCR	Dryad
Lva043swab06Oct	DNA extraction	TaqMan real-time PCR	Dryad
Lva044swab06Oct	DNA extraction	TaqMan real-time PCR	Dryad
Lva045swab06Oct	DNA extraction	TaqMan real-time PCR	Dryad
Lva045swab13Oct	DNA extraction	TaqMan real-time PCR	Dryad
Lva046swab06Oct	DNA extraction	TaqMan real-time PCR	Dryad
Lva047swab06Oct	DNA extraction	TaqMan real-time PCR	Dryad
Lva048swab06Oct	DNA extraction	TaqMan real-time PCR	Dryad
Lva049swab06Oct	DNA extraction	TaqMan real-time PCR	Dryad
Lva050swab06Oct	DNA extraction	TaqMan real-time PCR	Dryad
Lva051swab06Oct	DNA extraction	TaqMan real-time PCR	Dryad
Lva052swab06Oct	DNA extraction	TaqMan real-time PCR	Dryad
Lva052swab20Oct	DNA extraction	TaqMan real-time PCR	Dryad
Lva053swab06Oct	DNA extraction	TaqMan real-time PCR	Dryad
Lva053swab13Oct	DNA extraction	TaqMan real-time PCR	Dryad
Lva054swab06Oct	DNA extraction	TaqMan real-time PCR	Dryad
Lva056swab06Oct	DNA extraction	TaqMan real-time PCR	Dryad
Lva057swab06Oct	DNA extraction	TaqMan real-time PCR	Dryad
Lva058swab06Oct	DNA extraction	TaqMan real-time PCR	Dryad
Lva058swab13Oct	DNA extraction	TaqMan real-time PCR	Dryad
Lva058swab20Oct	DNA extraction	TaqMan real-time PCR	Dryad
Lva058swab27Oct	DNA extraction	TaqMan real-time PCR	Dryad
Lva059swab06Oct	DNA extraction	TaqMan real-time PCR	Dryad
Lva060swab06Oct	DNA extraction	TaqMan real-time PCR	Dryad
Lva061swab06Oct	DNA extraction	TaqMan real-time PCR	Dryad
Lva062swab06Oct	DNA extraction	TaqMan real-time PCR	Dryad
Lva063swab06Oct	DNA extraction	TaqMan real-time PCR	Dryad
Lva063swab13Oct	DNA extraction	TaqMan real-time PCR	Dryad
Lva064swab06Oct	DNA extraction	TaqMan real-time PCR	Dryad
Lva064swab13Oct	DNA extraction	TaqMan real-time PCR	Dryad
Lva065swab06Oct	DNA extraction	TaqMan real-time PCR	Dryad
Lva066swab06Oct	DNA extraction	TaqMan real-time PCR	Dryad
Lva067swab06Oct	DNA extraction	TaqMan real-time PCR	Dryad
Lva067swab13Oct	DNA extraction	TaqMan real-time PCR	Dryad
Lva068swab06Oct	DNA extraction	TaqMan real-time PCR	Dryad
Lva068swab13Oct	DNA extraction	TaqMan real-time PCR	Dryad
Lva072swab06Oct	DNA extraction	TaqMan real-time PCR	Dryad
Lva072swab13Oct	DNA extraction	TaqMan real-time PCR	Dryad
Lva072swab20Oct	DNA extraction	TaqMan real-time PCR	Dryad
Lva078swab06Oct	DNA extraction	TaqMan real-time PCR	Dryad
Lva078swab13Oct	DNA extraction	TaqMan real-time PCR	Dryad
Lva078swab20Oct	DNA extraction	TaqMan real-time PCR	Dryad
Lva079swab06Oct	DNA extraction	TaqMan real-time PCR	Dryad
Lva083swab06Oct	DNA extraction	TaqMan real-time PCR	Dryad
Lva083swab13Oct	DNA extraction	TaqMan real-time PCR	Dryad
Lva083swab20Oct	DNA extraction	TaqMan real-time PCR	Dryad
Lva089swab06Oct	DNA extraction	TaqMan real-time PCR	Dryad
Lva091swab06Oct	DNA extraction	TaqMan real-time PCR	Dryad
Lva091swab13Oct	DNA extraction	TaqMan real-time PCR	Dryad
Lva091swab20Oct	DNA extraction	TaqMan real-time PCR	Dryad
Lva091swab27Oct	DNA extraction	TaqMan real-time PCR	Dryad
Lva091swab03Nov	DNA extraction	TaqMan real-time PCR	Dryad
Lva096swab06Oct	DNA extraction	TaqMan real-time PCR	Dryad
Lva096swab13Oct	DNA extraction	TaqMan real-time PCR	Dryad
Lva103swab06Oct	DNA extraction	TaqMan real-time PCR	Dryad
Lva103swab13Oct	DNA extraction	TaqMan real-time PCR	Dryad
Lva104swab06Oct	DNA extraction	TaqMan real-time PCR	Dryad
Lva104swab13Oct	DNA extraction	TaqMan real-time PCR	Dryad
Lva104swab20Oct	DNA extraction	TaqMan real-time PCR	Dryad
Lva106swab06Oct	DNA extraction	TaqMan real-time PCR	Dryad
Lva106swab13Oct	DNA extraction	TaqMan real-time PCR	Dryad
Lva106swab20Oct	DNA extraction	TaqMan real-time PCR	Dryad
Lva111swab06Oct	DNA extraction	TaqMan real-time PCR	Dryad
Lva111swab13Oct	DNA extraction	TaqMan real-time PCR	Dryad
Lva111swab20Oct	DNA extraction	TaqMan real-time PCR	Dryad
Lva111swab27Oct	DNA extraction	TaqMan real-time PCR	Dryad
Lva111swab03Nov	DNA extraction	TaqMan real-time PCR	Dryad
Lva111swab10Nov	DNA extraction	TaqMan real-time PCR	Dryad
Lva111swab17Nov	DNA extraction	TaqMan real-time PCR	Dryad
Lva120swab06Oct	DNA extraction	TaqMan real-time PCR	Dryad
Lva120swab13Oct	DNA extraction	TaqMan real-time PCR	Dryad
Lva122swab06Oct	DNA extraction	TaqMan real-time PCR	Dryad
Lva123swab06Oct	DNA extraction	TaqMan real-time PCR	Dryad
Lva123swab13Oct	DNA extraction	TaqMan real-time PCR	Dryad
Lva123swab20Oct	DNA extraction	TaqMan real-time PCR	Dryad
Lva123swab27Oct	DNA extraction	TaqMan real-time PCR	Dryad
Lva123swab03Nov	DNA extraction	TaqMan real-time PCR	Dryad
Lva123swab10Nov	DNA extraction	TaqMan real-time PCR	Dryad
Lva123swab17Nov	DNA extraction	TaqMan real-time PCR	Dryad
Lva123swab24Nov	DNA extraction	TaqMan real-time PCR	Dryad
Lva123swab01Dec	DNA extraction	TaqMan real-time PCR	Dryad
Lva124swab06Oct	DNA extraction	TaqMan real-time PCR	Dryad
Lva124swab13Oct	DNA extraction	TaqMan real-time PCR	Dryad
Lva129swab06Oct	DNA extraction	TaqMan real-time PCR	Dryad
Lva129swab13Oct	DNA extraction	TaqMan real-time PCR	Dryad
Lva130swab06Oct	DNA extraction	TaqMan real-time PCR	Dryad
Lva130swab13Oct	DNA extraction	TaqMan real-time PCR	Dryad
Lva130swab20Oct	DNA extraction	TaqMan real-time PCR	Dryad
Lva132swab06Oct	DNA extraction	TaqMan real-time PCR	Dryad
Lva132swab13Oct	DNA extraction	TaqMan real-time PCR	Dryad
Lva133swab06Oct	DNA extraction	TaqMan real-time PCR	Dryad
Lva133swab13Oct	DNA extraction	TaqMan real-time PCR	Dryad
Lva133swab20Oct	DNA extraction	TaqMan real-time PCR	Dryad
Lva133swab27Oct	DNA extraction	TaqMan real-time PCR	Dryad
Lva133swab03Nov	DNA extraction	TaqMan real-time PCR	Dryad
Lva133swab10Nov	DNA extraction	TaqMan real-time PCR	Dryad
Lva133swab17Nov	DNA extraction	TaqMan real-time PCR	Dryad
Lva135swab06Oct	DNA extraction	TaqMan real-time PCR	Dryad
Lva135swab13Oct	DNA extraction	TaqMan real-time PCR	Dryad
Lva138swab06Oct	DNA extraction	TaqMan real-time PCR	Dryad
Lva138swab13Oct	DNA extraction	TaqMan real-time PCR	Dryad
Lva147swab06Oct	DNA extraction	TaqMan real-time PCR	Dryad
Lva147swab13Oct	DNA extraction	TaqMan real-time PCR	Dryad
Lva154swab06Oct	DNA extraction	TaqMan real-time PCR	Dryad
Lva154swab13Oct	DNA extraction	TaqMan real-time PCR	Dryad
Lva154swab20Oct	DNA extraction	TaqMan real-time PCR	Dryad
Lva157swab06Oct	DNA extraction	TaqMan real-time PCR	Dryad
Lva157swab13Oct	DNA extraction	TaqMan real-time PCR	Dryad
Lva158swab06Oct	DNA extraction	TaqMan real-time PCR	Dryad
Lva158swab13Oct	DNA extraction	TaqMan real-time PCR	Dryad
Lva160swab06Oct	DNA extraction	TaqMan real-time PCR	Dryad
Lva160swab13Oct	DNA extraction	TaqMan real-time PCR	Dryad
Lva160swab20Oct	DNA extraction	TaqMan real-time PCR	Dryad
Lva160swab27Oct	DNA extraction	TaqMan real-time PCR	Dryad
Lva160swab03Nov	DNA extraction	TaqMan real-time PCR	Dryad
Lva160swab10Nov	DNA extraction	TaqMan real-time PCR	Dryad
Lva160swab17Nov	DNA extraction	TaqMan real-time PCR	Dryad
Lva163swab06Oct	DNA extraction	TaqMan real-time PCR	Dryad
Lva163swab13Oct	DNA extraction	TaqMan real-time PCR	Dryad
Lva163swab20Oct	DNA extraction	TaqMan real-time PCR	Dryad
Lva163swab27Oct	DNA extraction	TaqMan real-time PCR	Dryad
Lva163swab03Nov	DNA extraction	TaqMan real-time PCR	Dryad
Lva163swab10Nov	DNA extraction	TaqMan real-time PCR	Dryad
Lva163swab17Nov	DNA extraction	TaqMan real-time PCR	Dryad
Lva165swab06Oct	DNA extraction	TaqMan real-time PCR	Dryad
Lva165swab13Oct	DNA extraction	TaqMan real-time PCR	Dryad
Lva167swab06Oct	DNA extraction	TaqMan real-time PCR	Dryad
Lva167swab13Oct	DNA extraction	TaqMan real-time PCR	Dryad
Lva168swab06Oct	DNA extraction	TaqMan real-time PCR	Dryad
Lva168swab13Oct	DNA extraction	TaqMan real-time PCR	Dryad
Lva168swab20Oct	DNA extraction	TaqMan real-time PCR	Dryad
Lva168swab27Oct	DNA extraction	TaqMan real-time PCR	Dryad
Lva168swab03Nov	DNA extraction	TaqMan real-time PCR	Dryad
Lva168swab10Nov	DNA extraction	TaqMan real-time PCR	Dryad
Lva168swab17Nov	DNA extraction	TaqMan real-time PCR	Dryad
Lva168swab24Nov	DNA extraction	TaqMan real-time PCR	Dryad
Lva170swab06Oct	DNA extraction	TaqMan real-time PCR	Dryad
Lva170swab13Oct	DNA extraction	TaqMan real-time PCR	Dryad
Lva170swab20Oct	DNA extraction	TaqMan real-time PCR	Dryad
Lva171swab06Oct	DNA extraction	TaqMan real-time PCR	Dryad
Lva171swab13Oct	DNA extraction	TaqMan real-time PCR	Dryad
Lva171swab20Oct	DNA extraction	TaqMan real-time PCR	Dryad
Lva171swab27Oct	DNA extraction	TaqMan real-time PCR	Dryad
Lva171swab03Nov	DNA extraction	TaqMan real-time PCR	Dryad
Lva171swab10Nov	DNA extraction	TaqMan real-time PCR	Dryad
Lva171swab17Nov	DNA extraction	TaqMan real-time PCR	Dryad
Lva173swab06Oct	DNA extraction	TaqMan real-time PCR	Dryad
Lva173swab13Oct	DNA extraction	TaqMan real-time PCR	Dryad
Lva178swab06Oct	DNA extraction	TaqMan real-time PCR	Dryad
Lva178swab13Oct	DNA extraction	TaqMan real-time PCR	Dryad
Lva178swab20Oct	DNA extraction	TaqMan real-time PCR	Dryad
Lva178swab27Oct	DNA extraction	TaqMan real-time PCR	Dryad
Lva178swab03Nov	DNA extraction	TaqMan real-time PCR	Dryad
Lva178swab10Nov	DNA extraction	TaqMan real-time PCR	Dryad
Lva178swab17Nov	DNA extraction	TaqMan real-time PCR	Dryad
Lva179swab06Oct	DNA extraction	TaqMan real-time PCR	Dryad
Lva179swab13Oct	DNA extraction	TaqMan real-time PCR	Dryad
Lva179swab20Oct	DNA extraction	TaqMan real-time PCR	Dryad
Lva179swab27Oct	DNA extraction	TaqMan real-time PCR	Dryad
Lva179swab03Nov	DNA extraction	TaqMan real-time PCR	Dryad
Lva179swab10Nov	DNA extraction	TaqMan real-time PCR	Dryad
Lva179swab17Nov	DNA extraction	TaqMan real-time PCR	Dryad
Lva182swab06Oct	DNA extraction	TaqMan real-time PCR	Dryad
Lva182swab13Oct	DNA extraction	TaqMan real-time PCR	Dryad
Lva182swab20Oct	DNA extraction	TaqMan real-time PCR	Dryad
Lva183swab06Oct	DNA extraction	TaqMan real-time PCR	Dryad
Lva183swab13Oct	DNA extraction	TaqMan real-time PCR	Dryad
Lva183swab20Oct	DNA extraction	TaqMan real-time PCR	Dryad
Lva189swab06Oct	DNA extraction	TaqMan real-time PCR	Dryad
Lva189swab13Oct	DNA extraction	TaqMan real-time PCR	Dryad
Lva193swab06Oct	DNA extraction	TaqMan real-time PCR	Dryad
Lva193swab13Oct	DNA extraction	TaqMan real-time PCR	Dryad
Lva195swab06Oct	DNA extraction	TaqMan real-time PCR	Dryad
Lva195swab13Oct	DNA extraction	TaqMan real-time PCR	Dryad
Lva195swab20Oct	DNA extraction	TaqMan real-time PCR	Dryad
Lva197swab06Oct	DNA extraction	TaqMan real-time PCR	Dryad
Lva197swab13Oct	DNA extraction	TaqMan real-time PCR	Dryad
Lva199swab06Oct	DNA extraction	TaqMan real-time PCR	Dryad
Lva199swab13Oct	DNA extraction	TaqMan real-time PCR	Dryad
Lva200swab06Oct	DNA extraction	TaqMan real-time PCR	Dryad
Lva200swab13Oct	DNA extraction	TaqMan real-time PCR	Dryad
Lva202swab06Oct	DNA extraction	TaqMan real-time PCR	Dryad
Lva202swab13Oct	DNA extraction	TaqMan real-time PCR	Dryad
Lva205swab06Oct	DNA extraction	TaqMan real-time PCR	Dryad
Lva205swab13Oct	DNA extraction	TaqMan real-time PCR	Dryad
Lva205swab20Oct	DNA extraction	TaqMan real-time PCR	Dryad
Lva205swab27Oct	DNA extraction	TaqMan real-time PCR	Dryad
Lva205swab03Nov	DNA extraction	TaqMan real-time PCR	Dryad
Lva205swab10Nov	DNA extraction	TaqMan real-time PCR	Dryad
Lva205swab17Nov	DNA extraction	TaqMan real-time PCR	Dryad
Lva205swab24Nov	DNA extraction	TaqMan real-time PCR	Dryad
Lva205swab01Dec	DNA extraction	TaqMan real-time PCR	Dryad
Lva216swab06Oct	DNA extraction	TaqMan real-time PCR	Dryad
Lva216swab13Oct	DNA extraction	TaqMan real-time PCR	Dryad
Lva216swab20Oct	DNA extraction	TaqMan real-time PCR	Dryad
Lva216swab27Oct	DNA extraction	TaqMan real-time PCR	Dryad
Lva216swab03Nov	DNA extraction	TaqMan real-time PCR	Dryad
Lva216swab10Nov	DNA extraction	TaqMan real-time PCR	Dryad
Lva216swab17Nov	DNA extraction	TaqMan real-time PCR	Dryad
Lva217swab06Oct	DNA extraction	TaqMan real-time PCR	Dryad
Lva217swab13Oct	DNA extraction	TaqMan real-time PCR	Dryad
Lva218swab06Oct	DNA extraction	TaqMan real-time PCR	Dryad
Lva218swab13Oct	DNA extraction	TaqMan real-time PCR	Dryad
Lva218swab20Oct	DNA extraction	TaqMan real-time PCR	Dryad
Lva218swab27Oct	DNA extraction	TaqMan real-time PCR	Dryad
Lva218swab03Nov	DNA extraction	TaqMan real-time PCR	Dryad
Lva218swab10Nov	DNA extraction	TaqMan real-time PCR	Dryad
Lva218swab17Nov	DNA extraction	TaqMan real-time PCR	Dryad
Lva218swab24Nov	DNA extraction	TaqMan real-time PCR	Dryad
Lva218swab01Dec	DNA extraction	TaqMan real-time PCR	Dryad
Lva219swab06Oct	DNA extraction	TaqMan real-time PCR	Dryad
Lva219swab13Oct	DNA extraction	TaqMan real-time PCR	Dryad
Lva229swab06Oct	DNA extraction	TaqMan real-time PCR	Dryad
Lva229swab13Oct	DNA extraction	TaqMan real-time PCR	Dryad
Lva231swab06Oct	DNA extraction	TaqMan real-time PCR	Dryad
Lva234swab06Oct	DNA extraction	TaqMan real-time PCR	Dryad
Lva234swab13Oct	DNA extraction	TaqMan real-time PCR	Dryad
Lva234swab20Oct	DNA extraction	TaqMan real-time PCR	Dryad
Lva235swab06Oct	DNA extraction	TaqMan real-time PCR	Dryad
Lva235swab13Oct	DNA extraction	TaqMan real-time PCR	Dryad
Lva239swab06Oct	DNA extraction	TaqMan real-time PCR	Dryad
Lva239swab13Oct	DNA extraction	TaqMan real-time PCR	Dryad
Lva239swab20Oct	DNA extraction	TaqMan real-time PCR	Dryad
Lva239swab27Oct	DNA extraction	TaqMan real-time PCR	Dryad
Lva239swab03Nov	DNA extraction	TaqMan real-time PCR	Dryad
Lva239swab10Nov	DNA extraction	TaqMan real-time PCR	Dryad
Lva239swab17Nov	DNA extraction	TaqMan real-time PCR	Dryad
Lva239swab24Nov	DNA extraction	TaqMan real-time PCR	Dryad
Lva239swab01Dec	DNA extraction	TaqMan real-time PCR	Dryad
Lva239swab08Dec	DNA extraction	TaqMan real-time PCR	Dryad
Lva240swab06Oct	DNA extraction	TaqMan real-time PCR	Dryad
Lva240swab13Oct	DNA extraction	TaqMan real-time PCR	Dryad
Lva240swab20Oct	DNA extraction	TaqMan real-time PCR	Dryad
Lva242swab06Oct	DNA extraction	TaqMan real-time PCR	Dryad
Lva242swab13Oct	DNA extraction	TaqMan real-time PCR	Dryad
Lva243swab06Oct	DNA extraction	TaqMan real-time PCR	Dryad
Lva243swab13Oct	DNA extraction	TaqMan real-time PCR	Dryad
Lva244swab06Oct	DNA extraction	TaqMan real-time PCR	Dryad
Lva244swab13Oct	DNA extraction	TaqMan real-time PCR	Dryad
Lva244swab20Oct	DNA extraction	TaqMan real-time PCR	Dryad
Lva246swab06Oct	DNA extraction	TaqMan real-time PCR	Dryad
Lva246swab13Oct	DNA extraction	TaqMan real-time PCR	Dryad
Lva248swab06Oct	DNA extraction	TaqMan real-time PCR	Dryad
Lva248swab13Oct	DNA extraction	TaqMan real-time PCR	Dryad
Lva250swab06Oct	DNA extraction	TaqMan real-time PCR	Dryad
Lva250swab13Oct	DNA extraction	TaqMan real-time PCR	Dryad
Lva250swab20Oct	DNA extraction	TaqMan real-time PCR	Dryad
Lva252swab06Oct	DNA extraction	TaqMan real-time PCR	Dryad
Lva252swab13Oct	DNA extraction	TaqMan real-time PCR	Dryad
Lva254swab06Oct	DNA extraction	TaqMan real-time PCR	Dryad
Lva254swab13Oct	DNA extraction	TaqMan real-time PCR	Dryad
Lva257swab06Oct	DNA extraction	TaqMan real-time PCR	Dryad
Lva257swab13Oct	DNA extraction	TaqMan real-time PCR	Dryad
Lva260swab06Oct	DNA extraction	TaqMan real-time PCR	Dryad
Lva260swab13Oct	DNA extraction	TaqMan real-time PCR	Dryad
Lva261swab06Oct	DNA extraction	TaqMan real-time PCR	Dryad
Lva261swab13Oct	DNA extraction	TaqMan real-time PCR	Dryad
Lva261swab20Oct	DNA extraction	TaqMan real-time PCR	Dryad
Lva262swab06Oct	DNA extraction	TaqMan real-time PCR	Dryad
Lva262swab13Oct	DNA extraction	TaqMan real-time PCR	Dryad
Lva264swab06Oct	DNA extraction	TaqMan real-time PCR	Dryad
Lva264swab13Oct	DNA extraction	TaqMan real-time PCR	Dryad
Lva264swab20Oct	DNA extraction	TaqMan real-time PCR	Dryad
Lva265swab06Oct	DNA extraction	TaqMan real-time PCR	Dryad
Lva265swab13Oct	DNA extraction	TaqMan real-time PCR	Dryad
Lva272swab06Oct	DNA extraction	TaqMan real-time PCR	Dryad
Lva272swab13Oct	DNA extraction	TaqMan real-time PCR	Dryad
Lva272swab20Oct	DNA extraction	TaqMan real-time PCR	Dryad
Lva277swab06Oct	DNA extraction	TaqMan real-time PCR	Dryad
Lva277swab13Oct	DNA extraction	TaqMan real-time PCR	Dryad
Lva278swab06Oct	DNA extraction	TaqMan real-time PCR	Dryad
Lva281swab06Oct	DNA extraction	TaqMan real-time PCR	Dryad
Lva281swab13Oct	DNA extraction	TaqMan real-time PCR	Dryad
Lva284swab06Oct	DNA extraction	TaqMan real-time PCR	Dryad
Lva286swab06Oct	DNA extraction	TaqMan real-time PCR	Dryad
Lva286swab13Oct	DNA extraction	TaqMan real-time PCR	Dryad
Lva287swab06Oct	DNA extraction	TaqMan real-time PCR	Dryad
Lva287swab13Oct	DNA extraction	TaqMan real-time PCR	Dryad
Lva287swab20Oct	DNA extraction	TaqMan real-time PCR	Dryad
Lva288swab06Oct	DNA extraction	TaqMan real-time PCR	Dryad
Lva289swab06Oct	DNA extraction	TaqMan real-time PCR	Dryad
Lva289swab13Oct	DNA extraction	TaqMan real-time PCR	Dryad
Lva289swab20Oct	DNA extraction	TaqMan real-time PCR	Dryad
Lva297swab06Oct	DNA extraction	TaqMan real-time PCR	Dryad
Lva297swab13Oct	DNA extraction	TaqMan real-time PCR	Dryad
Lva297swab20Oct	DNA extraction	TaqMan real-time PCR	Dryad
Lva297swab27Oct	DNA extraction	TaqMan real-time PCR	Dryad
Lva300swab06Oct	DNA extraction	TaqMan real-time PCR	Dryad
Lva300swab13Oct	DNA extraction	TaqMan real-time PCR	Dryad
Lva300swab20Oct	DNA extraction	TaqMan real-time PCR	Dryad
Lva300swab27Oct	DNA extraction	TaqMan real-time PCR	Dryad
Lva301swab06Oct	DNA extraction	TaqMan real-time PCR	Dryad
Lva301swab13Oct	DNA extraction	TaqMan real-time PCR	Dryad
Lva301swab20Oct	DNA extraction	TaqMan real-time PCR	Dryad
Lva301swab27Oct	DNA extraction	TaqMan real-time PCR	Dryad
Lva301swab03Nov	DNA extraction	TaqMan real-time PCR	Dryad
Lva301swab10Nov	DNA extraction	TaqMan real-time PCR	Dryad
Lva301swab17Nov	DNA extraction	TaqMan real-time PCR	Dryad
Lva302swab06Oct	DNA extraction	TaqMan real-time PCR	Dryad
Lva302swab13Oct	DNA extraction	TaqMan real-time PCR	Dryad
Lva302swab20Oct	DNA extraction	TaqMan real-time PCR	Dryad
Lva305swab06Oct	DNA extraction	TaqMan real-time PCR	Dryad
Lva310swab06Oct	DNA extraction	TaqMan real-time PCR	Dryad
Lva310swab13Oct	DNA extraction	TaqMan real-time PCR	Dryad
Lva310swab20Oct	DNA extraction	TaqMan real-time PCR	Dryad
Lva310swab27Oct	DNA extraction	TaqMan real-time PCR	Dryad
Lva310swab03Nov	DNA extraction	TaqMan real-time PCR	Dryad
Lva310swab10Nov	DNA extraction	TaqMan real-time PCR	Dryad
Lva310swab17Nov	DNA extraction	TaqMan real-time PCR	Dryad
Lva316swab06Oct	DNA extraction	TaqMan real-time PCR	Dryad
Lva316swab13Oct	DNA extraction	TaqMan real-time PCR	Dryad
Lva321swab06Oct	DNA extraction	TaqMan real-time PCR	Dryad
Lva321swab13Oct	DNA extraction	TaqMan real-time PCR	Dryad
Lva321swab20Oct	DNA extraction	TaqMan real-time PCR	Dryad
Lva322swab06Oct	DNA extraction	TaqMan real-time PCR	Dryad
Lva322swab13Oct	DNA extraction	TaqMan real-time PCR	Dryad
Lva323swab06Oct	DNA extraction	TaqMan real-time PCR	Dryad
Lva323swab13Oct	DNA extraction	TaqMan real-time PCR	Dryad
Lva330swab06Oct	DNA extraction	TaqMan real-time PCR	Dryad
Lva330swab13Oct	DNA extraction	TaqMan real-time PCR	Dryad
Lva330swab20Oct	DNA extraction	TaqMan real-time PCR	Dryad
Lva331swab06Oct	DNA extraction	TaqMan real-time PCR	Dryad
Lva335swab06Oct	DNA extraction	TaqMan real-time PCR	Dryad
Lva335swab13Oct	DNA extraction	TaqMan real-time PCR	Dryad
Lva339swab06Oct	DNA extraction	TaqMan real-time PCR	Dryad
Lva339swab13Oct	DNA extraction	TaqMan real-time PCR	Dryad
Lva344swab06Oct	DNA extraction	TaqMan real-time PCR	Dryad
Lva344swab13Oct	DNA extraction	TaqMan real-time PCR	Dryad
Lva344swab20Oct	DNA extraction	TaqMan real-time PCR	Dryad
Lva345swab06Oct	DNA extraction	TaqMan real-time PCR	Dryad
Lva345swab13Oct	DNA extraction	TaqMan real-time PCR	Dryad
Lva346swab06Oct	DNA extraction	TaqMan real-time PCR	Dryad
Lva346swab13Oct	DNA extraction	TaqMan real-time PCR	Dryad
Lva346swab20Oct	DNA extraction	TaqMan real-time PCR	Dryad
Lva346swab27Oct	DNA extraction	TaqMan real-time PCR	Dryad
Lva346swab03Nov	DNA extraction	TaqMan real-time PCR	Dryad
Lva346swab10Nov	DNA extraction	TaqMan real-time PCR	Dryad
Lva346swab17Nov	DNA extraction	TaqMan real-time PCR	Dryad
Lva346swab24Nov	DNA extraction	TaqMan real-time PCR	Dryad
Lva346swab01Dec	DNA extraction	TaqMan real-time PCR	Dryad
Lva348swab06Oct	DNA extraction	TaqMan real-time PCR	Dryad
Lva348swab13Oct	DNA extraction	TaqMan real-time PCR	Dryad
Lva348swab20Oct	DNA extraction	TaqMan real-time PCR	Dryad
Lva349swab06Oct	DNA extraction	TaqMan real-time PCR	Dryad
Lva350swab06Oct	DNA extraction	TaqMan real-time PCR	Dryad
Lva350swab13Oct	DNA extraction	TaqMan real-time PCR	Dryad
Lva352swab06Oct	DNA extraction	TaqMan real-time PCR	Dryad
Lva352swab13Oct	DNA extraction	TaqMan real-time PCR	Dryad
Lva352swab20Oct	DNA extraction	TaqMan real-time PCR	Dryad
Lva354swab06Oct	DNA extraction	TaqMan real-time PCR	Dryad
Lva354swab13Oct	DNA extraction	TaqMan real-time PCR	Dryad
Lva354swab20Oct	DNA extraction	TaqMan real-time PCR	Dryad
Lva354swab27Oct	DNA extraction	TaqMan real-time PCR	Dryad
Lva354swab03Nov	DNA extraction	TaqMan real-time PCR	Dryad
Lva356swab06Oct	DNA extraction	TaqMan real-time PCR	Dryad
Lva356swab13Oct	DNA extraction	TaqMan real-time PCR	Dryad
Lva357swab06Oct	DNA extraction	TaqMan real-time PCR	Dryad
Lva357swab13Oct	DNA extraction	TaqMan real-time PCR	Dryad
Lva357swab20Oct	DNA extraction	TaqMan real-time PCR	Dryad
Lva359swab06Oct	DNA extraction	TaqMan real-time PCR	Dryad
Lva359swab13Oct	DNA extraction	TaqMan real-time PCR	Dryad
Lva361swab06Oct	DNA extraction	TaqMan real-time PCR	Dryad
Lva361swab13Oct	DNA extraction	TaqMan real-time PCR	Dryad
Lva361swab20Oct	DNA extraction	TaqMan real-time PCR	Dryad
Lva361swab27Oct	DNA extraction	TaqMan real-time PCR	Dryad
Lva361swab03Nov	DNA extraction	TaqMan real-time PCR	Dryad
Lva361swab10Nov	DNA extraction	TaqMan real-time PCR	Dryad
Lva361swab17Nov	DNA extraction	TaqMan real-time PCR	Dryad
Lva363swab06Oct	DNA extraction	TaqMan real-time PCR	Dryad
Lva363swab13Oct	DNA extraction	TaqMan real-time PCR	Dryad
Lva364swab06Oct	DNA extraction	TaqMan real-time PCR	Dryad
Lva364swab13Oct	DNA extraction	TaqMan real-time PCR	Dryad
Lva372swab06Oct	DNA extraction	TaqMan real-time PCR	Dryad
Lva372swab13Oct	DNA extraction	TaqMan real-time PCR	Dryad
Lva372swab20Oct	DNA extraction	TaqMan real-time PCR	Dryad
Lva372swab27Oct	DNA extraction	TaqMan real-time PCR	Dryad
Lva372swab03Nov	DNA extraction	TaqMan real-time PCR	Dryad
Lva372swab10Nov	DNA extraction	TaqMan real-time PCR	Dryad
Lva372swab17Nov	DNA extraction	TaqMan real-time PCR	Dryad
Lva372swab24Nov	DNA extraction	TaqMan real-time PCR	Dryad
Lva372swab01Dec	DNA extraction	TaqMan real-time PCR	Dryad
Lva372swab08Dec	DNA extraction	TaqMan real-time PCR	Dryad
Lva378swab06Oct	DNA extraction	TaqMan real-time PCR	Dryad
Lva378swab13Oct	DNA extraction	TaqMan real-time PCR	Dryad
Lva378swab20Oct	DNA extraction	TaqMan real-time PCR	Dryad
Lva380swab06Oct	DNA extraction	TaqMan real-time PCR	Dryad
Lva380swab13Oct	DNA extraction	TaqMan real-time PCR	Dryad
Lva380swab20Oct	DNA extraction	TaqMan real-time PCR	Dryad
Lva383swab06Oct	DNA extraction	TaqMan real-time PCR	Dryad
Lva383swab13Oct	DNA extraction	TaqMan real-time PCR	Dryad
Lva383swab20Oct	DNA extraction	TaqMan real-time PCR	Dryad
Lva383swab27Oct	DNA extraction	TaqMan real-time PCR	Dryad
Lva383swab03Nov	DNA extraction	TaqMan real-time PCR	Dryad
Lva383swab10Nov	DNA extraction	TaqMan real-time PCR	Dryad
Lva383swab17Nov	DNA extraction	TaqMan real-time PCR	Dryad
Lva387swab06Oct	DNA extraction	TaqMan real-time PCR	Dryad
Lva387swab13Oct	DNA extraction	TaqMan real-time PCR	Dryad
Lva387swab20Oct	DNA extraction	TaqMan real-time PCR	Dryad
Lva387swab27Oct	DNA extraction	TaqMan real-time PCR	Dryad
Lva392swab06Oct	DNA extraction	TaqMan real-time PCR	Dryad
Lva393swab06Oct	DNA extraction	TaqMan real-time PCR	Dryad
Lva393swab13Oct	DNA extraction	TaqMan real-time PCR	Dryad
Lva394swab06Oct	DNA extraction	TaqMan real-time PCR	Dryad
Lva394swab13Oct	DNA extraction	TaqMan real-time PCR	Dryad
Lva394swab20Oct	DNA extraction	TaqMan real-time PCR	Dryad
Lva394swab27Oct	DNA extraction	TaqMan real-time PCR	Dryad
Lva394swab03Nov	DNA extraction	TaqMan real-time PCR	Dryad
Lva394swab10Nov	DNA extraction	TaqMan real-time PCR	Dryad
Lva394swab17Nov	DNA extraction	TaqMan real-time PCR	Dryad
Lva394swab24Nov	DNA extraction	TaqMan real-time PCR	Dryad
Lva394swab01Dec	DNA extraction	TaqMan real-time PCR	Dryad
Lva394swab08Dec	DNA extraction	TaqMan real-time PCR	Dryad
Lva397swab06Oct	DNA extraction	TaqMan real-time PCR	Dryad
Lva397swab13Oct	DNA extraction	TaqMan real-time PCR	Dryad
Lva397swab20Oct	DNA extraction	TaqMan real-time PCR	Dryad
Lva397swab27Oct	DNA extraction	TaqMan real-time PCR	Dryad
Lva397swab03Nov	DNA extraction	TaqMan real-time PCR	Dryad
Lva397swab10Nov	DNA extraction	TaqMan real-time PCR	Dryad
Lva397swab17Nov	DNA extraction	TaqMan real-time PCR	Dryad
Lva397swab24Nov	DNA extraction	TaqMan real-time PCR	Dryad
Lva397swab01Dec	DNA extraction	TaqMan real-time PCR	Dryad
Lva397swab08Dec	DNA extraction	TaqMan real-time PCR	Dryad
Lva398swab06Oct	DNA extraction	TaqMan real-time PCR	Dryad
Lva398swab13Oct	DNA extraction	TaqMan real-time PCR	Dryad
Lva398swab20Oct	DNA extraction	TaqMan real-time PCR	Dryad
Lva400swab06Oct	DNA extraction	TaqMan real-time PCR	Dryad
Lva400swab13Oct	DNA extraction	TaqMan real-time PCR	Dryad
Lva400swab20Oct	DNA extraction	TaqMan real-time PCR	Dryad
Lva400swab27Oct	DNA extraction	TaqMan real-time PCR	Dryad
Lva400swab03Nov	DNA extraction	TaqMan real-time PCR	Dryad
Lva400swab10Nov	DNA extraction	TaqMan real-time PCR	Dryad
Lva400swab17Nov	DNA extraction	TaqMan real-time PCR	Dryad
Lva400swab24Nov	DNA extraction	TaqMan real-time PCR	Dryad
Lva400swab01Dec	DNA extraction	TaqMan real-time PCR	Dryad
Lva400swab08Dec	DNA extraction	TaqMan real-time PCR	Dryad
Lva402swab06Oct	DNA extraction	TaqMan real-time PCR	Dryad
Lva402swab13Oct	DNA extraction	TaqMan real-time PCR	Dryad
Lva002swabAtDeath	DNA extraction	TaqMan real-time PCR	Dryad
Lva003swabAtDeath	DNA extraction	TaqMan real-time PCR	Dryad
Lva004swabAtDeath	DNA extraction	TaqMan real-time PCR	Dryad
Lva005swabAtDeath	DNA extraction	TaqMan real-time PCR	Dryad
Lva006swabAtDeath	DNA extraction	TaqMan real-time PCR	Dryad
Lva007swabAtDeath	DNA extraction	TaqMan real-time PCR	Dryad
Lva009swabAtDeath	DNA extraction	TaqMan real-time PCR	Dryad
Lva011swabAtDeath	DNA extraction	TaqMan real-time PCR	Dryad
Lva012swabAtDeath	DNA extraction	TaqMan real-time PCR	Dryad
Lva013swabAtDeath	DNA extraction	TaqMan real-time PCR	Dryad
Lva014swabAtDeath	DNA extraction	TaqMan real-time PCR	Dryad
Lva015swabAtDeath	DNA extraction	TaqMan real-time PCR	Dryad
Lva016swabAtDeath	DNA extraction	TaqMan real-time PCR	Dryad
Lva017swabAtDeath	DNA extraction	TaqMan real-time PCR	Dryad
Lva018swabAtDeath	DNA extraction	TaqMan real-time PCR	Dryad
Lva019swabAtDeath	DNA extraction	TaqMan real-time PCR	Dryad
Lva020swabAtDeath	DNA extraction	TaqMan real-time PCR	Dryad
Lva021swabAtDeath	DNA extraction	TaqMan real-time PCR	Dryad
Lva022swabAtDeath	DNA extraction	TaqMan real-time PCR	Dryad
Lva023swabAtDeath	DNA extraction	TaqMan real-time PCR	Dryad
Lva024swabAtDeath	DNA extraction	TaqMan real-time PCR	Dryad
Lva025swabAtDeath	DNA extraction	TaqMan real-time PCR	Dryad
Lva027swabAtDeath	DNA extraction	TaqMan real-time PCR	Dryad
Lva028swabAtDeath	DNA extraction	TaqMan real-time PCR	Dryad
Lva029swabAtDeath	DNA extraction	TaqMan real-time PCR	Dryad
Lva030swabAtDeath	DNA extraction	TaqMan real-time PCR	Dryad
Lva032swabAtDeath	DNA extraction	TaqMan real-time PCR	Dryad
Lva033swabAtDeath	DNA extraction	TaqMan real-time PCR	Dryad
Lva034swabAtDeath	DNA extraction	TaqMan real-time PCR	Dryad
Lva035swabAtDeath	DNA extraction	TaqMan real-time PCR	Dryad
Lva036swabAtDeath	DNA extraction	TaqMan real-time PCR	Dryad
Lva037swabAtDeath	DNA extraction	TaqMan real-time PCR	Dryad
Lva038swabAtDeath	DNA extraction	TaqMan real-time PCR	Dryad
Lva040swabAtDeath	DNA extraction	TaqMan real-time PCR	Dryad
Lva041swabAtDeath	DNA extraction	TaqMan real-time PCR	Dryad
Lva042swabAtDeath	DNA extraction	TaqMan real-time PCR	Dryad
Lva043swabAtDeath	DNA extraction	TaqMan real-time PCR	Dryad
Lva044swabAtDeath	DNA extraction	TaqMan real-time PCR	Dryad
Lva045swabAtDeath	DNA extraction	TaqMan real-time PCR	Dryad
Lva046swabAtDeath	DNA extraction	TaqMan real-time PCR	Dryad
Lva047swabAtDeath	DNA extraction	TaqMan real-time PCR	Dryad
Lva048swabAtDeath	DNA extraction	TaqMan real-time PCR	Dryad
Lva049swabAtDeath	DNA extraction	TaqMan real-time PCR	Dryad
Lva050swabAtDeath	DNA extraction	TaqMan real-time PCR	Dryad
Lva051swabAtDeath	DNA extraction	TaqMan real-time PCR	Dryad
Lva052swabAtDeath	DNA extraction	TaqMan real-time PCR	Dryad
Lva053swabAtDeath	DNA extraction	TaqMan real-time PCR	Dryad
Lva054swabAtDeath	DNA extraction	TaqMan real-time PCR	Dryad
Lva056swabAtDeath	DNA extraction	TaqMan real-time PCR	Dryad
Lva057swabAtDeath	DNA extraction	TaqMan real-time PCR	Dryad
Lva058swabAtDeath	DNA extraction	TaqMan real-time PCR	Dryad
Lva059swabAtDeath	DNA extraction	TaqMan real-time PCR	Dryad
Lva060swabAtDeath	DNA extraction	TaqMan real-time PCR	Dryad
Lva061swabAtDeath	DNA extraction	TaqMan real-time PCR	Dryad
Lva062swabAtDeath	DNA extraction	TaqMan real-time PCR	Dryad
Lva063swabAtDeath	DNA extraction	TaqMan real-time PCR	Dryad
Lva064swabAtDeath	DNA extraction	TaqMan real-time PCR	Dryad
Lva065swabAtDeath	DNA extraction	TaqMan real-time PCR	Dryad
Lva066swabAtDeath	DNA extraction	TaqMan real-time PCR	Dryad
Lva067swabAtDeath	DNA extraction	TaqMan real-time PCR	Dryad
Lva068swabAtDeath	DNA extraction	TaqMan real-time PCR	Dryad
Lva069swabAtDeath	DNA extraction	TaqMan real-time PCR	Dryad
Lva070swabAtDeath	DNA extraction	TaqMan real-time PCR	Dryad
Lva071swabAtDeath	DNA extraction	TaqMan real-time PCR	Dryad
Lva072swabAtDeath	DNA extraction	TaqMan real-time PCR	Dryad
Lva073swabAtDeath	DNA extraction	TaqMan real-time PCR	Dryad
Lva074swabAtDeath	DNA extraction	TaqMan real-time PCR	Dryad
Lva075swabAtDeath	DNA extraction	TaqMan real-time PCR	Dryad
Lva077swabAtDeath	DNA extraction	TaqMan real-time PCR	Dryad
Lva078swabAtDeath	DNA extraction	TaqMan real-time PCR	Dryad
Lva079swabAtDeath	DNA extraction	TaqMan real-time PCR	Dryad
Lva080swabAtDeath	DNA extraction	TaqMan real-time PCR	Dryad
Lva081swabAtDeath	DNA extraction	TaqMan real-time PCR	Dryad
Lva082swabAtDeath	DNA extraction	TaqMan real-time PCR	Dryad
Lva083swabAtDeath	DNA extraction	TaqMan real-time PCR	Dryad
Lva084swabAtDeath	DNA extraction	TaqMan real-time PCR	Dryad
Lva086swabAtDeath	DNA extraction	TaqMan real-time PCR	Dryad
Lva087swabAtDeath	DNA extraction	TaqMan real-time PCR	Dryad
Lva088swabAtDeath	DNA extraction	TaqMan real-time PCR	Dryad
Lva089swabAtDeath	DNA extraction	TaqMan real-time PCR	Dryad
Lva090swabAtDeath	DNA extraction	TaqMan real-time PCR	Dryad
Lva091swabAtDeath	DNA extraction	TaqMan real-time PCR	Dryad
Lva092swabAtDeath	DNA extraction	TaqMan real-time PCR	Dryad
Lva094swabAtDeath	DNA extraction	TaqMan real-time PCR	Dryad
Lva095swabAtDeath	DNA extraction	TaqMan real-time PCR	Dryad
Lva096swabAtDeath	DNA extraction	TaqMan real-time PCR	Dryad
Lva097swabAtDeath	DNA extraction	TaqMan real-time PCR	Dryad
Lva098swabAtDeath	DNA extraction	TaqMan real-time PCR	Dryad
Lva100swabAtDeath	DNA extraction	TaqMan real-time PCR	Dryad
Lva102swabAtDeath	DNA extraction	TaqMan real-time PCR	Dryad
Lva103swabAtDeath	DNA extraction	TaqMan real-time PCR	Dryad
Lva104swabAtDeath	DNA extraction	TaqMan real-time PCR	Dryad
Lva105swabAtDeath	DNA extraction	TaqMan real-time PCR	Dryad
Lva106swabAtDeath	DNA extraction	TaqMan real-time PCR	Dryad
Lva107swabAtDeath	DNA extraction	TaqMan real-time PCR	Dryad
Lva109swabAtDeath	DNA extraction	TaqMan real-time PCR	Dryad
Lva110swabAtDeath	DNA extraction	TaqMan real-time PCR	Dryad
Lva111swabAtDeath	DNA extraction	TaqMan real-time PCR	Dryad
Lva114swabAtDeath	DNA extraction	TaqMan real-time PCR	Dryad
Lva116swabAtDeath	DNA extraction	TaqMan real-time PCR	Dryad
Lva118swabAtDeath	DNA extraction	TaqMan real-time PCR	Dryad
Lva119swabAtDeath	DNA extraction	TaqMan real-time PCR	Dryad
Lva120swabAtDeath	DNA extraction	TaqMan real-time PCR	Dryad
Lva122swabAtDeath	DNA extraction	TaqMan real-time PCR	Dryad
Lva123swabAtDeath	DNA extraction	TaqMan real-time PCR	Dryad
Lva124swabAtDeath	DNA extraction	TaqMan real-time PCR	Dryad
Lva125swabAtDeath	DNA extraction	TaqMan real-time PCR	Dryad
Lva126swabAtDeath	DNA extraction	TaqMan real-time PCR	Dryad
Lva127swabAtDeath	DNA extraction	TaqMan real-time PCR	Dryad
Lva128swabAtDeath	DNA extraction	TaqMan real-time PCR	Dryad
Lva129swabAtDeath	DNA extraction	TaqMan real-time PCR	Dryad
Lva130swabAtDeath	DNA extraction	TaqMan real-time PCR	Dryad
Lva131swabAtDeath	DNA extraction	TaqMan real-time PCR	Dryad
Lva132swabAtDeath	DNA extraction	TaqMan real-time PCR	Dryad
Lva133swabAtDeath	DNA extraction	TaqMan real-time PCR	Dryad
Lva134swabAtDeath	DNA extraction	TaqMan real-time PCR	Dryad
Lva135swabAtDeath	DNA extraction	TaqMan real-time PCR	Dryad
Lva136swabAtDeath	DNA extraction	TaqMan real-time PCR	Dryad
Lva137swabAtDeath	DNA extraction	TaqMan real-time PCR	Dryad
Lva138swabAtDeath	DNA extraction	TaqMan real-time PCR	Dryad
Lva140swabAtDeath	DNA extraction	TaqMan real-time PCR	Dryad
Lva141swabAtDeath	DNA extraction	TaqMan real-time PCR	Dryad
Lva142swabAtDeath	DNA extraction	TaqMan real-time PCR	Dryad
Lva144swabAtDeath	DNA extraction	TaqMan real-time PCR	Dryad
Lva145swabAtDeath	DNA extraction	TaqMan real-time PCR	Dryad
Lva146swabAtDeath	DNA extraction	TaqMan real-time PCR	Dryad
Lva147swabAtDeath	DNA extraction	TaqMan real-time PCR	Dryad
Lva148swabAtDeath	DNA extraction	TaqMan real-time PCR	Dryad
Lva149swabAtDeath	DNA extraction	TaqMan real-time PCR	Dryad
Lva151swabAtDeath	DNA extraction	TaqMan real-time PCR	Dryad
Lva152swabAtDeath	DNA extraction	TaqMan real-time PCR	Dryad
Lva153swabAtDeath	DNA extraction	TaqMan real-time PCR	Dryad
Lva154swabAtDeath	DNA extraction	TaqMan real-time PCR	Dryad
Lva155swabAtDeath	DNA extraction	TaqMan real-time PCR	Dryad
Lva157swabAtDeath	DNA extraction	TaqMan real-time PCR	Dryad
Lva158swabAtDeath	DNA extraction	TaqMan real-time PCR	Dryad
Lva160swabAtDeath	DNA extraction	TaqMan real-time PCR	Dryad
Lva162swabAtDeath	DNA extraction	TaqMan real-time PCR	Dryad
Lva163swabAtDeath	DNA extraction	TaqMan real-time PCR	Dryad
Lva164swabAtDeath	DNA extraction	TaqMan real-time PCR	Dryad
Lva165swabAtDeath	DNA extraction	TaqMan real-time PCR	Dryad
Lva166swabAtDeath	DNA extraction	TaqMan real-time PCR	Dryad
Lva167swabAtDeath	DNA extraction	TaqMan real-time PCR	Dryad
Lva168swabAtDeath	DNA extraction	TaqMan real-time PCR	Dryad
Lva169swabAtDeath	DNA extraction	TaqMan real-time PCR	Dryad
Lva170swabAtDeath	DNA extraction	TaqMan real-time PCR	Dryad
Lva171swabAtDeath	DNA extraction	TaqMan real-time PCR	Dryad
Lva172swabAtDeath	DNA extraction	TaqMan real-time PCR	Dryad
Lva173swabAtDeath	DNA extraction	TaqMan real-time PCR	Dryad
Lva174swabAtDeath	DNA extraction	TaqMan real-time PCR	Dryad
Lva175swabAtDeath	DNA extraction	TaqMan real-time PCR	Dryad
Lva176swabAtDeath	DNA extraction	TaqMan real-time PCR	Dryad
Lva177swabAtDeath	DNA extraction	TaqMan real-time PCR	Dryad
Lva178swabAtDeath	DNA extraction	TaqMan real-time PCR	Dryad
Lva179swabAtDeath	DNA extraction	TaqMan real-time PCR	Dryad
Lva180swabAtDeath	DNA extraction	TaqMan real-time PCR	Dryad
Lva181swabAtDeath	DNA extraction	TaqMan real-time PCR	Dryad
Lva182swabAtDeath	DNA extraction	TaqMan real-time PCR	Dryad
Lva183swabAtDeath	DNA extraction	TaqMan real-time PCR	Dryad
Lva185swabAtDeath	DNA extraction	TaqMan real-time PCR	Dryad
Lva186swabAtDeath	DNA extraction	TaqMan real-time PCR	Dryad
Lva187swabAtDeath	DNA extraction	TaqMan real-time PCR	Dryad
Lva188swabAtDeath	DNA extraction	TaqMan real-time PCR	Dryad
Lva189swabAtDeath	DNA extraction	TaqMan real-time PCR	Dryad
Lva190swabAtDeath	DNA extraction	TaqMan real-time PCR	Dryad
Lva191swabAtDeath	DNA extraction	TaqMan real-time PCR	Dryad
Lva192swabAtDeath	DNA extraction	TaqMan real-time PCR	Dryad
Lva193swabAtDeath	DNA extraction	TaqMan real-time PCR	Dryad
Lva194swabAtDeath	DNA extraction	TaqMan real-time PCR	Dryad
Lva195swabAtDeath	DNA extraction	TaqMan real-time PCR	Dryad
Lva196swabAtDeath	DNA extraction	TaqMan real-time PCR	Dryad
Lva197swabAtDeath	DNA extraction	TaqMan real-time PCR	Dryad
Lva199swabAtDeath	DNA extraction	TaqMan real-time PCR	Dryad
Lva200swabAtDeath	DNA extraction	TaqMan real-time PCR	Dryad
Lva202swabAtDeath	DNA extraction	TaqMan real-time PCR	Dryad
Lva203swabAtDeath	DNA extraction	TaqMan real-time PCR	Dryad
Lva204swabAtDeath	DNA extraction	TaqMan real-time PCR	Dryad
Lva205swabAtDeath	DNA extraction	TaqMan real-time PCR	Dryad
Lva206swabAtDeath	DNA extraction	TaqMan real-time PCR	Dryad
Lva207swabAtDeath	DNA extraction	TaqMan real-time PCR	Dryad
Lva208swabAtDeath	DNA extraction	TaqMan real-time PCR	Dryad
Lva210swabAtDeath	DNA extraction	TaqMan real-time PCR	Dryad
Lva212swabAtDeath	DNA extraction	TaqMan real-time PCR	Dryad
Lva213swabAtDeath	DNA extraction	TaqMan real-time PCR	Dryad
Lva214swabAtDeath	DNA extraction	TaqMan real-time PCR	Dryad
Lva215swabAtDeath	DNA extraction	TaqMan real-time PCR	Dryad
Lva216swabAtDeath	DNA extraction	TaqMan real-time PCR	Dryad
Lva217swabAtDeath	DNA extraction	TaqMan real-time PCR	Dryad
Lva218swabAtDeath	DNA extraction	TaqMan real-time PCR	Dryad
Lva219swabAtDeath	DNA extraction	TaqMan real-time PCR	Dryad
Lva220swabAtDeath	DNA extraction	TaqMan real-time PCR	Dryad
Lva221swabAtDeath	DNA extraction	TaqMan real-time PCR	Dryad
Lva222swabAtDeath	DNA extraction	TaqMan real-time PCR	Dryad
Lva223swabAtDeath	DNA extraction	TaqMan real-time PCR	Dryad
Lva224swabAtDeath	DNA extraction	TaqMan real-time PCR	Dryad
Lva225swabAtDeath	DNA extraction	TaqMan real-time PCR	Dryad
Lva226swabAtDeath	DNA extraction	TaqMan real-time PCR	Dryad
Lva227swabAtDeath	DNA extraction	TaqMan real-time PCR	Dryad
Lva228swabAtDeath	DNA extraction	TaqMan real-time PCR	Dryad
Lva229swabAtDeath	DNA extraction	TaqMan real-time PCR	Dryad
Lva230swabAtDeath	DNA extraction	TaqMan real-time PCR	Dryad
Lva231swabAtDeath	DNA extraction	TaqMan real-time PCR	Dryad
Lva233swabAtDeath	DNA extraction	TaqMan real-time PCR	Dryad
Lva234swabAtDeath	DNA extraction	TaqMan real-time PCR	Dryad
Lva235swabAtDeath	DNA extraction	TaqMan real-time PCR	Dryad
Lva237swabAtDeath	DNA extraction	TaqMan real-time PCR	Dryad
Lva239swabAtDeath	DNA extraction	TaqMan real-time PCR	Dryad
Lva240swabAtDeath	DNA extraction	TaqMan real-time PCR	Dryad
Lva241swabAtDeath	DNA extraction	TaqMan real-time PCR	Dryad
Lva242swabAtDeath	DNA extraction	TaqMan real-time PCR	Dryad
Lva243swabAtDeath	DNA extraction	TaqMan real-time PCR	Dryad
Lva244swabAtDeath	DNA extraction	TaqMan real-time PCR	Dryad
Lva245swabAtDeath	DNA extraction	TaqMan real-time PCR	Dryad
Lva246swabAtDeath	DNA extraction	TaqMan real-time PCR	Dryad
Lva247swabAtDeath	DNA extraction	TaqMan real-time PCR	Dryad
Lva248swabAtDeath	DNA extraction	TaqMan real-time PCR	Dryad
Lva249swabAtDeath	DNA extraction	TaqMan real-time PCR	Dryad
Lva250swabAtDeath	DNA extraction	TaqMan real-time PCR	Dryad
Lva251swabAtDeath	DNA extraction	TaqMan real-time PCR	Dryad
Lva252swabAtDeath	DNA extraction	TaqMan real-time PCR	Dryad
Lva253swabAtDeath	DNA extraction	TaqMan real-time PCR	Dryad
Lva254swabAtDeath	DNA extraction	TaqMan real-time PCR	Dryad
Lva255swabAtDeath	DNA extraction	TaqMan real-time PCR	Dryad
Lva257swabAtDeath	DNA extraction	TaqMan real-time PCR	Dryad
Lva258swabAtDeath	DNA extraction	TaqMan real-time PCR	Dryad
Lva259swabAtDeath	DNA extraction	TaqMan real-time PCR	Dryad
Lva260swabAtDeath	DNA extraction	TaqMan real-time PCR	Dryad
Lva261swabAtDeath	DNA extraction	TaqMan real-time PCR	Dryad
Lva262swabAtDeath	DNA extraction	TaqMan real-time PCR	Dryad
Lva263swabAtDeath	DNA extraction	TaqMan real-time PCR	Dryad
Lva264swabAtDeath	DNA extraction	TaqMan real-time PCR	Dryad
Lva265swabAtDeath	DNA extraction	TaqMan real-time PCR	Dryad
Lva266swabAtDeath	DNA extraction	TaqMan real-time PCR	Dryad
Lva267swabAtDeath	DNA extraction	TaqMan real-time PCR	Dryad
Lva268swabAtDeath	DNA extraction	TaqMan real-time PCR	Dryad
Lva269swabAtDeath	DNA extraction	TaqMan real-time PCR	Dryad
Lva270swabAtDeath	DNA extraction	TaqMan real-time PCR	Dryad
Lva271swabAtDeath	DNA extraction	TaqMan real-time PCR	Dryad
Lva272swabAtDeath	DNA extraction	TaqMan real-time PCR	Dryad
Lva273swabAtDeath	DNA extraction	TaqMan real-time PCR	Dryad
Lva274swabAtDeath	DNA extraction	TaqMan real-time PCR	Dryad
Lva276swabAtDeath	DNA extraction	TaqMan real-time PCR	Dryad
Lva277swabAtDeath	DNA extraction	TaqMan real-time PCR	Dryad
Lva278swabAtDeath	DNA extraction	TaqMan real-time PCR	Dryad
Lva279swabAtDeath	DNA extraction	TaqMan real-time PCR	Dryad
Lva281swabAtDeath	DNA extraction	TaqMan real-time PCR	Dryad
Lva282swabAtDeath	DNA extraction	TaqMan real-time PCR	Dryad
Lva284swabAtDeath	DNA extraction	TaqMan real-time PCR	Dryad
Lva285swabAtDeath	DNA extraction	TaqMan real-time PCR	Dryad
Lva286swabAtDeath	DNA extraction	TaqMan real-time PCR	Dryad
Lva287swabAtDeath	DNA extraction	TaqMan real-time PCR	Dryad
Lva288swabAtDeath	DNA extraction	TaqMan real-time PCR	Dryad
Lva289swabAtDeath	DNA extraction	TaqMan real-time PCR	Dryad
Lva290swabAtDeath	DNA extraction	TaqMan real-time PCR	Dryad
Lva293swabAtDeath	DNA extraction	TaqMan real-time PCR	Dryad
Lva294swabAtDeath	DNA extraction	TaqMan real-time PCR	Dryad
Lva295swabAtDeath	DNA extraction	TaqMan real-time PCR	Dryad
Lva296swabAtDeath	DNA extraction	TaqMan real-time PCR	Dryad
Lva297swabAtDeath	DNA extraction	TaqMan real-time PCR	Dryad
Lva298swabAtDeath	DNA extraction	TaqMan real-time PCR	Dryad
Lva299swabAtDeath	DNA extraction	TaqMan real-time PCR	Dryad
Lva300swabAtDeath	DNA extraction	TaqMan real-time PCR	Dryad
Lva301swabAtDeath	DNA extraction	TaqMan real-time PCR	Dryad
Lva302swabAtDeath	DNA extraction	TaqMan real-time PCR	Dryad
Lva304swabAtDeath	DNA extraction	TaqMan real-time PCR	Dryad
Lva305swabAtDeath	DNA extraction	TaqMan real-time PCR	Dryad
Lva306swabAtDeath	DNA extraction	TaqMan real-time PCR	Dryad
Lva307swabAtDeath	DNA extraction	TaqMan real-time PCR	Dryad
Lva309swabAtDeath	DNA extraction	TaqMan real-time PCR	Dryad
Lva310swabAtDeath	DNA extraction	TaqMan real-time PCR	Dryad
Lva311swabAtDeath	DNA extraction	TaqMan real-time PCR	Dryad
Lva312swabAtDeath	DNA extraction	TaqMan real-time PCR	Dryad
Lva313swabAtDeath	DNA extraction	TaqMan real-time PCR	Dryad
Lva314swabAtDeath	DNA extraction	TaqMan real-time PCR	Dryad
Lva316swabAtDeath	DNA extraction	TaqMan real-time PCR	Dryad
Lva318swabAtDeath	DNA extraction	TaqMan real-time PCR	Dryad
Lva319swabAtDeath	DNA extraction	TaqMan real-time PCR	Dryad
Lva321swabAtDeath	DNA extraction	TaqMan real-time PCR	Dryad
Lva322swabAtDeath	DNA extraction	TaqMan real-time PCR	Dryad
Lva323swabAtDeath	DNA extraction	TaqMan real-time PCR	Dryad
Lva324swabAtDeath	DNA extraction	TaqMan real-time PCR	Dryad
Lva325swabAtDeath	DNA extraction	TaqMan real-time PCR	Dryad
Lva326swabAtDeath	DNA extraction	TaqMan real-time PCR	Dryad
Lva327swabAtDeath	DNA extraction	TaqMan real-time PCR	Dryad
Lva328swabAtDeath	DNA extraction	TaqMan real-time PCR	Dryad
Lva329swabAtDeath	DNA extraction	TaqMan real-time PCR	Dryad
Lva330swabAtDeath	DNA extraction	TaqMan real-time PCR	Dryad
Lva331swabAtDeath	DNA extraction	TaqMan real-time PCR	Dryad
Lva332swabAtDeath	DNA extraction	TaqMan real-time PCR	Dryad
Lva333swabAtDeath	DNA extraction	TaqMan real-time PCR	Dryad
Lva334swabAtDeath	DNA extraction	TaqMan real-time PCR	Dryad
Lva335swabAtDeath	DNA extraction	TaqMan real-time PCR	Dryad
Lva336swabAtDeath	DNA extraction	TaqMan real-time PCR	Dryad
Lva338swabAtDeath	DNA extraction	TaqMan real-time PCR	Dryad
Lva339swabAtDeath	DNA extraction	TaqMan real-time PCR	Dryad
Lva340swabAtDeath	DNA extraction	TaqMan real-time PCR	Dryad
Lva341swabAtDeath	DNA extraction	TaqMan real-time PCR	Dryad
Lva342swabAtDeath	DNA extraction	TaqMan real-time PCR	Dryad
Lva343swabAtDeath	DNA extraction	TaqMan real-time PCR	Dryad
Lva344swabAtDeath	DNA extraction	TaqMan real-time PCR	Dryad
Lva345swabAtDeath	DNA extraction	TaqMan real-time PCR	Dryad
Lva346swabAtDeath	DNA extraction	TaqMan real-time PCR	Dryad
Lva348swabAtDeath	DNA extraction	TaqMan real-time PCR	Dryad
Lva349swabAtDeath	DNA extraction	TaqMan real-time PCR	Dryad
Lva350swabAtDeath	DNA extraction	TaqMan real-time PCR	Dryad
Lva351swabAtDeath	DNA extraction	TaqMan real-time PCR	Dryad
Lva352swabAtDeath	DNA extraction	TaqMan real-time PCR	Dryad
Lva353swabAtDeath	DNA extraction	TaqMan real-time PCR	Dryad
Lva354swabAtDeath	DNA extraction	TaqMan real-time PCR	Dryad
Lva355swabAtDeath	DNA extraction	TaqMan real-time PCR	Dryad
Lva356swabAtDeath	DNA extraction	TaqMan real-time PCR	Dryad
Lva357swabAtDeath	DNA extraction	TaqMan real-time PCR	Dryad
Lva358swabAtDeath	DNA extraction	TaqMan real-time PCR	Dryad
Lva359swabAtDeath	DNA extraction	TaqMan real-time PCR	Dryad
Lva360swabAtDeath	DNA extraction	TaqMan real-time PCR	Dryad
Lva361swabAtDeath	DNA extraction	TaqMan real-time PCR	Dryad
Lva362swabAtDeath	DNA extraction	TaqMan real-time PCR	Dryad
Lva363swabAtDeath	DNA extraction	TaqMan real-time PCR	Dryad
Lva364swabAtDeath	DNA extraction	TaqMan real-time PCR	Dryad
Lva365swabAtDeath	DNA extraction	TaqMan real-time PCR	Dryad
Lva366swabAtDeath	DNA extraction	TaqMan real-time PCR	Dryad
Lva367swabAtDeath	DNA extraction	TaqMan real-time PCR	Dryad
Lva368swabAtDeath	DNA extraction	TaqMan real-time PCR	Dryad
Lva369swabAtDeath	DNA extraction	TaqMan real-time PCR	Dryad
Lva370swabAtDeath	DNA extraction	TaqMan real-time PCR	Dryad
Lva371swabAtDeath	DNA extraction	TaqMan real-time PCR	Dryad
Lva372swabAtDeath	DNA extraction	TaqMan real-time PCR	Dryad
Lva374swabAtDeath	DNA extraction	TaqMan real-time PCR	Dryad
Lva375swabAtDeath	DNA extraction	TaqMan real-time PCR	Dryad
Lva376swabAtDeath	DNA extraction	TaqMan real-time PCR	Dryad
Lva378swabAtDeath	DNA extraction	TaqMan real-time PCR	Dryad
Lva379swabAtDeath	DNA extraction	TaqMan real-time PCR	Dryad
Lva380swabAtDeath	DNA extraction	TaqMan real-time PCR	Dryad
Lva381swabAtDeath	DNA extraction	TaqMan real-time PCR	Dryad
Lva382swabAtDeath	DNA extraction	TaqMan real-time PCR	Dryad
Lva383swabAtDeath	DNA extraction	TaqMan real-time PCR	Dryad
Lva385swabAtDeath	DNA extraction	TaqMan real-time PCR	Dryad
Lva386swabAtDeath	DNA extraction	TaqMan real-time PCR	Dryad
Lva387swabAtDeath	DNA extraction	TaqMan real-time PCR	Dryad
Lva389swabAtDeath	DNA extraction	TaqMan real-time PCR	Dryad
Lva390swabAtDeath	DNA extraction	TaqMan real-time PCR	Dryad
Lva392swabAtDeath	DNA extraction	TaqMan real-time PCR	Dryad
Lva393swabAtDeath	DNA extraction	TaqMan real-time PCR	Dryad
Lva394swabAtDeath	DNA extraction	TaqMan real-time PCR	Dryad
Lva395swabAtDeath	DNA extraction	TaqMan real-time PCR	Dryad
Lva396swabAtDeath	DNA extraction	TaqMan real-time PCR	Dryad
Lva397swabAtDeath	DNA extraction	TaqMan real-time PCR	Dryad
Lva398swabAtDeath	DNA extraction	TaqMan real-time PCR	Dryad
Lva400swabAtDeath	DNA extraction	TaqMan real-time PCR	Dryad
Lva402swabAtDeath	DNA extraction	TaqMan real-time PCR	Dryad
Lva403swabAtDeath	DNA extraction	TaqMan real-time PCR	Dryad
Lva405swabAtDeath	DNA extraction	TaqMan real-time PCR	Dryad
Lva406swabAtDeath	DNA extraction	TaqMan real-time PCR	Dryad
Lva001swabAtDeath	DNA extraction	TaqMan real-time PCR	Dryad
Lva008swabAtDeath	DNA extraction	TaqMan real-time PCR	Dryad
Lva010swabAtDeath	DNA extraction	TaqMan real-time PCR	Dryad
Lva018swabAtDeath	DNA extraction	TaqMan real-time PCR	Dryad
Lva026swabAtDeath	DNA extraction	TaqMan real-time PCR	Dryad
Lva031swabAtDeath	DNA extraction	TaqMan real-time PCR	Dryad
Lva039swabAtDeath	DNA extraction	TaqMan real-time PCR	Dryad
Lva055swabAtDeath	DNA extraction	TaqMan real-time PCR	Dryad
Lva076swabAtDeath	DNA extraction	TaqMan real-time PCR	Dryad
Lva085swabAtDeath	DNA extraction	TaqMan real-time PCR	Dryad
Lva093swabAtDeath	DNA extraction	TaqMan real-time PCR	Dryad
Lva099swabAtDeath	DNA extraction	TaqMan real-time PCR	Dryad
Lva101swabAtDeath	DNA extraction	TaqMan real-time PCR	Dryad
Lva108swabAtDeath	DNA extraction	TaqMan real-time PCR	Dryad
Lva109swabAtDeath	DNA extraction	TaqMan real-time PCR	Dryad
Lva112swabAtDeath	DNA extraction	TaqMan real-time PCR	Dryad
Lva113swabAtDeath	DNA extraction	TaqMan real-time PCR	Dryad
Lva115swabAtDeath	DNA extraction	TaqMan real-time PCR	Dryad
Lva117swabAtDeath	DNA extraction	TaqMan real-time PCR	Dryad
Lva121swabAtDeath	DNA extraction	TaqMan real-time PCR	Dryad
Lva129swabAtDeath	DNA extraction	TaqMan real-time PCR	Dryad
Lva139swabAtDeath	DNA extraction	TaqMan real-time PCR	Dryad
Lva143swabAtDeath	DNA extraction	TaqMan real-time PCR	Dryad
Lva150swabAtDeath	DNA extraction	TaqMan real-time PCR	Dryad
Lva156swabAtDeath	DNA extraction	TaqMan real-time PCR	Dryad
Lva159swabAtDeath	DNA extraction	TaqMan real-time PCR	Dryad
Lva161swabAtDeath	DNA extraction	TaqMan real-time PCR	Dryad
Lva184swabAtDeath	DNA extraction	TaqMan real-time PCR	Dryad
Lva198swabAtDeath	DNA extraction	TaqMan real-time PCR	Dryad
Lva201swabAtDeath	DNA extraction	TaqMan real-time PCR	Dryad
Lva211swabAtDeath	DNA extraction	TaqMan real-time PCR	Dryad
Lva217swabAtDeath	DNA extraction	TaqMan real-time PCR	Dryad
Lva229swabAtDeath	DNA extraction	TaqMan real-time PCR	Dryad
Lva230swabAtDeath	DNA extraction	TaqMan real-time PCR	Dryad
Lva232swabAtDeath	DNA extraction	TaqMan real-time PCR	Dryad
Lva236swabAtDeath	DNA extraction	TaqMan real-time PCR	Dryad
Lva238swabAtDeath	DNA extraction	TaqMan real-time PCR	Dryad
Lva256swabAtDeath	DNA extraction	TaqMan real-time PCR	Dryad
Lva259swabAtDeath	DNA extraction	TaqMan real-time PCR	Dryad
Lva275swabAtDeath	DNA extraction	TaqMan real-time PCR	Dryad
Lva280swabAtDeath	DNA extraction	TaqMan real-time PCR	Dryad
Lva283swabAtDeath	DNA extraction	TaqMan real-time PCR	Dryad
Lva291swabAtDeath	DNA extraction	TaqMan real-time PCR	Dryad
Lva292swabAtDeath	DNA extraction	TaqMan real-time PCR	Dryad
Lva308swabAtDeath	DNA extraction	TaqMan real-time PCR	Dryad
Lva315swabAtDeath	DNA extraction	TaqMan real-time PCR	Dryad
Lva316swabAtDeath	DNA extraction	TaqMan real-time PCR	Dryad
Lva317swabAtDeath	DNA extraction	TaqMan real-time PCR	Dryad
Lva320swabAtDeath	DNA extraction	TaqMan real-time PCR	Dryad
Lva337swabAtDeath	DNA extraction	TaqMan real-time PCR	Dryad
Lva347swabAtDeath	DNA extraction	TaqMan real-time PCR	Dryad
Lva359swabAtDeath	DNA extraction	TaqMan real-time PCR	Dryad
Lva373swabAtDeath	DNA extraction	TaqMan real-time PCR	Dryad
Lva377swabAtDeath	DNA extraction	TaqMan real-time PCR	Dryad
Lva379swabAtDeath	DNA extraction	TaqMan real-time PCR	Dryad
Lva384swabAtDeath	DNA extraction	TaqMan real-time PCR	Dryad
Lva388swabAtDeath	DNA extraction	TaqMan real-time PCR	Dryad
Lva391swabAtDeath	DNA extraction	TaqMan real-time PCR	Dryad
Lva399swabAtDeath	DNA extraction	TaqMan real-time PCR	Dryad
Lva401swabAtDeath	DNA extraction	TaqMan real-time PCR	Dryad
Lva404swabAtDeath	DNA extraction	TaqMan real-time PCR	Dryad

## Sheet: Transcriptomic metadata
Sample name	RNA extraction date (DD/MM/YYYY)	RNA extraction method (brand and name of kit used)	DNase step to remove genomic DNA (DNase = yes)	Proteinase K step to remove protein and inactivate nucleases (Proteinase K = yes)	Measured concentration (ng/uL)	260nm/ 280nm absorbance ratio	260nm/ 230nm absorbance ratio	Measured concentration (ng/uL)	260nm/ 280nm absorbance ratio	260nm/ 230nm absorbance ratio	Library strategy (RNA-Seq = random sequencing of whole transcriptome)	Library source (Transcriptomic = transcription products or non genomic DNA)	Library selection (RT-PCR = source material was selected by reverse transcription PCR)	Library layout	Platform	Instrument model	Forward read length	Forward reads file type	Forward reads file name	Reverse read length	Reverse reads file type	Reverse reads file name	Data repository name	BioProject ID	Accession
Lva001Sklysisbuffer	2012-11-19	5-Prime PerfectPure RNA tissue kit	DNase	Proteinase K	165.5	2.07	2.21	173.7	2.05	2.18	RNA-Seq	Transcriptomic	RT-PCR	paired	Illumina	Illumina HiSeq 2000	100	fastq	Lva001Sk_GTCCGC_L005_R1_001.fastq.gz	100	fastq	Lva001Sk_GTCCGC_L005_R2_001.fastq.gz	NCBI	356986	SAMN06130669
Lva008Sklysisbuffer	2012-11-19	5-Prime PerfectPure RNA tissue kit	DNase	Proteinase K	211.3	2.06	2.22	217	2.07	2.22	RNA-Seq	Transcriptomic	RT-PCR	paired	Illumina	Illumina HiSeq 2000	100	fastq	Lva008Sk_GTGAAA_L005_R1_001.fastq.gz	100	fastq	Lva008Sk_GTGAAA_L005_R2_001.fastq.gz	NCBI	356986	SAMN06130670
Lva010Sklysisbuffer	2012-11-19	5-Prime PerfectPure RNA tissue kit	DNase	Proteinase K	168.7	2.02	2.21	175.3	2.01	2.22	RNA-Seq	Transcriptomic	RT-PCR	paired	Illumina	Illumina HiSeq 2000	100	fastq	Lva010Sk_GTGGCC_L005_R1_001.fastq.gz	100	fastq	Lva010Sk_GTGGCC_L005_R2_001.fastq.gz	NCBI	356986	SAMN06130671
Lva018Sklysisbuffer	2012-11-19	5-Prime PerfectPure RNA tissue kit	DNase	Proteinase K	119.1	2.01	2.19	123	1.98	2.17	RNA-Seq	Transcriptomic	RT-PCR	paired	Illumina	Illumina HiSeq 2000	100	fastq	Lva018Sk_GTTTCG_L005_R1_001.fastq.gz	100	fastq	Lva018Sk_GTTTCG_L005_R2_001.fastq.gz	NCBI	356986	SAMN06130672
Lva026Sklysisbuffer	2012-11-19	5-Prime PerfectPure RNA tissue kit	DNase	Proteinase K	152.3	2.04	2.17	153.9	2.02	2.18	RNA-Seq	Transcriptomic	RT-PCR	paired	Illumina	Illumina HiSeq 2000	100	fastq	Lva026Sk_CGTACG_L005_R1_001.fastq.gz	100	fastq	Lva026Sk_CGTACG_L005_R2_001.fastq.gz	NCBI	356986	SAMN06130673
Lva031Sklysisbuffer	2012-11-19	5-Prime PerfectPure RNA tissue kit	DNase	Proteinase K	100.1	1.95	2.09	101.4	1.94	2.09	RNA-Seq	Transcriptomic	RT-PCR	paired	Illumina	Illumina HiSeq 2000	100	fastq	Lva031Sk_GAGTGG_L005_R1_001.fastq.gz	100	fastq	Lva031Sk_GAGTGG_L005_R2_001.fastq.gz	NCBI	356986	SAMN06130674
Lva039Sklysisbuffer	2012-11-19	5-Prime PerfectPure RNA tissue kit	DNase	Proteinase K	316	1.95	2.12	320.9	1.96	2.13	RNA-Seq	Transcriptomic	RT-PCR	paired	Illumina	Illumina HiSeq 2000	100	fastq	Lva039Sk_ACTGAT_L005_R1_001.fastq.gz	100	fastq	Lva039Sk_ACTGAT_L005_R2_001.fastq.gz	NCBI	356986	SAMN06130675
Lva055Sklysisbuffer	2012-11-19	5-Prime PerfectPure RNA tissue kit	DNase	Proteinase K	175.8	2	2.22	177.5	2	2.22	RNA-Seq	Transcriptomic	RT-PCR	paired	Illumina	Illumina HiSeq 2000	100	fastq	Lva055Sk_ATTCCT_L005_R1_001.fastq.gz	100	fastq	Lva055Sk_ATTCCT_L005_R2_001.fastq.gz	NCBI	356986	SAMN06130676
Lva076Sklysisbuffer	2012-11-19	5-Prime PerfectPure RNA tissue kit	DNase	Proteinase K	244.3	2.04	2.15	248.6	2.03	2.14	RNA-Seq	Transcriptomic	RT-PCR	paired	Illumina	Illumina HiSeq 2000	100	fastq	Lva076Sk_ATCACG_L006_R1_001.fastq.gz	100	fastq	Lva076Sk_ATCACG_L006_R2_001.fastq.gz	NCBI	356986	SAMN06130677
Lva085Sklysisbuffer	2012-11-19	5-Prime PerfectPure RNA tissue kit	DNase	Proteinase K	178.7	2.03	2.19	180.3	2.05	2.19	RNA-Seq	Transcriptomic	RT-PCR	paired	Illumina	Illumina HiSeq 2000	100	fastq	Lva085Sk_CGATGT_L006_R1_001.fastq.gz	100	fastq	Lva085Sk_CGATGT_L006_R2_001.fastq.gz	NCBI	356986	SAMN06130678
Lva093Sklysisbuffer	2012-11-20	5-Prime PerfectPure RNA tissue kit	DNase	Proteinase K	309.6	2.01	2.13	306.8	2.03	2.17	RNA-Seq	Transcriptomic	RT-PCR	paired	Illumina	Illumina HiSeq 2000	100	fastq	Lva093Sk_TTAGGC_L006_R1_001.fastq.gz	100	fastq	Lva093Sk_TTAGGC_L006_R2_001.fastq.gz	NCBI	356986	SAMN06130679
Lva099Sklysisbuffer	2012-11-20	5-Prime PerfectPure RNA tissue kit	DNase	Proteinase K	223.9	2.05	2.16	223.7	2.05	2.17	RNA-Seq	Transcriptomic	RT-PCR	paired	Illumina	Illumina HiSeq 2000	100	fastq	Lva099Sk_TGACCA_L006_R1_001.fastq.gz	100	fastq	Lva099Sk_TGACCA_L006_R2_001.fastq.gz	NCBI	356986	SAMN06130680
Lva101Sklysisbuffer	2012-11-20	5-Prime PerfectPure RNA tissue kit	DNase	Proteinase K	158.1	2.05	1.76	156.7	2.03	1.77	RNA-Seq	Transcriptomic	RT-PCR	paired	Illumina	Illumina HiSeq 2000	100	fastq	Lva101Sk_ACAGTG_L006_R1_001.fastq.gz	100	fastq	Lva101Sk_ACAGTG_L006_R2_001.fastq.gz	NCBI	356986	SAMN06130681
Lva108Sklysisbuffer	2012-11-20	5-Prime PerfectPure RNA tissue kit	DNase	Proteinase K	140	2.02	1.79	136.9	2.05	1.74	RNA-Seq	Transcriptomic	RT-PCR	paired	Illumina	Illumina HiSeq 2000	100	fastq	Lva108Sk_GCCAAT_L006_R1_001.fastq.gz	100	fastq	Lva108Sk_GCCAAT_L006_R2_001.fastq.gz	NCBI	356986	SAMN06130682
Lva109Sklysisbuffer	2012-11-20	5-Prime PerfectPure RNA tissue kit	DNase	Proteinase K	184.7	1.99	1.91	186.4	1.97	1.89	RNA-Seq	Transcriptomic	RT-PCR	paired	Illumina	Illumina HiSeq 2000	100	fastq	Lva109Sk_CAGATC_L006_R1_001.fastq.gz	100	fastq	Lva109Sk_CAGATC_L006_R2_001.fastq.gz	NCBI	356986	SAMN06130683
Lva112Sklysisbuffer	2012-11-20	5-Prime PerfectPure RNA tissue kit	DNase	Proteinase K	185	1.98	2.1	187.9	1.99	2.07	RNA-Seq	Transcriptomic	RT-PCR	paired	Illumina	Illumina HiSeq 2000	100	fastq	Lva112Sk_ACTTGA_L006_R1_001.fastq.gz	100	fastq	Lva112Sk_ACTTGA_L006_R2_001.fastq.gz	NCBI	356986	SAMN06130684
Lva113Sklysisbuffer	2012-11-20	5-Prime PerfectPure RNA tissue kit	DNase	Proteinase K	100.4	1.92	1.78	NaN	NaN	NaN	RNA-Seq	Transcriptomic	RT-PCR	paired	Illumina	Illumina HiSeq 2000	100	fastq	Lva113Sk_GATCAG_L006_R1_001.fastq.gz	100	fastq	Lva113Sk_GATCAG_L006_R2_001.fastq.gz	NCBI	356986	SAMN06130685
Lva115Sklysisbuffer	2012-11-20	5-Prime PerfectPure RNA tissue kit	DNase	Proteinase K	169.8	2.03	1.83	165.7	2.02	1.85	RNA-Seq	Transcriptomic	RT-PCR	paired	Illumina	Illumina HiSeq 2000	100	fastq	Lva115Sk_TAGCTT_L006_R1_001.fastq.gz	100	fastq	Lva115Sk_TAGCTT_L006_R2_001.fastq.gz	NCBI	356986	SAMN06130686
Lva117Sklysisbuffer	2012-11-20	5-Prime PerfectPure RNA tissue kit	DNase	Proteinase K	272.7	2.03	2.13	276	2.02	2.1	RNA-Seq	Transcriptomic	RT-PCR	paired	Illumina	Illumina HiSeq 2000	100	fastq	Lva117Sk_GGCTAC_L006_R1_001.fastq.gz	100	fastq	Lva117Sk_GGCTAC_L006_R2_001.fastq.gz	NCBI	356986	SAMN06130687
Lva121Sklysisbuffer	2012-11-20	5-Prime PerfectPure RNA tissue kit	DNase	Proteinase K	326.3	2.04	2.11	NaN	NaN	NaN	RNA-Seq	Transcriptomic	RT-PCR	paired	Illumina	Illumina HiSeq 2000	100	fastq	Lva121Sk_CTTGTA_L006_R1_001.fastq.gz	100	fastq	Lva121Sk_CTTGTA_L006_R2_001.fastq.gz	NCBI	356986	SAMN06130688
Lva129Sklysisbuffer	2012-11-22	5-Prime PerfectPure RNA tissue kit	DNase	Proteinase K	304.3	2.05	2.09	311.3	2.06	2.11	RNA-Seq	Transcriptomic	RT-PCR	paired	Illumina	Illumina HiSeq 2000	100	fastq	Lva129Sk_AGTCAA_L007_R1_001.fastq.gz	100	fastq	Lva129Sk_AGTCAA_L007_R2_001.fastq.gz	NCBI	356986	SAMN06130689
Lva139Sklysisbuffer	2012-11-22	5-Prime PerfectPure RNA tissue kit	DNase	Proteinase K	327.6	2.03	2.14	327.7	2.03	2.15	RNA-Seq	Transcriptomic	RT-PCR	paired	Illumina	Illumina HiSeq 2000	100	fastq	Lva139Sk_AGTTCC_L007_R1_001.fastq.gz	100	fastq	Lva139Sk_AGTTCC_L007_R2_001.fastq.gz	NCBI	356986	SAMN06130690
Lva143Sklysisbuffer	2012-11-22	5-Prime PerfectPure RNA tissue kit	DNase	Proteinase K	147.6	2.04	1.82	156.6	2.01	1.76	RNA-Seq	Transcriptomic	RT-PCR	paired	Illumina	Illumina HiSeq 2000	100	fastq	Lva143Sk_ATGTCA_L007_R1_001.fastq.gz	100	fastq	Lva143Sk_ATGTCA_L007_R2_001.fastq.gz	NCBI	356986	SAMN06130691
Lva150Sklysisbuffer	2012-11-22	5-Prime PerfectPure RNA tissue kit	DNase	Proteinase K	205.3	2.06	1.97	211.1	2.04	1.93	RNA-Seq	Transcriptomic	RT-PCR	paired	Illumina	Illumina HiSeq 2000	100	fastq	Lva150Sk_CCGTCC_L007_R1_001.fastq.gz	100	fastq	Lva150Sk_CCGTCC_L007_R2_001.fastq.gz	NCBI	356986	SAMN06130692
Lva156Sklysisbuffer	2012-11-22	5-Prime PerfectPure RNA tissue kit	DNase	Proteinase K	342.9	2.04	1.98	NaN	NaN	NaN	RNA-Seq	Transcriptomic	RT-PCR	paired	Illumina	Illumina HiSeq 2000	100	fastq	Lva156Sk_GTCCGC_L007_R1_001.fastq.gz	100	fastq	Lva156Sk_GTCCGC_L007_R2_001.fastq.gz	NCBI	356986	SAMN06130693
Lva159Sklysisbuffer	2012-11-22	5-Prime PerfectPure RNA tissue kit	DNase	Proteinase K	167.5	2.05	1.9	174.6	2.04	1.86	RNA-Seq	Transcriptomic	RT-PCR	paired	Illumina	Illumina HiSeq 2000	100	fastq	Lva159Sk_GTGAAA_L007_R1_001.fastq.gz	100	fastq	Lva159Sk_GTGAAA_L007_R2_001.fastq.gz	NCBI	356986	SAMN06130694
Lva161Sklysisbuffer	2012-11-22	5-Prime PerfectPure RNA tissue kit	DNase	Proteinase K	183.3	2.01	1.98	185.6	2.01	1.95	RNA-Seq	Transcriptomic	RT-PCR	paired	Illumina	Illumina HiSeq 2000	100	fastq	Lva161Sk_GTGGCC_L007_R1_001.fastq.gz	100	fastq	Lva161Sk_GTGGCC_L007_R2_001.fastq.gz	NCBI	356986	SAMN06130695
Lva184Sklysisbuffer	2012-11-22	5-Prime PerfectPure RNA tissue kit	DNase	Proteinase K	181.1	1.99	1.98	187.4	2	1.92	RNA-Seq	Transcriptomic	RT-PCR	paired	Illumina	Illumina HiSeq 2000	100	fastq	Lva184Sk_GTTTCG_L007_R1_001.fastq.gz	100	fastq	Lva184Sk_GTTTCG_L007_R2_001.fastq.gz	NCBI	356986	SAMN06130696
Lva198Sklysisbuffer	2012-11-22	5-Prime PerfectPure RNA tissue kit	DNase	Proteinase K	118.3	2	1.94	129.6	2.03	1.69	RNA-Seq	Transcriptomic	RT-PCR	paired	Illumina	Illumina HiSeq 2000	100	fastq	Lva198Sk_CGTACG_L007_R1_001.fastq.gz	100	fastq	Lva198Sk_CGTACG_L007_R2_001.fastq.gz	NCBI	356986	SAMN06130697
Lva201Sklysisbuffer	2012-11-22	5-Prime PerfectPure RNA tissue kit	DNase	Proteinase K	90.5	1.89	1.6	85.3	1.91	1.76	RNA-Seq	Transcriptomic	RT-PCR	paired	Illumina	Illumina HiSeq 2000	100	fastq	Lva201Sk_GAGTGG_L007_R1_001.fastq.gz	100	fastq	Lva201Sk_GAGTGG_L007_R2_001.fastq.gz	NCBI	356986	SAMN06130698
Lva211Sklysisbuffer	2012-11-27	5-Prime PerfectPure RNA tissue kit	DNase	Proteinase K	220.3	2	1.78	216.8	2.02	1.85	RNA-Seq	Transcriptomic	RT-PCR	paired	Illumina	Illumina HiSeq 2000	100	fastq	Lva211Sk_ACTGAT_L007_R1_001.fastq.gz	100	fastq	Lva211Sk_ACTGAT_L007_R2_001.fastq.gz	NCBI	356986	SAMN06130699
Lva217Sklysisbuffer	2012-11-27	5-Prime PerfectPure RNA tissue kit	DNase	Proteinase K	651.9	2.07	2.26	651.3	2.07	2.23	RNA-Seq	Transcriptomic	RT-PCR	paired	Illumina	Illumina HiSeq 2000	100	fastq	Lva217Sk_ATTCCT_L007_R1_001.fastq.gz	100	fastq	Lva217Sk_ATTCCT_L007_R2_001.fastq.gz	NCBI	356986	SAMN06130700
Lva229Sklysisbuffer	2012-11-27	5-Prime PerfectPure RNA tissue kit	DNase	Proteinase K	170.2	2.04	1.98	177	2	1.93	RNA-Seq	Transcriptomic	RT-PCR	paired	Illumina	Illumina HiSeq 2000	100	fastq	Lva229Sk_ATCACG_L001_R1_001.fastq.gz	100	fastq	Lva229Sk_ATCACG_L001_R2_001.fastq.gz	NCBI	356986	SAMN06130701
Lva230Sklysisbuffer	2012-11-27	5-Prime PerfectPure RNA tissue kit	DNase	Proteinase K	153.3	2.01	2.15	160.7	2.01	2.01	RNA-Seq	Transcriptomic	RT-PCR	paired	Illumina	Illumina HiSeq 2000	100	fastq	Lva230Sk_CGATGT_L001_R1_001.fastq.gz	100	fastq	Lva230Sk_CGATGT_L001_R2_001.fastq.gz	NCBI	356986	SAMN06130702
Lva232Sklysisbuffer	2012-11-27	5-Prime PerfectPure RNA tissue kit	DNase	Proteinase K	92.7	1.94	1.86	94.1	1.92	1.86	RNA-Seq	Transcriptomic	RT-PCR	paired	Illumina	Illumina HiSeq 2000	100	fastq	Lva232Sk_TTAGGC_L001_R1_001.fastq.gz	100	fastq	Lva232Sk_TTAGGC_L001_R2_001.fastq.gz	NCBI	356986	SAMN06130703
Lva236Sklysisbuffer	2012-11-27	5-Prime PerfectPure RNA tissue kit	DNase	Proteinase K	96.7	1.95	1.71	92.5	1.89	1.84	RNA-Seq	Transcriptomic	RT-PCR	paired	Illumina	Illumina HiSeq 2000	100	fastq	Lva236Sk_TGACCA_L001_R1_001.fastq.gz	100	fastq	Lva236Sk_TGACCA_L001_R2_001.fastq.gz	NCBI	356986	SAMN06130704
Lva238Sklysisbuffer	2012-11-27	5-Prime PerfectPure RNA tissue kit	DNase	Proteinase K	116.1	2.02	2.01	118.6	1.98	2	RNA-Seq	Transcriptomic	RT-PCR	paired	Illumina	Illumina HiSeq 2000	100	fastq	Lva238Sk_ACAGTG_L001_R1_001.fastq.gz	100	fastq	Lva238Sk_ACAGTG_L001_R2_001.fastq.gz	NCBI	356986	SAMN06130705
Lva256Sklysisbuffer	2012-11-27	5-Prime PerfectPure RNA tissue kit	DNase	Proteinase K	155	2.04	1.91	152.9	2	1.93	RNA-Seq	Transcriptomic	RT-PCR	paired	Illumina	Illumina HiSeq 2000	100	fastq	Lva256Sk_GCCAAT_L001_R1_001.fastq.gz	100	fastq	Lva256Sk_GCCAAT_L001_R2_001.fastq.gz	NCBI	356986	SAMN06130706
Lva259Sklysisbuffer	2012-11-27	5-Prime PerfectPure RNA tissue kit	DNase	Proteinase K	154.4	2.03	2.15	155.3	2.01	2.14	RNA-Seq	Transcriptomic	RT-PCR	paired	Illumina	Illumina HiSeq 2000	100	fastq	Lva259Sk_CAGATC_L001_R1_001.fastq.gz	100	fastq	Lva259Sk_CAGATC_L001_R2_001.fastq.gz	NCBI	356986	SAMN06130707
Lva275Sklysisbuffer	2012-11-27	5-Prime PerfectPure RNA tissue kit	DNase	Proteinase K	209.7	2.02	2.01	215.2	1.99	1.93	RNA-Seq	Transcriptomic	RT-PCR	paired	Illumina	Illumina HiSeq 2000	100	fastq	Lva275Sk_ACTTGA_L001_R1_001.fastq.gz	100	fastq	Lva275Sk_ACTTGA_L001_R2_001.fastq.gz	NCBI	356986	SAMN06130708
Lva280Sklysisbuffer	2012-11-28	5-Prime PerfectPure RNA tissue kit	DNase	Proteinase K	264.9	2.06	2.15	269.8	2.04	2.16	RNA-Seq	Transcriptomic	RT-PCR	paired	Illumina	Illumina HiSeq 2000	100	fastq	Lva280Sk_GATCAG_L001_R1_001.fastq.gz	100	fastq	Lva280Sk_GATCAG_L001_R2_001.fastq.gz	NCBI	356986	SAMN06130709
Lva283Sklysisbuffer	2012-11-28	5-Prime PerfectPure RNA tissue kit	DNase	Proteinase K	197.2	2.01	2.17	191.3	2.02	2.22	RNA-Seq	Transcriptomic	RT-PCR	paired	Illumina	Illumina HiSeq 2000	100	fastq	Lva283Sk_TAGCTT_L001_R1_001.fastq.gz	100	fastq	Lva283Sk_TAGCTT_L001_R2_001.fastq.gz	NCBI	356986	SAMN06130710
Lva291Sklysisbuffer	2012-11-28	5-Prime PerfectPure RNA tissue kit	DNase	Proteinase K	272	2.03	2.13	274.5	2.03	2.08	RNA-Seq	Transcriptomic	RT-PCR	paired	Illumina	Illumina HiSeq 2000	100	fastq	Lva291Sk_GGCTAC_L001_R1_001.fastq.gz	100	fastq	Lva291Sk_GGCTAC_L001_R2_001.fastq.gz	NCBI	356986	SAMN06130711
Lva292Sklysisbuffer	2012-11-28	5-Prime PerfectPure RNA tissue kit	DNase	Proteinase K	130.1	2.04	1.57	119.2	2.02	1.75	RNA-Seq	Transcriptomic	RT-PCR	paired	Illumina	Illumina HiSeq 2000	100	fastq	Lva292Sk_CTTGTA_L001_R1_001.fastq.gz	100	fastq	Lva292Sk_CTTGTA_L001_R2_001.fastq.gz	NCBI	356986	SAMN06130712
Lva308Sklysisbuffer	2012-11-28	5-Prime PerfectPure RNA tissue kit	DNase	Proteinase K	244.5	2.03	2	240.2	2.04	2.11	RNA-Seq	Transcriptomic	RT-PCR	paired	Illumina	Illumina HiSeq 2000	100	fastq	Lva308Sk_AGTCAA_L002_R1_001.fastq.gz	100	fastq	Lva308Sk_AGTCAA_L002_R2_001.fastq.gz	NCBI	356986	SAMN06130713
Lva315Sklysisbuffer	2012-11-28	5-Prime PerfectPure RNA tissue kit	DNase	Proteinase K	99.4	1.97	1.9	98.4	1.96	1.91	RNA-Seq	Transcriptomic	RT-PCR	paired	Illumina	Illumina HiSeq 2000	100	fastq	Lva315Sk_AGTTCC_L002_R1_001.fastq.gz	100	fastq	Lva315Sk_AGTTCC_L002_R2_001.fastq.gz	NCBI	356986	SAMN06130714
Lva316Sklysisbuffer	2012-11-28	5-Prime PerfectPure RNA tissue kit	DNase	Proteinase K	211.8	2.04	2.18	215.6	2.03	2.15	RNA-Seq	Transcriptomic	RT-PCR	paired	Illumina	Illumina HiSeq 2000	100	fastq	Lva316Sk_ATGTCA_L002_R1_001.fastq.gz	100	fastq	Lva316Sk_ATGTCA_L002_R2_001.fastq.gz	NCBI	356986	SAMN06130715
Lva317Sklysisbuffer	2012-11-28	5-Prime PerfectPure RNA tissue kit	DNase	Proteinase K	137.2	1.95	1.67	124.6	1.97	2.02	RNA-Seq	Transcriptomic	RT-PCR	paired	Illumina	Illumina HiSeq 2000	100	fastq	Lva317Sk_CCGTCC_L002_R1_001.fastq.gz	100	fastq	Lva317Sk_CCGTCC_L002_R2_001.fastq.gz	NCBI	356986	SAMN06130716
Lva320Sklysisbuffer	2012-11-28	5-Prime PerfectPure RNA tissue kit	DNase	Proteinase K	241.8	2.07	1.68	225.4	2.06	1.94	RNA-Seq	Transcriptomic	RT-PCR	paired	Illumina	Illumina HiSeq 2000	100	fastq	Lva320Sk_GTCCGC_L002_R1_001.fastq.gz	100	fastq	Lva320Sk_GTCCGC_L002_R2_001.fastq.gz	NCBI	356986	SAMN06130717
Lva337Sklysisbuffer	2012-11-28	5-Prime PerfectPure RNA tissue kit	DNase	Proteinase K	174.8	2.04	2.17	177.7	2.03	2.14	RNA-Seq	Transcriptomic	RT-PCR	paired	Illumina	Illumina HiSeq 2000	100	fastq	Lva337Sk_GTGAAA_L002_R1_001.fastq.gz	100	fastq	Lva337Sk_GTGAAA_L002_R2_001.fastq.gz	NCBI	356986	SAMN06130718
Lva347Sklysisbuffer	2012-11-30	5-Prime PerfectPure RNA tissue kit	DNase	Proteinase K	446.7	2.06	1.89	418.8	2.06	1.98	RNA-Seq	Transcriptomic	RT-PCR	paired	Illumina	Illumina HiSeq 2000	100	fastq	Lva347Sk_GTGGCC_L002_R1_001.fastq.gz	100	fastq	Lva347Sk_GTGGCC_L002_R2_001.fastq.gz	NCBI	356986	SAMN06130719
Lva359Sklysisbuffer	2012-11-30	5-Prime PerfectPure RNA tissue kit	DNase	Proteinase K	267	2.12	1.97	263.8	2.12	1.9	RNA-Seq	Transcriptomic	RT-PCR	paired	Illumina	Illumina HiSeq 2000	100	fastq	Lva359Sk_GTTTCG_L002_R1_001.fastq.gz	100	fastq	Lva359Sk_GTTTCG_L002_R2_001.fastq.gz	NCBI	356986	SAMN06130720
Lva373Sklysisbuffer	2012-11-30	5-Prime PerfectPure RNA tissue kit	DNase	Proteinase K	449.5	2.05	2.16	449.5	2.06	2.14	RNA-Seq	Transcriptomic	RT-PCR	paired	Illumina	Illumina HiSeq 2000	100	fastq	Lva373Sk_CGTACG_L002_R1_001.fastq.gz	100	fastq	Lva373Sk_CGTACG_L002_R2_001.fastq.gz	NCBI	356986	SAMN06130721
Lva377Sklysisbuffer	2012-11-30	5-Prime PerfectPure RNA tissue kit	DNase	Proteinase K	143.9	2.14	2.06	143.4	2.11	2.05	RNA-Seq	Transcriptomic	RT-PCR	paired	Illumina	Illumina HiSeq 2000	100	fastq	Lva377Sk_GAGTGG_L002_R1_001.fastq.gz	100	fastq	Lva377Sk_GAGTGG_L002_R2_001.fastq.gz	NCBI	356986	SAMN06130722
Lva379Sklysisbuffer	2012-11-30	5-Prime PerfectPure RNA tissue kit	DNase	Proteinase K	357.9	2.07	2.2	360.9	2.05	2.14	RNA-Seq	Transcriptomic	RT-PCR	paired	Illumina	Illumina HiSeq 2000	100	fastq	Lva379Sk_ACTGAT_L002_R1_001.fastq.gz	100	fastq	Lva379Sk_ACTGAT_L002_R2_001.fastq.gz	NCBI	356986	SAMN06130723
Lva384Sklysisbuffer	2012-11-30	5-Prime PerfectPure RNA tissue kit	DNase	Proteinase K	71.2	1.99	1.89	70.8	1.92	1.97	RNA-Seq	Transcriptomic	RT-PCR	paired	Illumina	Illumina HiSeq 2000	100	fastq	Lva384Sk_ATTCCT_L008_R1_001.fastq.gz	100	fastq	Lva384Sk_ATTCCT_L008_R2_001.fastq.gz	NCBI	356986	SAMN06130724
Lva388Sklysisbuffer	2012-11-30	5-Prime PerfectPure RNA tissue kit	DNase	Proteinase K	236.5	2.06	2.17	236.3	2.05	2.2	RNA-Seq	Transcriptomic	RT-PCR	paired	Illumina	Illumina HiSeq 2000	100	fastq	Lva388Sk_ATCACG_L008_R1_001.fastq.gz	100	fastq	Lva388Sk_ATCACG_L008_R2_001.fastq.gz	NCBI	356986	SAMN06130725
Lva391Sklysisbuffer	2012-11-30	5-Prime PerfectPure RNA tissue kit	DNase	Proteinase K	322.4	2.11	1.99	308.8	2.06	2.13	RNA-Seq	Transcriptomic	RT-PCR	paired	Illumina	Illumina HiSeq 2000	100	fastq	Lva391Sk_CGATGT_L008_R1_001.fastq.gz	100	fastq	Lva391Sk_CGATGT_L008_R2_001.fastq.gz	NCBI	356986	SAMN06130726
Lva399Sklysisbuffer	2012-11-30	5-Prime PerfectPure RNA tissue kit	DNase	Proteinase K	377.5	2.04	2.22	379.5	2.04	2.22	RNA-Seq	Transcriptomic	RT-PCR	paired	Illumina	Illumina HiSeq 2000	100	fastq	Lva399Sk_TTAGGC_L008_R1_001.fastq.gz	100	fastq	Lva399Sk_TTAGGC_L008_R2_001.fastq.gz	NCBI	356986	SAMN06130727
Lva401Sklysisbuffer	2012-11-30	5-Prime PerfectPure RNA tissue kit	DNase	Proteinase K	336	2.09	2.1	332	2.09	2.17	RNA-Seq	Transcriptomic	RT-PCR	paired	Illumina	Illumina HiSeq 2000	100	fastq	Lva401Sk_TGACCA_L008_R1_001.fastq.gz	100	fastq	Lva401Sk_TGACCA_L008_R2_001.fastq.gz	NCBI	356986	SAMN06130728
Lva404Sklysisbuffer	2012-11-30	5-Prime PerfectPure RNA tissue kit	DNase	Proteinase K	222.4	2.04	2.13	226.8	2.04	2.13	RNA-Seq	Transcriptomic	RT-PCR	paired	Illumina	Illumina HiSeq 2000	100	fastq	Lva404Sk_ACAGTG_L008_R1_001.fastq.gz	100	fastq	Lva404Sk_ACAGTG_L008_R2_001.fastq.gz	NCBI	356986	SAMN06130729
Lva001Lilysisbuffer	2012-12-06	5-Prime PerfectPure RNA tissue kit	DNase	0	1040.1	2.11	2.21	1022.1	2.09	2.21	RNA-Seq	Transcriptomic	RT-PCR	paired	Illumina	Illumina HiSeq 2000	100	fastq	Lva001Li_TGACCA_L001_R1_001.fastq.gz	100	fastq	Lva001Li_TGACCA_L001_R2_001.fastq.gz	NCBI	356986	SAMN06130609
Lva008Lilysisbuffer	2012-12-06	5-Prime PerfectPure RNA tissue kit	DNase	0	1984.2	2.09	2.14	1981.4	2.08	2.17	RNA-Seq	Transcriptomic	RT-PCR	paired	Illumina	Illumina HiSeq 2000	100	fastq	Lva008Li_ACAGTG_L001_R1_001.fastq.gz	100	fastq	Lva008Li_ACAGTG_L001_R2_001.fastq.gz	NCBI	356986	SAMN06130610
Lva010Lilysisbuffer	2012-12-06	5-Prime PerfectPure RNA tissue kit	DNase	0	1573.7	2.1	2.23	1569.6	2.1	2.24	RNA-Seq	Transcriptomic	RT-PCR	paired	Illumina	Illumina HiSeq 2000	100	fastq	Lva010Li_GCCAAT_L001_R1_001.fastq.gz	100	fastq	Lva010Li_GCCAAT_L001_R2_001.fastq.gz	NCBI	356986	SAMN06130611
Lva018Lilysisbuffer	2012-12-06	5-Prime PerfectPure RNA tissue kit	DNase	0	383.3	2.09	2.23	385.1	2.09	2.24	RNA-Seq	Transcriptomic	RT-PCR	paired	Illumina	Illumina HiSeq 2000	100	fastq	Lva018Li_CAGATC_L001_R1_001.fastq.gz	100	fastq	Lva018Li_CAGATC_L001_R2_001.fastq.gz	NCBI	356986	SAMN06130612
Lva026Lilysisbuffer	2012-12-06	5-Prime PerfectPure RNA tissue kit	DNase	0	775.9	2.11	2.23	774.2	2.1	2.24	RNA-Seq	Transcriptomic	RT-PCR	paired	Illumina	Illumina HiSeq 2000	100	fastq	Lva026Li_ACTTGA_L001_R1_001.fastq.gz	100	fastq	Lva026Li_ACTTGA_L001_R2_001.fastq.gz	NCBI	356986	SAMN06130613
Lva031Lilysisbuffer	2012-12-06	5-Prime PerfectPure RNA tissue kit	DNase	0	1772.4	2.09	2.16	1763	2.07	2.12	RNA-Seq	Transcriptomic	RT-PCR	paired	Illumina	Illumina HiSeq 2000	100	fastq	Lva031Li_GATCAG_L001_R1_001.fastq.gz	100	fastq	Lva031Li_GATCAG_L001_R2_001.fastq.gz	NCBI	356986	SAMN06130614
Lva039Lilysisbuffer	2012-12-06	5-Prime PerfectPure RNA tissue kit	DNase	0	1063.2	2.1	2.22	1064.6	2.08	2.23	RNA-Seq	Transcriptomic	RT-PCR	paired	Illumina	Illumina HiSeq 2000	100	fastq	Lva039Li_TAGCTT_L001_R1_001.fastq.gz	100	fastq	Lva039Li_TAGCTT_L001_R2_001.fastq.gz	NCBI	356986	SAMN06130615
Lva055Lilysisbuffer	2012-12-06	5-Prime PerfectPure RNA tissue kit	DNase	0	1055.1	2.1	2.25	1050.1	2.09	2.27	RNA-Seq	Transcriptomic	RT-PCR	paired	Illumina	Illumina HiSeq 2000	100	fastq	Lva055Li_GGCTAC_L001_R1_001.fastq.gz	100	fastq	Lva055Li_GGCTAC_L001_R2_001.fastq.gz	NCBI	356986	SAMN06130616
Lva076Lilysisbuffer	2012-12-06	5-Prime PerfectPure RNA tissue kit	DNase	0	2053.8	2.1	2.18	2040.5	2.1	2.23	RNA-Seq	Transcriptomic	RT-PCR	paired	Illumina	Illumina HiSeq 2000	100	fastq	Lva076Li_CTTGTA_L008_R1_001.fastq.gz	100	fastq	Lva076Li_CTTGTA_L008_R2_001.fastq.gz	NCBI	356986	SAMN06130617
Lva085Lilysisbuffer	2012-12-06	5-Prime PerfectPure RNA tissue kit	DNase	0	945	2.13	2.2	941	2.11	2.2	RNA-Seq	Transcriptomic	RT-PCR	paired	Illumina	Illumina HiSeq 2000	100	fastq	Lva085Li_AGTCAA_L008_R1_001.fastq.gz	100	fastq	Lva085Li_AGTCAA_L008_R2_001.fastq.gz	NCBI	356986	SAMN06130618
Lva093Lilysisbuffer	2012-12-07	5-Prime PerfectPure RNA tissue kit	DNase	0	806.8	2.08	1.96	814.5	2.07	1.96	RNA-Seq	Transcriptomic	RT-PCR	paired	Illumina	Illumina HiSeq 2000	100	fastq	Lva093Li_AGTTCC_L008_R1_001.fastq.gz	100	fastq	Lva093Li_AGTTCC_L008_R2_001.fastq.gz	NCBI	356986	SAMN06130619
Lva099Lilysisbuffer	2012-12-07	5-Prime PerfectPure RNA tissue kit	DNase	0	801.3	2.12	2.2	811	2.12	2.21	RNA-Seq	Transcriptomic	RT-PCR	paired	Illumina	Illumina HiSeq 2000	100	fastq	Lva099Li_ATGTCA_L008_R1_001.fastq.gz	100	fastq	Lva099Li_ATGTCA_L008_R2_001.fastq.gz	NCBI	356986	SAMN06130620
Lva101Lilysisbuffer	2012-12-07	5-Prime PerfectPure RNA tissue kit	DNase	0	777.6	2.11	2.19	772.2	2.12	2.16	RNA-Seq	Transcriptomic	RT-PCR	paired	Illumina	Illumina HiSeq 2000	100	fastq	Lva101Li_CCGTCC_L008_R1_001.fastq.gz	100	fastq	Lva101Li_CCGTCC_L008_R2_001.fastq.gz	NCBI	356986	SAMN06130621
Lva108Lilysisbuffer	2012-12-07	5-Prime PerfectPure RNA tissue kit	DNase	0	756.3	2.12	2.18	754.7	2.12	2.18	RNA-Seq	Transcriptomic	RT-PCR	paired	Illumina	Illumina HiSeq 2000	100	fastq	Lva108Li_GTCCGC_L008_R1_001.fastq.gz	100	fastq	Lva108Li_GTCCGC_L008_R2_001.fastq.gz	NCBI	356986	SAMN06130622
Lva109Lilysisbuffer	2012-12-07	5-Prime PerfectPure RNA tissue kit	DNase	0	767.8	2.12	2.29	768.2	2.12	2.27	RNA-Seq	Transcriptomic	RT-PCR	paired	Illumina	Illumina HiSeq 2000	100	fastq	Lva109Li_GTGAAA_L008_R1_001.fastq.gz	100	fastq	Lva109Li_GTGAAA_L008_R2_001.fastq.gz	NCBI	356986	SAMN06130623
Lva112Lilysisbuffer	2012-12-07	5-Prime PerfectPure RNA tissue kit	DNase	0	968.5	2.1	2.13	963.1	2.13	2.15	RNA-Seq	Transcriptomic	RT-PCR	paired	Illumina	Illumina HiSeq 2000	100	fastq	Lva112Li_GTGGCC_L008_R1_001.fastq.gz	100	fastq	Lva112Li_GTGGCC_L008_R2_001.fastq.gz	NCBI	356986	SAMN06130624
Lva113Lilysisbuffer	2012-12-07	5-Prime PerfectPure RNA tissue kit	DNase	0	589.9	2.11	2.2	587.7	2.12	2.23	RNA-Seq	Transcriptomic	RT-PCR	paired	Illumina	Illumina HiSeq 2000	100	fastq	Lva113Li_GTTTCG_L008_R1_001.fastq.gz	100	fastq	Lva113Li_GTTTCG_L008_R2_001.fastq.gz	NCBI	356986	SAMN06130625
Lva115Lilysisbuffer	2012-12-07	5-Prime PerfectPure RNA tissue kit	DNase	0	1072.1	2.1	2.2	1075	2.11	2.19	RNA-Seq	Transcriptomic	RT-PCR	paired	Illumina	Illumina HiSeq 2000	100	fastq	Lva115Li_CGTACG_L008_R1_001.fastq.gz	100	fastq	Lva115Li_CGTACG_L008_R2_001.fastq.gz	NCBI	356986	SAMN06130626
Lva117Lilysisbuffer	2012-12-07	5-Prime PerfectPure RNA tissue kit	DNase	0	584.7	2.12	2.21	585.4	2.12	2.22	RNA-Seq	Transcriptomic	RT-PCR	paired	Illumina	Illumina HiSeq 2000	100	fastq	Lva117Li_GAGTGG_L008_R1_001.fastq.gz	100	fastq	Lva117Li_GAGTGG_L008_R2_001.fastq.gz	NCBI	356986	SAMN06130627
Lva121Lilysisbuffer	2012-12-07	5-Prime PerfectPure RNA tissue kit	DNase	0	918.2	2.12	2.2	922.5	2.11	2.19	RNA-Seq	Transcriptomic	RT-PCR	paired	Illumina	Illumina HiSeq 2000	100	fastq	Lva121Li_ACTGAT_L008_R1_001.fastq.gz	100	fastq	Lva121Li_ACTGAT_L008_R2_001.fastq.gz	NCBI	356986	SAMN06130628
Lva129Lilysisbuffer	2012-12-08	5-Prime PerfectPure RNA tissue kit	DNase	0	597.3	2.11	2.27	598.4	2.1	2.24	RNA-Seq	Transcriptomic	RT-PCR	paired	Illumina	Illumina HiSeq 2000	100	fastq	Lva129Li_ATTCCT_L002_R1_001.fastq.gz	100	fastq	Lva129Li_ATTCCT_L002_R2_001.fastq.gz	NCBI	356986	SAMN06130629
Lva139Lilysisbuffer	2012-12-08	5-Prime PerfectPure RNA tissue kit	DNase	0	552.7	2.08	1.92	538.6	2.09	2.03	RNA-Seq	Transcriptomic	RT-PCR	paired	Illumina	Illumina HiSeq 2000	100	fastq	Lva139Li_ATCACG_L002_R1_001.fastq.gz	100	fastq	Lva139Li_ATCACG_L002_R2_001.fastq.gz	NCBI	356986	SAMN06130630
Lva143Lilysisbuffer	2012-12-08	5-Prime PerfectPure RNA tissue kit	DNase	0	643.8	2.08	2.24	643.5	2.11	2.23	RNA-Seq	Transcriptomic	RT-PCR	paired	Illumina	Illumina HiSeq 2000	100	fastq	Lva143Li_CGATGT_L002_R1_001.fastq.gz	100	fastq	Lva143Li_CGATGT_L002_R2_001.fastq.gz	NCBI	356986	SAMN06130631
Lva150Lilysisbuffer	2012-12-08	5-Prime PerfectPure RNA tissue kit	DNase	0	689.6	2.09	2.18	683.5	2.12	2.18	RNA-Seq	Transcriptomic	RT-PCR	paired	Illumina	Illumina HiSeq 2000	100	fastq	Lva150Li_TTAGGC_L002_R1_001.fastq.gz	100	fastq	Lva150Li_TTAGGC_L002_R2_001.fastq.gz	NCBI	356986	SAMN06130632
Lva156Lilysisbuffer	2012-12-08	5-Prime PerfectPure RNA tissue kit	DNase	0	2128.4	2.08	2.06	2124.4	2.09	2.08	RNA-Seq	Transcriptomic	RT-PCR	paired	Illumina	Illumina HiSeq 2000	100	fastq	Lva156Li_TGACCA_L002_R1_001.fastq.gz	100	fastq	Lva156Li_TGACCA_L002_R2_001.fastq.gz	NCBI	356986	SAMN06130633
Lva159Lilysisbuffer	2012-12-08	5-Prime PerfectPure RNA tissue kit	DNase	0	971.3	2.12	2.22	967.7	2.13	2.24	RNA-Seq	Transcriptomic	RT-PCR	paired	Illumina	Illumina HiSeq 2000	100	fastq	Lva159Li_ACAGTG_L002_R1_001.fastq.gz	100	fastq	Lva159Li_ACAGTG_L002_R2_001.fastq.gz	NCBI	356986	SAMN06130634
Lva161Lilysisbuffer	2012-12-08	5-Prime PerfectPure RNA tissue kit	DNase	0	1131.1	2.11	2.2	1134.5	2.1	2.2	RNA-Seq	Transcriptomic	RT-PCR	paired	Illumina	Illumina HiSeq 2000	100	fastq	Lva161Li_GCCAAT_L002_R1_001.fastq.gz	100	fastq	Lva161Li_GCCAAT_L002_R2_001.fastq.gz	NCBI	356986	SAMN06130635
Lva184Lilysisbuffer	2012-12-08	5-Prime PerfectPure RNA tissue kit	DNase	0	394	2.1	2.23	391.4	2.1	2.23	RNA-Seq	Transcriptomic	RT-PCR	paired	Illumina	Illumina HiSeq 2000	100	fastq	Lva184Li_CAGATC_L002_R1_001.fastq.gz	100	fastq	Lva184Li_CAGATC_L002_R2_001.fastq.gz	NCBI	356986	SAMN06130636
Lva198Lilysisbuffer	2012-12-08	5-Prime PerfectPure RNA tissue kit	DNase	0	365.4	2.09	2.18	363.3	2.09	2.19	RNA-Seq	Transcriptomic	RT-PCR	paired	Illumina	Illumina HiSeq 2000	100	fastq	Lva198Li_ACTTGA_L002_R1_001.fastq.gz	100	fastq	Lva198Li_ACTTGA_L002_R2_001.fastq.gz	NCBI	356986	SAMN06130637
Lva201Lilysisbuffer	2012-12-08	5-Prime PerfectPure RNA tissue kit	DNase	0	251.5	2.09	2.24	248.5	2.13	2.3	RNA-Seq	Transcriptomic	RT-PCR	paired	Illumina	Illumina HiSeq 2000	100	fastq	Lva201Li_GATCAG_L002_R1_001.fastq.gz	100	fastq	Lva201Li_GATCAG_L002_R2_001.fastq.gz	NCBI	356986	SAMN06130638
Lva211Lilysisbuffer	2012-12-10	5-Prime PerfectPure RNA tissue kit	DNase	0	305.4	2.07	2.24	299.4	2.08	2.23	RNA-Seq	Transcriptomic	RT-PCR	paired	Illumina	Illumina HiSeq 2000	100	fastq	Lva211Li_TAGCTT_L002_R1_001.fastq.gz	100	fastq	Lva211Li_TAGCTT_L002_R2_001.fastq.gz	NCBI	356986	SAMN06130639
Lva217Lilysisbuffer	2012-12-10	5-Prime PerfectPure RNA tissue kit	DNase	0	718.3	2.17	2.3	723.9	2.15	2.26	RNA-Seq	Transcriptomic	RT-PCR	paired	Illumina	Illumina HiSeq 2000	100	fastq	Lva217Li_GGCTAC_L002_R1_001.fastq.gz	100	fastq	Lva217Li_GGCTAC_L002_R2_001.fastq.gz	NCBI	356986	SAMN06130640
Lva229Lilysisbuffer	2012-12-10	5-Prime PerfectPure RNA tissue kit	DNase	0	800.4	2.16	2.19	814.1	2.12	2.17	RNA-Seq	Transcriptomic	RT-PCR	paired	Illumina	Illumina HiSeq 2000	100	fastq	Lva229Li_CTTGTA_L003_R1_001.fastq.gz	100	fastq	Lva229Li_CTTGTA_L003_R2_001.fastq.gz	NCBI	356986	SAMN06130641
Lva230Lilysisbuffer	2012-12-10	5-Prime PerfectPure RNA tissue kit	DNase	0	654	2.18	2.18	657.2	2.15	2.14	RNA-Seq	Transcriptomic	RT-PCR	paired	Illumina	Illumina HiSeq 2000	100	fastq	Lva230Li_AGTCAA_L003_R1_001.fastq.gz	100	fastq	Lva230Li_AGTCAA_L003_R2_001.fastq.gz	NCBI	356986	SAMN06130642
Lva232Lilysisbuffer	2012-12-10	5-Prime PerfectPure RNA tissue kit	DNase	0	254.6	2.09	2	249.3	2.05	1.96	RNA-Seq	Transcriptomic	RT-PCR	paired	Illumina	Illumina HiSeq 2000	100	fastq	Lva232Li_AGTTCC_L003_R1_001.fastq.gz	100	fastq	Lva232Li_AGTTCC_L003_R2_001.fastq.gz	NCBI	356986	SAMN06130643
Lva236Lilysisbuffer	2012-12-10	5-Prime PerfectPure RNA tissue kit	DNase	0	377	2.08	2.12	376.1	2.09	2.16	RNA-Seq	Transcriptomic	RT-PCR	paired	Illumina	Illumina HiSeq 2000	100	fastq	Lva236Li_ATGTCA_L003_R1_001.fastq.gz	100	fastq	Lva236Li_ATGTCA_L003_R2_001.fastq.gz	NCBI	356986	SAMN06130644
Lva238Lilysisbuffer	2012-12-10	5-Prime PerfectPure RNA tissue kit	DNase	0	1033.3	2.14	2.09	1032.5	2.13	2.05	RNA-Seq	Transcriptomic	RT-PCR	paired	Illumina	Illumina HiSeq 2000	100	fastq	Lva238Li_CCGTCC_L003_R1_001.fastq.gz	100	fastq	Lva238Li_CCGTCC_L003_R2_001.fastq.gz	NCBI	356986	SAMN06130645
Lva256Lilysisbuffer	2012-12-10	5-Prime PerfectPure RNA tissue kit	DNase	0	825.7	2.13	2.25	820.4	2.13	2.24	RNA-Seq	Transcriptomic	RT-PCR	paired	Illumina	Illumina HiSeq 2000	100	fastq	Lva256Li_GTCCGC_L003_R1_001.fastq.gz	100	fastq	Lva256Li_GTCCGC_L003_R2_001.fastq.gz	NCBI	356986	SAMN06130646
Lva259Lilysisbuffer	2012-12-10	5-Prime PerfectPure RNA tissue kit	DNase	0	801.1	2.15	2.26	772.3	2.14	2.26	RNA-Seq	Transcriptomic	RT-PCR	paired	Illumina	Illumina HiSeq 2000	100	fastq	Lva259Li_GTGAAA_L003_R1_001.fastq.gz	100	fastq	Lva259Li_GTGAAA_L003_R2_001.fastq.gz	NCBI	356986	SAMN06130647
Lva275Lilysisbuffer	2012-12-10	5-Prime PerfectPure RNA tissue kit	DNase	0	59.5	1.92	1.36	60.3	1.91	1.26	RNA-Seq	Transcriptomic	RT-PCR	paired	Illumina	Illumina HiSeq 2000	100	fastq	Lva275Li_GTGGCC_L003_R1_001.fastq.gz	100	fastq	Lva275Li_GTGGCC_L003_R2_001.fastq.gz	NCBI	356986	SAMN06130648
Lva280Lilysisbuffer	2012-12-11	5-Prime PerfectPure RNA tissue kit	DNase	0	784.9	2.14	2.19	796.7	2.15	2.16	RNA-Seq	Transcriptomic	RT-PCR	paired	Illumina	Illumina HiSeq 2000	100	fastq	Lva280Li_GTTTCG_L003_R1_001.fastq.gz	100	fastq	Lva280Li_GTTTCG_L003_R2_001.fastq.gz	NCBI	356986	SAMN06130649
Lva283Lilysisbuffer	2012-12-11	5-Prime PerfectPure RNA tissue kit	DNase	0	1829.7	2.12	2.18	1820.9	2.11	2.17	RNA-Seq	Transcriptomic	RT-PCR	paired	Illumina	Illumina HiSeq 2000	100	fastq	Lva283Li_CGTACG_L003_R1_001.fastq.gz	100	fastq	Lva283Li_CGTACG_L003_R2_001.fastq.gz	NCBI	356986	SAMN06130650
Lva291Lilysisbuffer	2012-12-11	5-Prime PerfectPure RNA tissue kit	DNase	0	561.2	2.13	1.95	559.4	2.08	1.98	RNA-Seq	Transcriptomic	RT-PCR	paired	Illumina	Illumina HiSeq 2000	100	fastq	Lva291Li_GAGTGG_L003_R1_001.fastq.gz	100	fastq	Lva291Li_GAGTGG_L003_R2_001.fastq.gz	NCBI	356986	SAMN06130651
Lva292Lilysisbuffer	2012-12-11	5-Prime PerfectPure RNA tissue kit	DNase	0	1144.8	2.13	2.16	1129.1	2.12	2.2	RNA-Seq	Transcriptomic	RT-PCR	paired	Illumina	Illumina HiSeq 2000	100	fastq	Lva292Li_ACTGAT_L003_R1_001.fastq.gz	100	fastq	Lva292Li_ACTGAT_L003_R2_001.fastq.gz	NCBI	356986	SAMN06130652
Lva308Lilysisbuffer	2012-12-11	5-Prime PerfectPure RNA tissue kit	DNase	0	857.6	2.14	2.26	868	2.08	2.2	RNA-Seq	Transcriptomic	RT-PCR	paired	Illumina	Illumina HiSeq 2000	100	fastq	Lva308Li_ATTCCT_L004_R1_001.fastq.gz	100	fastq	Lva308Li_ATTCCT_L004_R2_001.fastq.gz	NCBI	356986	SAMN06130653
Lva315Lilysisbuffer	2012-12-11	5-Prime PerfectPure RNA tissue kit	DNase	0	1004.7	2.13	2.1	974.3	2.14	2.12	NaN	NaN	NaN	NaN	NaN	NaN	NaN	NaN	NaN	NaN	NaN	NaN	NCBI	NaN	NaN
Lva316Lilysisbuffer	2012-12-11	5-Prime PerfectPure RNA tissue kit	DNase	0	553.5	2.18	2.24	545.1	2.13	2.17	RNA-Seq	Transcriptomic	RT-PCR	paired	Illumina	Illumina HiSeq 2000	100	fastq	Lva316Li_CGATGT_L004_R1_001.fastq.gz	100	fastq	Lva316Li_CGATGT_L004_R2_001.fastq.gz	NCBI	356986	SAMN06130654
Lva317Lilysisbuffer	2012-12-11	5-Prime PerfectPure RNA tissue kit	DNase	0	272.1	2.05	2.09	267.1	2.1	2.21	RNA-Seq	Transcriptomic	RT-PCR	paired	Illumina	Illumina HiSeq 2000	100	fastq	Lva317Li_TTAGGC_L004_R1_001.fastq.gz	100	fastq	Lva317Li_TTAGGC_L004_R2_001.fastq.gz	NCBI	356986	SAMN06130655
Lva320Lilysisbuffer	2012-12-11	5-Prime PerfectPure RNA tissue kit	DNase	0	583.5	2.13	2.06	568.1	2.13	2.11	RNA-Seq	Transcriptomic	RT-PCR	paired	Illumina	Illumina HiSeq 2000	100	fastq	Lva320Li_TGACCA_L004_R1_001.fastq.gz	100	fastq	Lva320Li_TGACCA_L004_R2_001.fastq.gz	NCBI	356986	SAMN06130656
Lva337Lilysisbuffer	2012-12-11	5-Prime PerfectPure RNA tissue kit	DNase	0	670.4	2.16	2.23	635	2.13	2.21	RNA-Seq	Transcriptomic	RT-PCR	paired	Illumina	Illumina HiSeq 2000	100	fastq	Lva337Li_ACAGTG_L004_R1_001.fastq.gz	100	fastq	Lva337Li_ACAGTG_L004_R2_001.fastq.gz	NCBI	356986	SAMN06130657
Lva347Lilysisbuffer	2012-12-13	5-Prime PerfectPure RNA tissue kit	DNase	0	967.8	2.07	1.94	937	2.1	2.13	RNA-Seq	Transcriptomic	RT-PCR	paired	Illumina	Illumina HiSeq 2000	100	fastq	Lva347Li_GCCAAT_L004_R1_001.fastq.gz	100	fastq	Lva347Li_GCCAAT_L004_R2_001.fastq.gz	NCBI	356986	SAMN06130658
Lva359Lilysisbuffer	2012-12-13	5-Prime PerfectPure RNA tissue kit	DNase	0	409.2	2.11	2.26	404	2.11	2.26	RNA-Seq	Transcriptomic	RT-PCR	paired	Illumina	Illumina HiSeq 2000	100	fastq	Lva359Li_CAGATC_L004_R1_001.fastq.gz	100	fastq	Lva359Li_CAGATC_L004_R2_001.fastq.gz	NCBI	356986	SAMN06130659
Lva373Lilysisbuffer	2012-12-13	5-Prime PerfectPure RNA tissue kit	DNase	0	446.9	2.1	2.25	438	2.08	2.24	RNA-Seq	Transcriptomic	RT-PCR	paired	Illumina	Illumina HiSeq 2000	100	fastq	Lva373Li_ACTTGA_L004_R1_001.fastq.gz	100	fastq	Lva373Li_ACTTGA_L004_R2_001.fastq.gz	NCBI	356986	SAMN06130660
Lva377Lilysisbuffer	2012-12-13	5-Prime PerfectPure RNA tissue kit	DNase	0	314.2	2.15	2.26	312.5	2.16	2.25	RNA-Seq	Transcriptomic	RT-PCR	paired	Illumina	Illumina HiSeq 2000	100	fastq	Lva377Li_GATCAG_L004_R1_001.fastq.gz	100	fastq	Lva377Li_GATCAG_L004_R2_001.fastq.gz	NCBI	356986	SAMN06130661
Lva379Lilysisbuffer	2012-12-13	5-Prime PerfectPure RNA tissue kit	DNase	0	578.8	2.09	2.25	580.9	2.09	2.24	RNA-Seq	Transcriptomic	RT-PCR	paired	Illumina	Illumina HiSeq 2000	100	fastq	Lva379Li_TAGCTT_L004_R1_001.fastq.gz	100	fastq	Lva379Li_TAGCTT_L004_R2_001.fastq.gz	NCBI	356986	SAMN06130662
Lva384Lilysisbuffer	2012-12-13	5-Prime PerfectPure RNA tissue kit	DNase	0	627.6	2.12	2.17	632.2	2.13	2.16	RNA-Seq	Transcriptomic	RT-PCR	paired	Illumina	Illumina HiSeq 2000	100	fastq	Lva384Li_GGCTAC_L004_R1_001.fastq.gz	100	fastq	Lva384Li_GGCTAC_L004_R2_001.fastq.gz	NCBI	356986	SAMN06130663
Lva388Lilysisbuffer	2012-12-13	5-Prime PerfectPure RNA tissue kit	DNase	0	887	2.08	2.14	881.3	2.1	2.16	RNA-Seq	Transcriptomic	RT-PCR	paired	Illumina	Illumina HiSeq 2000	100	fastq	Lva388Li_CTTGTA_L004_R1_001.fastq.gz	100	fastq	Lva388Li_CTTGTA_L004_R2_001.fastq.gz	NCBI	356986	SAMN06130664
Lva391Lilysisbuffer	2012-12-13	5-Prime PerfectPure RNA tissue kit	DNase	0	1425.6	2.09	2.14	1442	2.11	2.18	RNA-Seq	Transcriptomic	RT-PCR	paired	Illumina	Illumina HiSeq 2000	100	fastq	Lva391Li_AGTCAA_L005_R1_001.fastq.gz	100	fastq	Lva391Li_AGTCAA_L005_R2_001.fastq.gz	NCBI	356986	SAMN06130665
Lva399Lilysisbuffer	2012-12-13	5-Prime PerfectPure RNA tissue kit	DNase	0	602.9	2.08	2.1	596.7	2.11	2.17	RNA-Seq	Transcriptomic	RT-PCR	paired	Illumina	Illumina HiSeq 2000	100	fastq	Lva399Li_AGTTCC_L005_R1_001.fastq.gz	100	fastq	Lva399Li_AGTTCC_L005_R2_001.fastq.gz	NCBI	356986	SAMN06130666
Lva401Lilysisbuffer	2012-12-13	5-Prime PerfectPure RNA tissue kit	DNase	0	947.9	2.1	2.2	952.8	2.09	2.18	RNA-Seq	Transcriptomic	RT-PCR	paired	Illumina	Illumina HiSeq 2000	100	fastq	Lva401Li_ATGTCA_L005_R1_001.fastq.gz	100	fastq	Lva401Li_ATGTCA_L005_R2_001.fastq.gz	NCBI	356986	SAMN06130667
Lva404Lilysisbuffer	2012-12-14	5-Prime PerfectPure RNA tissue kit	DNase	0	282.6	2.11	2.28	282.8	2.11	2.27	RNA-Seq	Transcriptomic	RT-PCR	paired	Illumina	Illumina HiSeq 2000	100	fastq	Lva404Li_CCGTCC_L005_R1_001.fastq.gz	100	fastq	Lva404Li_CCGTCC_L005_R2_001.fastq.gz	NCBI	356986	SAMN06130668
Lva001Splysisbuffer	2013-01-03	Qiagen RNeasy Mini Kit	0	0	82.6	1.86	1.3	83	1.91	1.29	RNA-Seq	Transcriptomic	RT-PCR	paired	Illumina	Illumina HiSeq 2000	100	fastq	Lva001Sp_GCCAAT_L008_R1_001.fastq.gz	100	fastq	Lva001Sp_GCCAAT_L008_R2_001.fastq.gz	NCBI	356986	SAMN06130730
Lva008Splysisbuffer	2013-01-03	Qiagen RNeasy Mini Kit	0	0	68.6	1.87	1.11	68.7	1.87	1.09	RNA-Seq	Transcriptomic	RT-PCR	paired	Illumina	Illumina HiSeq 2000	100	fastq	Lva008Sp_CAGATC_L008_R1_001.fastq.gz	100	fastq	Lva008Sp_CAGATC_L008_R2_001.fastq.gz	NCBI	356986	SAMN06130731
Lva010Splysisbuffer	2013-01-03	Qiagen RNeasy Mini Kit	0	0	34	1.82	0.67	34.7	1.72	0.65	RNA-Seq	Transcriptomic	RT-PCR	paired	Illumina	Illumina HiSeq 2000	100	fastq	Lva010Sp_ACTTGA_L008_R1_001.fastq.gz	100	fastq	Lva010Sp_ACTTGA_L008_R2_001.fastq.gz	NCBI	356986	SAMN06130732
Lva018Splysisbuffer	2013-01-03	Qiagen RNeasy Mini Kit	0	0	47	1.84	1.59	45	1.89	1.45	RNA-Seq	Transcriptomic	RT-PCR	paired	Illumina	Illumina HiSeq 2000	100	fastq	Lva018Sp_GATCAG_L008_R1_001.fastq.gz	100	fastq	Lva018Sp_GATCAG_L008_R2_001.fastq.gz	NCBI	356986	SAMN06130733
Lva026Splysisbuffer	2013-01-03	Qiagen RNeasy Mini Kit	0	0	67	1.91	2.02	67.3	1.9	1.85	RNA-Seq	Transcriptomic	RT-PCR	paired	Illumina	Illumina HiSeq 2000	100	fastq	Lva026Sp_TAGCTT_L008_R1_001.fastq.gz	100	fastq	Lva026Sp_TAGCTT_L008_R2_001.fastq.gz	NCBI	356986	SAMN06130734
Lva031Splysisbuffer	2013-01-03	Qiagen RNeasy Mini Kit	0	0	68.9	1.82	1.2	68.5	1.81	1.11	RNA-Seq	Transcriptomic	RT-PCR	paired	Illumina	Illumina HiSeq 2000	100	fastq	Lva031Sp_GGCTAC_L003_R1_001.fastq.gz	100	fastq	Lva031Sp_GGCTAC_L003_R2_001.fastq.gz	NCBI	356986	SAMN06130735
Lva039Splysisbuffer	2013-01-03	Qiagen RNeasy Mini Kit	0	0	59.1	1.86	1.98	57.7	1.81	1.57	RNA-Seq	Transcriptomic	RT-PCR	paired	Illumina	Illumina HiSeq 2000	100	fastq	Lva039Sp_CTTGTA_L003_R1_001.fastq.gz	100	fastq	Lva039Sp_CTTGTA_L003_R2_001.fastq.gz	NCBI	356986	SAMN06130736
Lva055Splysisbuffer	2013-01-03	Qiagen RNeasy Mini Kit	0	0	13.1	1.34	0.68	11.9	1.77	0.66	RNA-Seq	Transcriptomic	RT-PCR	paired	Illumina	Illumina HiSeq 2000	100	fastq	Lva055Sp_AGTCAA_L003_R1_001.fastq.gz	100	fastq	Lva055Sp_AGTCAA_L003_R2_001.fastq.gz	NCBI	356986	SAMN06130737
Lva076Splysisbuffer	2013-01-03	Qiagen RNeasy Mini Kit	0	0	33.9	1.75	1.67	32.8	1.84	1.67	RNA-Seq	Transcriptomic	RT-PCR	paired	Illumina	Illumina HiSeq 2000	100	fastq	Lva076Sp_AGTTCC_L003_R1_001.fastq.gz	100	fastq	Lva076Sp_AGTTCC_L003_R2_001.fastq.gz	NCBI	356986	SAMN06130738
Lva085Splysisbuffer	2013-01-03	Qiagen RNeasy Mini Kit	0	0	65.8	1.88	1.95	65.2	1.88	1.99	RNA-Seq	Transcriptomic	RT-PCR	paired	Illumina	Illumina HiSeq 2000	100	fastq	Lva085Sp_ATGTCA_L003_R1_001.fastq.gz	100	fastq	Lva085Sp_ATGTCA_L003_R2_001.fastq.gz	NCBI	356986	SAMN06130739
Lva093Splysisbuffer	2013-01-04	Qiagen RNeasy Mini Kit	0	0	67.7	1.9	0.88	68.6	1.89	0.86	RNA-Seq	Transcriptomic	RT-PCR	paired	Illumina	Illumina HiSeq 2000	100	fastq	Lva093Sp_CCGTCC_L003_R1_001.fastq.gz	100	fastq	Lva093Sp_CCGTCC_L003_R2_001.fastq.gz	NCBI	356986	SAMN06130740
Lva099Splysisbuffer	2013-01-04	Qiagen RNeasy Mini Kit	0	0	70.4	1.88	1.96	61.9	1.74	1.19	RNA-Seq	Transcriptomic	RT-PCR	paired	Illumina	Illumina HiSeq 2000	100	fastq	Lva099Sp_GTCCGC_L003_R1_001.fastq.gz	100	fastq	Lva099Sp_GTCCGC_L003_R2_001.fastq.gz	NCBI	356986	SAMN06130741
Lva101Splysisbuffer	2013-01-04	Qiagen RNeasy Mini Kit	0	0	46.5	1.86	0.64	45.6	1.81	0.65	RNA-Seq	Transcriptomic	RT-PCR	paired	Illumina	Illumina HiSeq 2000	100	fastq	Lva101Sp_GTGAAA_L003_R1_001.fastq.gz	100	fastq	Lva101Sp_GTGAAA_L003_R2_001.fastq.gz	NCBI	356986	SAMN06130742
Lva108Splysisbuffer	2013-01-04	Qiagen RNeasy Mini Kit	0	0	91.9	1.85	0.52	90.6	1.88	0.49	RNA-Seq	Transcriptomic	RT-PCR	paired	Illumina	Illumina HiSeq 2000	100	fastq	Lva108Sp_GTGGCC_L003_R1_001.fastq.gz	100	fastq	Lva108Sp_GTGGCC_L003_R2_001.fastq.gz	NCBI	356986	SAMN06130743
Lva109Splysisbuffer	2013-01-04	Qiagen RNeasy Mini Kit	0	0	29.6	1.89	1.16	33.8	1.79	1.01	RNA-Seq	Transcriptomic	RT-PCR	paired	Illumina	Illumina HiSeq 2000	100	fastq	Lva109Sp_GTTTCG_L003_R1_001.fastq.gz	100	fastq	Lva109Sp_GTTTCG_L003_R2_001.fastq.gz	NCBI	356986	SAMN06130744
Lva112Splysisbuffer	2013-01-04	Qiagen RNeasy Mini Kit	0	0	63.6	1.86	1.7	62.5	1.9	1.85	RNA-Seq	Transcriptomic	RT-PCR	paired	Illumina	Illumina HiSeq 2000	100	fastq	Lva112Sp_CGTACG_L003_R1_001.fastq.gz	100	fastq	Lva112Sp_CGTACG_L003_R2_001.fastq.gz	NCBI	356986	SAMN06130745
Lva113Splysisbuffer	2013-01-04	Qiagen RNeasy Mini Kit	0	0	49.1	1.87	1.57	51.7	1.8	1.46	RNA-Seq	Transcriptomic	RT-PCR	paired	Illumina	Illumina HiSeq 2000	100	fastq	Lva113Sp_GAGTGG_L002_R1_001.fastq.gz	100	fastq	Lva113Sp_GAGTGG_L002_R2_001.fastq.gz	NCBI	356986	SAMN06130746
Lva115Splysisbuffer	2013-01-04	Qiagen RNeasy Mini Kit	0	0	68.5	1.85	1.56	69.1	1.81	1.31	RNA-Seq	Transcriptomic	RT-PCR	paired	Illumina	Illumina HiSeq 2000	100	fastq	Lva115Sp_ACTGAT_L002_R1_001.fastq.gz	100	fastq	Lva115Sp_ACTGAT_L002_R2_001.fastq.gz	NCBI	356986	SAMN06130747
Lva117Splysisbuffer	2013-01-04	Qiagen RNeasy Mini Kit	0	0	41.9	1.9	1.66	41.1	1.82	1.28	RNA-Seq	Transcriptomic	RT-PCR	paired	Illumina	Illumina HiSeq 2000	100	fastq	Lva117Sp_ATTCCT_L002_R1_001.fastq.gz	100	fastq	Lva117Sp_ATTCCT_L002_R2_001.fastq.gz	NCBI	356986	SAMN06130748
Lva121Splysisbuffer	2013-01-04	Qiagen RNeasy Mini Kit	0	0	81.8	1.95	0.58	83.4	1.92	0.56	RNA-Seq	Transcriptomic	RT-PCR	paired	Illumina	Illumina HiSeq 2000	100	fastq	Lva121Sp_ATCACG_L002_R1_001.fastq.gz	100	fastq	Lva121Sp_ATCACG_L002_R2_001.fastq.gz	NCBI	356986	SAMN06130749
Lva129Splysisbuffer	2013-01-08	Qiagen RNeasy Mini Kit	0	0	23.1	1.85	0.29	40.6	1.77	0.37	RNA-Seq	Transcriptomic	RT-PCR	paired	Illumina	Illumina HiSeq 2000	100	fastq	Lva129Sp_CGATGT_L002_R1_001.fastq.gz	100	fastq	Lva129Sp_CGATGT_L002_R2_001.fastq.gz	NCBI	356986	SAMN06130750
Lva139Splysisbuffer	2013-01-08	Qiagen RNeasy Mini Kit	0	0	84.9	1.91	1.65	63.1	1.89	1.26	RNA-Seq	Transcriptomic	RT-PCR	paired	Illumina	Illumina HiSeq 2000	100	fastq	Lva139Sp_TTAGGC_L002_R1_001.fastq.gz	100	fastq	Lva139Sp_TTAGGC_L002_R2_001.fastq.gz	NCBI	356986	SAMN06130751
Lva143Splysisbuffer	2013-01-08	Qiagen RNeasy Mini Kit	0	0	54.8	1.86	0.91	NaN	NaN	NaN	RNA-Seq	Transcriptomic	RT-PCR	paired	Illumina	Illumina HiSeq 2000	100	fastq	Lva143Sp_TGACCA_L002_R1_001.fastq.gz	100	fastq	Lva143Sp_TGACCA_L002_R2_001.fastq.gz	NCBI	356986	SAMN06130752
Lva150Splysisbuffer	2013-01-08	Qiagen RNeasy Mini Kit	0	0	49.5	1.9	1.53	33.4	1.85	1.32	RNA-Seq	Transcriptomic	RT-PCR	paired	Illumina	Illumina HiSeq 2000	100	fastq	Lva150Sp_ACAGTG_L002_R1_001.fastq.gz	100	fastq	Lva150Sp_ACAGTG_L002_R2_001.fastq.gz	NCBI	356986	SAMN06130753
Lva156Splysisbuffer	2013-01-08	Qiagen RNeasy Mini Kit	0	0	61.2	1.87	0.3	51.5	1.93	0.29	RNA-Seq	Transcriptomic	RT-PCR	paired	Illumina	Illumina HiSeq 2000	100	fastq	Lva156Sp_GCCAAT_L002_R1_001.fastq.gz	100	fastq	Lva156Sp_GCCAAT_L002_R2_001.fastq.gz	NCBI	356986	SAMN06130754
Lva159Splysisbuffer	2013-01-08	Qiagen RNeasy Mini Kit	0	0	56.4	1.82	2.12	56	1.84	0.85	RNA-Seq	Transcriptomic	RT-PCR	paired	Illumina	Illumina HiSeq 2000	100	fastq	Lva159Sp_CAGATC_L002_R1_001.fastq.gz	100	fastq	Lva159Sp_CAGATC_L002_R2_001.fastq.gz	NCBI	356986	SAMN06130755
Lva161Splysisbuffer	2013-01-08	Qiagen RNeasy Mini Kit	0	0	73.1	1.88	1.52	96.1	1.85	0.71	RNA-Seq	Transcriptomic	RT-PCR	paired	Illumina	Illumina HiSeq 2000	100	fastq	Lva161Sp_ACTTGA_L002_R1_001.fastq.gz	100	fastq	Lva161Sp_ACTTGA_L002_R2_001.fastq.gz	NCBI	356986	SAMN06130756
Lva184Splysisbuffer	2013-01-08	Qiagen RNeasy Mini Kit	0	0	54.9	1.96	1.62	54.1	1.85	1.62	RNA-Seq	Transcriptomic	RT-PCR	paired	Illumina	Illumina HiSeq 2000	100	fastq	Lva184Sp_GATCAG_L005_R1_001.fastq.gz	100	fastq	Lva184Sp_GATCAG_L005_R2_001.fastq.gz	NCBI	356986	SAMN06130757
Lva198Splysisbuffer	2013-01-08	Qiagen RNeasy Mini Kit	0	0	34.4	1.78	1.68	34.2	1.9	1.85	RNA-Seq	Transcriptomic	RT-PCR	paired	Illumina	Illumina HiSeq 2000	100	fastq	Lva198Sp_TAGCTT_L005_R1_001.fastq.gz	100	fastq	Lva198Sp_TAGCTT_L005_R2_001.fastq.gz	NCBI	356986	SAMN06130758
Lva201Splysisbuffer	2013-01-08	Qiagen RNeasy Mini Kit	0	0	36.5	1.77	1.46	37.1	1.83	1.19	RNA-Seq	Transcriptomic	RT-PCR	paired	Illumina	Illumina HiSeq 2000	100	fastq	Lva201Sp_GGCTAC_L005_R1_001.fastq.gz	100	fastq	Lva201Sp_GGCTAC_L005_R2_001.fastq.gz	NCBI	356986	SAMN06130759
Lva211Splysisbuffer	2013-01-09	Qiagen RNeasy Mini Kit	0	0	27.8	2.06	1.01	27.1	2.08	1.45	RNA-Seq	Transcriptomic	RT-PCR	paired	Illumina	Illumina HiSeq 2000	100	fastq	Lva211Sp_CTTGTA_L005_R1_001.fastq.gz	100	fastq	Lva211Sp_CTTGTA_L005_R2_001.fastq.gz	NCBI	356986	SAMN06130760
Lva217Splysisbuffer	2013-01-09	Qiagen RNeasy Mini Kit	0	0	25.6	1.95	1.39	26	2.03	1.26	RNA-Seq	Transcriptomic	RT-PCR	paired	Illumina	Illumina HiSeq 2000	100	fastq	Lva217Sp_AGTCAA_L005_R1_001.fastq.gz	100	fastq	Lva217Sp_AGTCAA_L005_R2_001.fastq.gz	NCBI	356986	SAMN06130761
Lva229Splysisbuffer	2013-01-09	Qiagen RNeasy Mini Kit	0	0	58.7	1.98	1.57	56.8	1.93	1.22	RNA-Seq	Transcriptomic	RT-PCR	paired	Illumina	Illumina HiSeq 2000	100	fastq	Lva229Sp_AGTTCC_L005_R1_001.fastq.gz	100	fastq	Lva229Sp_AGTTCC_L005_R2_001.fastq.gz	NCBI	356986	SAMN06130762
Lva230Splysisbuffer	2013-01-09	Qiagen RNeasy Mini Kit	0	0	28.1	1.96	1.07	27.8	2.08	1.01	RNA-Seq	Transcriptomic	RT-PCR	paired	Illumina	Illumina HiSeq 2000	100	fastq	Lva230Sp_ATGTCA_L005_R1_001.fastq.gz	100	fastq	Lva230Sp_ATGTCA_L005_R2_001.fastq.gz	NCBI	356986	SAMN06130763
Lva232Splysisbuffer	2013-01-09	Qiagen RNeasy Mini Kit	0	0	91	1.95	1.92	NaN	NaN	NaN	RNA-Seq	Transcriptomic	RT-PCR	paired	Illumina	Illumina HiSeq 2000	100	fastq	Lva232Sp_CCGTCC_L005_R1_001.fastq.gz	100	fastq	Lva232Sp_CCGTCC_L005_R2_001.fastq.gz	NCBI	356986	SAMN06130764
Lva236Splysisbuffer	2013-01-09	Qiagen RNeasy Mini Kit	0	0	36.4	2.11	1.29	37	1.96	1.28	RNA-Seq	Transcriptomic	RT-PCR	paired	Illumina	Illumina HiSeq 2000	100	fastq	Lva236Sp_GTCCGC_L005_R1_001.fastq.gz	100	fastq	Lva236Sp_GTCCGC_L005_R2_001.fastq.gz	NCBI	356986	SAMN06130765
Lva238Splysisbuffer	2013-01-09	Qiagen RNeasy Mini Kit	0	0	70.2	1.92	1.18	69	2.01	1.26	RNA-Seq	Transcriptomic	RT-PCR	paired	Illumina	Illumina HiSeq 2000	100	fastq	Lva238Sp_GTGAAA_L005_R1_001.fastq.gz	100	fastq	Lva238Sp_GTGAAA_L005_R2_001.fastq.gz	NCBI	356986	SAMN06130766
Lva256Splysisbuffer	2013-01-09	Qiagen RNeasy Mini Kit	0	0	35	2.03	1.7	34.8	2.01	1.33	RNA-Seq	Transcriptomic	RT-PCR	paired	Illumina	Illumina HiSeq 2000	100	fastq	Lva256Sp_GTGGCC_L005_R1_001.fastq.gz	100	fastq	Lva256Sp_GTGGCC_L005_R2_001.fastq.gz	NCBI	356986	SAMN06130767
Lva259Splysisbuffer	2013-01-09	Qiagen RNeasy Mini Kit	0	0	58.2	1.94	1.51	57.7	1.97	1.74	RNA-Seq	Transcriptomic	RT-PCR	paired	Illumina	Illumina HiSeq 2000	100	fastq	Lva259Sp_GTTTCG_L005_R1_001.fastq.gz	100	fastq	Lva259Sp_GTTTCG_L005_R2_001.fastq.gz	NCBI	356986	SAMN06130768
Lva275Splysisbuffer	2013-01-09	Qiagen RNeasy Mini Kit	0	0	84.9	1.97	1.24	84	1.93	1.22	RNA-Seq	Transcriptomic	RT-PCR	paired	Illumina	Illumina HiSeq 2000	100	fastq	Lva275Sp_CGTACG_L006_R1_001.fastq.gz	100	fastq	Lva275Sp_CGTACG_L006_R2_001.fastq.gz	NCBI	356986	SAMN06130769
Lva280Splysisbuffer	2013-01-10	Qiagen RNeasy Mini Kit	0	0	86.2	1.92	0.54	86	1.91	0.53	RNA-Seq	Transcriptomic	RT-PCR	paired	Illumina	Illumina HiSeq 2000	100	fastq	Lva280Sp_GAGTGG_L006_R1_001.fastq.gz	100	fastq	Lva280Sp_GAGTGG_L006_R2_001.fastq.gz	NCBI	356986	SAMN06130770
Lva283Splysisbuffer	2013-01-10	Qiagen RNeasy Mini Kit	0	0	73.4	1.92	2.25	73.9	1.92	2.52	RNA-Seq	Transcriptomic	RT-PCR	paired	Illumina	Illumina HiSeq 2000	100	fastq	Lva283Sp_ACTGAT_L006_R1_001.fastq.gz	100	fastq	Lva283Sp_ACTGAT_L006_R2_001.fastq.gz	NCBI	356986	SAMN06130771
Lva291Splysisbuffer	2013-01-10	Qiagen RNeasy Mini Kit	0	0	63.9	1.84	1.65	63.2	1.91	1.59	RNA-Seq	Transcriptomic	RT-PCR	paired	Illumina	Illumina HiSeq 2000	100	fastq	Lva291Sp_ATTCCT_L006_R1_001.fastq.gz	100	fastq	Lva291Sp_ATTCCT_L006_R2_001.fastq.gz	NCBI	356986	SAMN06130772
Lva292Splysisbuffer	2013-01-10	Qiagen RNeasy Mini Kit	0	0	62	1.89	2.52	62.6	1.87	2.41	RNA-Seq	Transcriptomic	RT-PCR	paired	Illumina	Illumina HiSeq 2000	100	fastq	Lva292Sp_ATCACG_L006_R1_001.fastq.gz	100	fastq	Lva292Sp_ATCACG_L006_R2_001.fastq.gz	NCBI	356986	SAMN06130773
Lva308Splysisbuffer	2013-01-10	Qiagen RNeasy Mini Kit	0	0	56.9	1.87	0.8	56.9	1.88	0.65	RNA-Seq	Transcriptomic	RT-PCR	paired	Illumina	Illumina HiSeq 2000	100	fastq	Lva308Sp_CGATGT_L006_R1_001.fastq.gz	100	fastq	Lva308Sp_CGATGT_L006_R2_001.fastq.gz	NCBI	356986	SAMN06130774
Lva315Splysisbuffer	2013-01-10	Qiagen RNeasy Mini Kit	0	0	76.5	1.83	2.1	72.3	1.88	2	RNA-Seq	Transcriptomic	RT-PCR	paired	Illumina	Illumina HiSeq 2000	100	fastq	Lva315Sp_TTAGGC_L006_R1_001.fastq.gz	100	fastq	Lva315Sp_TTAGGC_L006_R2_001.fastq.gz	NCBI	356986	SAMN06130775
Lva316Splysisbuffer	2013-01-10	Qiagen RNeasy Mini Kit	0	0	28.7	1.79	0.35	28.5	1.87	0.41	RNA-Seq	Transcriptomic	RT-PCR	paired	Illumina	Illumina HiSeq 2000	100	fastq	Lva316Sp_TGACCA_L006_R1_001.fastq.gz	100	fastq	Lva316Sp_TGACCA_L006_R2_001.fastq.gz	NCBI	356986	SAMN06130776
Lva317Splysisbuffer	2013-01-10	Qiagen RNeasy Mini Kit	0	0	55.3	1.9	1.05	54.8	1.89	0.95	RNA-Seq	Transcriptomic	RT-PCR	paired	Illumina	Illumina HiSeq 2000	100	fastq	Lva317Sp_ACAGTG_L006_R1_001.fastq.gz	100	fastq	Lva317Sp_ACAGTG_L006_R2_001.fastq.gz	NCBI	356986	SAMN06130777
Lva320Splysisbuffer	2013-01-10	Qiagen RNeasy Mini Kit	0	0	45.7	1.91	1.4	45	1.92	1.18	RNA-Seq	Transcriptomic	RT-PCR	paired	Illumina	Illumina HiSeq 2000	100	fastq	Lva320Sp_GCCAAT_L006_R1_001.fastq.gz	100	fastq	Lva320Sp_GCCAAT_L006_R2_001.fastq.gz	NCBI	356986	SAMN06130778
Lva337Splysisbuffer	2013-01-10	Qiagen RNeasy Mini Kit	0	0	64.2	1.81	1.99	63.1	1.83	2.01	RNA-Seq	Transcriptomic	RT-PCR	paired	Illumina	Illumina HiSeq 2000	100	fastq	Lva337Sp_CAGATC_L007_R1_001.fastq.gz	100	fastq	Lva337Sp_CAGATC_L007_R2_001.fastq.gz	NCBI	356986	SAMN06130779
Lva347Splysisbuffer	2013-01-11	Qiagen RNeasy Mini Kit	0	0	41.1	1.94	0.71	40.2	2	0.65	RNA-Seq	Transcriptomic	RT-PCR	paired	Illumina	Illumina HiSeq 2000	100	fastq	Lva347Sp_ACTTGA_L007_R1_001.fastq.gz	100	fastq	Lva347Sp_ACTTGA_L007_R2_001.fastq.gz	NCBI	356986	SAMN06130780
Lva359Splysisbuffer	2013-01-11	Qiagen RNeasy Mini Kit	0	0	34.6	2.02	0.82	36.5	1.85	0.82	RNA-Seq	Transcriptomic	RT-PCR	paired	Illumina	Illumina HiSeq 2000	100	fastq	Lva359Sp_GATCAG_L007_R1_001.fastq.gz	100	fastq	Lva359Sp_GATCAG_L007_R2_001.fastq.gz	NCBI	356986	SAMN06130781
Lva373Splysisbuffer	2013-01-11	Qiagen RNeasy Mini Kit	0	0	56.9	1.97	0.52	57.3	2.01	0.52	RNA-Seq	Transcriptomic	RT-PCR	paired	Illumina	Illumina HiSeq 2000	100	fastq	Lva373Sp_TAGCTT_L007_R1_001.fastq.gz	100	fastq	Lva373Sp_TAGCTT_L007_R2_001.fastq.gz	NCBI	356986	SAMN06130782
Lva377Splysisbuffer	NaN	NaN	0	0	NaN	NaN	NaN	NaN	NaN	NaN	NaN	NaN	NaN	NaN	NaN	NaN	NaN	NaN	NaN	NaN	NaN	NaN	NCBI	NaN	NaN
Lva379Splysisbuffer	2013-01-11	Qiagen RNeasy Mini Kit	0	0	18.7	2.1	1.31	19.8	1.96	0.68	RNA-Seq	Transcriptomic	RT-PCR	paired	Illumina	Illumina HiSeq 2000	100	fastq	Lva379Sp_GGCTAC_L007_R1_001.fastq.gz	100	fastq	Lva379Sp_GGCTAC_L007_R2_001.fastq.gz	NCBI	356986	SAMN06130783
Lva384Splysisbuffer	2013-01-11	Qiagen RNeasy Mini Kit	0	0	43.4	1.94	1.65	42	2.12	1.67	RNA-Seq	Transcriptomic	RT-PCR	paired	Illumina	Illumina HiSeq 2000	100	fastq	Lva384Sp_CTTGTA_L007_R1_001.fastq.gz	100	fastq	Lva384Sp_CTTGTA_L007_R2_001.fastq.gz	NCBI	356986	SAMN06130784
Lva388Splysisbuffer	2013-01-11	Qiagen RNeasy Mini Kit	0	0	70.9	2.04	2.16	69.2	1.96	1.94	RNA-Seq	Transcriptomic	RT-PCR	paired	Illumina	Illumina HiSeq 2000	100	fastq	Lva388Sp_AGTCAA_L007_R1_001.fastq.gz	100	fastq	Lva388Sp_AGTCAA_L007_R2_001.fastq.gz	NCBI	356986	SAMN06130785
Lva391Splysisbuffer	2013-01-11	Qiagen RNeasy Mini Kit	0	0	65.2	1.96	1.7	63.9	1.95	1.27	RNA-Seq	Transcriptomic	RT-PCR	paired	Illumina	Illumina HiSeq 2000	100	fastq	Lva391Sp_AGTTCC_L007_R1_001.fastq.gz	100	fastq	Lva391Sp_AGTTCC_L007_R2_001.fastq.gz	NCBI	356986	SAMN06130786
Lva399Splysisbuffer	2013-01-11	Qiagen RNeasy Mini Kit	0	0	56.6	1.96	2.14	55.2	1.95	1.76	RNA-Seq	Transcriptomic	RT-PCR	paired	Illumina	Illumina HiSeq 2000	100	fastq	Lva399Sp_ATGTCA_L007_R1_001.fastq.gz	100	fastq	Lva399Sp_ATGTCA_L007_R2_001.fastq.gz	NCBI	356986	SAMN06130787
Lva401Splysisbuffer	2013-01-11	Qiagen RNeasy Mini Kit	0	0	43.6	1.96	1.83	45	2.01	1.44	RNA-Seq	Transcriptomic	RT-PCR	paired	Illumina	Illumina HiSeq 2000	100	fastq	Lva401Sp_CCGTCC_L007_R1_001.fastq.gz	100	fastq	Lva401Sp_CCGTCC_L007_R2_001.fastq.gz	NCBI	356986	SAMN06130788
Lva404Splysisbuffer	2013-01-11	Qiagen RNeasy Mini Kit	0	0	41.6	1.79	1.9	NaN	NaN	NaN	RNA-Seq	Transcriptomic	RT-PCR	paired	Illumina	Illumina HiSeq 2000	100	fastq	Lva404Sp_GTCCGC_L007_R1_001.fastq.gz	100	fastq	Lva404Sp_GTCCGC_L007_R2_001.fastq.gz	NCBI	356986	SAMN06130789

## Sheet: Metabolomics metadata
Sample name	Metabolite isolation	Tissue mass (mg)	Date processed (DD/MM/YYYY)	Metabolite preparation (TMS = Trimethylsilylation derivatisation)	Metabolite preparation (MEOX = oximation)	Metabolite analysis (GC-MS = gas chromatography - mass spectrometry)	Summed signal intensity (TIC)	Metabolite interrogation 1	Metabolite interrogation 2	Data repository name
Lva001SkMeOH	Metabolite isolation	28.9	2012-03-02	TMS	MEOX	GC-MS	57390967	GCMSsolution 2.61	AnalyzerPro 2.7.0.0	Dryad & MetaboLights
Lva008SkMeOH	Metabolite isolation	26.9	2012-08-11	TMS	MEOX	GC-MS	213823505	GCMSsolution 2.61	AnalyzerPro 2.7.0.0	Dryad & MetaboLights
Lva010SkMeOH	NaN	NaN	NaN	NaN	NaN	NaN	NaN	NaN	NaN	Dryad & MetaboLights
Lva018SkMeOH	Metabolite isolation	18.8	2012-03-02	TMS	MEOX	GC-MS	86897439	GCMSsolution 2.61	AnalyzerPro 2.7.0.0	Dryad & MetaboLights
Lva026SkMeOH	Metabolite isolation	16.7	2012-11-14	TMS	MEOX	GC-MS	209276013	GCMSsolution 2.61	AnalyzerPro 2.7.0.0	Dryad & MetaboLights
Lva031SkMeOH	Metabolite isolation	38.1	2012-03-02	TMS	MEOX	GC-MS	248804506	GCMSsolution 2.61	AnalyzerPro 2.7.0.0	Dryad & MetaboLights
Lva039SkMeOH	Metabolite isolation	12.4	2012-11-14	TMS	MEOX	GC-MS	164798652	GCMSsolution 2.61	AnalyzerPro 2.7.0.0	Dryad & MetaboLights
Lva055SkMeOH	Metabolite isolation	7.6	2012-11-14	TMS	MEOX	GC-MS	213725242	GCMSsolution 2.61	AnalyzerPro 2.7.0.0	Dryad & MetaboLights
Lva076SkMeOH	Metabolite isolation	45.1	2012-11-14	TMS	MEOX	GC-MS	476906133	GCMSsolution 2.61	AnalyzerPro 2.7.0.0	Dryad & MetaboLights
Lva085SkMeOH	Metabolite isolation	17.4	2012-11-14	TMS	MEOX	GC-MS	444432041	GCMSsolution 2.61	AnalyzerPro 2.7.0.0	Dryad & MetaboLights
Lva093SkMeOH	Metabolite isolation	29.5	2012-11-14	TMS	MEOX	GC-MS	524080158	GCMSsolution 2.61	AnalyzerPro 2.7.0.0	Dryad & MetaboLights
Lva099SkMeOH	Metabolite isolation	15.1	2012-11-14	TMS	MEOX	GC-MS	425574890	GCMSsolution 2.61	AnalyzerPro 2.7.0.0	Dryad & MetaboLights
Lva101SkMeOH	Metabolite isolation	57.22	2012-08-16	TMS	MEOX	GC-MS	413710599	GCMSsolution 2.61	AnalyzerPro 2.7.0.0	Dryad & MetaboLights
Lva108SkMeOH	Metabolite isolation	22.1	2012-08-16	TMS	MEOX	GC-MS	285948304	GCMSsolution 2.61	AnalyzerPro 2.7.0.0	Dryad & MetaboLights
Lva109SkMeOH	Metabolite isolation	21.75	2012-08-16	TMS	MEOX	GC-MS	172345929	GCMSsolution 2.61	AnalyzerPro 2.7.0.0	Dryad & MetaboLights
Lva112SkMeOH	Metabolite isolation	28.8	2012-11-14	TMS	MEOX	GC-MS	527073976	GCMSsolution 2.61	AnalyzerPro 2.7.0.0	Dryad & MetaboLights
Lva113SkMeOH	Metabolite isolation	16.5	2012-11-14	TMS	MEOX	GC-MS	423654245	GCMSsolution 2.61	AnalyzerPro 2.7.0.0	Dryad & MetaboLights
Lva115SkMeOH	Metabolite isolation	29.15	2012-08-16	TMS	MEOX	GC-MS	150253437	GCMSsolution 2.61	AnalyzerPro 2.7.0.0	Dryad & MetaboLights
Lva117SkMeOH	Metabolite isolation	27.55	2012-08-20	TMS	MEOX	GC-MS	92732950	GCMSsolution 2.61	AnalyzerPro 2.7.0.0	Dryad & MetaboLights
Lva121SkMeOH	Metabolite isolation	61.5	2012-03-02	TMS	MEOX	GC-MS	421614280	GCMSsolution 2.61	AnalyzerPro 2.7.0.0	Dryad & MetaboLights
Lva129SkMeOH	Metabolite isolation	30.3	2012-03-02	TMS	MEOX	GC-MS	131778751	GCMSsolution 2.61	AnalyzerPro 2.7.0.0	Dryad & MetaboLights
Lva139SkMeOH	Metabolite isolation	11.9	2012-11-14	TMS	MEOX	GC-MS	217034634	GCMSsolution 2.61	AnalyzerPro 2.7.0.0	Dryad & MetaboLights
Lva143SkMeOH	Metabolite isolation	13.6	2012-11-14	TMS	MEOX	GC-MS	298773685	GCMSsolution 2.61	AnalyzerPro 2.7.0.0	Dryad & MetaboLights
Lva150SkMeOH	Metabolite isolation	42.62	2012-08-16	TMS	MEOX	GC-MS	389188619	GCMSsolution 2.61	AnalyzerPro 2.7.0.0	Dryad & MetaboLights
Lva156SkMeOH	Metabolite isolation	26.2	2012-03-02	TMS	MEOX	GC-MS	309073966	GCMSsolution 2.61	AnalyzerPro 2.7.0.0	Dryad & MetaboLights
Lva159SkMeOH	Metabolite isolation	33.1	2012-11-14	TMS	MEOX	GC-MS	675513940	GCMSsolution 2.61	AnalyzerPro 2.7.0.0	Dryad & MetaboLights
Lva161SkMeOH	NaN	NaN	NaN	NaN	NaN	NaN	NaN	NaN	NaN	Dryad & MetaboLights
Lva184SkMeOH	NaN	NaN	NaN	NaN	NaN	NaN	NaN	NaN	NaN	Dryad & MetaboLights
Lva198SkMeOH	Metabolite isolation	11.58	2012-08-11	TMS	MEOX	GC-MS	127026571	GCMSsolution 2.61	AnalyzerPro 2.7.0.0	Dryad & MetaboLights
Lva201SkMeOH	Metabolite isolation	13.8	2012-11-14	TMS	MEOX	GC-MS	271383946	GCMSsolution 2.61	AnalyzerPro 2.7.0.0	Dryad & MetaboLights
Lva211SkMeOH	Metabolite isolation	11.9	2012-03-02	TMS	MEOX	GC-MS	189921610	GCMSsolution 2.61	AnalyzerPro 2.7.0.0	Dryad & MetaboLights
Lva217SkMeOH	Metabolite isolation	69.65	2012-08-16	TMS	MEOX	GC-MS	456830660	GCMSsolution 2.61	AnalyzerPro 2.7.0.0	Dryad & MetaboLights
Lva229SkMeOH	Metabolite isolation	34	2012-03-02	TMS	MEOX	GC-MS	208655868	GCMSsolution 2.61	AnalyzerPro 2.7.0.0	Dryad & MetaboLights
Lva230SkMeOH	NaN	NaN	NaN	NaN	NaN	NaN	NaN	NaN	NaN	Dryad & MetaboLights
Lva232SkMeOH	Metabolite isolation	19.3	2012-08-11	TMS	MEOX	GC-MS	49140870	GCMSsolution 2.61	AnalyzerPro 2.7.0.0	Dryad & MetaboLights
Lva236SkMeOH	Metabolite isolation	16.4	2012-03-02	TMS	MEOX	GC-MS	172868314	GCMSsolution 2.61	AnalyzerPro 2.7.0.0	Dryad & MetaboLights
Lva238SkMeOH	Metabolite isolation	11.8	2012-03-02	TMS	MEOX	GC-MS	114216176	GCMSsolution 2.61	AnalyzerPro 2.7.0.0	Dryad & MetaboLights
Lva256SkMeOH	Metabolite isolation	20.4	2012-03-02	TMS	MEOX	GC-MS	285357385	GCMSsolution 2.61	AnalyzerPro 2.7.0.0	Dryad & MetaboLights
Lva259SkMeOH	Metabolite isolation	33.42	2012-08-20	TMS	MEOX	GC-MS	29674514	GCMSsolution 2.61	AnalyzerPro 2.7.0.0	Dryad & MetaboLights
Lva275SkMeOH	Metabolite isolation	16.6	2012-11-14	TMS	MEOX	GC-MS	364481131	GCMSsolution 2.61	AnalyzerPro 2.7.0.0	Dryad & MetaboLights
Lva280SkMeOH	Metabolite isolation	27.8	2012-03-02	TMS	MEOX	GC-MS	177324528	GCMSsolution 2.61	AnalyzerPro 2.7.0.0	Dryad & MetaboLights
Lva283SkMeOH	Metabolite isolation	13.6	2012-11-14	TMS	MEOX	GC-MS	286363286	GCMSsolution 2.61	AnalyzerPro 2.7.0.0	Dryad & MetaboLights
Lva291SkMeOH	Metabolite isolation	21.7	2012-11-14	TMS	MEOX	GC-MS	552025787	GCMSsolution 2.61	AnalyzerPro 2.7.0.0	Dryad & MetaboLights
Lva292SkMeOH	Metabolite isolation	NaN	2012-08-11	TMS	MEOX	GC-MS	105807103	GCMSsolution 2.61	AnalyzerPro 2.7.0.0	Dryad & MetaboLights
Lva308SkMeOH	NaN	NaN	NaN	NaN	NaN	NaN	NaN	NaN	NaN	Dryad & MetaboLights
Lva315SkMeOH	Metabolite isolation	5.5	2012-11-14	TMS	MEOX	GC-MS	340014993	GCMSsolution 2.61	AnalyzerPro 2.7.0.0	Dryad & MetaboLights
Lva316SkMeOH	Metabolite isolation	7.2	2012-11-14	TMS	MEOX	GC-MS	220927513	GCMSsolution 2.61	AnalyzerPro 2.7.0.0	Dryad & MetaboLights
Lva317SkMeOH	Metabolite isolation	13.08	2012-08-20	TMS	MEOX	GC-MS	258972531	GCMSsolution 2.61	AnalyzerPro 2.7.0.0	Dryad & MetaboLights
Lva320SkMeOH	Metabolite isolation	10.9	2012-11-21	TMS	MEOX	GC-MS	94385519	GCMSsolution 2.61	AnalyzerPro 2.7.0.0	Dryad & MetaboLights
Lva337SkMeOH	Metabolite isolation	8.68	2012-08-11	TMS	MEOX	GC-MS	170019411	GCMSsolution 2.61	AnalyzerPro 2.7.0.0	Dryad & MetaboLights
Lva347SkMeOH	Metabolite isolation	11	2012-03-02	TMS	MEOX	GC-MS	274630551	GCMSsolution 2.61	AnalyzerPro 2.7.0.0	Dryad & MetaboLights
Lva359SkMeOH	Metabolite isolation	14.73	2012-08-16	TMS	MEOX	GC-MS	99740607	GCMSsolution 2.61	AnalyzerPro 2.7.0.0	Dryad & MetaboLights
Lva373SkMeOH	Metabolite isolation	36.4	2012-03-02	TMS	MEOX	GC-MS	457073876	GCMSsolution 2.61	AnalyzerPro 2.7.0.0	Dryad & MetaboLights
Lva377SkMeOH	Metabolite isolation	2.9	2012-03-02	TMS	MEOX	GC-MS	60512404	GCMSsolution 2.61	AnalyzerPro 2.7.0.0	Dryad & MetaboLights
Lva379SkMeOH	NaN	NaN	NaN	NaN	NaN	NaN	NaN	NaN	NaN	Dryad & MetaboLights
Lva384SkMeOH	Metabolite isolation	19.32	2012-08-16	TMS	MEOX	GC-MS	132907374	GCMSsolution 2.61	AnalyzerPro 2.7.0.0	Dryad & MetaboLights
Lva388SkMeOH	Metabolite isolation	21.3	2012-11-14	TMS	MEOX	GC-MS	563223603	GCMSsolution 2.61	AnalyzerPro 2.7.0.0	Dryad & MetaboLights
Lva391SkMeOH	Metabolite isolation	7.4	2012-11-14	TMS	MEOX	GC-MS	296373257	GCMSsolution 2.61	AnalyzerPro 2.7.0.0	Dryad & MetaboLights
Lva399SkMeOH	NaN	NaN	NaN	NaN	NaN	NaN	NaN	NaN	NaN	Dryad & MetaboLights
Lva401SkMeOH	Metabolite isolation	22.3	2012-11-14	TMS	MEOX	GC-MS	477611639	GCMSsolution 2.61	AnalyzerPro 2.7.0.0	Dryad & MetaboLights
Lva404SkMeOH	Metabolite isolation	NaN	2012-08-11	TMS	MEOX	GC-MS	492579511	GCMSsolution 2.61	AnalyzerPro 2.7.0.0	Dryad & MetaboLights
Lva001LiMeOH	Metabolite isolation	25.2	2012-03-02	TMS	MEOX	GC-MS	210610532	GCMSsolution 2.61	AnalyzerPro 2.7.0.0	Dryad & MetaboLights
Lva008LiMeOH	Metabolite isolation	41.2	2012-12-05	TMS	MEOX	GC-MS	612724403	GCMSsolution 2.61	AnalyzerPro 2.7.0.0	Dryad & MetaboLights
Lva010LiMeOH	Metabolite isolation	25.6	2012-11-21	TMS	MEOX	GC-MS	223865190	GCMSsolution 2.61	AnalyzerPro 2.7.0.0	Dryad & MetaboLights
Lva018LiMeOH	Metabolite isolation	17.4	2012-12-05	TMS	MEOX	GC-MS	260166691	GCMSsolution 2.61	AnalyzerPro 2.7.0.0	Dryad & MetaboLights
Lva026LiMeOH	Metabolite isolation	11.3	2012-03-02	TMS	MEOX	GC-MS	62320936	GCMSsolution 2.61	AnalyzerPro 2.7.0.0	Dryad & MetaboLights
Lva031LiMeOH	Metabolite isolation	58.1	2012-03-02	TMS	MEOX	GC-MS	362184634	GCMSsolution 2.61	AnalyzerPro 2.7.0.0	Dryad & MetaboLights
Lva039LiMeOH	Metabolite isolation	46	2012-12-03	TMS	MEOX	GC-MS	686558351	GCMSsolution 2.61	AnalyzerPro 2.7.0.0	Dryad & MetaboLights
Lva055LiMeOH	Metabolite isolation	19.6	2012-12-03	TMS	MEOX	GC-MS	460303238	GCMSsolution 2.61	AnalyzerPro 2.7.0.0	Dryad & MetaboLights
Lva076LiMeOH	Metabolite isolation	55.9	2012-03-02	TMS	MEOX	GC-MS	446280277	GCMSsolution 2.61	AnalyzerPro 2.7.0.0	Dryad & MetaboLights
Lva085LiMeOH	Metabolite isolation	68.4	2012-11-21	TMS	MEOX	GC-MS	439942853	GCMSsolution 2.61	AnalyzerPro 2.7.0.0	Dryad & MetaboLights
Lva093LiMeOH	Metabolite isolation	98.5	2012-11-21	TMS	MEOX	GC-MS	578663089	GCMSsolution 2.61	AnalyzerPro 2.7.0.0	Dryad & MetaboLights
Lva099LiMeOH	Metabolite isolation	54.3	2012-11-21	TMS	MEOX	GC-MS	278197342	GCMSsolution 2.61	AnalyzerPro 2.7.0.0	Dryad & MetaboLights
Lva101LiMeOH	Metabolite isolation	23.8	2012-11-21	TMS	MEOX	GC-MS	127668119	GCMSsolution 2.61	AnalyzerPro 2.7.0.0	Dryad & MetaboLights
Lva108LiMeOH	Metabolite isolation	27.1	2012-12-05	TMS	MEOX	GC-MS	363046246	GCMSsolution 2.61	AnalyzerPro 2.7.0.0	Dryad & MetaboLights
Lva109LiMeOH	Metabolite isolation	23	2012-11-21	TMS	MEOX	GC-MS	202976766	GCMSsolution 2.61	AnalyzerPro 2.7.0.0	Dryad & MetaboLights
Lva112LiMeOH	Metabolite isolation	28	2012-12-03	TMS	MEOX	GC-MS	537657686	GCMSsolution 2.61	AnalyzerPro 2.7.0.0	Dryad & MetaboLights
Lva113LiMeOH	Metabolite isolation	22.3	2012-12-05	TMS	MEOX	GC-MS	356334738	GCMSsolution 2.61	AnalyzerPro 2.7.0.0	Dryad & MetaboLights
Lva115LiMeOH	Metabolite isolation	22.8	2012-11-21	TMS	MEOX	GC-MS	147481543	GCMSsolution 2.61	AnalyzerPro 2.7.0.0	Dryad & MetaboLights
Lva117LiMeOH	Metabolite isolation	39	2012-12-03	TMS	MEOX	GC-MS	603638500	GCMSsolution 2.61	AnalyzerPro 2.7.0.0	Dryad & MetaboLights
Lva121LiMeOH	Metabolite isolation	79.3	2012-03-02	TMS	MEOX	GC-MS	258265833	GCMSsolution 2.61	AnalyzerPro 2.7.0.0	Dryad & MetaboLights
Lva129LiMeOH	Metabolite isolation	17.2	2012-12-03	TMS	MEOX	GC-MS	283499773	GCMSsolution 2.61	AnalyzerPro 2.7.0.0	Dryad & MetaboLights
Lva139LiMeOH	Metabolite isolation	74.2	2012-12-03	TMS	MEOX	GC-MS	882581433	GCMSsolution 2.61	AnalyzerPro 2.7.0.0	Dryad & MetaboLights
Lva143LiMeOH	Metabolite isolation	28.4	2012-12-03	TMS	MEOX	GC-MS	523883743	GCMSsolution 2.61	AnalyzerPro 2.7.0.0	Dryad & MetaboLights
Lva150LiMeOH	Metabolite isolation	45.1	2012-11-21	TMS	MEOX	GC-MS	291632950	GCMSsolution 2.61	AnalyzerPro 2.7.0.0	Dryad & MetaboLights
Lva156LiMeOH	Metabolite isolation	86.1	2012-03-02	TMS	MEOX	GC-MS	481380947	GCMSsolution 2.61	AnalyzerPro 2.7.0.0	Dryad & MetaboLights
Lva159LiMeOH	Metabolite isolation	46.9	2012-12-03	TMS	MEOX	GC-MS	852628316	GCMSsolution 2.61	AnalyzerPro 2.7.0.0	Dryad & MetaboLights
Lva161LiMeOH	Metabolite isolation	40.5	2012-12-05	TMS	MEOX	GC-MS	644160564	GCMSsolution 2.61	AnalyzerPro 2.7.0.0	Dryad & MetaboLights
Lva184LiMeOH	Metabolite isolation	23.3	2012-11-21	TMS	MEOX	GC-MS	222297903	GCMSsolution 2.61	AnalyzerPro 2.7.0.0	Dryad & MetaboLights
Lva198LiMeOH	Metabolite isolation	26	2012-11-21	TMS	MEOX	GC-MS	178004525	GCMSsolution 2.61	AnalyzerPro 2.7.0.0	Dryad & MetaboLights
Lva201LiMeOH	Metabolite isolation	21.6	2012-12-03	TMS	MEOX	GC-MS	500107356	GCMSsolution 2.61	AnalyzerPro 2.7.0.0	Dryad & MetaboLights
Lva211LiMeOH	Metabolite isolation	17.6	2012-11-21	TMS	MEOX	GC-MS	159313065	GCMSsolution 2.61	AnalyzerPro 2.7.0.0	Dryad & MetaboLights
Lva217LiMeOH	Metabolite isolation	40.1	2012-11-21	TMS	MEOX	GC-MS	284060345	GCMSsolution 2.61	AnalyzerPro 2.7.0.0	Dryad & MetaboLights
Lva229LiMeOH	Metabolite isolation	16.3	2012-12-05	TMS	MEOX	GC-MS	149883472	GCMSsolution 2.61	AnalyzerPro 2.7.0.0	Dryad & MetaboLights
Lva230LiMeOH	Metabolite isolation	35.1	2012-12-03	TMS	MEOX	GC-MS	530353639	GCMSsolution 2.61	AnalyzerPro 2.7.0.0	Dryad & MetaboLights
Lva232LiMeOH	Metabolite isolation	12.4	2012-08-13	TMS	MEOX	GC-MS	123613135	GCMSsolution 2.61	AnalyzerPro 2.7.0.0	Dryad & MetaboLights
Lva236LiMeOH	Metabolite isolation	38.8	2012-12-05	TMS	MEOX	GC-MS	499299132	GCMSsolution 2.61	AnalyzerPro 2.7.0.0	Dryad & MetaboLights
Lva238LiMeOH	Metabolite isolation	23.7	2012-12-03	TMS	MEOX	GC-MS	544207091	GCMSsolution 2.61	AnalyzerPro 2.7.0.0	Dryad & MetaboLights
Lva256LiMeOH	Metabolite isolation	33.1	2012-03-02	TMS	MEOX	GC-MS	457768683	GCMSsolution 2.61	AnalyzerPro 2.7.0.0	Dryad & MetaboLights
Lva259LiMeOH	Metabolite isolation	30	2012-08-16	TMS	MEOX	GC-MS	22506920	GCMSsolution 2.61	AnalyzerPro 2.7.0.0	Dryad & MetaboLights
Lva275LiMeOH	Metabolite isolation	76.6	2012-11-21	TMS	MEOX	GC-MS	431949353	GCMSsolution 2.61	AnalyzerPro 2.7.0.0	Dryad & MetaboLights
Lva280LiMeOH	Metabolite isolation	59.5	2012-11-21	TMS	MEOX	GC-MS	481681080	GCMSsolution 2.61	AnalyzerPro 2.7.0.0	Dryad & MetaboLights
Lva283LiMeOH	Metabolite isolation	39.7	2012-12-05	TMS	MEOX	GC-MS	618095016	GCMSsolution 2.61	AnalyzerPro 2.7.0.0	Dryad & MetaboLights
Lva291LiMeOH	Metabolite isolation	84.4	2012-03-02	TMS	MEOX	GC-MS	758973267	GCMSsolution 2.61	AnalyzerPro 2.7.0.0	Dryad & MetaboLights
Lva292LiMeOH	Metabolite isolation	30.7	2012-11-21	TMS	MEOX	GC-MS	301198333	GCMSsolution 2.61	AnalyzerPro 2.7.0.0	Dryad & MetaboLights
Lva308LiMeOH	Metabolite isolation	41.3	2012-12-05	TMS	MEOX	GC-MS	416628916	GCMSsolution 2.61	AnalyzerPro 2.7.0.0	Dryad & MetaboLights
Lva315LiMeOH	Metabolite isolation	56.6	2012-11-21	TMS	MEOX	GC-MS	425327127	GCMSsolution 2.61	AnalyzerPro 2.7.0.0	Dryad & MetaboLights
Lva316LiMeOH	Metabolite isolation	40.3	2012-12-03	TMS	MEOX	GC-MS	530648557	GCMSsolution 2.61	AnalyzerPro 2.7.0.0	Dryad & MetaboLights
Lva317LiMeOH	Metabolite isolation	40.2	2012-12-05	TMS	MEOX	GC-MS	652099746	GCMSsolution 2.61	AnalyzerPro 2.7.0.0	Dryad & MetaboLights
Lva320LiMeOH	Metabolite isolation	42.2	2012-11-14	TMS	MEOX	GC-MS	896659474	GCMSsolution 2.61	AnalyzerPro 2.7.0.0	Dryad & MetaboLights
Lva337LiMeOH	Metabolite isolation	39.8	2012-12-05	TMS	MEOX	GC-MS	598071303	GCMSsolution 2.61	AnalyzerPro 2.7.0.0	Dryad & MetaboLights
Lva347LiMeOH	Metabolite isolation	87.7	2012-12-03	TMS	MEOX	GC-MS	1330428866	GCMSsolution 2.61	AnalyzerPro 2.7.0.0	Dryad & MetaboLights
Lva359LiMeOH	Metabolite isolation	27.8	2012-11-21	TMS	MEOX	GC-MS	149393238	GCMSsolution 2.61	AnalyzerPro 2.7.0.0	Dryad & MetaboLights
Lva373LiMeOH	Metabolite isolation	43.3	2012-11-21	TMS	MEOX	GC-MS	404559733	GCMSsolution 2.61	AnalyzerPro 2.7.0.0	Dryad & MetaboLights
Lva377LiMeOH	Metabolite isolation	7.2	2012-03-02	TMS	MEOX	GC-MS	30408221	GCMSsolution 2.61	AnalyzerPro 2.7.0.0	Dryad & MetaboLights
Lva379LiMeOH	Metabolite isolation	27.5	2012-12-03	TMS	MEOX	GC-MS	368374914	GCMSsolution 2.61	AnalyzerPro 2.7.0.0	Dryad & MetaboLights
Lva384LiMeOH	Metabolite isolation	22.3	2012-12-03	TMS	MEOX	GC-MS	526272184	GCMSsolution 2.61	AnalyzerPro 2.7.0.0	Dryad & MetaboLights
Lva388LiMeOH	Metabolite isolation	36.2	2012-12-05	TMS	MEOX	GC-MS	496691010	GCMSsolution 2.61	AnalyzerPro 2.7.0.0	Dryad & MetaboLights
Lva391LiMeOH	Metabolite isolation	70.6	2012-11-21	TMS	MEOX	GC-MS	470750776	GCMSsolution 2.61	AnalyzerPro 2.7.0.0	Dryad & MetaboLights
Lva399LiMeOH	Metabolite isolation	27.2	2012-11-21	TMS	MEOX	GC-MS	140407242	GCMSsolution 2.61	AnalyzerPro 2.7.0.0	Dryad & MetaboLights
Lva401LiMeOH	Metabolite isolation	52.8	2012-12-03	TMS	MEOX	GC-MS	928541327	GCMSsolution 2.61	AnalyzerPro 2.7.0.0	Dryad & MetaboLights
Lva404LiMeOH	Metabolite isolation	41.3	2012-11-21	TMS	MEOX	GC-MS	358918589	GCMSsolution 2.61	AnalyzerPro 2.7.0.0	Dryad & MetaboLights
